# Supplementary material for: A draft genome sequence of the rose black spot fungus Diplocarpon rosae reveals a high degree of genome duplication
Source: PLoS One. 2017 Oct 5;12(10):e0185310. doi: 10.1371/journal.pone.0185310 (PMC5628827; doi:10.1371/journal.pone.0185310)
Supplement: S3 File — (XLSX) [file pone.0185310.s003.xlsx]

## Sheet: Tabelle1
SeqName	Description	Length	#Hits	e-Value	sim mean	#GO	GO Names list	Enzyme Codes list	InterPro IDs
DR_000001-RA	Glycoside hydrolase family 32	1775	20	0	0.663	3	P:sucrose catabolic process; C:cytoplasm; F:sucrose alpha-glucosidase activity	EC:3.2.1.26; EC:3.2.1.48	IPR001362 (SMART); IPR013148 (PFAM); IPR011040 (G3DSA:2.120.10.GENE3D); IPR013189 (G3DSA:2.60.120.GENE3D); PTHR30175 (PANTHER); PTHR30175:SF0 (PANTHER); IPR013320 (SUPERFAMILY); IPR023296 (SUPERFAMILY)
DR_000002-RA	WD domain-containing [Marssonina brunnea multigermtubi MB_m1]	2084	20	0	0.9135	5	F:ubiquitin-protein transferase activator activity; P:regulation of catalytic activity; F:methyltransferase activity; F:anaphase-promoting complex binding; P:methylation		IPR001680 (SMART); IPR001680 (PFAM); IPR015943 (G3DSA:2.130.10.GENE3D); IPR033010 (PANTHER); IPR033010 (PANTHER); PTHR19918:SF1 (PANTHER); IPR033010 (PANTHER); PTHR19918:SF1 (PANTHER); PTHR19918:SF1 (PANTHER); IPR001680 (PROSITE_PROFILES); IPR001680 (PROSITE_PROFILES); IPR017986 (PROSITE_PROFILES); IPR001680 (PROSITE_PROFILES); IPR017986 (SUPERFAMILY)
DR_000003-RA	F-box [Marssonina brunnea multigermtubi MB_m1]	1611	20	0	0.8095	3	C:integral component of membrane; C:endoplasmic reticulum; C:Golgi apparatus		IPR021261 (PFAM); PTHR31201:SF1 (PANTHER); PTHR31201 (PANTHER)
DR_000004-RA	structural maintenance of chromosomes partial [Phialocephala scopiformis]	4105	20	0	0.7725	5	C:nucleus; F:ATP binding; P:chromosome organization; C:chromosome; F:hydrolase activity		IPR010935 (SMART); IPR027417 (G3DSA:3.40.50.GENE3D); IPR024704 (PIRSF); IPR010935 (PFAM); PTHR18937:SF237 (PANTHER); PTHR18937 (PANTHER); PTHR18937:SF237 (PANTHER); PTHR18937 (PANTHER); SSF57997 (SUPERFAMILY); IPR010935 (SUPERFAMILY); IPR027417 (SUPERFAMILY)
DR_000005-RA	fungal specific transcription factor domain-containing [Marssonina brunnea multigermtubi MB_m1]	2734	20	0	0.716	4	C:nucleus; F:DNA binding; F:zinc ion binding; P:transcription, DNA-templated		IPR007219 (PFAM); PTHR31944:SF35 (PANTHER); PTHR31944 (PANTHER)
DR_000006-RA	CAIB BAIF family enzyme [Marssonina brunnea multigermtubi MB_m1]	1841	20	0	0.7885	2	P:metabolic process; F:hydrolase activity, acting on glycosyl bonds		IPR023606 (G3DSA:3.40.50.GENE3D); IPR003673 (PFAM); IPR023606 (SUPERFAMILY)
DR_000007-RA	[Nectria haematococca mpVI 77-13-4]	1368	20	4.93e-103	0.83				no IPS match
DR_000008-RA	N-acetyltransferase [Marssonina brunnea multigermtubi MB_m1]	653	20	3.94e-93	0.826	7	P:mitochondrion inheritance; C:nucleus; C:NatB complex; P:cytoskeleton organization; P:N-terminal peptidyl-methionine acetylation; C:cytosol; F:peptide alpha-N-acetyltransferase activity	EC:2.3.1.88	IPR000182 (PFAM); IPR016181 (G3DSA:3.40.630.GENE3D); PTHR23091 (PANTHER); PTHR23091:SF71 (PANTHER); IPR000182 (PROSITE_PROFILES); IPR016181 (SUPERFAMILY)
DR_000009-RA	[Sclerotinia sclerotiorum 1980]	3036	8	9.4e-137	0.57				no IPS match
DR_000010-RA	ATP synthase subunit mitochondrial [Fusarium oxysporum pisi HDV247]	1169	20	1.47e-48	0.914	4	C:mitochondrial proton-transporting ATP synthase, central stalk; F:proton-transporting ATPase activity, rotational mechanism; P:ATP synthesis coupled proton transport; F:proton-transporting ATP synthase activity, rotational mechanism		no IPS match
DR_000011-RA	---NA---	383							no IPS match
DR_000012-RA	hypothetical protein MBM_01563 [Marssonina brunnea f. sp. 'multigermtubi' MB_m1]	2364	20	0	0.608				IPR018853 (PFAM); PTHR42046 (PANTHER)
DR_000013-RA	GTP-binding SARA [Marssonina brunnea multigermtubi MB_m1]	1328	20	2.25e-72	0.641	4	C:intracellular membrane-bounded organelle; C:endomembrane system; C:cytoplasmic part; P:transport		IPR006689 (PRINTS); IPR027417 (G3DSA:3.40.50.GENE3D); IPR006689 (PFAM); PTHR11711 (PANTHER); PTHR11711:SF177 (PANTHER); IPR027417 (SUPERFAMILY)
DR_000014-RA	patatin-like phospholipase domain-containing	2372	20	0	0.707	4	C:cytoplasm; P:lipid catabolic process; C:integral component of membrane; F:triglyceride lipase activity	EC:3.1.1.3	IPR021771 (PFAM); PTHR14226 (PANTHER); PTHR14226:SF35 (PANTHER); PTHR14226:SF35 (PANTHER); PTHR14226 (PANTHER)
DR_000015-RA	[Histoplasma capsulatum NAm1]	1859	20	4.32e-138	0.7135				no IPS match
DR_000016-RA	ATP adenylyltransferase [Marssonina brunnea multigermtubi MB_m1]	1013	20	1.29e-121	0.678	1	F:ATP adenylyltransferase activity	EC:2.7.7.53	no IPS match
DR_000017-RA	hypothetical protein MBM_01556 [Marssonina brunnea f. sp. 'multigermtubi' MB_m1]	2132	20	8.77e-98	0.6135	1	C:intracellular part		no IPS match
DR_000018-RA	hypothetical protein MBM_01555 [Marssonina brunnea f. sp. 'multigermtubi' MB_m1]	704	20	5.05e-45	0.742				no IPS match
DR_000019-RA	NTF2 and RRM domain-containing [Marssonina brunnea multigermtubi MB_m1]	2255	20	4.4e-145	0.69	4	F:nucleotide binding; F:nucleic acid binding; P:transport; C:intracellular		IPR002075 (PFAM); IPR032710 (G3DSA:3.10.450.GENE3D); PTHR10693:SF20 (PANTHER); PTHR10693 (PANTHER); IPR018222 (PROSITE_PROFILES); IPR032710 (SUPERFAMILY)
DR_000020-RA	FACT complex subunit POB3	347	20	4.51e-45	0.923	13	C:FACT complex; P:DNA-dependent DNA replication; P:chromatin silencing at centromere outer repeat region; P:positive regulation of RNA polymerase II transcriptional preinitiation complex assembly; F:DNA binding; C:chromosome, centromeric outer repeat region; C:nuclear chromatin; P:mitotic sister chromatid segregation; C:cytosol; C:replication fork protection complex; P:chromatin silencing at sile…		IPR011993 (G3DSA:2.30.29.GENE3D)
DR_000021-RA	structure-specific recognition [Marssonina brunnea multigermtubi MB_m1]	1233	20	0	0.8165	13	C:FACT complex; P:DNA-dependent DNA replication; P:chromatin silencing at centromere outer repeat region; P:positive regulation of RNA polymerase II transcriptional preinitiation complex assembly; F:DNA binding; C:chromosome, centromeric outer repeat region; C:nuclear chromatin; P:mitotic sister chromatid segregation; C:cytosol; C:replication fork protection complex; P:chromatin silencing at sile…		IPR000969 (PRINTS); IPR024954 (PFAM); PTHR13711:SF204 (PANTHER); PTHR13711 (PANTHER); PTHR13711 (PANTHER); PTHR13711:SF204 (PANTHER); IPR011993 (SUPERFAMILY)
DR_000022-RA	GPI-anchored cell wall beta-endoglucanase [Marssonina brunnea multigermtubi MB_m1]	1654	20	5.99e-156	0.7025	2	P:carbohydrate metabolic process; F:hydrolase activity		IPR013781 (G3DSA:3.20.20.GENE3D); PTHR16631 (PANTHER); PTHR16631:SF13 (PANTHER); IPR017853 (SUPERFAMILY)
DR_000023-RA	Zn(II)2Cys6 transcription factor	2435	20	0	0.6665	4	C:nucleus; F:zinc ion binding; F:RNA polymerase II transcription factor activity, sequence-specific DNA binding; P:regulation of transcription from RNA polymerase II promoter		IPR021858 (PFAM); PTHR31313 (PANTHER); PTHR31313:SF33 (PANTHER); PTHR31313 (PANTHER)
DR_000024-RA	hypothetical protein MBM_01547 [Marssonina brunnea f. sp. 'multigermtubi' MB_m1]	647	1	1.68e-45	0.58				no IPS match
DR_000025-RA	S-adenosyl-L-methionine-dependent methyltransferase [Glarea lozoyensis ATCC 20868]	4889	20	0	0.495	5	C:cytoplasm; F:methyltransferase activity; F:transferase activity; F:S-adenosylmethionine-dependent methyltransferase activity; P:methylation		no IPS match
DR_000026-RA	WD repeat domain-containing	2115	20	0	0.6675				G3DSA:1.20.1280.50 (GENE3D); IPR001810 (PFAM); PTHR22844 (PANTHER); PTHR22844:SF146 (PANTHER); IPR001810 (PROSITE_PROFILES); IPR001810 (SUPERFAMILY)
DR_000027-RA	40S ribosomal S7	1381	20	5.58e-71	0.944	11	F:zinc ion binding; F:RNA binding; P:tRNA pseudouridine synthesis; F:structural constituent of ribosome; C:cytosol; F:pseudouridine synthase activity; C:nucleolus; C:ribosome; F:RNA polymerase II transcription factor activity, sequence-specific DNA binding; P:regulation of transcription from RNA polymerase II promoter; P:translation	EC:5.4.99.12	no IPS match
DR_000028-RA	Dynactin p62 family	1811	20	0	0.69	1	C:dynactin complex		IPR008603 (PFAM); IPR008603 (PANTHER)
DR_000029-RA	Choriogenin Hminor [Colletotrichum higginsianum IMI 349063]	2240	20	0	0.5815				PTHR39601:SF1 (PANTHER); PTHR39601 (PANTHER)
DR_000030-RA	PHD-finger domain-containing [Marssonina brunnea multigermtubi MB_m1]	3694	20	0	0.7595	3	F:zinc ion binding; C:membrane; F:transferase activity		IPR001965 (SMART); IPR019542 (PFAM); IPR013083 (G3DSA:3.30.40.GENE3D); PF13831 (PFAM); PTHR13793:SF98 (PANTHER); PTHR13793 (PANTHER); IPR019787 (PROSITE_PROFILES); IPR011011 (SUPERFAMILY)
DR_000031-RA	Zinc-binding transcription factor [Marssonina brunnea multigermtubi MB_m1]	1293	20	0	0.7185	3	F:zinc ion binding; F:oxidoreductase activity; P:oxidation-reduction process		IPR013149 (PFAM); IPR016040 (G3DSA:3.40.50.GENE3D); PTHR11695:SF582 (PANTHER); IPR002085 (PANTHER); IPR016040 (SUPERFAMILY)
DR_000032-RA	1,3-beta glucanase [Marssonina brunnea multigermtubi MB_m1]	2578	20	0	0.833	3	C:integral component of membrane; F:lyase activity; F:hydrolase activity		IPR024535 (PFAM); IPR012334 (G3DSA:2.160.20.GENE3D); PTHR31375 (PANTHER); PTHR31375:SF22 (PANTHER); IPR011050 (SUPERFAMILY)
DR_000033-RA	microtubule associated [Marssonina brunnea multigermtubi MB_m1]	1430	20	6.33e-95	0.8225	18	P:regulation of filamentous growth; P:positive regulation of ATPase activity; P:protein localization to microtubule; P:nuclear migration involved in conjugation with cellular fusion; P:karyogamy involved in conjugation with cellular fusion; C:astral microtubule; C:mitotic spindle pole body; F:ATPase activator activity; C:mitotic spindle midzone; C:nucleus; P:dynein-driven meiotic oscillatory nucl…		IPR004953 (PFAM); IPR001715 (G3DSA:1.10.418.GENE3D); IPR027328 (PANTHER); IPR004953 (PROSITE_PROFILES); IPR001715 (SUPERFAMILY); IPR004953 (SUPERFAMILY)
DR_000034-RA	PX domain-containing [Marssonina brunnea multigermtubi MB_m1]	1122	20	0	0.7905	9	P:vesicle fusion; P:vesicle docking; C:integral component of membrane; F:SNAP receptor activity; F:phosphatidylinositol binding; C:endomembrane system; C:SNARE complex; F:SNARE binding; P:intracellular protein transport		IPR001683 (SMART); IPR000727 (SMART); IPR001683 (G3DSA:3.30.1520.GENE3D); IPR001683 (PFAM); G3DSA:1.20.5.110 (GENE3D); PTHR19957:SF130 (PANTHER); PTHR19957 (PANTHER); IPR000727 (PROSITE_PROFILES); IPR001683 (PROSITE_PROFILES); IPR001683 (SUPERFAMILY); SSF58038 (SUPERFAMILY)
DR_000035-RA	C6 zinc finger domain containing [Marssonina brunnea multigermtubi MB_m1]	2151	20	0	0.77	6	C:nucleus; F:DNA binding; F:zinc ion binding; P:transcription, DNA-templated; F:RNA polymerase II transcription factor activity, sequence-specific DNA binding; P:regulation of transcription from RNA polymerase II promoter		IPR001138 (SMART); IPR001138 (PFAM); IPR007219 (PFAM); IPR001138 (G3DSA:4.10.240.GENE3D); PTHR31001:SF14 (PANTHER); PTHR31001 (PANTHER); IPR001138 (PROSITE_PROFILES); IPR001138 (SUPERFAMILY)
DR_000036-RA	C6 zinc finger domain containing [Marssonina brunnea multigermtubi MB_m1]	1095	1	1.06e-16	0.54	8	F:DNA binding; C:nucleus; F:zinc ion binding; P:transcription, DNA-templated; F:metal ion binding; P:regulation of transcription, DNA-templated; F:RNA polymerase II transcription factor activity, sequence-specific DNA binding; P:regulation of transcription from RNA polymerase II promoter		no IPS match
DR_000037-RA	NADH-cytochrome b-5 reductase [Marssonina brunnea multigermtubi MB_m1]	1116	20	1.55e-86	0.498	2	F:oxidoreductase activity; P:oxidation-reduction process		G3DSA:2.40.30.10 (GENE3D); G3DSA:3.40.50.80 (GENE3D); IPR001433 (PFAM); PTHR19370:SF99 (PANTHER); PTHR19370 (PANTHER); SSF52343 (SUPERFAMILY)
DR_000038-RA	proline-rich -15 [Metarhizium robertsii ARSEF 23]	2184	20	1.12e-125	0.673	1	C:integral component of membrane		no IPS match
DR_000039-RA	pyridoxamine 5 -phosphate oxidase	2052	20	2.57e-141	0.8605	8	F:pyridoxamine-phosphate oxidase activity; F:thiol-dependent ubiquitin-specific protease activity; P:pyridoxal phosphate biosynthetic process; P:pyridoxine biosynthetic process; F:FMN binding; P:oxidation-reduction process; C:intracellular; P:ubiquitin-dependent protein catabolic process	EC:1.4.3.5	IPR000659 (TIGRFAM); IPR012349 (G3DSA:2.30.110.GENE3D); IPR011576 (PFAM); IPR019576 (PFAM); PTHR10851 (PANTHER); IPR000659 (PTHR10851:PANTHER); IPR012349 (SUPERFAMILY)
DR_000040-RA	calcineurin-like phosphoesterase [Marssonina brunnea multigermtubi MB_m1]	3756	20	0	0.8125	5	C:tRNA (m1A) methyltransferase complex; F:tRNA (adenine-N1-)-methyltransferase activity; C:integral component of membrane; P:tRNA methylation; F:hydrolase activity	EC:2.1.1	IPR029052 (G3DSA:3.60.21.GENE3D); IPR004843 (PFAM); PTHR32440:SF0 (PANTHER); PTHR32440 (PANTHER); PTHR32440:SF0 (PANTHER); PTHR32440 (PANTHER); IPR029052 (SUPERFAMILY)
DR_000041-RA	hydrolase [Marssonina brunnea multigermtubi MB_m1]	948	20	0	0.755	4	F:acylglycerol lipase activity; C:membrane; P:lipid metabolic process; P:regulation of signal transduction	EC:3.1.1.23	IPR022742 (PFAM); IPR029058 (G3DSA:3.40.50.GENE3D); PTHR11614 (PANTHER); IPR029058 (SUPERFAMILY)
DR_000042-RA	clp protease [Phialocephala scopiformis]	944	20	8.89e-120	0.9035	2	P:proteolysis; F:serine-type endopeptidase activity	EC:3.4.21	IPR001907 (PRINTS); IPR029045 (G3DSA:3.90.226.GENE3D); IPR023562 (PFAM); IPR023562 (PANTHER); PTHR10381:SF11 (PANTHER); IPR029045 (SUPERFAMILY)
DR_000043-RA	Esterase [Marssonina brunnea multigermtubi MB_m1]	1398	20	4.34e-168	0.483				no IPS match
DR_000044-RA	---NA---	208							no IPS match
DR_000045-RA	carboxylesterase family	359	3	9.57e-13	0.85	1	F:hydrolase activity		IPR029058 (G3DSA:3.40.50.GENE3D); IPR002018 (PFAM); IPR029058 (SUPERFAMILY)
DR_000046-RA	prolyl oligopeptidase [Phialocephala scopiformis]	625	7	1.76e-20	0.6614	1	F:hydrolase activity		IPR029058 (G3DSA:3.40.50.GENE3D)
DR_000047-RA	CMGC CDK CDK8 kinase	1605	20	0	0.903	11	P:protein destabilization; P:nuclear-transcribed mRNA catabolic process, non-stop decay; P:phosphorylation of RNA polymerase II C-terminal domain; F:ATP binding; F:RNA polymerase II carboxy-terminal domain kinase activity; C:mediator complex; P:negative regulation of cell-cell adhesion by negative regulation of transcription from RNA polymerase II promoter; F:cyclin-dependent protein serine/threo…	EC:2.7.11.23; EC:2.7.11.22	IPR000719 (SMART); IPR000719 (PFAM); G3DSA:3.30.200.20 (GENE3D); G3DSA:1.10.510.10 (GENE3D); PTHR24056:SF92 (PANTHER); PTHR24056 (PANTHER); IPR000719 (PROSITE_PROFILES); IPR011009 (SUPERFAMILY)
DR_000048-RA	dna repair rad14	1596	20	8.56e-141	0.721	7	C:nucleotide-excision repair factor 1 complex; P:UV-damage excision repair; P:base-excision repair; P:nucleotide-excision repair, DNA incision; P:nucleotide-excision repair, DNA damage recognition; P:nucleotide-excision repair involved in interstrand cross-link repair; F:damaged DNA binding		IPR022656 (G3DSA:3.90.530.GENE3D); IPR000465 (PTHR10142:PANTHER); PTHR10142 (PANTHER)
DR_000049-RA	negative regulator of DNA transposition [Marssonina brunnea multigermtubi MB_m1]	1481	20	3.55e-163	0.794	6	P:membrane fusion; P:vesicle-mediated transport; C:integral component of membrane; F:SNAP receptor activity; P:intracellular protein transport; C:intracellular		IPR013719 (SMART); IPR013719 (PFAM); PTHR13711 (PANTHER); PTHR13711 (PANTHER); PTHR13711:SF212 (PANTHER); PTHR13711:SF212 (PANTHER); IPR011993 (SUPERFAMILY)
DR_000050-RA	arginase [Marssonina brunnea multigermtubi MB_m1]	1084	20	0	0.868	5	P:arginine metabolic process; C:cytoplasm; F:metal ion binding; P:urea cycle; F:arginase activity	EC:3.5.3.1	IPR006035 (PRINTS); IPR023696 (G3DSA:3.40.800.GENE3D); IPR006035 (PFAM); IPR006035 (PANTHER); PTHR11358:SF2 (PANTHER); IPR006035 (PROSITE_PROFILES); SSF52768 (SUPERFAMILY)
DR_000051-RA	AN1-like Zinc finger [Marssonina brunnea multigermtubi MB_m1]	939	20	0	0.8355	6	C:nucleus; F:zinc ion binding; P:proteasome-mediated ubiquitin-dependent protein catabolic process; F:proteasome binding; C:cytoplasm; P:cellular response to arsenic-containing substance		IPR000058 (SMART); IPR000058 (PFAM); IPR000058 (G3DSA:4.10.1110.GENE3D); PTHR14677:SF2 (PANTHER); PTHR14677 (PANTHER); IPR000058 (PROSITE_PROFILES); IPR000058 (PROSITE_PROFILES); SSF118310 (SUPERFAMILY); SSF118310 (SUPERFAMILY)
DR_000052-RA	SPG20 [Marssonina brunnea multigermtubi MB_m1]	1708	20	0	0.8				IPR009686 (PFAM); PTHR21068 (PANTHER); PTHR21068:SF20 (PANTHER)
DR_000053-RA	succinate-semialdehyde dehydrogenase	1810	20	0	0.901	5	F:aldehyde dehydrogenase (NAD) activity; F:succinate-semialdehyde dehydrogenase (NAD+) activity; F:succinate-semialdehyde dehydrogenase [NAD(P)+] activity; P:gamma-aminobutyric acid catabolic process; P:oxidation-reduction process	EC:1.2.1.16; EC:1.2.1.24; EC:1.2.1.3	IPR016163 (G3DSA:3.40.309.GENE3D); IPR015590 (PFAM); IPR016162 (G3DSA:3.40.605.GENE3D); PTHR11699 (PANTHER); PTHR11699:SF49 (PANTHER); IPR016161 (SUPERFAMILY)
DR_000054-RA	domain-containing [Marssonina brunnea multigermtubi MB_m1]	1926	20	0	0.685				IPR001623 (PRINTS); IPR001623 (SMART); IPR001623 (G3DSA:1.10.287.GENE3D); IPR001623 (PFAM); PTHR24074 (PANTHER); PTHR24074:SF10 (PANTHER); IPR001623 (PROSITE_PROFILES); IPR001623 (SUPERFAMILY)
DR_000055-RA	calcineurin-like phosphoesterase	1118	20	2.46e-75	0.753	1	F:hydrolase activity		PTHR12905 (PANTHER); PTHR12905:SF16 (PANTHER)
DR_000056-RA	DNA-directed RNA polymerase II subunit RPB1 [Marssonina brunnea multigermtubi MB_m1]	1601	20	2.37e-79	0.5905	2	F:DNA-directed RNA polymerase activity; P:RNA biosynthetic process		no IPS match
DR_000057-RA	SAM binding domain-containing containing [Marssonina brunnea multigermtubi MB_m1]	1057	20	5.9e-74	0.671	2	F:methyltransferase activity; P:methylation		PTHR10108 (PANTHER); PTHR10108:SF832 (PANTHER); PTHR10108 (PANTHER); PTHR10108:SF832 (PANTHER)
DR_000058-RA	hypothetical protein MBM_00205 [Marssonina brunnea f. sp. 'multigermtubi' MB_m1]	933	20	4.87e-64	0.576	3	P:nucleocytoplasmic transport; F:structural constituent of nuclear pore; C:nuclear pore		PF13279 (PFAM); IPR029069 (G3DSA:3.10.129.GENE3D); PTHR31793:SF1 (PANTHER); PTHR31793 (PANTHER); IPR029069 (SUPERFAMILY)
DR_000059-RA	thiamine biosynthetic bifunctional enzyme [Marssonina brunnea multigermtubi MB_m1]	1036	20	1.15e-93	0.6145				IPR018392 (G3DSA:3.10.350.GENE3D); IPR018392 (SUPERFAMILY)
DR_000060-RA	pre-mRNA-splicing factor rse1	3926	20	0	0.9555	3	C:nucleus; F:RNA binding; P:mRNA splicing, via spliceosome		PF10433 (PFAM); IPR015943 (G3DSA:2.130.10.GENE3D); PTHR10644:SF1 (PANTHER); PTHR10644 (PANTHER); IPR017986 (SUPERFAMILY)
DR_000061-RA	Mss51p [Marssonina brunnea multigermtubi MB_m1]	3283	20	0	0.888	5	P:mitochondrial respiratory chain complex IV biogenesis; F:translation regulator activity; P:positive regulation of mitochondrial translation; C:endoplasmic reticulum; C:extrinsic component of mitochondrial inner membrane		IPR032717 (PFAM); PTHR28069 (PANTHER); PTHR28069:SF1 (PANTHER)
DR_000062-RA	phosphoglycerate mutase	1493	20	9.41e-151	0.7105	3	C:mitochondrion; P:dephosphorylation; F:acid phosphatase activity	EC:3.1.3.2	IPR029033 (G3DSA:3.40.50.GENE3D); PTHR11567:SF129 (PANTHER); PTHR11567:SF129 (PANTHER); PTHR11567 (PANTHER); PTHR11567 (PANTHER); PTHR11567 (PANTHER); IPR029033 (SUPERFAMILY)
DR_000063-RA	pentatricopeptide repeat [Marssonina brunnea multigermtubi MB_m1]	2754	20	0	0.5085				IPR002885 (PFAM); IPR002885 (TIGRFAM); PTHR24015 (PANTHER); IPR002885 (PROSITE_PROFILES); IPR002885 (PROSITE_PROFILES); IPR002885 (PROSITE_PROFILES); IPR002885 (PROSITE_PROFILES); IPR002885 (PROSITE_PROFILES); IPR002885 (PROSITE_PROFILES); IPR002885 (PROSITE_PROFILES)
DR_000064-RA	Mis12 domain-containing	1043	20	4.2e-142	0.6815	9	C:nuclear MIS12/MIND complex; P:CENP-A containing chromatin organization; C:chromosome, centromeric core domain; C:cytoplasm; C:NMS complex; P:mitotic sister chromatid segregation; P:protein localization to kinetochore; C:condensed nuclear chromosome inner kinetochore; C:mitotic spindle pole body		IPR008685 (PFAM); PTHR14527 (PANTHER)
DR_000065-RA	malate dehydrogenase [Marssonina brunnea multigermtubi MB_m1]	922	20	3.43e-90	0.7265	2	C:integral component of Golgi membrane; P:intra-Golgi vesicle-mediated transport		IPR021851 (PFAM); PTHR35567:SF1 (PANTHER); PTHR35567 (PANTHER)
DR_000066-RA	Coy1 [Marssonina brunnea multigermtubi MB_m1]	2379	20	0	0.779	2	C:integral component of Golgi membrane; P:intra-Golgi vesicle-mediated transport		IPR012955 (PFAM); PTHR14043:SF2 (PANTHER); PTHR14043 (PANTHER); PTHR14043:SF2 (PANTHER); PTHR14043 (PANTHER)
DR_000067-RA	TGF beta receptor associated 1	3669	20	0	0.7325	4	P:vacuole inheritance; C:CORVET complex; P:vacuolar acidification; P:protein targeting to vacuole		IPR019453 (PFAM); PTHR12894 (PANTHER); PTHR12894:SF17 (PANTHER)
DR_000068-RA	phosphatidylserine decarboxylase	1779	20	0	0.7415	6	C:integral component of mitochondrial inner membrane; P:positive regulation of mitochondrial fusion; F:phosphatidylserine decarboxylase activity; P:phospholipid biosynthetic process; P:positive regulation of protein processing; P:phosphatidylcholine biosynthetic process	EC:4.1.1.65	IPR003817 (PFAM); IPR033177 (TIGRFAM); PTHR10067:SF6 (PANTHER); IPR033177 (PANTHER)
DR_000069-RA	ubiquitin family	2182	20	1.19e-114	0.5775	1	C:integral component of membrane		no IPS match
DR_000070-RA	hypothetical protein MBM_00226 [Marssonina brunnea f. sp. 'multigermtubi' MB_m1]	1770	20	0	0.5765				no IPS match
DR_000071-RA	acyl- ligase [Marssonina brunnea multigermtubi MB_m1]	5896	20	0	0.852	4	C:cell division site; C:mitotic spindle; P:metabolic process; F:ligase activity		G3DSA:3.40.50.980 (GENE3D); G3DSA:3.40.50.980 (GENE3D); G3DSA:3.40.50.980 (GENE3D); G3DSA:2.30.38.10 (GENE3D); IPR000873 (PFAM); PTHR22754:SF4 (PANTHER); PTHR22754 (PANTHER); PTHR22754 (PANTHER); PTHR22754:SF4 (PANTHER); SSF56801 (SUPERFAMILY); SSF56801 (SUPERFAMILY)
DR_000072-RA	Cyclic-AMP class-II	1984	20	0	0.645	14	P:negative regulation of cAMP-dependent protein kinase activity; P:regulation of cAMP-mediated signaling; P:negative regulation of glucose mediated signaling pathway; P:negative regulation of cAMP biosynthetic process; P:cAMP catabolic process; F:3',5'-cyclic-GMP phosphodiesterase activity; F:3',5'-cyclic-AMP phosphodiesterase activity; P:cellular response to nitrogen starvation; P:regulation of …	EC:3.1.4; EC:3.1.4.35	IPR000396 (PRINTS); IPR000396 (PFAM); IPR001279 (G3DSA:3.60.15.GENE3D); PTHR28283:SF1 (PANTHER); PTHR28283 (PANTHER); IPR001279 (SUPERFAMILY)
DR_000073-RA	SPRY domain-containing [Marssonina brunnea multigermtubi MB_m1]	1550	20	1.55e-131	0.7215	4	P:protein targeting to vacuole involved in ubiquitin-dependent protein catabolic process via the multivesicular body sorting pathway; C:integral component of membrane; C:endosome membrane; F:carbohydrate binding		PTHR12864:SF24 (PANTHER); PTHR12864 (PANTHER); IPR013320 (SUPERFAMILY)
DR_000074-RA	ubiquitin carboxyl-terminal hydrolase 2	1064	20	0	0.842	8	F:thiol-dependent ubiquitin-specific protease activity; P:protein deubiquitination; F:zinc ion binding; C:cytoplasm; C:nuclear periphery; F:RNA polymerase II transcription factor activity, sequence-specific DNA binding; P:regulation of transcription from RNA polymerase II promoter; P:ubiquitin-dependent protein catabolic process		IPR001578 (PRINTS); IPR001578 (PFAM); IPR001578 (G3DSA:3.40.532.GENE3D); IPR017390 (PIRSF); IPR001578 (PANTHER); PTHR10589:SF16 (PANTHER); SSF54001 (SUPERFAMILY)
DR_000075-RA	c6 zinc finger domain containing [Marssonina brunnea multigermtubi MB_m1]	2024	20	0	0.6975	4	P:regulation of transcription, DNA-templated; F:binding; C:intracellular; F:hydrolase activity		PTHR31263:SF7 (PANTHER); PTHR31263 (PANTHER)
DR_000076-RA	transportin-1 [Marssonina brunnea multigermtubi MB_m1]	3381	20	0	0.823	12	C:nuclear envelope; C:mitotic spindle midzone; C:cellular bud tip; C:cellular bud neck; P:mRNA-binding (hnRNP) protein import into nucleus; C:cytosol; P:transcription factor import into nucleus; C:nuclear periphery; P:exit from mitosis; P:proteasome assembly; F:Ran GTPase binding; F:nuclear localization sequence binding		IPR011989 (G3DSA:1.25.10.GENE3D); IPR000357 (PFAM); PF13513 (PFAM); PTHR10527:SF3 (PANTHER); PTHR10527 (PANTHER); IPR016024 (SUPERFAMILY)
DR_000077-RA	homoserine acetyltransferase family	2139	20	9.33e-168	0.7855	13	P:methionine biosynthetic process; F:polynucleotide adenylyltransferase activity; C:Mmi1 nuclear focus complex; P:snoRNA polyadenylation; P:mRNA polyadenylation; F:magnesium ion binding; F:homoserine O-acetyltransferase activity; F:ATP binding; F:RNA binding; C:mRNA cleavage and polyadenylation specificity factor complex; P:nuclear-transcribed mRNA catabolic process, meiosis-specific transcripts;…	EC:2.3.1.31; EC:2.7.7.19	IPR000073 (PFAM); IPR029058 (G3DSA:3.40.50.GENE3D); PTHR10992 (PANTHER); PTHR10992:SF903 (PANTHER); IPR029058 (SUPERFAMILY)
DR_000078-RA	nitrilotriacetate monooxygenase component B [Marssonina brunnea multigermtubi MB_m1]	2423	20	2.13e-150	0.8105	3	F:FMN binding; P:oxidation-reduction process; F:monooxygenase activity		IPR002563 (SMART); IPR012349 (G3DSA:2.30.110.GENE3D); IPR002563 (PFAM); PTHR33798:SF5 (PANTHER); PTHR33798 (PANTHER); IPR012349 (SUPERFAMILY)
DR_000079-RA	methyltransferase family [Marssonina brunnea multigermtubi MB_m1]	1409	20	5.69e-132	0.6785	2	F:transferase activity; C:intracellular part		IPR012901 (SMART); IPR012901 (PFAM); PTHR12303 (PANTHER); PTHR12303:SF6 (PANTHER); IPR029063 (SUPERFAMILY)
DR_000080-RA	Poly(A) polymerase [Marssonina brunnea multigermtubi MB_m1]	2187	20	0	0.7965	10	F:magnesium ion binding; F:ATP binding; F:RNA binding; C:mRNA cleavage and polyadenylation specificity factor complex; P:nuclear-transcribed mRNA catabolic process, meiosis-specific transcripts; C:cytosol; F:polynucleotide adenylyltransferase activity; C:Mmi1 nuclear focus complex; P:snoRNA polyadenylation; P:mRNA polyadenylation	EC:2.7.7.19	G3DSA:3.30.460.10 (GENE3D); IPR007012 (PFAM); IPR002934 (PFAM); G3DSA:1.10.1410.10 (GENE3D); IPR014492 (PANTHER); PTHR10682:SF10 (PANTHER); SSF81631 (SUPERFAMILY); SSF81301 (SUPERFAMILY)
DR_000081-RA	actin patch [Marssonina brunnea multigermtubi MB_m1]	2304	20	0	0.699	6	F:phosphatidate phosphatase activity; P:cellular lipid metabolic process; C:Golgi apparatus; P:dephosphorylation; P:actin cytoskeleton organization; C:actin cortical patch	EC:3.1.3.4	IPR019236 (PFAM); PTHR28208 (PANTHER); PTHR28208 (PANTHER); PTHR28208:SF3 (PANTHER); PTHR28208:SF3 (PANTHER)
DR_000082-RA	ATP-dependent RNA helicase DRS1 [Marssonina brunnea multigermtubi MB_m1]	2307	20	0	0.7665	6	F:ATP binding; F:RNA binding; P:RNA secondary structure unwinding; P:ribosome biogenesis; C:nucleolus; F:ATP-dependent RNA helicase activity		IPR014001 (SMART); IPR027417 (G3DSA:3.40.50.GENE3D); IPR027417 (G3DSA:3.40.50.GENE3D); IPR011545 (PFAM); PTHR24031 (PANTHER); PTHR24031:SF337 (PANTHER); PTHR24031:SF337 (PANTHER); PTHR24031 (PANTHER); PTHR24031:SF337 (PANTHER); IPR014001 (PROSITE_PROFILES); IPR014014 (PROSITE_PROFILES); IPR027417 (SUPERFAMILY); IPR027417 (SUPERFAMILY)
DR_000083-RA	Acyl- N-acyltransferases (Nat) [Glarea lozoyensis ATCC 20868]	3500	20	5.81e-180	0.509	1	F:transferase activity		no IPS match
DR_000084-RA	adp-ribosylation factor family	999	20	9.58e-67	0.6495	1	F:nucleotide binding		IPR006689 (PFAM); IPR027417 (G3DSA:3.40.50.GENE3D); PTHR11711 (PANTHER); IPR027417 (SUPERFAMILY)
DR_000085-RA	gelsolin [Marssonina brunnea multigermtubi MB_m1]	5122	20	0	0.604	1	F:actin binding		IPR007122 (SMART); IPR025118 (PFAM); IPR029006 (G3DSA:3.40.20.GENE3D); SSF55753 (SUPERFAMILY); SSF55753 (SUPERFAMILY)
DR_000086-RA	ABC transporter	11966	20	0	0.803	4	F:ATP binding; F:ATPase activity, coupled to transmembrane movement of substances; P:transmembrane transport; C:integral component of membrane		IPR003593 (SMART); IPR027417 (G3DSA:3.40.50.GENE3D); IPR027417 (G3DSA:3.40.50.GENE3D); IPR011527 (PFAM); IPR003439 (PFAM); G3DSA:1.20.1560.10 (GENE3D); PTHR24223 (PANTHER); PTHR24223:SF240 (PANTHER); IPR011527 (PROSITE_PROFILES); IPR003439 (PROSITE_PROFILES); IPR003439 (PROSITE_PROFILES); IPR027417 (SUPERFAMILY); IPR011527 (SUPERFAMILY); IPR027417 (SUPERFAMILY)
DR_000087-RA	MFS multidrug transporter [Purpureocillium lilacinum]	1761	20	0	0.8895	4	P:transmembrane transport; F:nitronate monooxygenase activity; C:integral component of membrane; P:oxidation-reduction process	EC:1.13.12.16	IPR011701 (PFAM); G3DSA:1.20.1250.20 (GENE3D); PTHR23502 (PANTHER); PTHR23502:SF13 (PANTHER); IPR020846 (PROSITE_PROFILES); IPR020846 (SUPERFAMILY)
DR_000088-RA	C6 transcription factor [Marssonina brunnea multigermtubi MB_m1]	2016	20	0	0.647	4	C:nucleus; F:zinc ion binding; F:RNA polymerase II transcription factor activity, sequence-specific DNA binding; P:regulation of transcription from RNA polymerase II promoter		IPR021858 (PFAM)
DR_000089-RA	MFS general substrate transporter [Glarea lozoyensis ATCC 20868]	1806	20	0	0.759	3	P:ion transmembrane transport; C:integral component of membrane; F:transporter activity		G3DSA:1.20.1250.20 (GENE3D); IPR024671 (PFAM); PTHR11360 (PANTHER); PTHR11360:SF153 (PANTHER); PTHR11360 (PANTHER); IPR020846 (SUPERFAMILY)
DR_000090-RA	hydantoinase oxoprolinase	3667	20	0	0.6305	1	F:hydrolase activity		IPR010318 (PFAM); IPR027479 (G3DSA:3.40.1610.GENE3D); IPR024071 (G3DSA:2.40.390.GENE3D); PTHR40138:SF1 (PANTHER); PTHR40138 (PANTHER); SSF160991 (SUPERFAMILY)
DR_000091-RA	hypothetical protein MBM_09920 [Marssonina brunnea f. sp. 'multigermtubi' MB_m1]	1214	20	2.86e-132	0.7645				no IPS match
DR_000092-RA	Na+ solute symporter [Phialocephala scopiformis]	268	20	2.4e-17	0.841	3	P:urea transmembrane transport; C:integral component of membrane; F:urea transmembrane transporter activity		no IPS match
DR_000093-RA	hypothetical protein LY89DRAFT_418839 [Phialocephala scopiformis]	463	1	4.42e-13	0.82				no IPS match
DR_000094-RA	C2H2 type zinc finger domain [Colletotrichum higginsianum IMI 349063]	3778	20	2.89e-171	0.539	5	F:transcription cofactor activity; C:mediator complex; P:regulation of transcription, DNA-templated; F:RNA polymerase II transcription cofactor activity; P:regulation of transcription from RNA polymerase II promoter		no IPS match
DR_000095-RA	hypothetical protein MBM_09925 [Marssonina brunnea f. sp. 'multigermtubi' MB_m1]	1025	2	1.98e-22	0.595				no IPS match
DR_000096-RA	C2H2 transcription factor [Marssonina brunnea multigermtubi MB_m1]	1846	20	0	0.6035	2	F:binding; C:intracellular part		IPR015880 (SMART); IPR013087 (G3DSA:3.30.160.GENE3D); IPR013087 (G3DSA:3.30.160.GENE3D); IPR013087 (G3DSA:3.30.160.GENE3D); IPR013087 (G3DSA:3.30.160.GENE3D); PTHR24375 (PANTHER); IPR007087 (PROSITE_PROFILES); IPR007087 (PROSITE_PROFILES); IPR007087 (PROSITE_PROFILES); IPR007087 (PROSITE_PROFILES); IPR007087 (PROSITE_PROFILES); IPR007087 (PROSITE_PROFILES); SSF57667 (SUPERFAMILY); SSF57667 (SUPER…
DR_000097-RA	DNA-directed RNA polymerases and III [Marssonina brunnea multigermtubi MB_m1]	950	20	5.02e-58	0.703	12	F:RNA polymerase III activity; F:DNA binding; C:DNA-directed RNA polymerase I complex; F:RNA polymerase II activity; F:RNA polymerase I activity; P:transcription, RNA-templated; P:transcription from RNA polymerase I promoter; C:cytosol; P:transcription from RNA polymerase II promoter; P:tRNA transcription from RNA polymerase III promoter; C:DNA-directed RNA polymerase III complex; C:DNA-directed …		IPR006110 (PFAM); IPR012293 (G3DSA:3.90.940.GENE3D); IPR006111 (PANTHER); IPR006110 (SUPERFAMILY)
DR_000098-RA	S-formylglutathione hydrol	1255	20	1.33e-128	0.852	10	C:nuclear envelope; F:S-formylglutathione hydrolase activity; P:formaldehyde catabolic process; C:mitochondrion; C:cytosol; C:nuclear matrix; P:tRNA splicing, via endonucleolytic cleavage and ligation; F:Ran GTPase binding; P:tRNA re-export from nucleus; F:carboxylic ester hydrolase activity	EC:3.1.2.12; EC:3.1.1.1	IPR000801 (PFAM); IPR029058 (G3DSA:3.40.50.GENE3D); IPR014186 (PANTHER); IPR029058 (SUPERFAMILY)
DR_000099-RA	spindle pole body interacting	2569	20	0	0.8725	2	F:S-formylglutathione hydrolase activity; P:formaldehyde catabolic process	EC:3.1.2.12	PF08616 (PFAM)
DR_000100-RA	EF-hand [Phialocephala scopiformis]	899	20	2.63e-101	0.8135	1	F:calcium ion binding		IPR011992 (G3DSA:1.10.238.GENE3D); IPR002048 (PFAM); PTHR23050 (PANTHER); PTHR23050:SF137 (PANTHER); IPR002048 (PROSITE_PROFILES); IPR011992 (SUPERFAMILY)
DR_000101-RA	Magnesium transport transmembrane region [Glarea lozoyensis ATCC 20868]	1697	20	0	0.7985	4	P:cation transmembrane transport; C:integral component of membrane; F:metal ion transmembrane transporter activity; P:metal ion transport		PTHR21535 (PANTHER); PTHR21535:SF43 (PANTHER)
DR_000102-RA	nicotinamide N-methyltransferase [Marssonina brunnea multigermtubi MB_m1]	867	20	1.15e-149	0.7365	2	F:methyltransferase activity; P:methylation		IPR019410 (PFAM); IPR029063 (G3DSA:3.40.50.GENE3D); PTHR14614:SF9 (PANTHER); PTHR14614 (PANTHER); IPR029063 (SUPERFAMILY)
DR_000103-RA	An16g07990 [Aspergillus kawachii IFO 4308]	1709	20	4.53e-70	0.738	3	P:biological_process; C:cellular_component; F:molecular_function		no IPS match
DR_000104-RA	LMBR1 domain-containing [Marssonina brunnea multigermtubi MB_m1]	2556	20	0	0.733	2	C:integral component of membrane; C:Golgi apparatus		IPR006876 (PFAM); PTHR21355 (PANTHER); PTHR21355:SF0 (PANTHER)
DR_000105-RA	c2h2 finger domain containing [Marssonina brunnea multigermtubi MB_m1]	2346	20	0	0.786	5	F:nucleic acid binding; C:nucleus; P:transcription, DNA-templated; P:regulation of transcription, DNA-templated; F:RNA polymerase II transcription factor activity, sequence-specific DNA binding		IPR015880 (SMART); IPR013087 (G3DSA:3.30.160.GENE3D); IPR013087 (G3DSA:3.30.160.GENE3D); IPR027775 (PANTHER); PTHR10032:SF195 (PANTHER); SSF57667 (SUPERFAMILY)
DR_000106-RA	MOSC domain-containing [Marssonina brunnea multigermtubi MB_m1]	1788	20	0	0.799	4	F:pyridoxal phosphate binding; F:catalytic activity; F:molybdenum ion binding; C:integral component of membrane		IPR005303 (PFAM); PTHR14237:SF23 (PANTHER); PTHR14237 (PANTHER); PTHR14237 (PANTHER); PTHR14237:SF23 (PANTHER); SSF141673 (SUPERFAMILY)
DR_000108-RA	---NA---	273							no IPS match
DR_000107-RA	SMC N terminal domain-containing [Marssonina brunnea multigermtubi MB_m1]	6985	20	0	0.868	5	C:nucleus; F:ATP binding; P:mitotic chromosome condensation; C:condensin complex; F:hydrolase activity		IPR010935 (SMART); IPR010935 (PFAM); IPR027417 (G3DSA:3.40.50.GENE3D); IPR027120 (PTHR18937:PANTHER); PTHR18937 (PANTHER); IPR027120 (PTHR18937:PANTHER); IPR010935 (SUPERFAMILY)
DR_000109-RA	ctr copper transporter family [Marssonina brunnea multigermtubi MB_m1]	1629	20	8.37e-109	0.579	1	F:hydrolase activity		IPR029058 (G3DSA:3.40.50.GENE3D)
DR_000110-RA	c2h2 finger domain containing [Marssonina brunnea multigermtubi MB_m1]	3433	20	0	0.873	4	C:nucleus; F:DNA binding; F:zinc ion binding; P:transcription, DNA-templated		IPR007219 (PFAM)
DR_000111-RA	BRO1-like domain-containing [Marssonina brunnea multigermtubi MB_m1]	3211	20	0	0.761	13	F:heat shock protein binding; P:positive regulation of ATPase activity; F:unfolded protein binding; P:protein refolding; F:ATPase activator activity; P:'de novo' protein folding; P:mitochondrial genome maintenance; F:ATP binding; P:response to heat; P:misfolded or incompletely synthesized protein catabolic process; C:mitochondrial matrix; F:metal ion binding; C:extrinsic component of mitochondria…		IPR001623 (PRINTS); IPR001623 (SMART); IPR001305 (G3DSA:2.10.230.GENE3D); IPR002939 (PFAM); IPR001305 (PFAM); IPR001623 (PFAM); G3DSA:2.60.260.20 (GENE3D); IPR001623 (G3DSA:1.10.287.GENE3D); PTHR24078 (PANTHER); PTHR24078:SF255 (PANTHER); IPR012724 (HAMAP); IPR001305 (PROSITE_PROFILES); IPR001623 (PROSITE_PROFILES); IPR008971 (SUPERFAMILY); IPR001305 (SUPERFAMILY); IPR001623 (SUPERFAMILY); IPR008…
DR_000112-RA	vacuolar -sorting bro1	2882	20	3.89e-170	0.7145	1	F:protein binding		IPR004328 (PFAM); IPR004328 (G3DSA:1.25.40.GENE3D); PTHR23030 (PANTHER); PTHR23030:SF13 (PANTHER)
DR_000113-RA	ATP-dependent protease La	2905	20	0	0.7245	10	F:ATP binding; P:oxidation-dependent protein catabolic process; P:misfolded or incompletely synthesized protein catabolic process; C:mitochondrial matrix; P:chaperone-mediated protein complex assembly; F:serine-type endopeptidase activity; P:regulation of mitochondrial DNA replication; P:cellular response to oxidative stress; F:sequence-specific DNA binding; F:ATP-dependent peptidase activity	EC:3.4.21	IPR003111 (SMART); IPR003111 (PFAM); PTHR10046:SF50 (PANTHER); IPR027065 (PANTHER); IPR015947 (SUPERFAMILY)
DR_000114-RA	serine threonine kinase	2352	20	0	0.727	4	F:ATP binding; F:protein kinase activity; P:single-organism cellular process; P:protein phosphorylation		G3DSA:1.10.510.10 (GENE3D); IPR000719 (PFAM); PTHR24362 (PANTHER); PTHR24362:SF266 (PANTHER); IPR000719 (PROSITE_PROFILES); IPR011009 (SUPERFAMILY)
DR_000115-RA	WD domain-containing [Marssonina brunnea multigermtubi MB_m1]	1338	20	0	0.7285				IPR001680 (SMART); IPR015943 (G3DSA:2.130.10.GENE3D); IPR001680 (PFAM); PTHR11024:SF3 (PANTHER); PTHR11024 (PANTHER); PTHR11024 (PANTHER); PTHR11024:SF3 (PANTHER); IPR001680 (PROSITE_PROFILES); IPR017986 (PROSITE_PROFILES); IPR017986 (PROSITE_PROFILES); IPR001680 (PROSITE_PROFILES); IPR017986 (SUPERFAMILY)
DR_000116-RA	RING finger (Zin) [Marssonina brunnea multigermtubi MB_m1]	2031	20	0	0.781	1	C:integral component of membrane		PTHR22770 (PANTHER); PTHR22770 (PANTHER); PTHR22770:SF33 (PANTHER); SSF57850 (SUPERFAMILY)
DR_000117-RA	chitin synthase D	2522	20	0	0.836	2	F:transferase activity, transferring hexosyl groups; C:integral component of membrane		IPR029044 (G3DSA:3.90.550.GENE3D); PF03142 (PFAM); IPR004835 (PANTHER); PTHR22914:SF21 (PANTHER); IPR029044 (SUPERFAMILY)
DR_000118-RA	MIF4G domain-containing [Marssonina brunnea multigermtubi MB_m1]	4105	20	0	0.8595	1	F:RNA binding		IPR003890 (SMART); IPR016021 (G3DSA:1.25.40.GENE3D); IPR003890 (PFAM); PTHR12839 (PANTHER); IPR016024 (SUPERFAMILY); IPR016024 (SUPERFAMILY)
DR_000119-RA	nitrate reductase	2599	20	0	0.843	8	F:nitrate reductase (NADPH) activity; F:molybdenum ion binding; C:integral component of membrane; P:oxidation-reduction process; P:nitric oxide biosynthetic process; F:heme binding; F:molybdopterin cofactor binding; P:nitrate assimilation	EC:1.7.1.3	IPR008335 (PRINTS); IPR001199 (PRINTS); IPR001199 (SMART); IPR001199 (G3DSA:3.10.120.GENE3D); IPR001199 (PFAM); IPR000572 (G3DSA:3.90.420.GENE3D); IPR005066 (G3DSA:2.60.40.GENE3D); IPR000572 (PFAM); IPR005066 (PFAM); PTHR19370:SF95 (PANTHER); PTHR19370 (PANTHER); IPR001199 (PROSITE_PROFILES); IPR014756 (SUPERFAMILY); IPR001199 (SUPERFAMILY); IPR000572 (SUPERFAMILY)
DR_000120-RA	signal recognition particle [Marssonina brunnea multigermtubi MB_m1]	2011	20	0	0.7465	5	F:endoplasmic reticulum signal peptide binding; P:SRP-dependent cotranslational protein targeting to membrane; F:7S RNA binding; F:signal recognition particle binding; C:signal recognition particle, endoplasmic reticulum targeting		IPR026258 (PFAM); PTHR12860 (PANTHER)
DR_000121-RA	translation regulator (Cya5) [Marssonina brunnea multigermtubi MB_m1]	3024	20	0	0.576	6	C:nucleus; F:zinc ion binding; P:regulation of transcription, DNA-templated; F:RNA polymerase II transcription factor activity, sequence-specific DNA binding; F:hydrolase activity; P:regulation of transcription from RNA polymerase II promoter		IPR011990 (G3DSA:1.25.40.GENE3D); IPR033443 (PFAM); IPR002885 (TIGRFAM); PTHR24015 (PANTHER); IPR002885 (PROSITE_PROFILES); IPR002885 (PROSITE_PROFILES); IPR002885 (PROSITE_PROFILES); IPR002885 (PROSITE_PROFILES); IPR002885 (PROSITE_PROFILES); IPR002885 (PROSITE_PROFILES); IPR002885 (PROSITE_PROFILES); IPR002885 (PROSITE_PROFILES); IPR011990 (SUPERFAMILY)
DR_000122-RA	C2H2 and C2HC zinc finger [Glarea lozoyensis ATCC 20868]	1014	20	8e-134	0.6975	5	C:nucleus; F:transcription factor activity, sequence-specific DNA binding; P:regulation of carbon utilization; F:transcription regulatory region DNA binding; P:regulation of gene expression		IPR015880 (SMART); IPR013087 (G3DSA:3.30.160.GENE3D); IPR013087 (G3DSA:3.30.160.GENE3D); PTHR24409 (PANTHER); IPR007087 (PROSITE_PROFILES); IPR007087 (PROSITE_PROFILES); SSF57667 (SUPERFAMILY)
DR_000123-RA	hypothetical protein MBM_01751 [Marssonina brunnea f. sp. 'multigermtubi' MB_m1]	1056	1	2.16e-54	0.57				no IPS match
DR_000124-RA	hypothetical protein MBM_01749 [Marssonina brunnea f. sp. 'multigermtubi' MB_m1]	648	14	5.71e-38	0.5936				PTHR41805 (PANTHER); PTHR41805:SF1 (PANTHER)
DR_000125-RA	hypothetical protein MBM_01748 [Marssonina brunnea f. sp. 'multigermtubi' MB_m1]	1350	20	0	0.6955				IPR025261 (SMART); IPR033473 (PFAM); IPR025261 (PFAM); PTHR13199 (PANTHER)
DR_000126-RA	cutinase [Colletotrichum gloeosporioides Nara gc5]	1034	20	5.79e-55	0.6895	3	P:metabolic process; C:extracellular region; F:cutinase activity	EC:3.1.1.74	IPR011150 (PRINTS); IPR000675 (SMART); IPR000675 (PFAM); IPR029058 (G3DSA:3.40.50.GENE3D); PTHR15087:SF13 (PANTHER); PTHR15087 (PANTHER); IPR029058 (SUPERFAMILY)
DR_000127-RA	plant Basic Secretory	924	20	1.86e-135	0.81				IPR007541 (PFAM); PTHR33321 (PANTHER); PTHR33321:SF2 (PANTHER)
DR_000128-RA	heat repeat containing	3348	20	0	0.699	1	C:spindle pole body		IPR016024 (SUPERFAMILY)
DR_000129-RA	domain-containing [Marssonina brunnea multigermtubi MB_m1]	4859	20	0	0.7515	4	F:zinc ion binding; C:cytoplasm; P:signal transduction; P:regulation of GTPase activity		IPR000198 (SMART); IPR000198 (PFAM); IPR000198 (G3DSA:1.10.555.GENE3D); PTHR23176:SF27 (PANTHER); PTHR23176 (PANTHER); PTHR23176 (PANTHER); IPR000198 (PROSITE_PROFILES); IPR008936 (SUPERFAMILY)
DR_000130-RA	hypothetical protein MBM_01759 [Marssonina brunnea f. sp. 'multigermtubi' MB_m1]	2235	20	0	0.7085	1	C:integral component of membrane		IPR021709 (PFAM); PTHR38694 (PANTHER)
DR_000131-RA	PHD-finger domain-containing [Marssonina brunnea multigermtubi MB_m1]	2858	20	0	0.6665	6	P:biological regulation; F:DNA replication origin binding; P:DNA replication initiation; F:metal ion binding; P:cellular component organization; C:nuclear origin of replication recognition complex		IPR001965 (SMART); IPR013083 (G3DSA:3.30.40.GENE3D); PF13831 (PFAM); PTHR13793 (PANTHER); IPR019787 (PROSITE_PROFILES); IPR011011 (SUPERFAMILY)
DR_000132-RA	glycoside hydrolase family 76	1436	20	0	0.7585	2	F:mannan endo-1,6-alpha-mannosidase activity; P:carbohydrate catabolic process	EC:3.2.1.101	IPR012341 (G3DSA:1.50.10.GENE3D); IPR005198 (PFAM); IPR014480 (PIRSF); PTHR12145 (PANTHER); PTHR12145:SF19 (PANTHER); IPR008928 (SUPERFAMILY)
DR_000133-RA	P-loop containing nucleoside triphosphate hydrolase [Glarea lozoyensis ATCC 20868]	1834	20	8.12e-62	0.698	8	C:nucleus; F:ATP binding; F:DNA-dependent ATPase activity; C:site of double-strand break; P:reciprocal meiotic recombination; P:double-strand break repair via homologous recombination; C:cytosol; F:single-stranded DNA binding		IPR027417 (G3DSA:3.40.50.GENE3D); IPR020588 (PROSITE_PROFILES); IPR027417 (SUPERFAMILY)
DR_000134-RA	acyl- synthetase [Marssonina brunnea multigermtubi MB_m1]	2442	20	0	0.903	2	P:metabolic process; F:ligase activity		G3DSA:3.40.50.980 (GENE3D); IPR000873 (PFAM); G3DSA:2.30.38.10 (GENE3D); PTHR24096 (PANTHER); PTHR24096:SF153 (PANTHER); SSF56801 (SUPERFAMILY)
DR_000135-RA	Diaminohydroxyphosphoribosylamino-pyrimidine deaminase [Marssonina brunnea multigermtubi MB_m1]	990	20	1.05e-94	0.6755	2	F:S-adenosylmethionine-dependent methyltransferase activity; P:protein methylation		IPR019410 (PFAM); IPR029063 (G3DSA:3.40.50.GENE3D); PTHR14614:SF47 (PANTHER); PTHR14614 (PANTHER); IPR029063 (SUPERFAMILY)
DR_000136-RA	extracellular mutant 11-domain-containing	1464	20	2.21e-83	0.5475				IPR029178 (PFAM); PTHR28244 (PANTHER)
DR_000137-RA	D-glycerate 3-kinase	773	20	9.58e-77	0.7445	3	F:GTP binding; P:SRP-dependent cotranslational protein targeting to membrane; C:intracellular		IPR000897 (PFAM); IPR027417 (G3DSA:3.40.50.GENE3D); PTHR10285 (PANTHER); PTHR10285:SF78 (PANTHER); IPR027417 (SUPERFAMILY)
DR_000138-RA	peroxisomal hydratase-dehydrogenase-epimerase	3086	20	0	0.9205	2	F:oxidoreductase activity; P:oxidation-reduction process		IPR002347 (PRINTS); SM00822 (SMART); IPR016040 (G3DSA:3.40.50.GENE3D); IPR002347 (PFAM); PTHR24322:SF530 (PANTHER); IPR002347 (PANTHER); IPR016040 (SUPERFAMILY)
DR_000139-RA	HET-domain-containing [Pochonia chlamydosporia 170]	1245	20	1.3e-89	0.6195				IPR010730 (PFAM); PTHR10622 (PANTHER); PTHR10622:SF10 (PANTHER)
DR_000140-RA	hypothetical protein MBM_01702 [Marssonina brunnea f. sp. 'multigermtubi' MB_m1]	2393	20	0	0.716	1	P:regulation of transcription, DNA-templated		PTHR35392 (PANTHER); PTHR35392:SF2 (PANTHER)
DR_000141-RA	exportin 1	3226	20	0	0.8115	11	C:mitochondrial inner membrane presequence translocase complex; C:nuclear membrane; P:RNA import into nucleus; P:protein import into mitochondrial matrix; P:mRNA-binding (hnRNP) protein import into nucleus; P:tRNA transport; C:integral component of membrane; C:cytosol; F:protein transporter activity; F:Ran GTPase binding; F:nuclear localization sequence binding		IPR011989 (G3DSA:1.25.10.GENE3D); PTHR12363 (PANTHER); PTHR12363:SF33 (PANTHER); IPR016024 (SUPERFAMILY)
DR_000142-RA	small nuclear ribonucleo E	792	20	1.48e-35	0.7195	7	C:precatalytic spliceosome; C:U4/U6 x U5 tri-snRNP complex; C:U5 snRNP; C:U2 snRNP; C:U1 snRNP; C:U4 snRNP; P:spliceosomal snRNP assembly		IPR027078 (PANTHER)
DR_000143-RA	5-formyltetrahydrofolate cyclo-ligase	781	20	5.47e-116	0.706	5	P:folic acid-containing compound biosynthetic process; C:mitochondrion; F:5-formyltetrahydrofolate cyclo-ligase activity; P:tetrahydrofolate interconversion; F:transferase activity	EC:6.3.3.2	IPR024185 (G3DSA:3.40.50.GENE3D); IPR002698 (PIRSF); IPR002698 (PFAM); IPR002698 (PTHR23407:PANTHER); PTHR23407 (PANTHER); SSF100950 (SUPERFAMILY)
DR_000144-RA	rot1 [Marssonina brunnea multigermtubi MB_m1]	1002	20	3.75e-67	0.58	3	P:protein glycosylation; C:endoplasmic reticulum; C:membrane part		IPR019623 (PFAM); PTHR28090 (PANTHER)
DR_000145-RA	3-phytase A	1907	20	0	0.6975	5	F:oxidoreductase activity; C:integral component of membrane; F:binding; P:dephosphorylation; F:acid phosphatase activity	EC:3.1.3.2	IPR029033 (G3DSA:3.40.50.GENE3D); IPR000560 (PFAM); PTHR20963 (PANTHER); PTHR20963:SF24 (PANTHER); IPR029033 (SUPERFAMILY)
DR_000146-RA	isocitrate nad-dependent	1570	20	0	0.954	8	F:magnesium ion binding; F:isocitrate dehydrogenase (NAD+) activity; F:NAD binding; C:mitochondrion; C:integral component of membrane; P:tricarboxylic acid cycle; P:dephosphorylation; F:acid phosphatase activity	EC:1.1.1.41; EC:3.1.3.2	IPR024084 (SMART); IPR024084 (PFAM); IPR024084 (G3DSA:3.40.718.GENE3D); IPR001804 (PANTHER); PTHR11835:SF34 (PANTHER); SSF53659 (SUPERFAMILY)
DR_000147-RA	exocyst complex component Sec5 [Marssonina brunnea multigermtubi MB_m1]	3408	20	0	0.816	7	C:incipient cellular bud site; C:cellular bud tip; C:cellular bud neck; P:Golgi to plasma membrane transport; P:exocyst assembly; P:endoplasmic reticulum inheritance; C:exocyst		PF15469 (PFAM); IPR029175 (PANTHER)
DR_000148-RA	epoxide hydrolase [Marssonina brunnea multigermtubi MB_m1]	1228	20	1.03e-113	0.537	2	F:catalytic activity; F:hydrolase activity		IPR000639 (PRINTS); IPR029058 (G3DSA:3.40.50.GENE3D); IPR000073 (PFAM); PTHR10992 (PANTHER); PTHR10992:SF831 (PANTHER); IPR029058 (SUPERFAMILY)
DR_000149-RA	Spc97 Spc98 family [Marssonina brunnea multigermtubi MB_m1]	2823	20	0	0.83	14	C:interphase microtubule organizing center; C:equatorial microtubule organizing center; P:microtubule nucleation; F:gamma-tubulin binding; C:gamma-tubulin complex; C:mitotic spindle pole body; C:microtubule; C:nucleus; P:nuclear migration by microtubule mediated pushing forces; P:establishment or maintenance of cell polarity regulating cell shape; C:cytosol; P:microtubule anchoring at spindle pol…		IPR007259 (PFAM); IPR007259 (PANTHER); PTHR19302:SF13 (PANTHER)
DR_000150-RA	proteasome component pup2	1317	20	7.64e-149	0.9225	6	C:nucleus; P:proteasome-mediated ubiquitin-dependent protein catabolic process; C:proteasome core complex, alpha-subunit complex; F:threonine-type endopeptidase activity; C:proteasome storage granule; P:proteasomal ubiquitin-independent protein catabolic process	EC:3.4.25	IPR001353 (PFAM); IPR029055 (G3DSA:3.60.20.GENE3D); PTHR11599:SF14 (PANTHER); PTHR11599 (PANTHER); IPR023332 (PROSITE_PROFILES); IPR029055 (SUPERFAMILY)
DR_000151-RA	UPC2-regulatory involved in control of sterol uptake [Fusarium fujikuroi]	3511	20	0	0.5635	6	F:DNA binding; C:nucleus; F:zinc ion binding; P:regulation of transcription, DNA-templated; F:RNA polymerase II transcription factor activity, sequence-specific DNA binding; P:regulation of transcription from RNA polymerase II promoter		no IPS match
DR_000152-RA	DUF300 domain-containing [Marssonina brunnea multigermtubi MB_m1]	2307	20	0	0.791	3	C:integral component of membrane; P:transport; F:transporter activity		IPR005178 (PFAM); IPR005178 (PANTHER); PTHR23423:SF10 (PANTHER)
DR_000153-RA	fermentation associated [Marssonina brunnea multigermtubi MB_m1]	9605	20	0	0.6965	2	C:integral component of membrane; P:fermentation		IPR029636 (PTHR32085:PANTHER); PTHR32085 (PANTHER); PTHR32085 (PANTHER); IPR029636 (PTHR32085:PANTHER)
DR_000154-RA	Elongation factor 2	4034	20	1.24e-71	0.9375	6	F:GTP binding; F:translation elongation factor activity; F:metal ion binding; F:GTPase activity; C:integral component of membrane; P:translational elongation		G3DSA:3.90.1430.10 (GENE3D); IPR027417 (G3DSA:3.40.50.GENE3D); PF00009 (PFAM); PTHR23115 (PANTHER); PTHR23115:SF187 (PANTHER); IPR000795 (PROSITE_PROFILES); IPR027417 (SUPERFAMILY)
DR_000155-RA	nucleolar GTP-binding [Marssonina brunnea multigermtubi MB_m1]	2093	20	0	0.8515	12	F:GTP binding; P:ribosomal subunit export from nucleus; P:ribosomal large subunit biogenesis; P:tetrahydrofolate interconversion; P:oxidation-reduction process; P:rRNA processing; C:nucleolus; P:assembly of large subunit precursor of preribosome; F:methylenetetrahydrofolate reductase (NAD(P)H) activity; C:preribosome, large subunit precursor; F:hydrolase activity; P:methionine metabolic process	EC:1.5.1.20	IPR006073 (PRINTS); IPR027417 (G3DSA:3.40.50.GENE3D); IPR010674 (PFAM); IPR012973 (PFAM); PTHR11702 (PANTHER); PTHR11702 (PANTHER); PTHR11702:SF4 (PANTHER); IPR031167 (PROSITE_PROFILES); IPR027417 (SUPERFAMILY)
DR_000156-RA	polyamine acetyltransferase [Marssonina brunnea multigermtubi MB_m1]	1135	20	1.31e-87	0.7525	4	P:metabolic process; P:chromatin organization; F:diamine N-acetyltransferase activity; F:aralkylamine N-acetyltransferase activity	EC:2.3.1.87; EC:2.3.1.57	IPR016181 (G3DSA:3.40.630.GENE3D); IPR000182 (PFAM); PTHR10908 (PANTHER); PTHR10908:SF0 (PANTHER); IPR016181 (SUPERFAMILY)
DR_000157-RA	aspartyl protease [Marssonina brunnea multigermtubi MB_m1]	2206	20	0	0.756	3	F:aspartic-type endopeptidase activity; F:ubiquitin binding; P:proteolysis	EC:3.4.23	IPR015940 (SMART); IPR015940 (PFAM); IPR019103 (PFAM); G3DSA:1.10.8.10 (GENE3D); IPR033322 (PTHR12917:PANTHER); PTHR12917 (PANTHER); IPR015940 (PROSITE_PROFILES); IPR021109 (SUPERFAMILY); IPR009060 (SUPERFAMILY)
DR_000158-RA	ribosomal RNA-processing 8 [Marssonina brunnea multigermtubi MB_m1]	1659	20	0	0.759	4	P:ribosomal large subunit biogenesis; P:rRNA methylation; C:nucleolus; F:rRNA (adenine) methyltransferase activity	EC:2.1.1	IPR007823 (PFAM); IPR029063 (G3DSA:3.40.50.GENE3D); IPR007823 (PANTHER); PTHR12787:SF0 (PANTHER); PTHR12787:SF0 (PANTHER); PTHR12787:SF0 (PANTHER); IPR007823 (PANTHER); IPR007823 (PANTHER); IPR029063 (SUPERFAMILY)
DR_000159-RA	SNF2 family domain-containing [Marssonina brunnea multigermtubi MB_m1]	3405	20	0	0.738	3	F:ATP binding; F:zinc ion binding; F:hydrolase activity		IPR001650 (SMART); IPR014001 (SMART); IPR013083 (G3DSA:3.30.40.GENE3D); IPR000330 (PFAM); IPR027417 (G3DSA:3.40.50.GENE3D); IPR001650 (PFAM); IPR001841 (PFAM); IPR027417 (G3DSA:3.40.50.GENE3D); PTHR10799 (PANTHER); IPR001650 (PROSITE_PROFILES); IPR014001 (PROSITE_PROFILES); IPR001841 (PROSITE_PROFILES); SSF57850 (SUPERFAMILY); IPR027417 (SUPERFAMILY); IPR027417 (SUPERFAMILY)
DR_000160-RA	phosphatidylinositol 4-kinase [Marssonina brunnea multigermtubi MB_m1]	2301	20	0	0.7895	2	P:phosphorylation; F:kinase activity		IPR000403 (PFAM); PTHR12865:SF1 (PANTHER); PTHR12865 (PANTHER)
DR_000161-RA	hypothetical protein LY89DRAFT_740056 [Phialocephala scopiformis]	2166	20	1.04e-67	0.5445				no IPS match
DR_000162-RA	RNA recognition domain-containing [Marssonina brunnea multigermtubi MB_m1]	2485	20	0	0.656	8	F:nucleotide binding; C:nuclear chromatin; C:nuclear body; C:NURS complex; F:RNA binding; F:metal ion binding; P:mRNA processing; P:regulation of heterochromatin domain assembly		IPR000504 (SMART); IPR000571 (SMART); IPR012677 (G3DSA:3.30.70.GENE3D); IPR000571 (PFAM); IPR000504 (PFAM); IPR000571 (G3DSA:4.10.1000.GENE3D); PTHR14398:SF0 (PANTHER); PTHR14398 (PANTHER); IPR000504 (PROSITE_PROFILES); IPR000571 (PROSITE_PROFILES); IPR012677 (SUPERFAMILY); IPR000571 (SUPERFAMILY)
DR_000163-RA	methylenetetrahydrofolate reductase	1958	20	0	0.884	6	P:methionine biosynthetic process; C:mitochondrion; C:cytosol; P:tetrahydrofolate interconversion; P:oxidation-reduction process; F:methylenetetrahydrofolate reductase (NAD(P)H) activity	EC:1.5.1.20	IPR004621 (TIGRFAM); IPR029041 (G3DSA:3.20.20.GENE3D); IPR003171 (PFAM); PTHR21091:SF120 (PANTHER); PTHR21091 (PANTHER); PTHR21091 (PANTHER); IPR029041 (SUPERFAMILY)
DR_000164-RA	cation efflux zinc transporter [Marssonina brunnea multigermtubi MB_m1]	1727	20	7.3e-121	0.8345	6	C:integral component of membrane; F:zinc ion transmembrane transporter activity; P:cellular zinc ion homeostasis; C:Golgi membrane; C:endoplasmic reticulum; P:zinc II ion transmembrane transport		IPR002524 (PFAM); IPR002524 (TIGRFAM); IPR027469 (G3DSA:1.20.1510.GENE3D); IPR002524 (PANTHER); PTHR11562:SF13 (PANTHER); SSF161111 (SUPERFAMILY)
DR_000165-RA	glycosyl transferase group 1 [Marssonina brunnea multigermtubi MB_m1]	1438	20	0	0.789	2	F:transferase activity, transferring glycosyl groups; C:integral component of membrane		PF13692 (PFAM); PTHR13036:SF0 (PANTHER); IPR026051 (PANTHER); SSF53756 (SUPERFAMILY)
DR_000166-RA	C3HC4 type (RING finger) zinc finger containing [Marssonina brunnea multigermtubi MB_m1]	5185	20	0	0.631	1	F:zinc ion binding		PTHR12389 (PANTHER); IPR016024 (SUPERFAMILY)
DR_000167-RA	conserved serine-threonine rich [Marssonina brunnea multigermtubi MB_m1]	3351	20	0	0.515	2	C:membrane; C:integral component of membrane		no IPS match
DR_000168-RA	Glycosyl hydrolase family 61 [Marssonina brunnea multigermtubi MB_m1]	1733	20	1.06e-58	0.8205	2	P:glucan catabolic process; F:cellulase activity	EC:3.2.1.4	IPR005103 (PFAM); PTHR33353 (PANTHER); PTHR33353:SF10 (PANTHER)
DR_000169-RA	palmitoyl- thioesterase precursor [Marssonina brunnea multigermtubi MB_m1]	1020	20	1.67e-163	0.8095	5	F:palmitoyl-(protein) hydrolase activity; P:protein depalmitoylation; C:endoplasmic reticulum; P:vacuolar acidification; C:lysosome	EC:3.1.2.22	IPR002472 (PRINTS); IPR002472 (PFAM); IPR029058 (G3DSA:3.40.50.GENE3D); PTHR11247 (PANTHER); IPR030294 (PTHR11247:PANTHER); IPR029058 (SUPERFAMILY)
DR_000170-RA	electron transfer flavo alpha-subunit [Marssonina brunnea multigermtubi MB_m1]	1270	20	0	0.7555	5	F:RNA binding; P:maturation of LSU-rRNA; C:cytosolic large ribosomal subunit; C:90S preribosome; P:translation		IPR016094 (G3DSA:3.30.190.GENE3D); IPR028364 (PFAM); PTHR23105:SF31 (PANTHER); PTHR23105 (PANTHER); IPR023674 (SUPERFAMILY)
DR_000171-RA	transcription factor Tos4 [Marssonina brunnea multigermtubi MB_m1]	1587	20	0	0.7185	5	C:nucleus; F:RNA binding; P:maturation of LSU-rRNA; C:cytosolic large ribosomal subunit; P:translation		PTHR23105:SF65 (PANTHER); PTHR23105 (PANTHER); IPR000253 (PROSITE_PROFILES)
DR_000172-RA	hypothetical protein MBM_01577 [Marssonina brunnea f. sp. 'multigermtubi' MB_m1]	414	2	1.03e-14	0.665				no IPS match
DR_000173-RA	cyclin [Phialocephala scopiformis]	1457	20	1.01e-140	0.7305	7	C:nucleus; P:positive regulation of cyclin-dependent protein serine/threonine kinase activity; F:cyclin-dependent protein serine/threonine kinase regulator activity; P:positive regulation of phosphorylation of RNA polymerase II C-terminal domain; C:cyclin-dependent protein kinase holoenzyme complex; C:cytosol; P:positive regulation of transcription from RNA polymerase II promoter	EC:2.7.1	PTHR10026:SF63 (PANTHER); PTHR10026 (PANTHER); IPR013763 (SUPERFAMILY)
DR_000174-RA	endoplasmic reticulum [Marssonina brunnea multigermtubi MB_m1]	1615	20	9.24e-140	0.773	13	C:cell division site; C:Golgi apparatus; P:nuclear pore complex assembly; C:nuclear pore; P:establishment of spindle pole body localization to nuclear envelope; C:nuclear membrane; P:nuclear envelope organization; P:mitotic cytokinesis, site selection; C:integral component of membrane; F:structural constituent of nuclear pore; C:cortical endoplasmic reticulum; P:endoplasmic reticulum tubular netw…		IPR005344 (PFAM); PTHR12703 (PANTHER)
DR_000175-RA	Septin-domain-containing [Phialocephala scopiformis]	1654	20	0	0.793	3	F:GTP binding; P:cell division; F:hydrolase activity		IPR027417 (G3DSA:3.40.50.GENE3D); IPR030379 (PFAM); PTHR18884:SF75 (PANTHER); IPR016491 (PANTHER); IPR030379 (PROSITE_PROFILES); IPR027417 (SUPERFAMILY)
DR_000176-RA	pentatricopeptide repeat	1901	20	0	0.6075	1	P:RNA processing		IPR011990 (G3DSA:1.25.40.GENE3D); IPR002885 (PFAM); PTHR24015 (PANTHER); IPR011990 (SUPERFAMILY)
DR_000177-RA	Sm-like ribonucleo [Glarea lozoyensis ATCC 20868]	642	20	8.03e-32	0.9775	10	F:U6 snRNA binding; C:U4/U6 x U5 tri-snRNP complex; P:cytoplasmic mRNA processing body assembly; C:cytoplasmic mRNA processing body; C:cytosol; C:viral nucleocapsid; C:nucleolus; C:U6 snRNP; C:small nucleolar ribonucleoprotein complex; P:mRNA splicing, via spliceosome		G3DSA:2.30.30.100 (GENE3D); IPR001163 (PFAM); IPR027141 (PANTHER); IPR010920 (SUPERFAMILY)
DR_000178-RA	phenylalanine ammonia-lyase	2279	20	0	0.6605	3	P:phenylpropanoid metabolic process; P:carboxylic acid metabolic process; F:ammonia-lyase activity		IPR005922 (TIGRFAM); IPR001106 (PFAM); G3DSA:1.20.200.10 (GENE3D); IPR024083 (G3DSA:1.10.275.GENE3D); PTHR10362 (PANTHER); PTHR10362:SF13 (PANTHER); IPR008948 (SUPERFAMILY)
DR_000179-RA	hypothetical protein MBM_02896 [Marssonina brunnea f. sp. 'multigermtubi' MB_m1]	1762	17	9.22e-75	0.4865	2	C:membrane; C:integral component of membrane		no IPS match
DR_000180-RA	Thioredoxin [Glarea lozoyensis ATCC 20868]	268	20	4.44e-25	0.707	1	F:oxidoreductase activity		IPR000103 (PRINTS); IPR002938 (PFAM); IPR023753 (G3DSA:3.50.50.GENE3D); PTHR13789 (PANTHER); PTHR13789:SF87 (PANTHER); IPR017929 (PROSITE_PROFILES); IPR023753 (SUPERFAMILY)
DR_000181-RA	Phenol 2-monooxygenase [Phialophora attae]	1866	20	2.22e-172	0.801	4	F:FAD binding; P:secondary metabolite biosynthetic process; P:oxidation-reduction process; F:monooxygenase activity		IPR002938 (PFAM); G3DSA:3.30.9.10 (GENE3D); PTHR13789 (PANTHER); PTHR13789:SF87 (PANTHER); IPR023753 (SUPERFAMILY)
DR_000182-RA	catechol dioxygenase [Metarhizium acridum CQMa 102]	1108	20	7.9e-104	0.667	3	P:cellular aromatic compound metabolic process; F:oxidoreductase activity, acting on single donors with incorporation of molecular oxygen, incorporation of two atoms of oxygen; F:iron ion binding	EC:1.13.11	IPR015889 (G3DSA:2.60.130.GENE3D); IPR000627 (PFAM); PTHR33711 (PANTHER); PTHR33711:SF4 (PANTHER); IPR015889 (SUPERFAMILY)
DR_000183-RA	alpha beta hydrolase [Marssonina brunnea multigermtubi MB_m1]	975	20	6.94e-81	0.5365	2	F:catalytic activity; F:hydrolase activity		IPR000073 (PFAM); IPR029058 (G3DSA:3.40.50.GENE3D); PTHR10992 (PANTHER); PTHR10992:SF856 (PANTHER); IPR029058 (SUPERFAMILY)
DR_000184-RA	DNA replication licensing factor mcm3	2771	20	0	0.838	18	F:ATPase activity; P:DNA replication initiation; P:double-strand break repair via break-induced replication; P:DNA strand elongation involved in DNA replication; C:DNA replication preinitiation complex; P:pre-replicative complex assembly involved in nuclear cell cycle DNA replication; F:chromatin binding; C:MCM complex; P:chromatin silencing at telomere; C:chromosome, telomeric region; C:nuclear …	EC:3.6.1.3	IPR001208 (PRINTS); IPR008046 (PRINTS); IPR031327 (SMART); IPR003593 (SMART); G3DSA:2.40.50.140 (GENE3D); IPR027417 (G3DSA:3.40.50.GENE3D); IPR001208 (PFAM); G3DSA:3.30.1640.10 (GENE3D); IPR027925 (PFAM); IPR033762 (PFAM); PTHR11630:SF46 (PANTHER); PTHR11630 (PANTHER); PTHR11630:SF46 (PANTHER); PTHR11630 (PANTHER); PTHR11630 (PANTHER); IPR001208 (PROSITE_PROFILES); IPR012340 (SUPERFAMILY); IPR027…
DR_000185-RA	MAK32 [Verticillium dahliae ]	1934	20	9.44e-91	0.583	3	P:interspecies interaction between organisms; P:phosphorylation; F:kinase activity		IPR029056 (G3DSA:3.40.1190.GENE3D); IPR011611 (PFAM); PTHR10584 (PANTHER); PTHR10584:SF179 (PANTHER); PTHR10584:SF179 (PANTHER); IPR029056 (SUPERFAMILY)
DR_000186-RA	adenylyl cyclase-associated [Marssonina brunnea multigermtubi MB_m1]	2061	20	6.53e-94	0.8225	3	F:actin binding; P:cell morphogenesis; P:actin filament organization		IPR013992 (PFAM); IPR028419 (PTHR10652:PANTHER); IPR001837 (PANTHER); IPR001837 (PANTHER); IPR028419 (PTHR10652:PANTHER)
DR_000187-RA	hypothetical protein MBM_01598 [Marssonina brunnea f. sp. 'multigermtubi' MB_m1]	594	20	1.96e-31	0.8375	1	C:integral component of membrane		no IPS match
DR_000188-RA	60S ribosomal L3 [Marssonina brunnea multigermtubi MB_m1]	1212	20	5.06e-175	0.7215	6	P:RNA phosphodiester bond hydrolysis, endonucleolytic; F:RNA binding; F:ribonuclease III activity; F:structural constituent of ribosome; P:RNA processing; C:mitochondrial large ribosomal subunit	EC:3.1.26.3	IPR000999 (SMART); IPR014720 (PFAM); IPR000999 (G3DSA:1.10.1520.GENE3D); IPR014720 (G3DSA:3.30.160.GENE3D); PTHR11207:SF5 (PANTHER); PTHR11207 (PANTHER); IPR000999 (PROSITE_PROFILES); IPR014720 (PROSITE_PROFILES); SSF54768 (SUPERFAMILY); IPR000999 (SUPERFAMILY)
DR_000189-RA	la domain-containing	1758	20	3.28e-110	0.6635	5	F:nucleotide binding; C:nucleus; F:RNA binding; C:intracellular ribonucleoprotein complex; P:RNA processing		no IPS match
DR_000190-RA	30S ribosomal subunit S4 [Marssonina brunnea multigermtubi MB_m1]	1625	20	0	0.5965	3	F:RNA binding; C:mitochondrion; C:ribosome		IPR022801 (PANTHER); PTHR11831:SF4 (PANTHER)
DR_000191-RA	carnitine O-acetyltransferase	3776	20	0	0.8425	6	C:peroxisome; F:carnitine O-acetyltransferase activity; C:mitochondrion; C:H4/H2A histone acetyltransferase complex; P:regulation of transcription, DNA-templated; P:carnitine metabolic process	EC:2.3.1.7	IPR000542 (PFAM); IPR000542 (PANTHER); PTHR22589:SF8 (PANTHER); IPR000542 (PANTHER); PTHR22589:SF8 (PANTHER); SSF52777 (SUPERFAMILY); SSF52777 (SUPERFAMILY)
DR_000192-RA	spc97 spc98 family	4209	20	0	0.665	13	C:equatorial microtubule organizing center; F:structural constituent of cytoskeleton; F:gamma-tubulin binding; C:gamma-tubulin complex; C:mitotic spindle pole body; P:meiotic nuclear division; C:microtubule; C:centrosome; F:microtubule minus-end binding; P:centrosome duplication; P:cytoplasmic microtubule organization; P:interphase microtubule nucleation by interphase microtubule organizing cente…		IPR007259 (PFAM); IPR007259 (PANTHER); IPR007259 (PANTHER); PTHR19302:SF35 (PANTHER); PTHR19302:SF35 (PANTHER)
DR_000193-RA	hypothetical protein MBM_01590 [Marssonina brunnea f. sp. 'multigermtubi' MB_m1]	1942	2	1.24e-75	0.7				no IPS match
DR_000194-RA	pectate lyase	1085	20	2.1e-74	0.7745	2	F:pectate lyase activity; C:extracellular region	EC:4.2.2.2	IPR004898 (PFAM); IPR012334 (G3DSA:2.160.20.GENE3D); PTHR33407 (PANTHER); PTHR33407:SF7 (PANTHER); IPR011050 (SUPERFAMILY)
DR_000195-RA	[Botrytis cinerea ]	1476	20	4.59e-149	0.5745	6	F:RNA polymerase I CORE element sequence-specific DNA binding; C:RNA polymerase I core factor complex; P:transcription of nuclear large rRNA transcript from RNA polymerase I promoter; F:TBP-class protein binding; P:regulation of transcription from RNA polymerase I promoter; F:transcription factor activity, RNA polymerase I CORE element sequence-specific binding		IPR007224 (PFAM); PTHR28244 (PANTHER)
DR_000196-RA	calcium proton exchanger	1497	20	0	0.69	3	P:transmembrane transport; C:membrane; P:calcium ion transport		IPR004837 (PFAM); PTHR31503 (PANTHER); PTHR31503:SF14 (PANTHER)
DR_000197-RA	DEAD DEAH box helicase [Marssonina brunnea multigermtubi MB_m1]	3600	20	0	0.8605	6	F:nucleic acid binding; F:ATP binding; P:intracellular transport; C:integral component of membrane; F:helicase activity; C:intracellular		IPR001650 (SMART); IPR014001 (SMART); IPR001650 (PFAM); IPR027417 (G3DSA:3.40.50.GENE3D); IPR011545 (PFAM); IPR027417 (G3DSA:3.40.50.GENE3D); IPR018973 (PFAM); IPR014939 (PFAM); PTHR24031 (PANTHER); PTHR24031:SF122 (PANTHER); PTHR24031 (PANTHER); PTHR24031:SF122 (PANTHER); PTHR24031:SF122 (PANTHER); IPR001650 (PROSITE_PROFILES); IPR014001 (PROSITE_PROFILES); IPR027417 (SUPERFAMILY); IPR011991 (SU…
DR_000198-RA	dead deah box DNA helicase [Marssonina brunnea multigermtubi MB_m1]	1841	20	1.42e-149	0.69	6	F:protein binding; P:positive regulation of protein export from nucleus; P:intracellular transport; P:cellular response to oxidative stress; P:negative regulation of cellular response to caffeine; C:nucleoplasm		no IPS match
DR_000199-RA	Yip1 domain-containing [Marssonina brunnea multigermtubi MB_m1]	3376	20	0	0.8085	3	P:intracellular transport; C:integral component of membrane; C:endoplasmic reticulum		G3DSA:3.30.450.20 (GENE3D)
DR_000200-RA	wd domain-containing	1895	20	1.17e-56	0.487				no IPS match
DR_000201-RA	disulfide isomerase	3467	20	1.22e-100	0.901	6	F:protein disulfide isomerase activity; C:integral component of membrane; C:endoplasmic reticulum; P:cell redox homeostasis; P:protein folding; P:response to endoplasmic reticulum stress	EC:5.3.4.1	IPR012336 (G3DSA:3.40.30.GENE3D); IPR013766 (PFAM); IPR012336 (G3DSA:3.40.30.GENE3D); PTHR18929 (PANTHER); PTHR18929:SF43 (PANTHER); IPR013766 (PROSITE_PROFILES); IPR012336 (SUPERFAMILY); IPR012336 (SUPERFAMILY)
DR_000202-RA	acyl binding	659	20	2.66e-34	0.564	3	C:nucleus; F:fatty-acyl-CoA binding; C:cytosol		IPR014352 (G3DSA:1.20.80.GENE3D); IPR000582 (PROSITE_PROFILES); IPR000582 (SUPERFAMILY)
DR_000203-RA	dual specificity phosphatase [Marssonina brunnea multigermtubi MB_m1]	2016	20	0	0.7055	5	C:cytoplasm; F:protein tyrosine phosphatase activity; P:ascospore wall assembly; P:peptidyl-tyrosine dephosphorylation; F:protein tyrosine/serine/threonine phosphatase activity	EC:3.1.3.48; EC:3.1.3	IPR003595 (SMART); IPR000340 (PFAM); IPR029021 (G3DSA:3.90.190.GENE3D); PTHR12305:SF32 (PANTHER); PTHR12305:SF32 (PANTHER); PTHR12305 (PANTHER); PTHR12305 (PANTHER); IPR029023 (PROSITE_PROFILES); IPR029021 (SUPERFAMILY)
DR_000204-RA	(Phosphotyrosine ) phosphatases II [Glarea lozoyensis ATCC 20868]	1106	20	4.48e-81	0.601	2	F:phosphatase activity; P:dephosphorylation	EC:3.1.3.41	IPR006671 (PFAM); IPR013763 (SUPERFAMILY)
DR_000205-RA	cytosolic phospholipase a2 zeta	2343	20	0	0.803	3	F:lysophospholipase activity; P:phospholipid catabolic process; C:integral component of membrane	EC:3.1.1.5	IPR002642 (SMART); IPR002642 (PFAM); G3DSA:3.40.1090.10 (GENE3D); PTHR10728 (PANTHER); PTHR10728:SF37 (PANTHER); PTHR10728 (PANTHER); IPR002642 (PROSITE_PROFILES); IPR016035 (SUPERFAMILY)
DR_000206-RA	exo70 exocyst complex subunit	2000	20	0	0.7365	17	C:cell division site; C:mating projection tip; P:Golgi to plasma membrane transport; P:Rho protein signal transduction; C:plasma membrane; C:exocyst; P:positive regulation of exocytosis; C:nucleus; F:phosphatidylinositol-4,5-bisphosphate binding; C:incipient cellular bud site; C:cellular bud tip; C:cellular bud neck; C:cell cortex of cell tip; C:cytosol; P:exocyst assembly; F:GTP-Rho binding; P:e…		IPR004140 (PFAM); PTHR12542:SF7 (PANTHER); IPR004140 (PANTHER); IPR016159 (SUPERFAMILY)
DR_000207-RA	terpenoid synthase [Phialocephala scopiformis]	1871	6	4.77e-82	0.655				IPR008949 (G3DSA:1.10.600.GENE3D); IPR008949 (SUPERFAMILY)
DR_000208-RA	cytochrome P450	2278	20	1.03e-83	0.56	2	F:oxidoreductase activity; F:binding		no IPS match
DR_000209-RA	alpha beta-hydrolase	1614	20	0	0.785	5	F:magnesium ion binding; F:thiamine pyrophosphate binding; C:endoplasmic reticulum; C:Golgi apparatus; F:carboxylic ester hydrolase activity	EC:3.1.1.1	IPR029058 (G3DSA:3.40.50.GENE3D); IPR000073 (PFAM); PTHR10992:SF702 (PANTHER); PTHR10992 (PANTHER); PTHR10992:SF702 (PANTHER); PTHR10992 (PANTHER); IPR029058 (SUPERFAMILY)
DR_000210-RA	Spo7 [Marssonina brunnea multigermtubi MB_m1]	1365	20	3.28e-161	0.7075	7	F:phosphoprotein phosphatase activity; P:nuclear envelope organization; C:Nem1-Spo7 phosphatase complex; C:integral component of membrane; C:endoplasmic reticulum; P:dephosphorylation; P:negative regulation of phospholipid biosynthetic process	EC:3.1.3.16	IPR005605 (PFAM); PTHR28249 (PANTHER)
DR_000211-RA	phosphatases II [Phialocephala scopiformis]	1153	20	6.23e-84	0.6405	2	F:phosphatase activity; P:dephosphorylation	EC:3.1.3.41	IPR020422 (SMART); IPR029021 (G3DSA:3.90.190.GENE3D); IPR000340 (PFAM); PTHR10159:SF298 (PANTHER); IPR024950 (PANTHER); IPR024950 (PANTHER); PTHR10159:SF298 (PANTHER); IPR000387 (PROSITE_PROFILES); IPR029021 (SUPERFAMILY)
DR_000212-RA	DUF895 domain membrane	1633	20	1.65e-165	0.754	1	C:membrane		IPR011701 (PFAM); G3DSA:1.20.1250.20 (GENE3D); PTHR23294 (PANTHER); PTHR23294:SF25 (PANTHER); IPR020846 (SUPERFAMILY)
DR_000213-RA	pci domain-containing	1720	20	0	0.689				PTHR12732:SF2 (PANTHER); PTHR12732 (PANTHER); PTHR12732 (PANTHER); PTHR12732:SF2 (PANTHER)
DR_000214-RA	ISWI chromatin-remodeling complex ATPase ISW2 [Marssonina brunnea multigermtubi MB_m1]	2683	20	0	0.653	1	F:ATP binding		IPR014001 (SMART); IPR000330 (PFAM); IPR027417 (G3DSA:3.40.50.GENE3D); PTHR10799 (PANTHER); IPR014001 (PROSITE_PROFILES); IPR027417 (SUPERFAMILY)
DR_000215-RA	Mpv17 PMP22 family	1073	20	1.57e-106	0.843	5	P:'de novo' pyrimidine nucleobase biosynthetic process; C:cytoplasm; C:integral component of membrane; F:dihydroorotate dehydrogenase activity; P:oxidation-reduction process	EC:1.3.5.2	IPR007248 (PFAM); IPR007248 (PANTHER); PTHR11266:SF44 (PANTHER)
DR_000216-RA	Metal tolerance 7	1643	20	2.93e-134	0.5645	6	P:cation transport; P:transmembrane transport; P:cation transmembrane transport; C:membrane; C:integral component of membrane; F:cation transmembrane transporter activity		PTHR11562:SF21 (PANTHER); IPR002524 (PANTHER); SSF161111 (SUPERFAMILY)
DR_000217-RA	low affinity iron transporter	1474	20	1.22e-77	0.644	2	C:membrane; C:cell part		IPR007251 (PFAM)
DR_000218-RA	duf803 domain membrane	1829	20	6.26e-116	0.738	3	C:membrane; P:metabolic process; P:transport		IPR008521 (PFAM); IPR008521 (PANTHER); PTHR12570:SF5 (PANTHER); SSF103481 (SUPERFAMILY)
DR_000219-RA	cytochrome P450 [Phialocephala scopiformis]	1723	20	9.33e-171	0.532	2	F:oxidoreductase activity; F:metal ion binding		IPR002403 (PRINTS); IPR001128 (PFAM); IPR001128 (G3DSA:1.10.630.GENE3D); PTHR24279 (PANTHER); PTHR24279:SF69 (PANTHER); PS51257 (PROSITE_PROFILES); IPR001128 (SUPERFAMILY)
DR_000220-RA	Mannosyl transferase	1549	20	0	0.7195	1	C:membrane		IPR021848 (PFAM)
DR_000221-RA	snoRNP assembly factor Naf1 [Marssonina brunnea multigermtubi MB_m1]	2076	20	1.86e-133	0.731	4	P:pseudouridine synthesis; C:intracellular ribonucleoprotein complex; C:viral nucleocapsid; P:ribosome biogenesis		G3DSA:2.40.10.230 (GENE3D); IPR007504 (PFAM); PTHR31633 (PANTHER); IPR009000 (SUPERFAMILY)
DR_000222-RA	alg9-like mannosyltransferase	1948	20	0	0.7535	4	F:mannosyltransferase activity; P:mannosylation; C:integral component of membrane; C:endoplasmic reticulum	EC:2.4.1	IPR005599 (PFAM); IPR005599 (PANTHER); PTHR22760:SF2 (PANTHER)
DR_000223-RA	short-chain dehydrogenase reductase [Marssonina brunnea multigermtubi MB_m1]	1247	20	3.45e-53	0.523	2	F:oxidoreductase activity; P:oxidation-reduction process		IPR016040 (G3DSA:3.40.50.GENE3D); IPR016040 (SUPERFAMILY)
DR_000224-RA	exonuclease V	1661	20	0	0.714	5	C:nucleus; P:nucleic acid phosphodiester bond hydrolysis; F:single-stranded DNA 5'-3' exodeoxyribonuclease activity; C:cytosol; P:DNA metabolic process		IPR019190 (PFAM); PTHR14464 (PANTHER)
DR_000225-RA	extracellular serine-rich [Marssonina brunnea multigermtubi MB_m1]	599	20	2.14e-19	0.589				IPR008972 (G3DSA:2.60.40.GENE3D); IPR008972 (SUPERFAMILY)
DR_000226-RA	sh3 domain	1749	20	8.51e-66	0.526	2	C:membrane; C:integral component of membrane		no IPS match
DR_000227-RA	ureidoglycolate hydrolase [Phialocephala scopiformis]	3003	20	5.38e-69	0.6365	1	F:catalytic activity		no IPS match
DR_000228-RA	conserved fungal [Marssonina brunnea multigermtubi MB_m1]	1465	20	7.45e-158	0.604	5	F:nucleotide binding; C:nucleus; F:RNA 7-methylguanosine cap binding; C:cytosol; F:mRNA binding		IPR019416 (PFAM); IPR012677 (G3DSA:3.30.70.GENE3D); IPR019416 (PANTHER); PTHR16291:SF0 (PANTHER)
DR_000229-RA	hypothetical protein MBM_01237 [Marssonina brunnea f. sp. 'multigermtubi' MB_m1]	1138	20	2.15e-47	0.445				no IPS match
DR_000230-RA	f-box domain-containing	2571	20	0	0.55				no IPS match
DR_000231-RA	carboxypeptidase Y [Marssonina brunnea multigermtubi MB_m1]	1852	20	0	0.8165	6	P:phytochelatin biosynthetic process; F:serine-type carboxypeptidase activity; P:mature ribosome assembly; C:fungal-type vacuole; P:proteolysis involved in cellular protein catabolic process; P:protein catabolic process in the vacuole	EC:3.4.16	IPR001563 (PRINTS); G3DSA:1.10.287.410 (GENE3D); IPR029058 (G3DSA:3.40.50.GENE3D); IPR001563 (PFAM); PTHR11802:SF113 (PANTHER); IPR001563 (PANTHER); IPR029058 (SUPERFAMILY)
DR_000232-RA	UPF0023 family	915	20	0	0.847	5	F:guanyl-nucleotide exchange factor activity; C:cytosol; P:mature ribosome assembly; C:nucleolus; P:positive regulation of GTPase activity		IPR019783 (PFAM); IPR018978 (PFAM); IPR019783 (G3DSA:3.30.1250.GENE3D); IPR002140 (TIGRFAM); PTHR10927 (PANTHER); SSF109728 (SUPERFAMILY); IPR019783 (SUPERFAMILY)
DR_000233-RA	40S ribosomal S18	1313	20	9.98e-61	0.992	6	F:RNA binding; F:structural constituent of ribosome; C:cytosol; P:ribosome biogenesis; C:small ribosomal subunit; P:translation		IPR027437 (G3DSA:4.10.910.GENE3D); G3DSA:1.10.8.50 (GENE3D); IPR001892 (PFAM); IPR001892 (PIRSF); PTHR10871 (PANTHER); IPR001892 (PROSITE_PROFILES); IPR010979 (SUPERFAMILY)
DR_000234-RA	60S ribosomal L17	1065	20	2.17e-69	0.94	8	F:L-ascorbic acid binding; F:trimethyllysine dioxygenase activity; F:structural constituent of ribosome; F:iron ion binding; P:oxidation-reduction process; C:large ribosomal subunit; P:carnitine biosynthetic process; P:translation	EC:1.14.11.8	IPR001063 (G3DSA:3.90.470.GENE3D); IPR001063 (PFAM); IPR005721 (PANTHER); IPR001063 (SUPERFAMILY)
DR_000235-RA	trimethyllysine dioxygenase	2024	20	8.73e-130	0.7205	8	F:L-ascorbic acid binding; F:trimethyllysine dioxygenase activity; F:structural constituent of ribosome; F:iron ion binding; P:oxidation-reduction process; C:large ribosomal subunit; P:carnitine biosynthetic process; P:translation	EC:1.14.11.8	G3DSA:3.60.130.10 (GENE3D); IPR003819 (PFAM); PTHR10696:SF3 (PANTHER); PTHR10696 (PANTHER); SSF51197 (SUPERFAMILY)
DR_000236-RA	oxidoreductase family [Marssonina brunnea multigermtubi MB_m1]	1171	20	5.86e-153	0.81	2	F:oxidoreductase activity; P:oxidation-reduction process		G3DSA:3.30.360.10 (GENE3D); IPR004104 (PFAM); PTHR22604 (PANTHER); PTHR22604:SF53 (PANTHER); SSF55347 (SUPERFAMILY)
DR_000237-RA	hypothetical protein OIDMADRAFT_112846	621	7	5.2e-15	0.6871	1	C:membrane		PF16015 (PFAM)
DR_000238-RA	GNS1 SUR4 family [Marssonina brunnea multigermtubi MB_m1]	1527	20	0	0.6505	3	C:integral component of membrane; F:transferase activity; P:fatty acid biosynthetic process		IPR002076 (PFAM); PTHR11157:SF12 (PANTHER); PTHR11157:SF12 (PANTHER); IPR002076 (PANTHER); IPR002076 (PANTHER)
DR_000239-RA	alpha beta-hydrolase [Phialocephala scopiformis]	2485	20	0	0.7845	3	C:membrane; F:serine-type carboxypeptidase activity; P:proteolysis involved in cellular protein catabolic process	EC:3.4.16	IPR029058 (G3DSA:3.40.50.GENE3D); IPR001563 (PFAM); IPR001563 (PANTHER); PTHR11802:SF64 (PANTHER); IPR029058 (SUPERFAMILY)
DR_000240-RA	cyclin [Phialocephala scopiformis]	1046	20	2.51e-124	0.764	8	P:phosphorylation of RNA polymerase II C-terminal domain; F:cyclin-dependent protein serine/threonine kinase regulator activity; P:regulation of protein kinase activity; C:mitochondrion; C:membrane; C:TFIIK complex; P:transcription from RNA polymerase II promoter; P:positive regulation of G2/M transition of mitotic cell cycle	EC:2.7.1	IPR013763 (G3DSA:1.10.472.GENE3D); IPR013763 (G3DSA:1.10.472.GENE3D); IPR031658 (PFAM); PTHR10026 (PANTHER); IPR027081 (PTHR10026:PANTHER); IPR013763 (SUPERFAMILY); IPR013763 (SUPERFAMILY)
DR_000241-RA	hypothetical protein MBM_01225 [Marssonina brunnea f. sp. 'multigermtubi' MB_m1]	1854	20	1.17e-94	0.522	2	C:membrane; C:integral component of membrane		PTHR38119 (PANTHER); PTHR38119:SF1 (PANTHER)
DR_000242-RA	small secreted [Botrytis cinerea 1]	659	20	2.55e-22	0.73				no IPS match
DR_000243-RA	heat shock [Marssonina brunnea multigermtubi MB_m1]	2790	20	0	0.9025	9	C:nuclear envelope; F:ATPase activity; F:ATP binding; P:protein metabolic process; C:cytosol; P:protein refolding; P:protein unfolding; F:misfolded protein binding; P:cellular response to misfolded protein	EC:3.6.1.3	IPR001270 (PRINTS); IPR003593 (SMART); IPR019489 (SMART); IPR004176 (PFAM); IPR027417 (G3DSA:3.40.50.GENE3D); IPR003959 (PFAM); IPR019489 (PFAM); G3DSA:1.10.8.60 (GENE3D); IPR027417 (G3DSA:3.40.50.GENE3D); IPR003959 (PFAM); G3DSA:1.10.8.60 (GENE3D); IPR004176 (G3DSA:1.10.1780.GENE3D); PTHR11638:SF18 (PANTHER); PTHR11638:SF18 (PANTHER); PTHR11638 (PANTHER); PTHR11638 (PANTHER); IPR027417 (SUPERFAM…
DR_000244-RA	hypothetical protein MBM_01222 [Marssonina brunnea f. sp. 'multigermtubi' MB_m1]	1486	20	5.46e-72	0.532	8	C:nucleus; F:structural constituent of ribosome; F:recombinase activity; P:DNA recombination; P:regulation of transcription, DNA-templated; P:positive regulation of mitochondrial DNA replication; C:mitochondrial large ribosomal subunit; F:single-stranded DNA binding		IPR024629 (PFAM)
DR_000245-RA	P-loop containing nucleoside triphosphate hydrolase [Glarea lozoyensis ATCC 20868]	1580	20	1.38e-107	0.696	2	P:metabolic process; F:hydrolase activity		IPR001544 (PANTHER); IPR027417 (SUPERFAMILY)
DR_000246-RA	c6 transcription factor	3542	20	0	0.7255	3	F:metal ion binding; C:membrane; P:regulation of transcription, DNA-templated		IPR007219 (SMART); IPR007219 (PFAM); PTHR31001 (PANTHER); PTHR31001:SF56 (PANTHER)
DR_000247-RA	26s proteasome subunit rpn7	1638	20	2.39e-161	0.738	4	C:proteasome complex; C:COP9 signalosome; P:COP9 signalosome assembly; P:cullin deneddylation		SM00753 (SMART); IPR000717 (SMART); IPR019585 (PFAM); IPR000717 (PFAM); IPR011991 (G3DSA:1.10.10.GENE3D); PTHR14145 (PANTHER); IPR033008 (PTHR14145:PANTHER); IPR011991 (SUPERFAMILY)
DR_000248-RA	DUF1740-domain-containing [Phialocephala scopiformis]	3232	20	0	0.631	2	C:nucleus; P:regulation of heterochromatin domain assembly		IPR013633 (PFAM); PTHR13471 (PANTHER)
DR_000249-RA	BP28CT domain-containing [Marssonina brunnea multigermtubi MB_m1]	5552	20	0	0.767	12	C:small-subunit processome; P:endonucleolytic cleavage to generate mature 5'-end of SSU-rRNA from (SSU-rRNA, 5.8S rRNA, LSU-rRNA); F:snoRNA binding; P:endonucleolytic cleavage in 5'-ETS of tricistronic rRNA transcript (SSU-rRNA, 5.8S rRNA, LSU-rRNA); C:mitochondrion; C:rDNA heterochromatin; C:t-UTP complex; P:endonucleolytic cleavage in ITS1 to separate SSU-rRNA from 5.8S rRNA and LSU-rRNA from t…		IPR022125 (PFAM); IPR011989 (G3DSA:1.25.10.GENE3D); PTHR13457 (PANTHER); PTHR13457:SF2 (PANTHER); IPR016024 (SUPERFAMILY); IPR016024 (SUPERFAMILY)
DR_000250-RA	DNA repair and recombination RAD26 [Marssonina brunnea multigermtubi MB_m1]	2896	20	0	0.7465	1	F:ATP binding		IPR001650 (SMART); IPR014001 (SMART); IPR000330 (PFAM); IPR027417 (G3DSA:3.40.50.GENE3D); IPR001650 (PFAM); IPR027417 (G3DSA:3.40.50.GENE3D); PTHR10799:SF573 (PANTHER); PTHR10799 (PANTHER); IPR001650 (PROSITE_PROFILES); IPR014001 (PROSITE_PROFILES); IPR027417 (SUPERFAMILY); IPR027417 (SUPERFAMILY)
DR_000251-RA	Pre translocase subunit [Marssonina brunnea multigermtubi MB_m1]	2288	20	0	0.8245	1	C:integral component of membrane		IPR001623 (PRINTS); IPR004179 (SMART); IPR001623 (SMART); IPR000008 (G3DSA:2.60.40.GENE3D); G3DSA:1.10.150.20 (GENE3D); IPR001623 (PFAM); IPR001623 (G3DSA:1.10.287.GENE3D); G3DSA:1.10.3380.10 (GENE3D); IPR004179 (PFAM); PTHR24075:SF0 (PANTHER); PTHR24075 (PANTHER); IPR001623 (PROSITE_PROFILES); IPR001623 (SUPERFAMILY); IPR014756 (SUPERFAMILY); SSF158702 (SUPERFAMILY)
DR_000252-RA	DUF2347 superfamily [Marssonina brunnea multigermtubi MB_m1]	2203	20	0	0.682				IPR028115 (PFAM); IPR018626 (PFAM); PTHR28153 (PANTHER)
DR_000253-RA	[Sclerotinia sclerotiorum 1980]	957	10	9.48e-41	0.635				no IPS match
DR_000254-RA	hypothetical protein MBM_01208 [Marssonina brunnea f. sp. 'multigermtubi' MB_m1]	716	1	5.76e-19	0.55				no IPS match
DR_000255-RA	s-adenosylmethionine-dependent methyltransferase	2428	20	0	0.707	1	F:transferase activity		no IPS match
DR_000256-RA	FAD dependent oxidoreductase	1871	20	4.91e-163	0.5755	4	F:FAD binding; F:oxidoreductase activity; C:integral component of membrane; P:oxidation-reduction process		IPR002938 (PFAM); IPR023753 (G3DSA:3.50.50.GENE3D); PTHR13789 (PANTHER); PTHR13789:SF239 (PANTHER); PTHR13789:SF239 (PANTHER); IPR023753 (SUPERFAMILY); SSF54373 (SUPERFAMILY)
DR_000257-RA	metallopeptidase family M24 [Marssonina brunnea multigermtubi MB_m1]	1821	20	0	0.591	3	F:metal ion binding; C:membrane; F:peptidase activity, acting on L-amino acid peptides		IPR000994 (G3DSA:3.90.230.GENE3D); IPR000994 (PFAM); PTHR10804 (PANTHER); PTHR10804:SF97 (PANTHER); IPR000994 (SUPERFAMILY)
DR_000258-RA	BAR-domain-containing [Phialocephala scopiformis]	1518	20	7.81e-158	0.632	1	C:cytoplasm		no IPS match
DR_000259-RA	---NA---	521							no IPS match
DR_000260-RA	Ras modification erf4 [Marssonina brunnea multigermtubi MB_m1]	1658	20	5.05e-82	0.736				IPR019383 (PFAM); PTHR13254:SF0 (PANTHER); PTHR13254 (PANTHER)
DR_000261-RA	hsp90 [Marssonina brunnea multigermtubi MB_m1]	4305	20	0	0.582	3	P:signal transduction; F:transferase activity, transferring phosphorus-containing groups; P:phosphorylation		IPR004358 (PRINTS); IPR003661 (SMART); IPR003594 (SMART); IPR003661 (G3DSA:1.10.287.GENE3D); IPR003594 (G3DSA:3.30.565.GENE3D); IPR003594 (PFAM); IPR003661 (PFAM); PTHR24423:SF536 (PANTHER); PTHR24423 (PANTHER); PTHR24423 (PANTHER); PTHR24423:SF536 (PANTHER); PTHR24423 (PANTHER); IPR005467 (PROSITE_PROFILES); IPR003661 (SUPERFAMILY); IPR003594 (SUPERFAMILY)
DR_000262-RA	Myb X	2972	20	1.3e-123	0.775	4	P:pseudouridine synthesis; F:RNA binding; C:integral component of membrane; F:pseudouridine synthase activity	EC:5.4.99.12	no IPS match
DR_000263-RA	Nucleic acid-binding [Glarea lozoyensis ATCC 20868]	686	20	1.52e-31	0.8065	4	P:DNA replication; C:mitochondrial nucleoid; F:single-stranded DNA binding; P:mitochondrial genome maintenance		IPR000424 (PFAM); G3DSA:2.40.50.140 (GENE3D); IPR012340 (SUPERFAMILY)
DR_000264-RA	glutathione synthetase	1747	20	0	0.742	6	F:magnesium ion binding; F:ATP binding; F:protein homodimerization activity; F:glutathione binding; P:glutathione biosynthetic process; F:glutathione synthase activity	EC:6.3.2.3	IPR005615 (PIRSF); IPR014709 (G3DSA:3.30.1490.GENE3D); IPR005615 (PFAM); IPR004887 (G3DSA:3.40.50.GENE3D); IPR014042 (G3DSA:1.10.1080.GENE3D); IPR004887 (PFAM); IPR013816 (G3DSA:3.30.470.GENE3D); PTHR11130:SF0 (PANTHER); IPR005615 (PANTHER); SSF56059 (SUPERFAMILY)
DR_000265-RA	SNF2 family helicase ATPase [Marssonina brunnea multigermtubi MB_m1]	6138	20	0	0.6735	1	F:hydrolase activity		no IPS match
DR_000266-RA	alpha beta-Hydrolase [Glarea lozoyensis ATCC 20868]	1204	20	4.36e-103	0.546	2	C:intracellular organelle; P:localization		PF10230 (PFAM); IPR019363 (PANTHER); PTHR13390:SF0 (PANTHER)
DR_000267-RA	Mediator of RNA polymerase II transcription subunit 10	498	20	4.18e-40	0.748	7	C:nuclear envelope; P:negative regulation of transcription from RNA polymerase II promoter; C:core mediator complex; C:mediator complex; C:cytosol; P:positive regulation of transcription from RNA polymerase II promoter; F:RNA polymerase II transcription cofactor activity		IPR019145 (PFAM)
DR_000268-RA	pyridine nucleotide-disulfide oxidoreductase family [Marssonina brunnea multigermtubi MB_m1]	2287	20	6.99e-151	0.5935	2	P:proteolysis; F:serine-type peptidase activity		IPR005151 (PFAM); IPR029045 (G3DSA:3.90.226.GENE3D); PTHR37049:SF2 (PANTHER); PTHR37049 (PANTHER); IPR029045 (SUPERFAMILY)
DR_000269-RA	3-isopropylmalate dehydrogenase	4230	20	0	0.7855	7	F:magnesium ion binding; F:NAD binding; P:leucine biosynthetic process; C:cytosol; P:oxidation-reduction process; P:branched-chain amino acid biosynthetic process; F:3-isopropylmalate dehydrogenase activity	EC:1.1.1.85	no IPS match
DR_000270-RA	conserved fungal [Marssonina brunnea multigermtubi MB_m1]	378	20	1.54e-40	0.618				no IPS match
DR_000271-RA	hypothetical protein MBM_08829 [Marssonina brunnea f. sp. 'multigermtubi' MB_m1]	1489	20	2.91e-65	0.5185	2	C:membrane; C:integral component of membrane		no IPS match
DR_000272-RA	major facilitator superfamily transporter	1817	20	0	0.7215	2	P:transmembrane transport; C:integral component of membrane		G3DSA:1.20.1250.20 (GENE3D); PTHR23524 (PANTHER); IPR020846 (SUPERFAMILY)
DR_000273-RA	[Sclerotinia sclerotiorum 1980]	1236	4	8.6e-58	0.545	2	C:membrane; C:integral component of membrane		no IPS match
DR_000274-RA	misato [Marssonina brunnea multigermtubi MB_m1]	2065	20	1.09e-179	0.693	4	F:GTPase activity; C:cytosol; P:plasmid maintenance; P:mitochondrial genome maintenance		IPR029209 (PFAM)
DR_000275-RA	Thioredoxin [Glarea lozoyensis ATCC 20868]	737	20	4.07e-20	0.827	4	F:antioxidant activity; F:oxidoreductase activity; P:cellular oxidant detoxification; P:oxidation-reduction process		no IPS match
DR_000276-RA	PLP-dependent transferase [Phialocephala scopiformis]	1343	20	0	0.812	6	F:pyridoxal phosphate binding; F:identical protein binding; P:arginine biosynthetic process; C:mitochondrial matrix; C:cytosol; F:N2-acetyl-L-ornithine:2-oxoglutarate 5-aminotransferase activity	EC:2.6.1.11	no IPS match
DR_000277-RA	fork head domain-containing	2211	20	0	0.6255	10	C:M/G1 phase-specific MADS box-forkhead transcription factor complex; P:negative regulation of transcription from RNA polymerase II promoter; F:transcriptional repressor activity, RNA polymerase II core promoter proximal region sequence-specific binding; F:transcriptional activator activity, RNA polymerase II core promoter proximal region sequence-specific binding; C:nuclear chromatin; F:RNA poly…		IPR001766 (PRINTS); IPR001766 (SMART); IPR000253 (SMART); IPR000253 (PFAM); IPR001766 (PFAM); IPR000253 (G3DSA:2.60.200.GENE3D); IPR011991 (G3DSA:1.10.10.GENE3D); PTHR11829 (PANTHER); PTHR11829:SF128 (PANTHER); PTHR11829 (PANTHER); PTHR11829:SF128 (PANTHER); IPR001766 (PROSITE_PROFILES); IPR000253 (PROSITE_PROFILES); IPR008984 (SUPERFAMILY); IPR011991 (SUPERFAMILY)
DR_000278-RA	translation initiation factor eIF3 [Marssonina brunnea multigermtubi MB_m1]	4102	20	0	0.839	4	F:translation initiation factor activity; C:cytoplasm; P:intracellular distribution of mitochondria; P:translational initiation		IPR019734 (SMART); IPR011990 (G3DSA:1.25.40.GENE3D); PF13424 (PFAM); IPR025697 (PFAM); IPR011990 (PFAM); IPR033646 (PFAM); PTHR12601:SF6 (PANTHER); PTHR12601 (PANTHER); IPR019734 (PROSITE_PROFILES); IPR013026 (PROSITE_PROFILES); IPR019734 (PROSITE_PROFILES); IPR023231 (SUPERFAMILY); IPR011990 (SUPERFAMILY); IPR011990 (SUPERFAMILY)
DR_000279-RA	hypothetical protein MBM_08820 [Marssonina brunnea f. sp. 'multigermtubi' MB_m1]	2841	20	0	0.499				no IPS match
DR_000280-RA	---NA---	260							no IPS match
DR_000281-RA	ferric reductase like transmembrane component [Marssonina brunnea multigermtubi MB_m1]	1965	20	0	0.8015	3	F:oxidoreductase activity; C:integral component of membrane; P:oxidation-reduction process		IPR013112 (PFAM); G3DSA:3.40.50.80 (GENE3D); G3DSA:2.40.30.10 (GENE3D); IPR013130 (PFAM); IPR013121 (PFAM); PTHR11972:SF77 (PANTHER); PTHR11972 (PANTHER); IPR017927 (PROSITE_PROFILES); IPR017938 (SUPERFAMILY); SSF52343 (SUPERFAMILY)
DR_000282-RA	short-chain dehydrogenase	906	20	8.55e-97	0.68				IPR002347 (PRINTS); IPR016040 (G3DSA:3.40.50.GENE3D); IPR002347 (PFAM); PTHR24322:SF574 (PANTHER); IPR002347 (PANTHER); IPR002347 (PANTHER); IPR016040 (SUPERFAMILY)
DR_000283-RA	tRNA-intron endonuclease [Marssonina brunnea multigermtubi MB_m1]	528	20	1.49e-68	0.7265	4	P:RNA phosphodiester bond hydrolysis, endonucleolytic; C:tRNA-intron endonuclease complex; P:tRNA-type intron splice site recognition and cleavage; F:tRNA-intron endonuclease activity	EC:3.1.27.9	IPR018593 (PFAM); PTHR28518 (PANTHER); IPR006677 (SUPERFAMILY)
DR_000284-RA	alpha-L-rhamnosidase C [Marssonina brunnea multigermtubi MB_m1]	1253	20	4.42e-93	0.8005	1	C:integral component of membrane		PTHR35872 (PANTHER); PTHR35872:SF1 (PANTHER)
DR_000285-RA	integral membrane	1544	20	4.02e-73	0.68	2	C:membrane; P:single-organism transport		PTHR13146 (PANTHER)
DR_000286-RA	C2H2 type zinc finger domain-containing	1325	20	2.78e-75	0.93	1	F:nucleic acid binding		no IPS match
DR_000287-RA	calpain-like protease ory [Marssonina brunnea multigermtubi MB_m1]	2882	20	0	0.705	3	P:proteolysis; F:calcium-dependent cysteine-type endopeptidase activity; C:intracellular		IPR022683 (SMART); G3DSA:2.60.120.380 (GENE3D); G3DSA:3.90.70.10 (GENE3D); IPR001300 (PFAM); PTHR10183 (PANTHER); PTHR10183:SF308 (PANTHER); PTHR10183 (PANTHER); PTHR10183:SF308 (PANTHER); PTHR10183 (PANTHER); IPR001300 (PROSITE_PROFILES); IPR022682 (SUPERFAMILY); SSF54001 (SUPERFAMILY); IPR022682 (SUPERFAMILY)
DR_000288-RA	peroxisomal carrier	1190	20	1.36e-149	0.784	8	P:fatty acid beta-oxidation; C:integral component of peroxisomal membrane; F:adenine nucleotide transmembrane transporter activity; P:transmembrane transport; F:structural constituent of ribosome; P:peroxisome organization; P:ATP transport; P:translation		IPR018108 (PFAM); IPR023395 (G3DSA:1.50.40.GENE3D); PTHR24089:SF310 (PANTHER); PTHR24089 (PANTHER); IPR018108 (PROSITE_PROFILES); IPR023395 (SUPERFAMILY)
DR_000289-RA	60S ribosomal L29 [Pestalotiopsis fici W106-1]	513	20	5.16e-19	0.6975	5	F:structural constituent of ribosome; P:cytoplasmic translation; C:membrane; C:cytosolic large ribosomal subunit; P:transport		no IPS match
DR_000290-RA	SAM domain-containing [Marssonina brunnea multigermtubi MB_m1]	2441	20	0	0.7985				IPR001660 (SMART); IPR013761 (G3DSA:1.10.150.GENE3D); IPR001660 (PFAM); PTHR12515 (PANTHER); PTHR12515:SF5 (PANTHER); IPR001660 (PROSITE_PROFILES); IPR013761 (SUPERFAMILY)
DR_000291-RA	RNA polymerase III transcription factor tfiiic [Marssonina brunnea multigermtubi MB_m1]	3538	20	0	0.542	1	C:intracellular part		IPR019734 (SMART); IPR011990 (G3DSA:1.25.40.GENE3D); PTHR23082 (PANTHER); IPR013026 (PROSITE_PROFILES); IPR011990 (SUPERFAMILY)
DR_000292-RA	hypothetical protein MBM_08806 [Marssonina brunnea f. sp. 'multigermtubi' MB_m1]	837	1	1.97e-16	0.49				no IPS match
DR_000293-RA	alpha beta-Hydrolase [Glarea lozoyensis ATCC 20868]	2826	20	0	0.6365	1	F:hydrolase activity		IPR029058 (G3DSA:3.40.50.GENE3D); PTHR11440:SF7 (PANTHER); PTHR11440 (PANTHER); PTHR11440:SF7 (PANTHER); PTHR11440 (PANTHER); IPR029058 (SUPERFAMILY)
DR_000294-RA	glutathione S-transferase [Marssonina brunnea multigermtubi MB_m1]	1102	20	1.75e-114	0.804	8	F:glutathione peroxidase activity; P:glutathione metabolic process; C:integral component of membrane; P:cellular oxidant detoxification; C:endoplasmic reticulum; F:glutathione transferase activity; P:oxidation-reduction process; C:mitochondrial outer membrane	EC:2.5.1.18; EC:1.11.1.9	IPR004045 (PFAM); IPR012336 (G3DSA:3.40.30.GENE3D); PTHR11260 (PANTHER); PTHR11260:SF124 (PANTHER); IPR004045 (PROSITE_PROFILES); IPR012336 (SUPERFAMILY)
DR_000295-RA	NADH:ubiquinone oxidoreductase subunit [Marssonina brunnea multigermtubi MB_m1]	494	20	1.81e-25	0.6515	1	C:membrane		no IPS match
DR_000296-RA	Sin3-associated polypeptide Sap18 [Marssonina brunnea multigermtubi MB_m1]	843	20	3.98e-96	0.6475				IPR010516 (PFAM); IPR010516 (PANTHER)
DR_000297-RA	pre-mrna-splicing factor 18	1081	20	7.95e-108	0.936	6	F:second spliceosomal transesterification activity; C:U2-type post-spliceosomal complex; P:generation of catalytic spliceosome for second transesterification step; C:U4/U6 x U5 tri-snRNP complex; C:U5 snRNP; P:nuclear retention of unspliced pre-mRNA at the site of transcription		IPR004098 (PFAM); G3DSA:1.20.940.10 (GENE3D); PTHR13007:SF19 (PANTHER); PTHR13007 (PANTHER); SSF47938 (SUPERFAMILY)
DR_000298-RA	NOL1 NOP2 sun family [Marssonina brunnea multigermtubi MB_m1]	1953	20	0	0.7355	3	F:rRNA (cytosine-C5-)-methyltransferase activity; P:rRNA base methylation; C:nucleolus	EC:2.1.1	IPR023267 (PRINTS); IPR029063 (G3DSA:3.40.50.GENE3D); IPR001678 (PFAM); PTHR22807:SF4 (PANTHER); PTHR22807:SF4 (PANTHER); PTHR22807 (PANTHER); PTHR22807 (PANTHER); IPR001678 (PROSITE_PROFILES); IPR029063 (SUPERFAMILY)
DR_000299-RA	tat pathway signal sequence [Marssonina brunnea multigermtubi MB_m1]	1884	20	1.91e-117	0.7655	2	F:nucleic acid binding; F:metal ion binding		PTHR26374 (PANTHER)
DR_000300-RA	hypothetical protein MBM_08842 [Marssonina brunnea f. sp. 'multigermtubi' MB_m1]	1116	20	2.65e-124	0.667	1	C:membrane		no IPS match
DR_000301-RA	PHD-finger domain-containing [Marssonina brunnea multigermtubi MB_m1]	3275	20	0	0.6505	1	F:metal ion binding		IPR024610 (SMART); IPR024610 (PFAM); IPR013083 (G3DSA:3.30.40.GENE3D); IPR028651 (PANTHER); IPR011011 (SUPERFAMILY)
DR_000302-RA	zinc finger Pac1	2027	20	0	0.661	12	F:nucleic acid binding; P:negative regulation of transcription from RNA polymerase II promoter; P:ascospore formation; C:nucleus; F:transcriptional repressor activity, RNA polymerase II core promoter proximal region sequence-specific binding; P:fungal-type cell wall biogenesis; P:barrier septum assembly; F:metal ion binding; P:cellular response to anoxia; P:cellular response to alkaline pH; P:pos…		no IPS match
DR_000303-RA	fungal specific transcription [Neofusicoccum parvum UCRNP2]	889	20	8.54e-16	0.7325				no IPS match
DR_000304-RA	50S ribosomal L24e	774	20	1.52e-68	0.761	7	P:positive regulation of ATPase activity; P:ribosomal large subunit biogenesis; C:nucleolus; C:ribosome; P:assembly of large subunit precursor of preribosome; F:ATPase activator activity; C:preribosome, large subunit precursor		IPR000988 (PFAM); IPR000988 (G3DSA:2.30.170.GENE3D); IPR000988 (PANTHER)
DR_000305-RA	Chaperone J-domain-containing [Glarea lozoyensis ATCC 20868]	879	20	1.04e-37	0.928	2	C:mitochondrion; C:integral component of membrane		IPR001623 (G3DSA:1.10.287.GENE3D); PTHR12763 (PANTHER); IPR001623 (SUPERFAMILY)
DR_000306-RA	QDE-2-interacting [Marssonina brunnea multigermtubi MB_m1]	2892	20	0	0.5945	1	F:nucleic acid binding		PTHR28083:SF1 (PANTHER); PTHR28083 (PANTHER)
DR_000307-RA	Ku family DNA [Talaromyces marneffei ATCC 18224]	2693	20	8.69e-174	0.808	11	F:ATP binding; F:telomeric DNA binding; P:DNA duplex unwinding; P:DNA recombination; C:cytosol; P:telomere maintenance; C:Ku70:Ku80 complex; F:ATP-dependent DNA helicase activity; P:double-strand break repair via nonhomologous end joining; F:damaged DNA binding; C:nuclear chromosome, telomeric region		IPR006164 (SMART); IPR016194 (G3DSA:2.40.290.GENE3D); IPR006164 (PFAM); IPR024193 (PTHR12604:PANTHER); PTHR12604 (PANTHER); IPR016194 (SUPERFAMILY)
DR_000308-RA	hypothetical protein MBM_08853 [Marssonina brunnea f. sp. 'multigermtubi' MB_m1]	824	20	9.36e-73	0.5885	1	C:membrane		IPR025423 (PFAM)
DR_000309-RA	STB3 [Marssonina brunnea multigermtubi MB_m1]	1137	20	1.63e-107	0.7325	4	C:nucleus; C:cytosol; F:sequence-specific DNA binding; P:positive regulation of transcription from RNA polymerase II promoter by glucose		IPR018818 (PFAM); PTHR28164 (PANTHER); PTHR28164:SF1 (PANTHER)
DR_000310-RA	dna topoisomerase iii	2282	20	0	0.769	12	P:biological regulation; C:nucleus; F:DNA binding; P:mitotic DNA replication; C:site of double-strand break; C:mitochondrion; P:mitotic sister chromatid segregation; F:DNA topoisomerase type I activity; P:DNA topological change; C:RecQ helicase-Topo III complex; P:postreplication repair; P:maintenance of rDNA	EC:5.99.1.2	IPR000380 (PRINTS); IPR003602 (SMART); IPR013497 (PFAM); IPR013826 (G3DSA:1.10.290.GENE3D); IPR013824 (G3DSA:1.10.460.GENE3D); IPR000380 (PANTHER); PTHR11390:SF21 (PANTHER); IPR000380 (PANTHER); IPR023405 (SUPERFAMILY)
DR_000311-RA	DUF1295 domain [Marssonina brunnea multigermtubi MB_m1]	1367	20	2.18e-148	0.7335	2	C:integral component of membrane; C:endoplasmic reticulum		IPR010721 (PFAM); PTHR32251 (PANTHER); PTHR32251:SF14 (PANTHER)
DR_000312-RA	hypothetical protein MBM_02134 [Marssonina brunnea f. sp. 'multigermtubi' MB_m1]	3436	20	0	0.653	6	C:membrane; P:regulation of catalytic activity; C:integral component of membrane; C:integral component of endoplasmic reticulum membrane; P:dolichol metabolic process; F:enzyme regulator activity		no IPS match
DR_000313-RA	dolichol phosphate-mannose biosynthesis regulatory [Marssonina brunnea multigermtubi MB_m1]	685	12	6.25e-13	0.9075	8	P:GPI anchor biosynthetic process; C:dolichol-phosphate-mannose synthase complex; P:regulation of catalytic activity; C:integral component of endoplasmic reticulum membrane; F:dolichyl-phosphate beta-D-mannosyltransferase activity; P:dolichol metabolic process; F:enzyme regulator activity; P:protein O-linked mannosylation	EC:2.4.1.83	no IPS match
DR_000314-RA	pre-mRNA-splicing factor cwc22	1907	20	0	0.918	5	F:RNA binding; C:catalytic step 2 spliceosome; C:cytoplasm; C:U2-type catalytic step 1 spliceosome; P:mRNA splicing, via spliceosome		IPR003891 (SMART); IPR003890 (SMART); IPR003891 (PFAM); IPR016021 (G3DSA:1.25.40.GENE3D); IPR003890 (PFAM); PTHR18034:SF3 (PANTHER); PTHR18034 (PANTHER); PTHR18034:SF3 (PANTHER); PTHR18034 (PANTHER); IPR003891 (PROSITE_PROFILES); IPR016024 (SUPERFAMILY)
DR_000315-RA	Wd tetratricopeptide repeat domain-containing [Marssonina brunnea multigermtubi MB_m1]	1722	20	0	0.754	1	P:metabolic process		IPR001214 (PFAM); IPR011990 (G3DSA:1.25.40.GENE3D); G3DSA:2.170.270.10 (GENE3D); PTHR12197:SF128 (PANTHER); PTHR12197 (PANTHER); PTHR12197:SF128 (PANTHER); IPR001214 (PROSITE_PROFILES); IPR011990 (SUPERFAMILY); SSF82199 (SUPERFAMILY)
DR_000316-RA	4-nitrophenyl phosphatase	1079	20	1.87e-155	0.918	5	P:4-nitrophenol catabolic process; F:phosphoprotein phosphatase activity; P:protein dephosphorylation; C:cytosol; F:alkaline phosphatase activity	EC:3.1.3.16; EC:3.1.3.1	PF13242 (PFAM); IPR023214 (G3DSA:3.40.50.GENE3D); IPR023215 (G3DSA:3.40.50.GENE3D); PTHR19288:SF6 (PANTHER); PTHR19288 (PANTHER); PTHR19288 (PANTHER); IPR023214 (SUPERFAMILY)
DR_000317-RA	hypothetical protein MBM_02141 [Marssonina brunnea f. sp. 'multigermtubi' MB_m1]	1434	20	9.35e-155	0.6975	3	C:membrane; P:metabolic process; P:transport		no IPS match
DR_000318-RA	DUF3112 domain partial	636	20	5.06e-32	0.5505	2	C:membrane; C:integral component of membrane		IPR021460 (PFAM)
DR_000319-RA	hypothetical protein MBM_02138 [Marssonina brunnea f. sp. 'multigermtubi' MB_m1]	1503	20	3.85e-85	0.529				no IPS match
DR_000320-RA	cryptochrome-2 [Marssonina brunnea multigermtubi MB_m1]	2009	20	0	0.7835	2	C:dynactin complex; F:lyase activity		G3DSA:1.25.40.80 (GENE3D); IPR014729 (G3DSA:3.40.50.GENE3D); G3DSA:1.10.579.10 (GENE3D); IPR005101 (PFAM); IPR006050 (PFAM); PTHR11455:SF9 (PANTHER); PTHR11455 (PANTHER); IPR006050 (PROSITE_PROFILES); IPR005101 (SUPERFAMILY); IPR006050 (SUPERFAMILY)
DR_000321-RA	vacuolar sorting receptor [Marssonina brunnea multigermtubi MB_m1]	1447	20	6.29e-124	0.717	5	C:late endosome; C:integral component of membrane; C:Golgi apparatus; P:vacuolar transport; F:signal sequence binding		IPR009011 (G3DSA:2.70.130.GENE3D); IPR028927 (PFAM); PTHR15071 (PANTHER); PTHR15071:SF7 (PANTHER); PTHR15071:SF7 (PANTHER); PTHR15071 (PANTHER); IPR009011 (SUPERFAMILY)
DR_000322-RA	Delta(14)-sterol reductase [Marssonina brunnea multigermtubi MB_m1]	1669	20	0	0.869	4	C:integral component of endoplasmic reticulum membrane; P:ergosterol biosynthetic process; P:oxidation-reduction process; F:delta14-sterol reductase activity	EC:1.3.1.70	IPR001171 (PFAM); PTHR21257:SF17 (PANTHER); PTHR21257 (PANTHER); PTHR21257 (PANTHER)
DR_000323-RA	glycoside hydrolase family 3	3222	20	0	0.832	4	F:beta-glucosidase activity; P:cellulose catabolic process; C:plasma membrane; F:scopolin beta-glucosidase activity	EC:3.2.1.21	IPR026891 (SMART); IPR001764 (G3DSA:3.20.20.GENE3D); IPR002772 (G3DSA:3.40.50.GENE3D); IPR001764 (PFAM); IPR002772 (PFAM); IPR026891 (PFAM); PTHR30620:SF52 (PANTHER); IPR026892 (PANTHER); IPR026892 (PANTHER); PTHR30620:SF52 (PANTHER); IPR026892 (PANTHER); IPR017853 (SUPERFAMILY); IPR002772 (SUPERFAMILY)
DR_000324-RA	phosphatase regulatory subunit A	4222	20	0	0.8335				IPR011989 (G3DSA:1.25.10.GENE3D); PTHR10648 (PANTHER); PTHR10648:SF4 (PANTHER); IPR021133 (PROSITE_PROFILES); IPR016024 (SUPERFAMILY)
DR_000325-RA	phenylalanyl-tRNA beta subunit	2316	20	0	0.8575	8	F:magnesium ion binding; C:nucleus; F:ATP binding; F:RNA binding; F:phenylalanine-tRNA ligase activity; C:cytosol; P:phenylalanyl-tRNA aminoacylation; C:phenylalanine-tRNA ligase complex	EC:6.1.1.20	IPR005147 (SMART); IPR005146 (SMART); G3DSA:3.30.930.10 (GENE3D); IPR004531 (TIGRFAM); IPR005147 (PFAM); IPR005147 (G3DSA:3.30.56.GENE3D); IPR005146 (PFAM); PTHR10947 (PANTHER); IPR005147 (PROSITE_PROFILES); SSF55681 (SUPERFAMILY); IPR020825 (SUPERFAMILY); IPR009061 (SUPERFAMILY)
DR_000326-RA	phosphatase [Marssonina brunnea multigermtubi MB_m1]	2344	20	0	0.774	6	F:phosphatidylinositol-3-phosphatase activity; F:protein tyrosine phosphatase activity; C:cytosol; F:mRNA binding; P:peptidyl-tyrosine dephosphorylation; P:phosphatidylinositol dephosphorylation	EC:3.1.3.48; EC:3.1.3.64	IPR010569 (PFAM); IPR030564 (PANTHER); IPR010569 (PROSITE_PROFILES); IPR029021 (SUPERFAMILY)
DR_000327-RA	40S ribosomal S3	1236	20	2.14e-125	0.9915	8	P:nucleocytoplasmic transport; F:RNA binding; F:structural constituent of ribosome; C:cytosol; F:structural constituent of nuclear pore; C:small ribosomal subunit; C:nuclear pore; P:translation		PF00189 (PFAM); IPR001351 (G3DSA:3.30.1140.GENE3D); PTHR11760 (PANTHER); PTHR11760:SF22 (PANTHER); IPR001351 (SUPERFAMILY)
DR_000328-RA	DUF803 domain membrane [Marssonina brunnea multigermtubi MB_m1]	1633	20	1.85e-149	0.7485	4	P:magnesium ion transport; C:integral component of membrane; F:magnesium ion transmembrane transporter activity; P:magnesium ion transmembrane transport		IPR008521 (PFAM); PTHR12570:SF2 (PANTHER); IPR008521 (PANTHER); IPR008521 (PANTHER); PTHR12570:SF2 (PANTHER); SSF103481 (SUPERFAMILY)
DR_000329-RA	conserved glutamic acid-rich [Marssonina brunnea multigermtubi MB_m1]	3090	20	2.03e-176	0.4915				no IPS match
DR_000330-RA	adaptor complexes medium subunit family [Marssonina brunnea multigermtubi MB_m1]	1816	20	0	0.8575	5	C:nucleus; P:retrograde vesicle-mediated transport, Golgi to ER; P:protein transport; C:cytosol; C:COPI vesicle coat		IPR028565 (PFAM); IPR027059 (PANTHER); PTHR10121:SF0 (PANTHER); IPR028565 (PROSITE_PROFILES); IPR028565 (SUPERFAMILY)
DR_000331-RA	anaphase-promoting complex component cut20 apc4	2754	20	0	0.6785	7	C:cell division site; C:anaphase-promoting complex; P:anaphase-promoting complex-dependent catabolic process; C:cytosol; P:positive regulation of mitotic metaphase/anaphase transition; C:mitotic spindle pole body; P:protein ubiquitination		IPR024790 (PFAM); IPR024789 (PANTHER)
DR_000332-RA	peptidoglycan binding domain containing	2996	20	0	0.623				no IPS match
DR_000333-RA	kinase-like (PK-like) [Glarea lozoyensis ATCC 20868]	1002	20	6.27e-160	0.586	6	F:oxidoreductase activity; C:membrane; C:integral component of membrane; P:oxidation-reduction process; P:phosphorylation; F:kinase activity		G3DSA:3.90.1200.10 (GENE3D); IPR002575 (PFAM); PTHR21310 (PANTHER); PTHR21310:SF20 (PANTHER); IPR011009 (SUPERFAMILY)
DR_000334-RA	hypothetical protein MBM_02161 [Marssonina brunnea f. sp. 'multigermtubi' MB_m1]	1389	20	1.15e-113	0.5655				no IPS match
DR_000335-RA	---NA---	790							no IPS match
DR_000336-RA	tRNA processing endoribonuclease [Marssonina brunnea multigermtubi MB_m1]	2781	20	0	0.7135	5	F:nucleotide binding; C:nucleus; P:mitochondrial tRNA 3'-trailer cleavage, endonucleolytic; C:mitochondrion; F:3'-tRNA processing endoribonuclease activity		IPR001279 (G3DSA:3.60.15.GENE3D); IPR001279 (G3DSA:3.60.15.GENE3D); IPR001279 (PFAM); IPR027794 (PFAM); PTHR12553 (PANTHER); PTHR12553:SF49 (PANTHER); PTHR12553 (PANTHER); PTHR12553:SF49 (PANTHER); IPR001279 (SUPERFAMILY); IPR001279 (SUPERFAMILY)
DR_000337-RA	cmgc clk kinase	2320	20	0	0.823	11	C:nucleus; F:ATP binding; P:peptidyl-tyrosine phosphorylation; F:protein tyrosine kinase activity; P:negative regulation of transcription from RNA polymerase III promoter; C:mitochondrion; F:3'-tRNA processing endoribonuclease activity; P:mitochondrial tRNA 3'-end processing; P:protein autophosphorylation; F:protein serine/threonine kinase activity; P:tRNA 3'-trailer cleavage, endonucleolytic	EC:2.7.10; EC:2.7.11	no IPS match
DR_000338-RA	transport FSF1 [Marssonina brunnea multigermtubi MB_m1]	1198	20	4.05e-146	0.8755	6	C:mitochondrial membrane; F:metal ion binding; P:ion transmembrane transport; F:ion transmembrane transporter activity; P:protein transport; C:integral component of membrane		IPR004686 (PFAM); PTHR11153:SF6 (PANTHER); PTHR11153:SF6 (PANTHER); IPR004686 (PANTHER); IPR004686 (PANTHER)
DR_000339-RA	GMP synthase [Marssonina brunnea multigermtubi MB_m1]	2872	20	7.73e-123	0.6595				no IPS match
DR_000340-RA	Cas1p [Marssonina brunnea multigermtubi MB_m1]	2695	20	0	0.611	1	C:integral component of membrane		IPR012419 (PFAM); PTHR13533:SF8 (PANTHER); PTHR13533:SF8 (PANTHER); PTHR13533 (PANTHER)
DR_000341-RA	translationally controlled tumor [Phialocephala scopiformis]	905	20	8.98e-43	0.731				no IPS match
DR_000342-RA	fatty acid hydroxylase superfamily [Marssonina brunnea multigermtubi MB_m1]	1182	20	0	0.821	7	C:endoplasmic reticulum membrane; F:iron ion binding; F:sphingosine hydroxylase activity; C:integral component of membrane; P:oxidation-reduction process; P:fatty acid biosynthetic process; P:sphingolipid metabolic process		PTHR11863:SF3 (PANTHER); PTHR11863 (PANTHER); PTHR11863 (PANTHER)
DR_000343-RA	---NA---	518							no IPS match
DR_000344-RA	hypothetical protein LY89DRAFT_737628 [Phialocephala scopiformis]	1419	20	2.27e-135	0.525				PTHR40625 (PANTHER); PTHR40625:SF1 (PANTHER)
DR_000345-RA	ADP-ribosylation factor family	841	20	4.04e-140	0.875	8	F:GTP binding; P:small GTPase mediated signal transduction; F:GTPase activity; C:nuclear outer membrane-endoplasmic reticulum membrane network; P:Golgi to plasma membrane protein transport; C:Golgi apparatus; P:protein localization to organelle; P:intracellular protein transport		PR00449 (PRINTS); SM00178 (SMART); SM00177 (SMART); SM00175 (SMART); IPR006689 (PFAM); IPR027417 (G3DSA:3.40.50.GENE3D); PTHR11711 (PANTHER); PTHR11711:SF19 (PANTHER); IPR024156 (PROSITE_PROFILES); IPR027417 (SUPERFAMILY)
DR_000346-RA	phosphoinositide binding [Chaetomium thermophilum thermophilum DSM 1495]	865	20	5.95e-50	0.641	6	P:vacuole inheritance; C:cytoplasmic side of endosome membrane; P:endosomal vesicle fusion; P:endocytosis; F:Rab GTPase binding; P:Golgi to endosome transport		no IPS match
DR_000347-RA	long chain fatty alcohol oxidase	2040	20	4.57e-112	0.6665	3	F:oxidoreductase activity; P:signal transduction; P:single-organism metabolic process		PF13450 (PFAM); IPR023753 (G3DSA:3.50.50.GENE3D); PTHR11552:SF92 (PANTHER); PTHR11552 (PANTHER); IPR023753 (SUPERFAMILY)
DR_000348-RA	HET domain-containing [Pochonia chlamydosporia 170]	1614	20	1.05e-162	0.6155	2	F:zinc ion binding; F:metal ion binding		IPR010730 (PFAM); PTHR10622 (PANTHER); PTHR10622:SF10 (PANTHER)
DR_000349-RA	FAD dependent oxidoreductase [Colletotrichum fioriniae PJ7]	767	20	2.71e-93	0.811	3	F:oxidoreductase activity; C:integral component of membrane; P:oxidation-reduction process		no IPS match
DR_000350-RA	telomere and ribosome associated elicitor	1901	20	8.02e-68	0.655				PTHR12299 (PANTHER)
DR_000351-RA	MEAB [Marssonina brunnea multigermtubi MB_m1]	1900	20	1.17e-76	0.723	3	F:transcription factor activity, sequence-specific DNA binding; P:regulation of transcription, DNA-templated; F:sequence-specific DNA binding		no IPS match
DR_000352-RA	erythromycin esterase	1981	20	4.01e-121	0.692				no IPS match
DR_000353-RA	mediator of rna polymerase ii transcription	1913	20	3.89e-86	0.5715	5	F:zinc ion binding; F:metal ion binding; C:mediator complex; F:RNA polymerase II transcription cofactor activity; P:regulation of transcription from RNA polymerase II promoter		no IPS match
DR_000354-RA	SNF2-family ATP dependent chromatin remodeling factor snf21 [Marssonina brunnea multigermtubi MB_m1]	4723	20	0	0.8175	6	C:nucleus; F:ATP binding; F:histone binding; C:integral component of membrane; P:regulation of transcription, DNA-templated; F:hydrolase activity		IPR001487 (PRINTS); IPR014978 (SMART); IPR029295 (SMART); IPR014001 (SMART); IPR014012 (SMART); IPR001650 (SMART); IPR001487 (SMART); IPR029295 (PFAM); IPR001650 (PFAM); IPR014978 (PFAM); IPR000330 (PFAM); IPR014012 (PFAM); IPR001487 (G3DSA:1.20.920.GENE3D); IPR027417 (G3DSA:3.40.50.GENE3D); IPR027417 (G3DSA:3.40.50.GENE3D); IPR001487 (PFAM); PTHR10799:SF640 (PANTHER); PTHR10799 (PANTHER); PTHR10…
DR_000355-RA	Tetratricopeptide repeat 1	3680	20	0	0.8735	8	F:ATP binding; F:translation elongation factor activity; F:histone binding; P:histone modification; C:Cdc73/Paf1 complex; P:regulation of transcription, DNA-templated; C:mitotic spindle pole body; P:translational elongation		IPR019734 (SMART); IPR019734 (PFAM); PF13432 (PFAM); IPR011990 (G3DSA:1.25.40.GENE3D); IPR011990 (G3DSA:1.25.40.GENE3D); IPR019734 (PFAM); PTHR14027 (PANTHER); IPR031101 (PTHR14027:PANTHER); PTHR14027 (PANTHER); IPR031101 (PTHR14027:PANTHER); PTHR14027 (PANTHER); IPR031101 (PTHR14027:PANTHER); IPR019734 (PROSITE_PROFILES); IPR019734 (PROSITE_PROFILES); IPR019734 (PROSITE_PROFILES); IPR013026 (PRO…
DR_000356-RA	pak-box p21-Rho-binding [Marssonina brunnea multigermtubi MB_m1]	2535	20	4.58e-180	0.4985				IPR000095 (PROSITE_PROFILES)
DR_000357-RA	aspartyl aminopeptidase [Marssonina brunnea multigermtubi MB_m1]	1692	20	0	0.8705	4	F:zinc ion binding; P:proteolysis; F:aminopeptidase activity; F:metallopeptidase activity	EC:3.4.11	IPR001948 (PRINTS); IPR023358 (G3DSA:2.30.250.GENE3D); IPR001948 (PFAM); G3DSA:3.40.630.10 (GENE3D); PTHR28570 (PANTHER); PTHR28570:SF3 (PANTHER); SSF101821 (SUPERFAMILY); SSF53187 (SUPERFAMILY)
DR_000358-RA	D-xylulose kinase	2963	20	0	0.8045	4	P:xylulose metabolic process; F:xylulokinase activity; C:cytoplasm; P:carbohydrate phosphorylation	EC:2.7.1.17	IPR018485 (PFAM); G3DSA:3.30.420.40 (GENE3D); PTHR10196:SF57 (PANTHER); PTHR10196 (PANTHER); SSF53067 (SUPERFAMILY); SSF53067 (SUPERFAMILY)
DR_000359-RA	sir2 family	1227	20	0	0.819	3	F:O-methyltransferase activity; F:NAD+ binding; P:methylation	EC:2.1.1	IPR003000 (PFAM); IPR029035 (G3DSA:3.40.50.GENE3D); IPR026591 (G3DSA:3.30.1600.GENE3D); PTHR11085:SF22 (PANTHER); PTHR11085:SF22 (PANTHER); IPR003000 (PANTHER); IPR003000 (PANTHER); IPR003000 (PANTHER); IPR026590 (PROSITE_PROFILES); IPR029035 (SUPERFAMILY)
DR_000360-RA	hypothetical protein MBM_02390 [Marssonina brunnea f. sp. 'multigermtubi' MB_m1]	1015	20	7.28e-79	0.757	1	C:integral component of membrane		no IPS match
DR_000361-RA	cell division-associated bimb	6469	20	0	0.61	4	P:cell division; C:nucleus; P:proteolysis; F:peptidase activity		IPR011990 (G3DSA:1.25.40.GENE3D); IPR011990 (SUPERFAMILY)
DR_000362-RA	tetratricopeptide [Marssonina brunnea multigermtubi MB_m1]	2124	20	0	0.898	4	C:nucleus; P:proteolysis; C:cytosol; F:peptidase activity		IPR001623 (PRINTS); IPR001623 (SMART); IPR019734 (SMART); IPR011990 (G3DSA:1.25.40.GENE3D); IPR013105 (PFAM); IPR001623 (PFAM); IPR001623 (G3DSA:1.10.287.GENE3D); IPR001440 (PFAM); IPR011990 (G3DSA:1.25.40.GENE3D); PF14559 (PFAM); PTHR24074:SF8 (PANTHER); PTHR24074 (PANTHER); IPR019734 (PROSITE_PROFILES); IPR013026 (PROSITE_PROFILES); IPR019734 (PROSITE_PROFILES); IPR019734 (PROSITE_PROFILES); IP…
DR_000363-RA	Exportin-T [Marssonina brunnea multigermtubi MB_m1]	3365	20	0	0.812	9	C:mitochondrion; C:cytosol; C:nuclear matrix; P:tRNA splicing, via endonucleolytic cleavage and ligation; F:tRNA binding; F:Ran GTPase binding; F:nucleobase-containing compound transmembrane transporter activity; P:tRNA re-export from nucleus; C:nuclear pore		IPR011989 (G3DSA:1.25.10.GENE3D); IPR013598 (PFAM); PTHR15952 (PANTHER); IPR016024 (SUPERFAMILY)
DR_000364-RA	WD repeat domain-containing [Marssonina brunnea multigermtubi MB_m1]	3539	20	0	0.7135	3	C:Seh1-associated complex; C:cytosol; C:extrinsic component of fungal-type vacuolar membrane		IPR031488 (PFAM); IPR013083 (G3DSA:3.30.40.GENE3D); PTHR16453 (PANTHER); PTHR16453:SF9 (PANTHER)
DR_000365-RA	nuclear involved in pre-rRNA processing [Marssonina brunnea multigermtubi MB_m1]	938	20	1.38e-89	0.7345	5	P:maturation of SSU-rRNA from tricistronic rRNA transcript (SSU-rRNA, 5.8S rRNA, LSU-rRNA); C:nucleus; P:regulation of G1/S transition of mitotic cell cycle; P:rRNA processing; C:nucleolus		IPR019310 (PFAM); PTHR33911 (PANTHER)
DR_000366-RA	dsRNA-binding [Glarea lozoyensis ATCC 20868]	1225	20	8.7e-46	0.559				no IPS match
DR_000367-RA	ADP-ribosylation [Glarea lozoyensis ATCC 20868]	1228	20	5.69e-111	0.7905	3	P:tRNA splicing, via endonucleolytic cleavage and ligation; F:transferase activity, transferring phosphorus-containing groups; C:intracellular part		IPR002745 (PFAM); PTHR12684 (PANTHER); PTHR12684:SF2 (PANTHER); SSF56399 (SUPERFAMILY)
DR_000368-RA	lpxtg-motif cell wall anchor domain [Botrytis cinerea 1]	2554	20	4.42e-138	0.5885				no IPS match
DR_000369-RA	dual specificity phosphatase	2274	20	0	0.6485	7	F:MAP kinase phosphatase activity; F:protein tyrosine phosphatase activity; P:regulation of pheromone-dependent signal transduction involved in conjugation with cellular fusion; P:cellular response to stimulus; C:intracellular part; P:peptidyl-tyrosine dephosphorylation; F:protein tyrosine/serine/threonine phosphatase activity	EC:3.1.3.48; EC:3.1.3	IPR020422 (SMART); IPR029021 (G3DSA:3.90.190.GENE3D); IPR000340 (PFAM); IPR024950 (PANTHER); PTHR10159:SF343 (PANTHER); IPR020422 (PROSITE_PROFILES); IPR000387 (PROSITE_PROFILES); IPR029021 (SUPERFAMILY)
DR_000370-RA	cofilin tropomyosin-type actin-binding	588	20	2.54e-80	0.6425	2	F:actin binding; C:intracellular		IPR002108 (SMART); IPR029006 (G3DSA:3.40.20.GENE3D); IPR002108 (PFAM); PTHR10829 (PANTHER); IPR002108 (PROSITE_PROFILES); SSF55753 (SUPERFAMILY)
DR_000371-RA	UAA transporter	1403	20	1.25e-144	0.8545	5	F:UDP-galactose transmembrane transporter activity; P:UDP-glucose transport; P:UDP-galactose transmembrane transport; C:integral component of Golgi membrane; C:integral component of endoplasmic reticulum membrane		no IPS match
DR_000372-RA	KH domain RNA-binding	2202	20	3.84e-156	0.8875	8	P:3'-UTR-mediated mRNA stabilization; F:mRNA 3'-UTR AU-rich region binding; P:intracellular mRNA localization; P:negative regulation of MAPK cascade; C:cytoplasmic mRNA processing body; C:cytosol; P:telomere maintenance via telomerase; C:nuclear chromosome, telomeric region		IPR004087 (SMART); IPR004088 (G3DSA:3.30.1370.GENE3D); IPR004088 (PFAM); PTHR10288 (PANTHER); PTHR10288:SF102 (PANTHER); IPR004088 (PROSITE_PROFILES); IPR004088 (PROSITE_PROFILES); IPR004088 (SUPERFAMILY); IPR004088 (SUPERFAMILY)
DR_000373-RA	TBC [Phialocephala scopiformis]	2378	20	0	0.5735	2	F:nucleic acid binding; F:RNA binding		no IPS match
DR_000374-RA	serine threonine- kinase ppk6 [Marssonina brunnea multigermtubi MB_m1]	1734	20	0	0.7415	2	P:phosphorylation; F:kinase activity		PTHR42084 (PANTHER)
DR_000375-RA	hypothetical protein MBM_02374 [Marssonina brunnea f. sp. 'multigermtubi' MB_m1]	1104	20	1.56e-114	0.507	1	C:membrane		no IPS match
DR_000376-RA	serine threonine- kinase ppk6	4336	20	0	0.764	3	F:ATP binding; F:protein serine/threonine kinase activity; P:protein phosphorylation	EC:2.7.11	IPR000719 (SMART); IPR000719 (PFAM); G3DSA:3.30.200.20 (GENE3D); G3DSA:1.10.510.10 (GENE3D); PTHR22971:SF0 (PANTHER); PTHR22971 (PANTHER); PTHR22971:SF0 (PANTHER); PTHR22971 (PANTHER); IPR000719 (PROSITE_PROFILES); IPR011009 (SUPERFAMILY)
DR_000377-RA	pxa domain-containing	2709	20	2.25e-138	0.6575	1	C:membrane		IPR003114 (PFAM); IPR003114 (PROSITE_PROFILES)
DR_000378-RA	centromere binding b	1923	20	1.35e-146	0.6085	1	F:DNA binding		IPR006600 (SMART); IPR006600 (PFAM); IPR009057 (G3DSA:1.10.10.GENE3D); IPR006600 (PROSITE_PROFILES); IPR009057 (SUPERFAMILY)
DR_000379-RA	Ribosome-interacting GTPase 1	1644	20	6.27e-176	0.958	7	C:polysome; F:GTP binding; P:nucleocytoplasmic transport; P:cytoplasmic translation; C:cytosol; F:structural constituent of nuclear pore; C:nuclear pore		IPR006073 (PRINTS); IPR031662 (PFAM); IPR005225 (TIGRFAM); IPR006073 (PFAM); IPR027417 (G3DSA:3.40.50.GENE3D); PTHR11702 (PANTHER); PTHR11702:SF26 (PANTHER); IPR031167 (PROSITE_PROFILES); IPR027417 (SUPERFAMILY)
DR_000380-RA	3-oxo-5-alpha-steroid 4-dehydrogenase [Phialocephala scopiformis]	944	20	3.8e-99	0.717	8	P:dolichol biosynthetic process; F:oxidoreductase activity, acting on the CH-CH group of donors; C:cytoplasm; P:polyprenol catabolic process; C:integral component of membrane; P:pseudohyphal growth; P:oxidation-reduction process; P:dolichol-linked oligosaccharide biosynthetic process		PTHR14624 (PANTHER)
DR_000381-RA	calpain [Marssonina brunnea multigermtubi MB_m1]	1133	20	4.31e-133	0.755	2	F:oxidoreductase activity; P:oxidation-reduction process		IPR027450 (G3DSA:2.60.120.GENE3D); IPR027450 (PFAM); IPR032862 (PTHR13069:PANTHER); PTHR13069 (PANTHER); IPR005123 (PROSITE_PROFILES); SSF51197 (SUPERFAMILY)
DR_000382-RA	ankyrin repeat	5031	20	0	0.5785	3	P:histone deacetylation; C:Set3 complex; P:negative regulation of meiotic nuclear division		IPR002110 (SMART); IPR020683 (G3DSA:1.25.40.GENE3D); IPR020683 (PFAM); PTHR24149:SF1 (PANTHER); PTHR24149 (PANTHER); PTHR24149:SF1 (PANTHER); PTHR24149 (PANTHER); IPR020683 (PROSITE_PROFILES); IPR002110 (PROSITE_PROFILES); IPR002110 (PROSITE_PROFILES); IPR020683 (SUPERFAMILY)
DR_000383-RA	cytochrome P450 [Marssonina brunnea multigermtubi MB_m1]	1315	20	2.52e-126	0.6805	5	F:iron ion binding; F:oxidoreductase activity, acting on paired donors, with incorporation or reduction of molecular oxygen; P:oxidation-reduction process; F:monooxygenase activity; F:heme binding		IPR001128 (G3DSA:1.10.630.GENE3D); IPR001128 (PFAM); PTHR24286:SF31 (PANTHER); PTHR24286 (PANTHER); IPR001128 (SUPERFAMILY)
DR_000384-RA	zinc-type alcohol dehydrogenase [Phialocephala scopiformis]	1207	20	6.48e-161	0.6815	3	F:zinc ion binding; F:oxidoreductase activity; P:oxidation-reduction process		IPR020843 (SMART); IPR013149 (PFAM); IPR011032 (G3DSA:3.90.180.GENE3D); IPR016040 (G3DSA:3.40.50.GENE3D); PTHR11695:SF575 (PANTHER); IPR002085 (PANTHER); IPR011032 (SUPERFAMILY); IPR016040 (SUPERFAMILY)
DR_000385-RA	DNA helicase ino-80 [Marssonina brunnea multigermtubi MB_m1]	854	4	3.02e-27	0.7675	17	F:ATPase activity; P:DNA repair; P:regulation of transcription from RNA polymerase II promoter in response to stress; P:histone exchange; P:transcription from RNA polymerase II promoter; F:helicase activity; P:telomere maintenance via recombination; P:positive regulation of transcription from RNA polymerase II promoter; P:chromatin silencing at telomere; P:nucleosome mobilization; P:regulation of…	EC:3.6.1.3	no IPS match
DR_000386-RA	DNA helicase INO80	2708	20	0	0.777	17	F:ATPase activity; P:DNA repair; P:regulation of transcription from RNA polymerase II promoter in response to stress; P:histone exchange; P:transcription from RNA polymerase II promoter; F:helicase activity; P:telomere maintenance via recombination; P:positive regulation of transcription from RNA polymerase II promoter; P:chromatin silencing at telomere; P:nucleosome mobilization; P:regulation of…	EC:3.6.1.3	IPR027417 (G3DSA:3.40.50.GENE3D); IPR000330 (PFAM); IPR031047 (PTHR10799:PANTHER); PTHR10799 (PANTHER); IPR014001 (PROSITE_PROFILES); IPR027417 (SUPERFAMILY); IPR027417 (SUPERFAMILY)
DR_000387-RA	hypothetical protein MBM_08769 [Marssonina brunnea f. sp. 'multigermtubi' MB_m1]	929	20	1.26e-98	0.76	3	P:maturation of SSU-rRNA from tricistronic rRNA transcript (SSU-rRNA, 5.8S rRNA, LSU-rRNA); C:cytoplasm; C:nucleolus		IPR027973 (PFAM); PTHR28096:SF1 (PANTHER); PTHR28096 (PANTHER)
DR_000388-RA	Phosphoribosylformimino-5-aminoimidazole carboxamide ribotide isomerase [Phialocephala scopiformis]	945	20	1.97e-131	0.823	6	F:aspartic-type endopeptidase activity; P:proteolysis; F:imidazoleglycerol-phosphate synthase activity; F:1-(5-phosphoribosyl)-5-[(5-phosphoribosylamino)methylideneamino]imidazole-4-carboxamide isomerase activity; P:histidine biosynthetic process; C:intracellular	EC:2.4.2; EC:5.3.1.16; EC:3.4.23	IPR013785 (G3DSA:3.20.20.GENE3D); IPR006062 (PFAM); PTHR21235 (PANTHER); PTHR21235 (PANTHER); PTHR21235:SF23 (PANTHER); PTHR21235:SF23 (PANTHER); IPR011060 (SUPERFAMILY)
DR_000389-RA	hypothetical protein MBM_08766 [Marssonina brunnea f. sp. 'multigermtubi' MB_m1]	2892	1	5.79e-30	0.46				no IPS match
DR_000390-RA	general alpha-glucoside permease [Marssonina brunnea multigermtubi MB_m1]	1986	20	0	0.724	1	C:integral component of membrane		PTHR19432:SF35 (PANTHER); PTHR19432 (PANTHER); PTHR19432:SF35 (PANTHER); IPR020846 (SUPERFAMILY)
DR_000391-RA	sodium hydrogen exchanger [Phialocephala scopiformis]	2445	20	0	0.911	5	F:sodium:proton antiporter activity; C:integral component of membrane; P:hydrogen ion transmembrane transport; P:sodium ion transmembrane transport; P:regulation of pH		IPR006153 (PFAM); IPR018422 (PANTHER); PTHR10110:SF88 (PANTHER)
DR_000392-RA	pbn1 [Marssonina brunnea multigermtubi MB_m1]	1633	20	5.56e-178	0.667	7	C:endoplasmic reticulum membrane; P:GPI anchor biosynthetic process; F:mannosyltransferase activity; P:mannosylation; P:protein processing; C:glycosylphosphatidylinositol-mannosyltransferase I complex; P:ER-associated ubiquitin-dependent protein catabolic process	EC:2.4.1	IPR013233 (SMART); IPR013233 (PFAM); PTHR28533:SF1 (PANTHER); PTHR28533 (PANTHER)
DR_000393-RA	DUF1183 domain-containing [Marssonina brunnea multigermtubi MB_m1]	903	20	3e-57	0.7525	2	C:integral component of endoplasmic reticulum membrane; P:regulation of store-operated calcium entry		IPR009567 (PFAM); IPR009567 (PANTHER)
DR_000394-RA	E3 ubiquitin- ligase BRE1	3048	20	0	0.78	16	F:zinc ion binding; F:identical protein binding; P:histone monoubiquitination; P:mitotic G1 DNA damage checkpoint; P:regulation of DNA-dependent DNA replication initiation; P:double-strand break repair via homologous recombination; P:transcription from RNA polymerase II promoter; P:telomere maintenance via recombination; P:chromatin silencing at telomere; P:meiotic DNA double-strand break formati…		IPR013956 (PFAM)
DR_000395-RA	transcription factor tfiiib	2259	20	3.15e-180	0.584	11	P:DNA-templated transcriptional open complex formation; F:TFIIIC-class transcription factor binding; F:DNA binding; F:transcription factor activity, sequence-specific DNA binding; P:positive regulation of transposon integration; P:regulation of transcription, DNA-templated; F:sequence-specific DNA binding; C:transcription factor TFIIIB complex; P:regulation of transcription from RNA polymerase II…		IPR001005 (SMART); PF15963 (PFAM); IPR030701 (PANTHER); IPR009057 (SUPERFAMILY)
DR_000396-RA	glycosyl hydrolase family 1 [Marssonina brunnea multigermtubi MB_m1]	1537	20	0	0.8295	2	P:carbohydrate metabolic process; F:hydrolase activity, hydrolyzing O-glycosyl compounds		IPR001360 (PRINTS); IPR001360 (PFAM); IPR013781 (G3DSA:3.20.20.GENE3D); IPR001360 (PANTHER); PTHR10353:SF67 (PANTHER); IPR017853 (SUPERFAMILY)
DR_000397-RA	Mss4 [Glarea lozoyensis ATCC 20868]	1007	20	1.88e-78	0.699	2	F:carbon-sulfur lyase activity; P:metabolic process		no IPS match
DR_000398-RA	eukaryotic translation initiation factor 6	1015	20	1.78e-114	0.937	12	P:maturation of LSU-rRNA from tricistronic rRNA transcript (SSU-rRNA, 5.8S rRNA, LSU-rRNA); F:translation initiation factor activity; P:ribosomal subunit export from nucleus; F:ribosome binding; C:cytosol; F:ribosomal large subunit binding; P:mature ribosome assembly; C:nucleolus; P:translational initiation; P:assembly of large subunit precursor of preribosome; P:maturation of 5.8S rRNA from tric…		IPR002769 (PFAM); G3DSA:3.75.10.10 (GENE3D); IPR002769 (PANTHER); SSF55909 (SUPERFAMILY)
DR_000399-RA	[Botrytis cinerea ]	3057	13	0	0.4862				no IPS match
DR_000400-RA	nucleotide excision repair RAD23 [Marssonina brunnea multigermtubi MB_m1]	1846	20	4.38e-71	0.7945	12	C:nucleotide-excision repair factor 2 complex; C:nuclear envelope; P:protein deglycosylation; F:ubiquitin binding; C:cytosol; P:nucleotide-excision repair; P:negative regulation of protein catabolic process; C:proteasome complex; P:ER-associated ubiquitin-dependent protein catabolic process; F:damaged DNA binding; F:protein binding, bridging; P:protein ubiquitination		IPR004806 (PRINTS); IPR006636 (SMART); IPR015360 (G3DSA:1.10.10.GENE3D); IPR015360 (PFAM); PTHR10621 (PANTHER); PTHR10621:SF0 (PANTHER); IPR015360 (SUPERFAMILY)
DR_000401-RA	hypothetical protein LY89DRAFT_592238 [Phialocephala scopiformis]	1416	20	2.61e-153	0.554	1	C:membrane		no IPS match
DR_000402-RA	hypothetical protein MBM_01958 [Marssonina brunnea f. sp. 'multigermtubi' MB_m1]	939	20	2.15e-96	0.611				IPR022185 (PFAM)
DR_000403-RA	NAD(P)-linked oxidoreductase [Glarea lozoyensis ATCC 20868]	1049	20	2.77e-143	0.786	2	F:oxidoreductase activity; P:oxidation-reduction process		IPR020471 (PRINTS); IPR023210 (PFAM); IPR023210 (G3DSA:3.20.20.GENE3D); PTHR11732:SF284 (PANTHER); IPR001395 (PANTHER); IPR023210 (SUPERFAMILY)
DR_000404-RA	LPXTG-motif cell wall anchor domain [Marssonina brunnea multigermtubi MB_m1]	2124	3	8.13e-171	0.5767	1	F:transferase activity		IPR029044 (G3DSA:3.90.550.GENE3D); IPR029044 (SUPERFAMILY)
DR_000405-RA	endonuclease Exonuclease phosphatase [Marssonina brunnea multigermtubi MB_m1]	3123	20	0	0.7195	4	P:nucleic acid phosphodiester bond hydrolysis; F:exonuclease activity; F:endonuclease activity; P:phosphatidylinositol dephosphorylation		IPR000300 (SMART); IPR005135 (G3DSA:3.60.10.GENE3D); PTHR11200 (PANTHER); PTHR11200 (PANTHER); PTHR11200:SF135 (PANTHER); PTHR11200:SF135 (PANTHER); PTHR11200:SF135 (PANTHER); IPR005135 (SUPERFAMILY)
DR_000406-RA	Dcp1-like decapping [Purpureocillium lilacinum]	660	20	5.81e-128	0.5765	3	P:positive regulation of catalytic activity; P:deadenylation-dependent decapping of nuclear-transcribed mRNA; F:enzyme activator activity		IPR010334 (PFAM); IPR011993 (G3DSA:2.30.29.GENE3D); IPR010334 (PANTHER); IPR011993 (SUPERFAMILY)
DR_000407-RA	glutathione-dependent formaldehyde-activating [Marssonina brunnea multigermtubi MB_m1]	613	20	2.94e-48	0.7055	2	F:carbon-sulfur lyase activity; P:metabolic process		no IPS match
DR_000408-RA	25S rRNA (uridine-N(3))-methyltransferase	1057	20	2.21e-98	0.7135	6	F:rRNA (uridine-N3-)-methyltransferase activity; C:cytoplasm; P:rRNA base methylation; F:phenylalanine-tRNA ligase activity; P:phenylalanyl-tRNA aminoacylation; C:nucleolus	EC:6.1.1.20	IPR019446 (PFAM); PTHR11538 (PANTHER); PTHR11538:SF26 (PANTHER)
DR_000409-RA	family [Marssonina brunnea multigermtubi MB_m1]	1497	20	0	0.86	5	F:SUMO activating enzyme activity; P:protein sumoylation; C:cytosol; C:SUMO activating enzyme complex; P:regulation of mitotic cell cycle		IPR000011 (PRINTS); IPR016040 (G3DSA:3.40.50.GENE3D); IPR000594 (PFAM); PTHR10953:SF162 (PANTHER); PTHR10953 (PANTHER); IPR000594 (SUPERFAMILY)
DR_000410-RA	regulator of chromosome condensation (RCC1) [Marssonina brunnea multigermtubi MB_m1]	1831	20	0	0.717	1	P:single-organism metabolic process		no IPS match
DR_000411-RA	cfem domain-containing [Phaeoacremonium minimum UCRPA7]	714	2	5.53e-15	0.815				no IPS match
DR_000412-RA	transcription factor steA [Purpureocillium lilacinum]	2741	20	0	0.827	5	F:nucleic acid binding; C:nucleus; F:transcription factor activity, sequence-specific DNA binding; F:metal ion binding; P:regulation of transcription, DNA-templated		IPR003120 (SMART); IPR013087 (G3DSA:3.30.160.GENE3D); IPR003120 (PFAM); PTHR14596 (PANTHER); PTHR14596:SF32 (PANTHER); IPR003120 (PRODOM)
DR_000413-RA	ABC transporter [Marssonina brunnea multigermtubi MB_m1]	4099	20	0	0.8375	6	F:ATP binding; F:ATPase activity, coupled to transmembrane movement of substances; P:drug transmembrane transport; C:integral component of membrane; C:vacuole; C:plasma membrane		IPR003593 (SMART); IPR011527 (PFAM); G3DSA:1.20.1560.10 (GENE3D); IPR003439 (PFAM); IPR027417 (G3DSA:3.40.50.GENE3D); PTHR24221:SF225 (PANTHER); PTHR24221:SF225 (PANTHER); PTHR24221 (PANTHER); PTHR24221 (PANTHER); IPR003439 (PROSITE_PROFILES); IPR011527 (PROSITE_PROFILES); IPR011527 (PROSITE_PROFILES); IPR027417 (SUPERFAMILY); IPR011527 (SUPERFAMILY); IPR011527 (SUPERFAMILY)
DR_000414-RA	pheromone receptor a [Marssonina brunnea multigermtubi MB_m1]	2038	20	3.81e-159	0.6335	3	F:mating-type factor pheromone receptor activity; P:G-protein coupled receptor signaling pathway; C:integral component of membrane		IPR001499 (PRINTS); IPR001499 (PFAM); PTHR28097:SF1 (PANTHER); PTHR28097 (PANTHER)
DR_000415-RA	alpha beta-hydrolase [Phialocephala scopiformis]	1897	20	1.58e-48	0.548	4	P:metabolic process; C:membrane; C:integral component of membrane; F:hydrolase activity		IPR013094 (PFAM); IPR029058 (G3DSA:3.40.50.GENE3D); PTHR23024:SF210 (PANTHER); PTHR23024 (PANTHER); PTHR23024 (PANTHER); PTHR23024:SF210 (PANTHER); IPR029058 (SUPERFAMILY)
DR_000416-RA	hypothetical protein MBM_02365 [Marssonina brunnea f. sp. 'multigermtubi' MB_m1]	1438	20	1.16e-136	0.6675	1	C:membrane		PTHR42032 (PANTHER); PTHR42032:SF1 (PANTHER)
DR_000417-RA	Histidine acid partial [Metarhizium majus ARSEF 297]	1557	20	1.73e-166	0.6925	1	F:phosphatase activity	EC:3.1.3.41	IPR029033 (G3DSA:3.40.50.GENE3D); IPR000560 (PFAM); PTHR20963:SF14 (PANTHER); PTHR20963 (PANTHER); IPR029033 (SUPERFAMILY)
DR_000418-RA	Arylsulfotransferase [Neofusicoccum parvum UCRNP2]	1776	20	0	0.6275	1	C:membrane		PF14269 (PFAM); PTHR35340:SF4 (PANTHER); PTHR35340 (PANTHER)
DR_000419-RA	acyl- dehydrogenase NM domain [Phialocephala scopiformis]	1819	20	0	0.533	14	F:zinc ion binding; P:transcription, DNA-templated; P:regulation of transcription, DNA-templated; P:actin filament organization; P:endocytosis; F:RNA polymerase II transcription factor activity, sequence-specific DNA binding; P:regulation of transcription from RNA polymerase II promoter; F:DNA binding; C:nucleus; F:transcription factor activity, sequence-specific DNA binding; F:metal ion binding;…		PTHR31313 (PANTHER); PTHR31313:SF43 (PANTHER)
DR_000420-RA	NADH-cytochrome B5 reductase [Marssonina brunnea multigermtubi MB_m1]	1765	20	0	0.9005	4	F:sulfite oxidase activity; F:molybdenum ion binding; P:oxidation-reduction process; P:nitrate assimilation	EC:1.8.3.1	IPR008335 (PRINTS); IPR005066 (PFAM); IPR005066 (G3DSA:2.60.40.GENE3D); IPR000572 (G3DSA:3.90.420.GENE3D); IPR000572 (PFAM); PTHR19372 (PANTHER); PTHR19372:SF6 (PANTHER); IPR014756 (SUPERFAMILY); IPR000572 (SUPERFAMILY)
DR_000421-RA	subtilisin-like protease	2020	20	2.19e-121	0.52	1	F:hydrolase activity		no IPS match
DR_000422-RA	26S protease regulatory subunit 4	1669	20	0	0.941	13	C:proteasome regulatory particle, base subcomplex; C:CENP-A containing chromatin; F:peptidase activity; P:positive regulation of proteasomal protein catabolic process; P:ubiquitin-dependent protein catabolic process; C:nucleus; F:ATP binding; P:protein complex localization; P:peptide catabolic process; P:nonfunctional rRNA decay; P:proteasome regulatory particle assembly; C:cytosol; F:proteasome-…		IPR003959 (PFAM); IPR027417 (G3DSA:3.40.50.GENE3D); PTHR23073 (PANTHER); IPR027417 (SUPERFAMILY)
DR_000423-RA	ubiquitin-conjugating enzyme E2-24 kDa [Marssonina brunnea multigermtubi MB_m1]	1154	20	8.24e-93	0.801	10	C:nucleus; F:ATP binding; F:ubiquitin protein ligase activity; F:ubiquitin protein ligase binding; P:vesicle organization; P:protein polyubiquitination; C:cytosol; C:proteasome complex; P:ER-associated ubiquitin-dependent protein catabolic process; P:protein ubiquitination involved in ubiquitin-dependent protein catabolic process		SM00212 (SMART); IPR016135 (G3DSA:3.10.110.GENE3D); IPR000608 (PFAM); PTHR24067:SF29 (PANTHER); PTHR24067 (PANTHER); IPR000608 (PROSITE_PROFILES); IPR016135 (SUPERFAMILY)
DR_000424-RA	AMP dependent ligase [Pochonia chlamydosporia 170]	1920	20	0	0.865	2	P:metabolic process; F:ligase activity		no IPS match
DR_000425-RA	MFS transporter [Marssonina brunnea multigermtubi MB_m1]	2329	20	9.22e-111	0.591	3	P:transmembrane transport; C:membrane; C:integral component of membrane		no IPS match
DR_000426-RA	2og-fe oxygenase	916	20	3.54e-89	0.731	1	F:catalytic activity		IPR027443 (G3DSA:2.60.120.GENE3D); IPR005123 (PFAM); PTHR10209 (PANTHER); PTHR10209:SF162 (PANTHER); SSF51197 (SUPERFAMILY)
DR_000427-RA	ABC transporter [Marssonina brunnea multigermtubi MB_m1]	2217	20	0	0.743	2	F:catalytic activity; C:membrane		SM01236 (SMART); IPR028201 (PFAM)
DR_000428-RA	hypothetical protein LY89DRAFT_540042, partial [Phialocephala scopiformis]	825	20	1.02e-101	0.743				PTHR38117:SF3 (PANTHER); PTHR38117 (PANTHER); PTHR38117 (PANTHER)
DR_000429-RA	cyclohexanone monooxygenase [Exophiala dermatitidis NIH UT8656]	1848	20	0	0.815	4	F:NADP binding; F:flavin adenine dinucleotide binding; P:oxidation-reduction process; F:N,N-dimethylaniline monooxygenase activity	EC:1.14.13.8	IPR023753 (G3DSA:3.50.50.GENE3D); PTHR23023:SF91 (PANTHER); PTHR23023:SF91 (PANTHER); PTHR23023 (PANTHER); IPR023753 (SUPERFAMILY); IPR023753 (SUPERFAMILY)
DR_000430-RA	DUF1766-domain-containing [Phialocephala scopiformis]	1257	20	4.88e-177	0.63				IPR018306 (SMART); PF13455 (PFAM); PTHR28094 (PANTHER); PTHR28094:SF1 (PANTHER)
DR_000431-RA	WD domain-containing [Marssonina brunnea multigermtubi MB_m1]	1800	20	0	0.8515				IPR001680 (SMART); IPR015943 (G3DSA:2.130.10.GENE3D); IPR001680 (PFAM); PTHR16017 (PANTHER); PTHR16017:SF0 (PANTHER); IPR017986 (PROSITE_PROFILES); IPR001680 (PROSITE_PROFILES); IPR001680 (PROSITE_PROFILES); IPR001680 (PROSITE_PROFILES); IPR017986 (PROSITE_PROFILES); IPR017986 (SUPERFAMILY)
DR_000432-RA	DUF803 domain membrane [Marssonina brunnea multigermtubi MB_m1]	2135	20	0	0.713	2	C:membrane; P:transport		IPR008521 (PFAM); PTHR12570:SF6 (PANTHER); IPR008521 (PANTHER)
DR_000433-RA	OPT oligopeptide transporter [Marssonina brunnea multigermtubi MB_m1]	2964	20	0	0.7825	5	F:transmembrane signaling receptor activity; P:transmembrane transport; P:mycelium development; C:integral component of membrane; P:cell surface receptor signaling pathway		IPR004813 (PFAM); IPR004813 (TIGRFAM); PTHR22601 (PANTHER); PTHR22601 (PANTHER); PTHR22601:SF18 (PANTHER); PTHR22601:SF18 (PANTHER); PTHR22601 (PANTHER); PTHR22601:SF18 (PANTHER)
DR_000434-RA	glycoside hydrolase family 31	2412	20	0	0.868	3	P:carbohydrate metabolic process; F:hydrolase activity, hydrolyzing O-glycosyl compounds; F:carbohydrate binding		IPR013785 (G3DSA:3.20.20.GENE3D); IPR000322 (PFAM); PTHR22762 (PANTHER); PTHR22762:SF38 (PANTHER); SSF51011 (SUPERFAMILY); SSF117125 (SUPERFAMILY); IPR017853 (SUPERFAMILY)
DR_000435-RA	acid protease	1645	20	3.39e-150	0.638	2	C:membrane; F:peptidase activity		no IPS match
DR_000436-RA	GRAM domain-containing [Marssonina brunnea multigermtubi MB_m1]	4034	20	0	0.69	1	C:integral component of membrane		IPR004182 (SMART); IPR031968 (PFAM); IPR004182 (PFAM); PTHR23319 (PANTHER); PTHR23319:SF4 (PANTHER); PTHR23319:SF4 (PANTHER)
DR_000437-RA	MIT [Glarea lozoyensis ATCC 20868]	1464	20	0	0.683				PTHR40130 (PANTHER); PTHR40130:SF1 (PANTHER)
DR_000438-RA	IBR domain-containing	1727	20	0	0.768	8	F:zinc ion binding; F:ubiquitin conjugating enzyme binding; F:ubiquitin protein ligase activity; C:ubiquitin ligase complex; C:cytoplasm; P:protein polyubiquitination; P:positive regulation of proteasomal ubiquitin-dependent protein catabolic process; P:protein ubiquitination involved in ubiquitin-dependent protein catabolic process		IPR002867 (PFAM); IPR031127 (PANTHER); SSF57850 (SUPERFAMILY)
DR_000439-RA	C6 transcription factor [Marssonina brunnea multigermtubi MB_m1]	3370	20	0	0.5315	6	C:nucleus; F:DNA binding; F:zinc ion binding; P:transcription, DNA-templated; F:RNA polymerase II transcription factor activity, sequence-specific DNA binding; P:regulation of transcription from RNA polymerase II promoter		IPR007219 (PFAM); PTHR31944 (PANTHER); PTHR31944:SF63 (PANTHER)
DR_000440-RA	cyclin domain-containing [Marssonina brunnea multigermtubi MB_m1]	1065	20	6.34e-116	0.6355	3	P:positive regulation of protein phosphorylation; C:intracellular part; P:regulation of transcription from RNA polymerase II promoter		IPR013763 (G3DSA:1.10.472.GENE3D); PTHR10026 (PANTHER); PTHR10026 (PANTHER); PTHR10026:SF13 (PANTHER); PTHR10026:SF13 (PANTHER); IPR013763 (SUPERFAMILY); IPR013763 (SUPERFAMILY)
DR_000441-RA	sap domain-containing	1881	20	1.37e-171	0.5285	3	F:nucleotide binding; C:membrane; C:integral component of membrane		IPR003034 (SMART); IPR003034 (PFAM); IPR003034 (G3DSA:1.10.720.GENE3D); IPR003034 (PROSITE_PROFILES); SSF68906 (SUPERFAMILY)
DR_000442-RA	hypothetical protein MBM_05243 [Marssonina brunnea f. sp. 'multigermtubi' MB_m1]	1286	20	3.32e-113	0.664	1	C:integral component of membrane		IPR022185 (PFAM)
DR_000443-RA	N2,N2-dimethylguanosine tRNA methyltransferase	2025	20	0	0.7235	5	P:tRNA N2-guanine methylation; C:nuclear inner membrane; F:RNA binding; C:mitochondrion; F:tRNA (guanine-N2-)-methyltransferase activity	EC:2.1.1	IPR002905 (PFAM); IPR029063 (G3DSA:3.40.50.GENE3D); IPR002905 (TIGRFAM); PTHR10631:SF3 (PANTHER); PTHR10631:SF3 (PANTHER); IPR002905 (PANTHER); IPR002905 (PANTHER); IPR002905 (PROSITE_PROFILES); IPR029063 (SUPERFAMILY)
DR_000444-RA	flavin-binding monooxygenase	1858	20	0	0.649	2	P:oxidation-reduction process; F:monooxygenase activity		IPR023753 (G3DSA:3.50.50.GENE3D); PTHR23023:SF130 (PANTHER); PTHR23023 (PANTHER); PTHR23023 (PANTHER); PTHR23023:SF130 (PANTHER); IPR023753 (SUPERFAMILY)
DR_000445-RA	zinc finger gcs1 [Purpureocillium lilacinum]	1689	20	1.41e-69	0.7505	11	C:trans-Golgi network; P:ER to Golgi vesicle-mediated transport; C:endosome; C:cytoskeleton; F:actin binding; P:retrograde vesicle-mediated transport, Golgi to ER; F:GTPase activator activity; P:Golgi to plasma membrane protein transport; C:endoplasmic reticulum-Golgi intermediate compartment; P:actin filament reorganization involved in cell cycle; P:positive regulation of GTPase activity		no IPS match
DR_000446-RA	RNA-binding domain-containing	1286	20	2.86e-99	0.724	3	F:nucleotide binding; C:cytosol; F:single-stranded telomeric DNA binding		IPR000504 (SMART); IPR000504 (PFAM); IPR012677 (G3DSA:3.30.70.GENE3D); PTHR24012 (PANTHER); IPR000504 (PROSITE_PROFILES); IPR012677 (SUPERFAMILY)
DR_000447-RA	flavodoxin [Marssonina brunnea multigermtubi MB_m1]	2392	20	0	0.566	3	F:nucleotide binding; F:oxidoreductase activity; F:cofactor binding		IPR001709 (PRINTS); G3DSA:3.40.50.80 (GENE3D); IPR001433 (PFAM); IPR023173 (G3DSA:1.20.990.GENE3D); IPR003097 (PFAM); G3DSA:2.40.30.10 (GENE3D); PTHR19384:SF80 (PANTHER); PTHR19384 (PANTHER); PTHR19384 (PANTHER); PTHR19384:SF80 (PANTHER); IPR017927 (PROSITE_PROFILES); IPR017938 (SUPERFAMILY); SSF52343 (SUPERFAMILY)
DR_000448-RA	rhamnogalacturonate lyase	2453	20	5.64e-122	0.6725	1	F:catalytic activity		IPR029411 (PFAM); IPR008979 (G3DSA:2.60.120.GENE3D); IPR008979 (SUPERFAMILY)
DR_000449-RA	peroxidase catalase 2 [Marssonina brunnea multigermtubi MB_m1]	2320	20	0	0.871	8	P:response to oxidative stress; C:cytoplasm; F:metal ion binding; F:catalase activity; P:cellular oxidant detoxification; P:oxidation-reduction process; F:heme binding; P:hydrogen peroxide catabolic process	EC:1.11.1.6	IPR000763 (PRINTS); IPR002016 (PFAM); G3DSA:1.10.420.10 (GENE3D); G3DSA:1.10.520.10 (GENE3D); G3DSA:1.10.520.10 (GENE3D); PTHR30555 (PANTHER); PTHR30555:SF0 (PANTHER); PTHR30555 (PANTHER); PTHR30555:SF0 (PANTHER); IPR002016 (PROSITE_PROFILES); IPR010255 (SUPERFAMILY); IPR010255 (SUPERFAMILY)
DR_000450-RA	allantoate permease [Marssonina brunnea multigermtubi MB_m1]	1857	20	0	0.678	1	C:membrane		PTHR11662:SF148 (PANTHER); PTHR11662 (PANTHER)
DR_000451-RA	glycoside hydrolase family 105 [Phialocephala scopiformis]	1116	20	0	0.858	1	F:hydrolase activity		IPR010905 (PFAM); IPR012341 (G3DSA:1.50.10.GENE3D); PTHR33886:SF2 (PANTHER); PTHR33886 (PANTHER); IPR008928 (SUPERFAMILY)
DR_000452-RA	rhamnogalacturonate lyase [Phialocephala scopiformis]	2296	20	0	0.6915	1	F:catalytic activity		IPR029413 (PFAM); IPR014766 (G3DSA:2.60.40.GENE3D); IPR029411 (PFAM); IPR008979 (G3DSA:2.60.120.GENE3D); PTHR32018 (PANTHER); IPR013784 (SUPERFAMILY); IPR008979 (SUPERFAMILY)
DR_000453-RA	hypothetical protein MBM_04526 [Marssonina brunnea f. sp. 'multigermtubi' MB_m1]	9897	20	0	0.4715				no IPS match
DR_000454-RA	syntaxin 5	1290	20	0	0.8745	11	P:ER to Golgi vesicle-mediated transport; C:cis-Golgi network; P:vesicle docking; C:integral component of membrane; F:SNAP receptor activity; C:SNARE complex; C:Golgi membrane; P:intra-Golgi vesicle-mediated transport; F:SNARE binding; P:intracellular protein transport; P:vesicle fusion with Golgi apparatus		IPR000727 (SMART); IPR000727 (PFAM); G3DSA:1.20.58.70 (GENE3D); PTHR19957:SF3 (PANTHER); PTHR19957 (PANTHER); IPR000727 (PROSITE_PROFILES); IPR010989 (SUPERFAMILY)
DR_000455-RA	FAD binding domain-containing	2075	20	2.79e-67	0.6615	1	F:catalytic activity		IPR006094 (PFAM); IPR016167 (G3DSA:3.30.43.GENE3D); PTHR11748:SF77 (PANTHER); PTHR11748 (PANTHER); IPR016166 (PROSITE_PROFILES); IPR016166 (SUPERFAMILY)
DR_000456-RA	extracellular aldonolactonase	1643	20	6.96e-52	0.763				IPR015943 (G3DSA:2.130.10.GENE3D); IPR019405 (PFAM); PTHR30344:SF1 (PANTHER); PTHR30344 (PANTHER); IPR011048 (SUPERFAMILY)
DR_000457-RA	annexin anxc4	2508	20	0	0.6595	1	F:binding		IPR018502 (G3DSA:1.10.220.GENE3D); PTHR10502 (PANTHER); PTHR10502 (PANTHER); PTHR10502:SF107 (PANTHER); PTHR10502:SF107 (PANTHER); SSF47874 (SUPERFAMILY)
DR_000458-RA	glyoxal oxidase	3091	20	0	0.8275	1	F:chitin binding		IPR009880 (PFAM); IPR015916 (G3DSA:2.130.10.GENE3D); IPR015202 (PFAM); IPR013783 (G3DSA:2.60.40.GENE3D); IPR001002 (G3DSA:3.30.60.GENE3D); PTHR32208:SF21 (PANTHER); PTHR32208 (PANTHER); IPR014756 (SUPERFAMILY); IPR011043 (SUPERFAMILY)
DR_000459-RA	ABC1 domain containing [Marssonina brunnea multigermtubi MB_m1]	750	20	4.18e-62	0.62	4	C:nucleus; C:cytoplasm; P:ribosomal large subunit biogenesis; P:translational initiation		IPR019191 (PFAM); PTHR18829 (PANTHER); PTHR18829:SF0 (PANTHER)
DR_000460-RA	oxidoreductase [Phialocephala scopiformis]	960	20	1.98e-98	0.887				IPR016040 (G3DSA:3.40.50.GENE3D); IPR002347 (PFAM); IPR002347 (PANTHER); PTHR24322:SF440 (PANTHER); IPR016040 (SUPERFAMILY)
DR_000461-RA	acyl- dehydrogenase NM domain [Phialocephala scopiformis]	1299	20	2.52e-140	0.834	7	F:acyl-CoA dehydrogenase activity; P:fatty acid beta-oxidation using acyl-CoA dehydrogenase; F:fatty-acyl-CoA binding; F:flavin adenine dinucleotide binding; F:electron carrier activity; F:oxidoreductase activity, acting on the CH-CH group of donors, with a flavin as acceptor; P:lipid homeostasis	EC:1.3.99.3	G3DSA:1.20.140.10 (GENE3D); IPR009075 (PFAM); PTHR10909 (PANTHER); PTHR10909:SF319 (PANTHER); IPR009075 (SUPERFAMILY); IPR009100 (SUPERFAMILY)
DR_000462-RA	hypothetical protein MBM_04513 [Marssonina brunnea f. sp. 'multigermtubi' MB_m1]	1457	1	1.02e-81	0.59				no IPS match
DR_000463-RA	---NA---	1099							no IPS match
DR_000464-RA	cenp-O kinetochore centromere component [Marssonina brunnea multigermtubi MB_m1]	965	20	6.82e-126	0.699	2	P:centromere complex assembly; C:kinetochore		IPR018464 (PFAM); PTHR14582 (PANTHER)
DR_000465-RA	acetyl-coenzyme A transporter 1	2101	20	0	0.847	6	C:endoplasmic reticulum membrane; C:integral component of plasma membrane; P:proton transport; F:solute:proton symporter activity; F:acetyl-CoA transporter activity; P:acetyl-CoA transport		IPR024371 (PFAM); PTHR12778:SF9 (PANTHER); PTHR12778 (PANTHER); IPR020846 (SUPERFAMILY)
DR_000466-RA	serine esterase family [Marssonina brunnea multigermtubi MB_m1]	2408	20	1.6e-165	0.749	8	F:ubiquitin conjugating enzyme binding; F:ubiquitin protein ligase activity; C:ubiquitin ligase complex; C:cytoplasm; F:metal ion binding; P:protein polyubiquitination; P:positive regulation of proteasomal ubiquitin-dependent protein catabolic process; P:protein ubiquitination involved in ubiquitin-dependent protein catabolic process		IPR002867 (PFAM); IPR013083 (G3DSA:3.30.40.GENE3D); PTHR11685:SF126 (PANTHER); IPR031127 (PANTHER); SSF57850 (SUPERFAMILY); SSF57850 (SUPERFAMILY)
DR_000467-RA	serine esterase family [Marssonina brunnea multigermtubi MB_m1]	3513	20	0	0.6735	2	F:acylglycerol lipase activity; P:cellular lipid metabolic process	EC:3.1.1.23	IPR029058 (G3DSA:3.40.50.GENE3D); IPR007751 (PFAM); PTHR12482 (PANTHER); IPR016445 (PTHR12482:PANTHER); IPR016445 (PTHR12482:PANTHER); PTHR12482 (PANTHER); PTHR12482 (PANTHER); PTHR12482 (PANTHER); PTHR12482 (PANTHER); IPR016445 (PTHR12482:PANTHER); IPR016445 (PTHR12482:PANTHER); IPR029058 (SUPERFAMILY)
DR_000468-RA	---NA---	429							no IPS match
DR_000469-RA	C6 transcription factor	1390	20	8.86e-108	0.616	6	F:DNA binding; C:nucleus; F:zinc ion binding; P:regulation of transcription, DNA-templated; F:RNA polymerase II transcription factor activity, sequence-specific DNA binding; P:regulation of transcription from RNA polymerase II promoter		no IPS match
DR_000470-RA	[Sclerotinia sclerotiorum 1980]	1647	6	1.09e-93	0.5083	2	C:membrane; C:integral component of membrane		no IPS match
DR_000471-RA	WD domain-containing [Marssonina brunnea multigermtubi MB_m1]	3471	20	0	0.7595	6	C:small-subunit processome; C:cell division site; C:cytosol; C:Pwp2p-containing subcomplex of 90S preribosome; P:rRNA processing; C:mitotic spindle pole body		IPR001680 (SMART); IPR001680 (PFAM); IPR015943 (G3DSA:2.130.10.GENE3D); IPR007319 (PFAM); PTHR22840:SF12 (PANTHER); PTHR22840:SF12 (PANTHER); PTHR22840 (PANTHER); PTHR22840 (PANTHER); IPR001680 (PROSITE_PROFILES); IPR001680 (PROSITE_PROFILES); IPR001680 (PROSITE_PROFILES); IPR017986 (PROSITE_PROFILES); IPR017986 (PROSITE_PROFILES); IPR011047 (SUPERFAMILY)
DR_000472-RA	histidine acid phosphatase [Marssonina brunnea multigermtubi MB_m1]	5035	20	0	0.8375	12	P:cortical actin cytoskeleton organization; C:nucleus; P:inositol phosphate biosynthetic process; F:inositol heptakisphosphate kinase activity; C:cytosol; F:inositol hexakisphosphate 6-kinase activity; P:phosphorylation; F:inositol hexakisphosphate 4-kinase activity; F:inositol hexakisphosphate 3-kinase activity; P:dephosphorylation; F:acid phosphatase activity; F:inositol hexakisphosphate 1-kina…	EC:2.7.4.21; EC:3.1.3.2	IPR013651 (PFAM); IPR000560 (PFAM); IPR029033 (G3DSA:3.40.50.GENE3D); PTHR12750 (PANTHER); IPR029033 (SUPERFAMILY); SSF56059 (SUPERFAMILY)
DR_000473-RA	hypothetical protein LY89DRAFT_135730 [Phialocephala scopiformis]	600	20	6.07e-28	0.835	1	C:integral component of membrane		no IPS match
DR_000474-RA	F-box domain-containing	1081	20	6.85e-121	0.6915				IPR032675 (G3DSA:3.80.10.GENE3D); SSF52047 (SUPERFAMILY)
DR_000475-RA	pirin domain	1179	20	5.39e-131	0.8145	2	F:dioxygenase activity; P:oxidation-reduction process		IPR014710 (G3DSA:2.60.120.GENE3D); PTHR13903:SF7 (PANTHER); IPR012093 (PANTHER); IPR011051 (SUPERFAMILY)
DR_000476-RA	hypothetical protein MBM_00533 [Marssonina brunnea f. sp. 'multigermtubi' MB_m1]	2293	1	7.04e-64	0.66	5	C:nucleus; F:zinc ion binding; P:regulation of transcription, DNA-templated; F:RNA polymerase II transcription factor activity, sequence-specific DNA binding; P:regulation of transcription from RNA polymerase II promoter		IPR001138 (G3DSA:4.10.240.GENE3D); IPR001138 (SUPERFAMILY)
DR_000477-RA	tyrosinase precursor	3054	20	7.43e-149	0.51	2	F:oxidoreductase activity; P:metabolic process		IPR008922 (G3DSA:1.10.1280.GENE3D); IPR002227 (PFAM); PTHR11474 (PANTHER); PTHR11474:SF18 (PANTHER); IPR008922 (SUPERFAMILY)
DR_000478-RA	Aldo keto reductase [Phialocephala scopiformis]	1315	20	1.03e-137	0.8305	2	F:oxidoreductase activity; P:oxidation-reduction process		IPR020471 (PRINTS); IPR023210 (G3DSA:3.20.20.GENE3D); IPR023210 (PFAM); IPR001395 (PANTHER); PTHR11732:SF256 (PANTHER); IPR023210 (SUPERFAMILY)
DR_000479-RA	glycogen synthase kinase mutation revertant [Marssonina brunnea multigermtubi MB_m1]	1545	20	1.28e-134	0.711	2	P:phosphorylation; F:kinase activity		PTHR12358 (PANTHER); PTHR12358:SF36 (PANTHER); IPR016064 (SUPERFAMILY)
DR_000480-RA	myo-inositol-1-monophosphatase [Marssonina brunnea multigermtubi MB_m1]	953	20	5.27e-175	0.862	8	F:magnesium ion binding; F:inositol monophosphate 1-phosphatase activity; P:inositol metabolic process; C:cytoplasm; P:signal transduction; C:integral component of membrane; P:phosphatidylinositol phosphorylation; P:inositol phosphate dephosphorylation	EC:3.1.3.25	IPR000760 (PRINTS); G3DSA:3.30.540.10 (GENE3D); IPR000760 (PFAM); G3DSA:3.40.190.80 (GENE3D); PTHR20854:SF4 (PANTHER); IPR000760 (PANTHER); SSF56655 (SUPERFAMILY)
DR_000481-RA	hypothetical protein MBM_07845 [Marssonina brunnea f. sp. 'multigermtubi' MB_m1]	2585	5	9.4e-93	0.492	1	F:metal ion binding		no IPS match
DR_000482-RA	DUF300-domain-containing [Phialocephala scopiformis]	1839	20	0	0.7205	3	C:integral component of membrane; P:transport; F:transporter activity		IPR005178 (PFAM); PTHR23423:SF34 (PANTHER); IPR005178 (PANTHER)
DR_000483-RA	ATP-dependent DNA helicase II subunit 1 [Marssonina brunnea multigermtubi MB_m1]	2055	20	0	0.709	14	P:recombinational repair; F:double-stranded DNA binding; P:telomere maintenance; P:regulation of transcription, DNA-templated; C:Ku70:Ku80 complex; F:ATP-dependent DNA helicase activity; P:double-strand break repair via nonhomologous end joining; P:chromatin organization; F:damaged DNA binding; C:nuclear chromosome, telomeric region; P:cellular response to gamma radiation; P:cellular response to …		no IPS match
DR_000484-RA	mitochondrial precursor [Purpureocillium lilacinum]	1388	20	0	0.843	5	C:nucleus; F:ferrochelatase activity; P:heme biosynthetic process; C:cytosol; C:mitochondrial inner membrane	EC:4.99.1.1	IPR001015 (PFAM); G3DSA:3.40.50.1400 (GENE3D); IPR001015 (TIGRFAM); PTHR11108:SF1 (PANTHER); IPR001015 (PANTHER); SSF53800 (SUPERFAMILY)
DR_000485-RA	tetracycline-efflux transporter [Marssonina brunnea multigermtubi MB_m1]	2225	20	0	0.6745	1	C:membrane		IPR011701 (PFAM); G3DSA:1.20.1250.20 (GENE3D); PTHR23507 (PANTHER); PTHR23507 (PANTHER); PTHR23507:SF7 (PANTHER); PTHR23507:SF7 (PANTHER); IPR020846 (PROSITE_PROFILES); IPR020846 (SUPERFAMILY)
DR_000486-RA	multidomain presynaptic cytomatrix related [Marssonina brunnea multigermtubi MB_m1]	1247	20	1.11e-139	0.5555	1	C:pre-autophagosomal structure		PTHR40012 (PANTHER)
DR_000487-RA	glycoside hydrolase family 18	2350	20	7.99e-115	0.582	2	F:hydrolase activity, hydrolyzing O-glycosyl compounds; P:organic substance metabolic process		IPR001223 (PFAM); IPR013781 (G3DSA:3.20.20.GENE3D); PTHR11177:SF157 (PANTHER); PTHR11177 (PANTHER); PTHR11177:SF157 (PANTHER); IPR017853 (SUPERFAMILY)
DR_000488-RA	---NA---	1107							no IPS match
DR_000489-RA	er membrane	1396	20	5.3e-54	0.7015	6	C:endoplasmic reticulum membrane; P:response to heat; C:integral component of membrane; F:protein transporter activity; P:protein targeting to ER; P:protein targeting to membrane		no IPS match
DR_000490-RA	Galactose central [Glarea lozoyensis ATCC 20868]	3405	20	0	0.6255	1	C:membrane		IPR015916 (G3DSA:2.130.10.GENE3D); IPR011043 (SUPERFAMILY)
DR_000491-RA	glycosyltransferase family 31	1415	20	6.66e-148	0.638	2	C:membrane; F:transferase activity		PTHR23033 (PANTHER); PTHR23033:SF18 (PANTHER); PTHR23033:SF18 (PANTHER)
DR_000492-RA	---NA---	562							no IPS match
DR_000493-RA	TPA: amino acid transporter (Eurofung) [Aspergillus nidulans FGSC A4]	2794	6	7.02e-35	0.5167	3	F:transmembrane transporter activity; C:membrane; P:amino acid transport		no IPS match
DR_000494-RA	oxidoreductase [Marssonina brunnea multigermtubi MB_m1]	1604	20	1.04e-56	0.506	1	C:membrane		no IPS match
DR_000495-RA	tyrosinase [Phialocephala scopiformis]	1203	20	5.72e-92	0.7295	3	F:oxidoreductase activity; F:metal ion binding; P:oxidation-reduction process		IPR002227 (PFAM); IPR008922 (G3DSA:1.10.1280.GENE3D); PTHR11474 (PANTHER); PTHR11474:SF24 (PANTHER); IPR008922 (SUPERFAMILY)
DR_000496-RA	THO complex subunit 2 [Marssonina brunnea multigermtubi MB_m1]	7400	20	0	0.729				IPR021418 (PFAM); IPR021726 (PFAM); IPR032302 (PFAM); PTHR21597:SF0 (PANTHER); PTHR21597 (PANTHER); PTHR21597 (PANTHER); PTHR21597:SF0 (PANTHER); PTHR21597:SF0 (PANTHER)
DR_000497-RA	homoserine o-acetyltransferase	1702	20	0	0.817	5	F:homoserine O-acetyltransferase activity; P:methionine biosynthetic process; C:cytoplasm; P:homoserine metabolic process; F:hydrolase activity	EC:2.3.1.31	IPR008220 (TIGRFAM); IPR008220 (PIRSF); IPR029058 (G3DSA:3.40.50.GENE3D); IPR000073 (PFAM); PTHR32268:SF13 (PANTHER); PTHR32268 (PANTHER); PTHR32268:SF13 (PANTHER); PTHR32268 (PANTHER); IPR029058 (SUPERFAMILY)
DR_000498-RA	---NA---	426							no IPS match
DR_000499-RA	LSB3-possible role in the regulation of actin cytoskeletal organization [Fusarium fujikuroi]	2302	20	0	0.7065	3	F:phosphatidylinositol binding; C:ruffle membrane; P:regulation of ruffle assembly		IPR007461 (PFAM); PTHR15629:SF8 (PANTHER); PTHR15629 (PANTHER); PTHR15629:SF8 (PANTHER); PTHR15629 (PANTHER)
DR_000500-RA	[Sclerotinia sclerotiorum 1980]	2011	20	6.96e-159	0.7225				no IPS match
DR_000501-RA	COP9 signalosome subunit 6	1621	20	1.99e-150	0.713	2	C:COP9 signalosome; P:cullin deneddylation		IPR024969 (PFAM); PTHR10540 (PANTHER); PTHR10540:SF8 (PANTHER); PTHR10540 (PANTHER); PTHR10540:SF8 (PANTHER); PTHR10540 (PANTHER); PTHR10540:SF8 (PANTHER)
DR_000502-RA	alcohol dehydrogenase -like domain-containing	1456	20	0	0.7375	1	F:metal ion binding		IPR016040 (G3DSA:3.40.50.GENE3D); IPR013149 (PFAM); IPR002085 (PANTHER); PTHR11695:SF418 (PANTHER); IPR002085 (PANTHER); PTHR11695:SF418 (PANTHER); IPR016040 (SUPERFAMILY)
DR_000503-RA	vacuolar sorting-associated Vps17 [Phialocephala scopiformis]	2134	20	0	0.7235	10	C:nucleus; C:endosome; C:prospore membrane; P:ascospore-type prospore membrane assembly; C:retromer, tubulation complex; C:cytosol; F:protein transporter activity; F:phosphatidylinositol-3-phosphate binding; P:intracellular protein transport; P:retrograde transport, endosome to Golgi		PTHR10555 (PANTHER); PTHR10555:SF136 (PANTHER)
DR_000504-RA	peptide chain release factor 3 [Marssonina brunnea multigermtubi MB_m1]	2558	20	0	0.811	7	F:GTP binding; F:translation elongation factor activity; F:GTPase activity; C:mitochondrion; P:ribosome disassembly; P:mitochondrial translation; P:translational elongation		IPR000640 (SMART); IPR027417 (G3DSA:3.40.50.GENE3D); IPR004161 (PFAM); G3DSA:3.30.70.870 (GENE3D); IPR000640 (G3DSA:3.30.70.GENE3D); IPR009022 (PFAM); IPR000640 (PFAM); G3DSA:2.40.30.10 (GENE3D); PTHR23115 (PANTHER); PTHR23115 (PANTHER); PTHR23115 (PANTHER); PTHR23115:SF66 (PANTHER); PTHR23115:SF66 (PANTHER); IPR009022 (SUPERFAMILY); IPR020568 (SUPERFAMILY); IPR027417 (SUPERFAMILY); IPR009022 (SU…
DR_000505-RA	ferric reductase like transmembrane component	1956	20	1.1e-144	0.5555	4	F:oxidoreductase activity; C:membrane; C:integral component of membrane; P:oxidation-reduction process		G3DSA:3.40.50.80 (GENE3D); IPR013112 (PFAM); IPR013130 (PFAM); IPR013121 (PFAM); PTHR11972:SF82 (PANTHER); PTHR11972 (PANTHER); IPR017927 (PROSITE_PROFILES); SSF52343 (SUPERFAMILY)
DR_000506-RA	DNA replication initiation factor cdc45 [Marssonina brunnea multigermtubi MB_m1]	1919	20	2.72e-172	0.5805	2	F:translation initiation factor activity; P:translational initiation		PF12813 (PFAM); IPR029060 (SUPERFAMILY)
DR_000507-RA	ribose-phosphate diphosphokinase [Marssonina brunnea multigermtubi MB_m1]	1700	20	0	0.757	10	F:magnesium ion binding; P:fungal-type cell wall organization; P:ribonucleoside monophosphate biosynthetic process; C:cytoplasm; P:nucleotide biosynthetic process; F:ribose phosphate diphosphokinase activity; P:phosphorylation; F:kinase activity; C:ribose phosphate diphosphokinase complex; P:5-phosphoribose 1-diphosphate biosynthetic process	EC:2.7.6.1	IPR005946 (PFAM); IPR029057 (G3DSA:3.40.50.GENE3D); IPR029057 (G3DSA:3.40.50.GENE3D); IPR029099 (PFAM); PTHR10210:SF57 (PANTHER); PTHR10210 (PANTHER); PTHR10210 (PANTHER); IPR029057 (SUPERFAMILY); IPR029057 (SUPERFAMILY)
DR_000508-RA	Isochorismatase-like hydrolase [Glarea lozoyensis ATCC 20868]	766	20	1.37e-69	0.836	2	P:metabolic process; F:hydrolase activity		no IPS match
DR_000509-RA	NAD(P)-binding Rossmann-fold containing [Glarea lozoyensis ATCC 20868]	2743	20	0	0.689	6	F:3-dehydroquinate dehydratase activity; F:3-dehydroquinate synthase activity; C:cytoplasm; P:chorismate biosynthetic process; P:oxidation-reduction process; F:shikimate 3-dehydrogenase (NADP+) activity	EC:1.1.1.25; EC:4.2.1.10; EC:4.2.3.4; EC:1.1.1.282	IPR013785 (G3DSA:3.20.20.GENE3D); IPR031322 (PFAM); G3DSA:3.40.192.10 (GENE3D); IPR001381 (PFAM); PTHR21090:SF17 (PANTHER); PTHR21090 (PANTHER); PTHR21090 (PANTHER); PTHR21090:SF17 (PANTHER); SSF51569 (SUPERFAMILY)
DR_000510-RA	C6 transcription factor [Marssonina brunnea multigermtubi MB_m1]	3860	20	0	0.567	6	F:catalytic activity; F:metal ion binding; P:regulation of transcription, DNA-templated; P:primary metabolic process; P:cellular metabolic process; P:organic substance metabolic process		no IPS match
DR_000511-RA	inositol monophosphatase [Phialocephala scopiformis]	2084	20	5.15e-82	0.4955	9	F:magnesium ion binding; F:inositol monophosphate 1-phosphatase activity; P:inositol metabolic process; C:cytoplasm; P:signal transduction; C:membrane; C:integral component of membrane; P:phosphatidylinositol phosphorylation; P:inositol phosphate dephosphorylation		G3DSA:3.30.540.10 (GENE3D); IPR000760 (PFAM); PTHR20854:SF39 (PANTHER); IPR000760 (PANTHER); SSF56655 (SUPERFAMILY)
DR_000512-RA	quinate dehydrogenase	1367	20	3.82e-67	0.719	2	P:oxidation-reduction process; F:shikimate 3-dehydrogenase (NADP+) activity		IPR016040 (G3DSA:3.40.50.GENE3D); IPR013708 (PFAM); G3DSA:3.40.192.10 (GENE3D); PTHR21089 (PANTHER); PTHR21089:SF1 (PANTHER); SSF53223 (SUPERFAMILY); IPR016040 (SUPERFAMILY)
DR_000513-RA	3-dehydroshikimate dehydratase [Marssonina brunnea multigermtubi MB_m1]	1169	20	2.63e-178	0.6835	1	F:isomerase activity		IPR013022 (G3DSA:3.20.20.GENE3D); IPR013022 (PFAM); PTHR12110 (PANTHER); PTHR12110:SF14 (PANTHER); IPR013022 (SUPERFAMILY)
DR_000514-RA	rRNA processing Bystin [Phialocephala scopiformis]	1377	20	1.65e-150	0.6375	1	C:intracellular part		no IPS match
DR_000515-RA	carbohydrate esterase family 5	827	20	8.38e-40	0.808	2	P:metabolic process; F:hydrolase activity		IPR000675 (PFAM); IPR029058 (G3DSA:3.40.50.GENE3D); PTHR33630 (PANTHER); PTHR33630:SF1 (PANTHER); IPR029058 (SUPERFAMILY)
DR_000516-RA	hypothetical protein MBM_00570 [Marssonina brunnea f. sp. 'multigermtubi' MB_m1]	803	9	2.52e-72	0.6167				no IPS match
DR_000517-RA	pre-mrna-splicing factor cwc26	1011	20	9.62e-115	0.6705	6	P:mRNA export from nucleus; P:cellular bud site selection; C:RES complex; C:cytosol; C:U2-type spliceosomal complex; P:mRNA splicing, via spliceosome		IPR018609 (PFAM); PTHR31809 (PANTHER)
DR_000518-RA	transcription initiation factor iif subunit alpha	2321	20	0	0.7225	14	P:regulation of protein serine/threonine phosphatase activity; P:translational initiation; C:transcription factor TFIIF complex; P:transcription elongation from RNA polymerase II promoter; F:transcription factor activity, core RNA polymerase II binding; P:positive regulation of transcription elongation from RNA polymerase II promoter; F:DNA binding; F:translation initiation factor activity; P:tra…		PTHR13011 (PANTHER); IPR011039 (SUPERFAMILY)
DR_000519-RA	cid13-like poly(A) RNA polymerase [Marssonina brunnea multigermtubi MB_m1]	3273	20	0	0.6235	5	F:nucleotidyltransferase activity; P:RNA metabolic process; F:organic cyclic compound binding; F:heterocyclic compound binding; C:cytoplasm		IPR002058 (PFAM); IPR002934 (PFAM); G3DSA:3.30.460.10 (GENE3D); PTHR12271 (PANTHER); PTHR12271 (PANTHER); PTHR12271 (PANTHER); PTHR12271:SF58 (PANTHER); PTHR12271:SF58 (PANTHER); SSF81301 (SUPERFAMILY); SSF81631 (SUPERFAMILY)
DR_000520-RA	RING-like domain-containing	1069	20	1.48e-128	0.74	4	P:DNA repair; F:catalytic activity; C:Smc5-Smc6 complex; P:carboxylic acid metabolic process		IPR011513 (PFAM); IPR014857 (PFAM); PTHR20973 (PANTHER); IPR011513 (PTHR20973:PANTHER)
DR_000521-RA	DNA-binding HGH1 [Marssonina brunnea multigermtubi MB_m1]	1358	20	7.72e-156	0.8265	3	F:DNA binding; P:carbohydrate metabolic process; F:polygalacturonase activity	EC:3.2.1.15	no IPS match
DR_000522-RA	FMN-dependent dehydrogenase [Marssonina brunnea multigermtubi MB_m1]	1853	20	0	0.943	7	P:vesicle-mediated transport; F:FMN binding; F:oxidoreductase activity; F:metal ion binding; C:integral component of membrane; P:oxidation-reduction process; F:heme binding		IPR000262 (PFAM); IPR012133 (PIRSF); IPR013785 (G3DSA:3.20.20.GENE3D); PTHR10578:SF10 (PANTHER); PTHR10578 (PANTHER); IPR012133 (PROSITE_PROFILES); SSF51395 (SUPERFAMILY)
DR_000523-RA	ras-like gtp-binding	1090	20	8.12e-111	0.703	3	F:GTP binding; P:small GTPase mediated signal transduction; C:intracellular		SM00175 (SMART); IPR027417 (G3DSA:3.40.50.GENE3D); IPR001806 (PFAM); PTHR24073:SF353 (PANTHER); PTHR24073:SF353 (PANTHER); PTHR24073 (PANTHER); PTHR24073 (PANTHER); PS51419 (PROSITE_PROFILES); IPR027417 (SUPERFAMILY)
DR_000524-RA	Fatty acid synthase subunit alpha	6186	20	0	0.924	7	F:magnesium ion binding; C:fatty acid synthase complex; P:long-chain fatty acid biosynthetic process; P:palmitic acid biosynthetic process; F:fatty acid synthase activity; F:holo-[acyl-carrier-protein] synthase activity; F:hydrolase activity	EC:2.3.1.85; EC:2.7.8.7	IPR016039 (G3DSA:3.40.47.GENE3D); IPR014030 (PFAM); IPR008278 (PFAM); IPR004568 (TIGRFAM); IPR014031 (PFAM); IPR026025 (PIRSF); IPR016039 (G3DSA:3.40.47.GENE3D); IPR008278 (G3DSA:3.90.470.GENE3D); IPR016040 (G3DSA:3.40.50.GENE3D); PTHR10982 (PANTHER); PTHR10982:SF14 (PANTHER); IPR004568 (PRODOM); IPR008278 (SUPERFAMILY); IPR016040 (SUPERFAMILY); IPR016039 (SUPERFAMILY); IPR016039 (SUPERFAMILY)
DR_000525-RA	fatty acid synthase subunit beta	6618	20	0	0.93	4	C:fatty acid synthase complex; F:enoyl-[acyl-carrier-protein] reductase (NADH) activity; P:oxidation-reduction process; P:fatty acid biosynthetic process	EC:1.3.1.9	IPR003965 (PRINTS); IPR029069 (G3DSA:3.10.129.GENE3D); IPR001227 (G3DSA:3.40.366.GENE3D); PF13452 (PFAM); IPR014043 (PFAM); IPR013565 (PFAM); IPR002539 (PFAM); IPR013785 (G3DSA:3.20.20.GENE3D); IPR029069 (G3DSA:3.10.129.GENE3D); PTHR10982:SF9 (PANTHER); PTHR10982 (PANTHER); IPR016035 (SUPERFAMILY); IPR029069 (SUPERFAMILY); SSF51412 (SUPERFAMILY); IPR029069 (SUPERFAMILY)
DR_000526-RA	alpha beta-Hydrolase [Glarea lozoyensis ATCC 20868]	2163	20	0	0.6435	7	C:nucleus; P:nucleosome organization; P:cellular macromolecule metabolic process; P:catabolic process; P:regulation of transcription, DNA-templated; P:primary metabolic process; F:feruloyl esterase activity	EC:3.1.1.73	IPR011118 (PFAM); IPR029058 (G3DSA:3.40.50.GENE3D); IPR031246 (PTHR33938:PANTHER); IPR011118 (PANTHER); IPR029058 (SUPERFAMILY)
DR_000527-RA	chromatin remodeling complex subunit	2127	20	0	0.6515	13	C:SWI/SNF complex; P:cell wall macromolecule catabolic process; F:DNA-dependent ATPase activity; F:structural molecule activity; C:extracellular region; P:positive regulation of transcription from RNA polymerase II promoter; P:nucleosome disassembly; P:transcription elongation from RNA polymerase II promoter; P:nucleosome mobilization; P:ATP-dependent chromatin remodeling; P:nucleosome positionin…	EC:3.1.1.73	IPR004000 (SMART); G3DSA:3.30.420.40 (GENE3D); IPR004000 (PFAM); IPR004000 (PANTHER); IPR027665 (PTHR11937:PANTHER); IPR027665 (PTHR11937:PANTHER); IPR004000 (PANTHER); SSF53067 (SUPERFAMILY); SSF53067 (SUPERFAMILY)
DR_000528-RA	SWI SNF and RSC complexes subunit arp9	1456	4	4.27e-36	0.585	3	C:SWI/SNF complex; P:chromatin remodeling; C:RSC complex		no IPS match
DR_000529-RA	ring-like domain-containing	1364	20	7.54e-135	0.614	1	C:integral component of membrane		no IPS match
DR_000530-RA	phosphorylcholine phosphatase	1104	20	1.17e-143	0.714	3	F:phosphatase activity; P:dephosphorylation; F:hydrolase activity		IPR023214 (G3DSA:3.40.50.GENE3D); PF12710 (PFAM); IPR023214 (SUPERFAMILY)
DR_000531-RA	[Sclerotinia sclerotiorum 1980]	1075	20	0	0.712	1	C:integral component of membrane		IPR025714 (PFAM); IPR029063 (G3DSA:3.40.50.GENE3D); IPR026913 (PANTHER); PTHR32026:SF10 (PANTHER)
DR_000532-RA	5-Methylcytosine G T mismatch-specific DNA glycosylase [Marssonina brunnea multigermtubi MB_m1]	2667	20	0	0.7005	2	F:DNA binding; P:response to radiation		no IPS match
DR_000533-RA	lysophospholipase [Phialocephala scopiformis]	1795	20	0	0.667	3	F:oxidoreductase activity; P:lipid catabolic process; F:phospholipase activity	EC:3.1.1	G3DSA:3.40.1090.10 (GENE3D); IPR002642 (PFAM); PTHR10728 (PANTHER); PTHR10728:SF33 (PANTHER); IPR002642 (PROSITE_PROFILES); IPR016035 (SUPERFAMILY)
DR_000534-RA	Isocitrate Isopropylmalate dehydrogenase [Glarea lozoyensis ATCC 20868]	1791	20	1.23e-130	0.8095	8	F:magnesium ion binding; F:ATP binding; F:oxidoreductase activity, acting on the CH-OH group of donors, NAD or NADP as acceptor; C:cytoplasm; F:NAD binding; F:glutamate-tRNA ligase activity; P:oxidation-reduction process; P:glutamyl-tRNA aminoacylation	EC:6.1.1.17	IPR024084 (SMART); IPR024084 (G3DSA:3.40.718.GENE3D); IPR024084 (PFAM); PTHR11835:SF33 (PANTHER); IPR001804 (PANTHER); SSF53659 (SUPERFAMILY)
DR_000535-RA	family [Phaeoacremonium minimum UCRPA7]	1275	20	3.5e-56	0.736	1	C:integral component of membrane		PTHR34292:SF2 (PANTHER); PTHR34292 (PANTHER)
DR_000536-RA	---NA---	3243							no IPS match
DR_000537-RA	short chain dehydrogenase reductase	1126	20	3.95e-107	0.759	3	F:oxidoreductase activity; C:membrane; P:oxidation-reduction process		IPR002347 (PRINTS); IPR002347 (PFAM); IPR016040 (G3DSA:3.40.50.GENE3D); IPR002347 (PANTHER); PTHR24322:SF484 (PANTHER); IPR016040 (SUPERFAMILY)
DR_000538-RA	amidohydrolase 3 [Marssonina brunnea multigermtubi MB_m1]	2171	20	0	0.6575	1	F:hydrolase activity, acting on carbon-nitrogen (but not peptide) bonds		IPR013108 (PFAM); PTHR22642 (PANTHER); PTHR22642:SF2 (PANTHER)
DR_000539-RA	phosphoserine phosphatase [Marssonina brunnea multigermtubi MB_m1]	1413	20	0	0.787	5	F:magnesium ion binding; F:phosphoserine phosphatase activity; C:cytoplasm; P:L-serine biosynthetic process; P:dephosphorylation	EC:3.1.3.3	TIGR00338 (TIGRFAM); IPR023214 (G3DSA:3.40.50.GENE3D); IPR023190 (G3DSA:1.10.150.GENE3D); IPR006383 (TIGRFAM); PF00702 (PFAM); PTHR10000 (PANTHER); PTHR10000:SF7 (PANTHER); IPR023214 (SUPERFAMILY)
DR_000540-RA	LYR family [Marssonina brunnea multigermtubi MB_m1]	1735	20	6.8e-37	0.8055				no IPS match
DR_000541-RA	complex 1 [Purpureocillium lilacinum]	1085	20	2.57e-25	0.9185	5	C:mitochondrial matrix; P:positive regulation of catalytic activity; F:enzyme activator activity; C:extrinsic component of mitochondrial inner membrane; P:iron-sulfur cluster assembly		no IPS match
DR_000542-RA	Sulfate adenylyltransferase	2143	20	0	0.9535	7	F:ATP binding; P:sulfur amino acid metabolic process; C:cytoplasm; F:adenylylsulfate kinase activity; F:sulfate adenylyltransferase (ATP) activity; P:phosphorylation; P:sulfate assimilation	EC:2.7.7.4; EC:2.7.1.25	IPR027417 (G3DSA:3.40.50.GENE3D); PF01583 (PFAM); IPR014729 (G3DSA:3.40.50.GENE3D); IPR002891 (TIGRFAM); IPR024951 (PFAM); PTHR11055:SF2 (PANTHER); PTHR11055 (PANTHER); SSF52374 (SUPERFAMILY); IPR027417 (SUPERFAMILY)
DR_000543-RA	dolichyl-phosphate-mannose- mannosyltransferase	2957	20	0	0.8985	10	P:fungal-type cell wall organization; P:filamentous growth; P:cell wall mannoprotein biosynthetic process; P:multicellular organism development; C:integral component of membrane; P:regulation of endoplasmic reticulum unfolded protein response; C:dolichyl-phosphate-mannose-protein mannosyltransferase complex; P:protein O-linked mannosylation; P:chain elongation of O-linked mannose residue; F:dolic…	EC:2.4.1.109	IPR016093 (SMART); G3DSA:2.80.10.50 (GENE3D); IPR016093 (PFAM); IPR032421 (PFAM); IPR027004 (PTHR10050:PANTHER); IPR027005 (PANTHER); IPR016093 (PROSITE_PROFILES); IPR016093 (PROSITE_PROFILES); IPR016093 (PROSITE_PROFILES); IPR016093 (SUPERFAMILY)
DR_000544-RA	hypothetical protein MBM_00591 [Marssonina brunnea f. sp. 'multigermtubi' MB_m1]	1121	20	6.18e-45	0.596	3	C:mitochondrion; C:membrane; C:integral component of membrane		PTHR40466 (PANTHER); PD968187 (PRODOM)
DR_000545-RA	DHHC zinc finger domain-containing	2011	20	0	0.7955	8	F:zinc ion binding; F:protein-cysteine S-palmitoyltransferase activity; C:perinuclear endoplasmic reticulum; C:integral component of endoplasmic reticulum membrane; C:endoplasmic reticulum palmitoyltransferase complex; P:protein palmitoylation; C:cortical endoplasmic reticulum; P:protein targeting to membrane	EC:2.3.1.225	IPR001594 (PFAM); PTHR22883:SF43 (PANTHER); PTHR22883 (PANTHER); IPR001594 (PROSITE_PROFILES)
DR_000546-RA	SET domain-containing [Phialocephala scopiformis]	2508	20	0	0.6885	3	C:nucleus; P:histone lysine methylation; F:histone-lysine N-methyltransferase activity	EC:2.1.1.43	no IPS match
DR_000547-RA	Uncharacterized mitochondrial carrier	1343	20	0	0.7935	7	C:nucleus; P:histone lysine methylation; P:transmembrane transport; F:structural constituent of ribosome; C:integral component of membrane; F:histone-lysine N-methyltransferase activity; P:translation	EC:2.1.1.43	IPR018108 (PFAM); IPR023395 (G3DSA:1.50.40.GENE3D); PTHR24089:SF88 (PANTHER); PTHR24089:SF88 (PANTHER); PTHR24089 (PANTHER); PTHR24089 (PANTHER); IPR018108 (PROSITE_PROFILES); IPR018108 (PROSITE_PROFILES); IPR023395 (SUPERFAMILY)
DR_000548-RA	sorting nexin-3	1222	20	7.39e-70	0.8115	3	C:nucleus; F:phosphatidylinositol binding; C:cytosol		IPR001683 (SMART); IPR001683 (G3DSA:3.30.1520.GENE3D); IPR001683 (PFAM); PTHR10555 (PANTHER); IPR001683 (PROSITE_PROFILES); IPR001683 (SUPERFAMILY)
DR_000549-RA	tetraspanin Tsp3	1007	20	5.48e-85	0.651	1	C:integral component of membrane		no IPS match
DR_000550-RA	Fungal Zn binuclear cluster domain containing [Marssonina brunnea multigermtubi MB_m1]	3458	9	0	0.69				no IPS match
DR_000551-RA	---NA---	421							no IPS match
DR_000552-RA	major facilitator superfamily transporter	2376	20	0	0.6755	2	P:transmembrane transport; C:integral component of membrane		G3DSA:1.20.1250.20 (GENE3D); PTHR23502 (PANTHER); PTHR23502:SF4 (PANTHER); PTHR23502:SF4 (PANTHER); IPR020846 (SUPERFAMILY)
DR_000553-RA	Thioredoxin [Glarea lozoyensis ATCC 20868]	648	20	4.65e-78	0.719	2	C:cell; P:cell redox homeostasis		IPR013766 (PFAM); IPR012336 (G3DSA:3.40.30.GENE3D); IPR012336 (SUPERFAMILY)
DR_000554-RA	DUF718 domain [Marssonina brunnea multigermtubi MB_m1]	986	20	3.9e-21	0.8205	2	F:racemase and epimerase activity, acting on carbohydrates and derivatives; C:cytoplasm		IPR008000 (PFAM); PTHR34389:SF1 (PANTHER); PTHR34389 (PANTHER); IPR011008 (SUPERFAMILY)
DR_000555-RA	UPF0016 domain-containing [Neurospora crassa OR74A]	1932	20	4.16e-128	0.781	5	C:cis-Golgi network; C:integral component of membrane; C:fungal-type vacuole; C:Golgi medial cisterna; P:cellular calcium ion homeostasis		IPR001727 (PFAM); IPR001727 (PANTHER); PTHR12608:SF1 (PANTHER); PTHR12608:SF1 (PANTHER); IPR001727 (PANTHER)
DR_000556-RA	MYB DNA-binding domain [Marssonina brunnea multigermtubi MB_m1]	2751	20	2.13e-63	0.4705	1	F:DNA binding		no IPS match
DR_000557-RA	vacuolar sorting-associated 62 [Botrytis cinerea 1]	1401	20	0	0.724	1	C:membrane		IPR009291 (PFAM); PTHR17204:SF26 (PANTHER); PTHR17204 (PANTHER)
DR_000558-RA	FAD binding domain [Marssonina brunnea multigermtubi MB_m1]	1521	20	0	0.7805	5	F:oxidoreductase activity, acting on CH-OH group of donors; F:flavin adenine dinucleotide binding; C:integral component of membrane; P:oxidation-reduction process; P:transport		IPR006094 (PFAM); IPR016169 (G3DSA:3.30.465.GENE3D); PTHR10801 (PANTHER); PTHR10801:SF3 (PANTHER); IPR016166 (PROSITE_PROFILES); IPR016166 (SUPERFAMILY)
DR_000559-RA	hypothetical protein MBM_00611 [Marssonina brunnea f. sp. 'multigermtubi' MB_m1]	974	20	4.76e-84	0.7265	1	C:Elongator holoenzyme complex		no IPS match
DR_000560-RA	Ribosomal L37 [Colletotrichum higginsianum IMI 349063]	879	4	1.12e-16	0.5425	3	F:structural constituent of ribosome; C:ribosome; P:translation		IPR001569 (PFAM); IPR011331 (G3DSA:2.20.25.GENE3D); IPR001569 (PRODOM); IPR011332 (SUPERFAMILY)
DR_000561-RA	60s ribosomal l37 [Phaeoacremonium minimum UCRPA7]	925	20	4.96e-105	0.84	7	C:NMS complex; P:protein localization to kinetochore; C:condensed nuclear chromosome kinetochore; P:kinetochore assembly; C:ribosome; C:mitotic spindle pole body; P:attachment of mitotic spindle microtubules to kinetochore		PTHR37329 (PANTHER)
DR_000562-RA	pre-mrna-splicing factor 38b	1241	20	8.41e-65	0.612				PTHR40132:SF1 (PANTHER); PTHR40132 (PANTHER)
DR_000563-RA	DUF221-domain-containing [Phialocephala scopiformis]	3849	20	0	0.7115	1	C:integral component of membrane		IPR003864 (PFAM); IPR032880 (PFAM); IPR027815 (PFAM); IPR022257 (PFAM); PTHR13018 (PANTHER); PTHR13018 (PANTHER); PTHR13018:SF20 (PANTHER); PTHR13018:SF20 (PANTHER)
DR_000564-RA	hypothetical protein MBM_00606 [Marssonina brunnea f. sp. 'multigermtubi' MB_m1]	828	2	6.39e-72	0.555				no IPS match
DR_000565-RA	guanine deaminase [Marssonina brunnea multigermtubi MB_m1]	1366	20	0	0.7955	5	F:zinc ion binding; F:guanine deaminase activity; C:integral component of membrane; C:cytosol; P:guanine catabolic process	EC:3.5.4.3	G3DSA:3.20.20.140 (GENE3D); IPR006680 (PFAM); IPR014311 (PTHR11271:PANTHER); PTHR11271 (PANTHER); IPR032466 (SUPERFAMILY)
DR_000566-RA	Lysophospholipase NTE1 [Marssonina brunnea multigermtubi MB_m1]	4865	20	0	0.7935	5	C:endoplasmic reticulum membrane; F:lysophospholipase activity; P:phosphatidylcholine metabolic process; P:lipid catabolic process; C:integral component of membrane	EC:3.1.1.5	IPR000595 (SMART); IPR000595 (PFAM); IPR014710 (G3DSA:2.60.120.GENE3D); IPR014710 (G3DSA:2.60.120.GENE3D); IPR014710 (G3DSA:2.60.120.GENE3D); PTHR14226:SF29 (PANTHER); PTHR14226 (PANTHER); PTHR14226 (PANTHER); PTHR14226 (PANTHER); PTHR14226:SF29 (PANTHER); PTHR14226 (PANTHER); PTHR14226:SF29 (PANTHER); PTHR14226:SF29 (PANTHER); IPR000595 (PROSITE_PROFILES); IPR000595 (PROSITE_PROFILES); IPR018490…
DR_000567-RA	ATP synthase regulation NCA2 [Marssonina brunnea multigermtubi MB_m1]	11416	20	0	0.82	9	F:GTP binding; F:pyridoxal phosphate binding; P:mRNA metabolic process; P:small GTPase mediated signal transduction; C:integral component of membrane; P:carboxylic acid metabolic process; C:mitochondrial outer membrane; P:aerobic respiration; F:carboxy-lyase activity		no IPS match
DR_000568-RA	[Sclerotinia sclerotiorum 1980]	1708	20	2.68e-85	0.5155				no IPS match
DR_000569-RA	ATPase [Marssonina brunnea multigermtubi MB_m1]	2428	20	0	0.6305	1	F:ATP binding		IPR003593 (SMART); G3DSA:1.10.8.60 (GENE3D); IPR027417 (G3DSA:3.40.50.GENE3D); IPR003959 (PFAM); PTHR23077:SF27 (PANTHER); PTHR23077 (PANTHER); IPR027417 (SUPERFAMILY)
DR_000570-RA	caleosin domain containing [Marssonina brunnea multigermtubi MB_m1]	1183	20	1.39e-93	0.7715	1	C:integral component of membrane		IPR007736 (PFAM); PTHR31495:SF0 (PANTHER); PTHR31495 (PANTHER)
DR_000571-RA	hypothetical protein MBM_00627 [Marssonina brunnea f. sp. 'multigermtubi' MB_m1]	783	9	6.47e-42	0.6389				no IPS match
DR_000572-RA	suppressor of Mek1 [Marssonina brunnea multigermtubi MB_m1]	3203	20	0	0.815				IPR006887 (PFAM); PTHR23318:SF0 (PANTHER); PTHR23318:SF0 (PANTHER); PTHR23318 (PANTHER); IPR016024 (SUPERFAMILY)
DR_000573-RA	dolichyl-phosphate beta-glucosyltransferase	1320	20	6.25e-170	0.724	4	C:endoplasmic reticulum membrane; C:integral component of membrane; F:dolichyl-phosphate beta-glucosyltransferase activity; P:protein N-linked glycosylation	EC:2.4.1.117	IPR001173 (PFAM); IPR029044 (G3DSA:3.90.550.GENE3D); PTHR10859:SF91 (PANTHER); PTHR10859 (PANTHER); IPR029044 (SUPERFAMILY)
DR_000574-RA	rhamnogalacturonan lyase	2448	20	0	0.562	1	F:catalytic activity		IPR014718 (G3DSA:2.70.98.GENE3D); IPR015364 (PFAM); PTHR36574 (PANTHER); PTHR36574:SF1 (PANTHER); IPR011013 (SUPERFAMILY)
DR_000575-RA	hypothetical protein MBM_00632 [Marssonina brunnea f. sp. 'multigermtubi' MB_m1]	956	2	7.76e-20	0.52	1	F:zinc ion binding		no IPS match
DR_000576-RA	squalene monooxygenase [Purpureocillium lilacinum]	1497	20	0	0.8005	5	F:squalene monooxygenase activity; F:flavin adenine dinucleotide binding; P:tRNA processing; C:integral component of membrane; P:oxidation-reduction process	EC:1.14.13.132	PR00420 (PRINTS); IPR013698 (PFAM); IPR023753 (G3DSA:3.50.50.GENE3D); IPR006076 (PFAM); PTHR10835:SF0 (PANTHER); PTHR10835 (PANTHER); PS51257 (PROSITE_PROFILES); IPR023753 (SUPERFAMILY)
DR_000577-RA	methylsterol monooxygenase	1081	20	3.2e-170	0.8835	8	C:endoplasmic reticulum membrane; F:C-4 methylsterol oxidase activity; F:iron ion binding; C:integral component of membrane; P:ergosterol biosynthetic process; P:oxidation-reduction process; P:fatty acid biosynthetic process; C:plasma membrane	EC:1.14.13.72	IPR006694 (PFAM); PTHR11863 (PANTHER); PTHR11863:SF22 (PANTHER)
DR_000578-RA	PCD [Glarea lozoyensis ATCC 20868]	809	20	3.58e-33	0.5405	6	P:ascospore formation; C:nucleus; P:tetrahydrobiopterin biosynthetic process; C:cytosol; F:4-alpha-hydroxytetrahydrobiopterin dehydratase activity; C:ascospore-type prospore		IPR001533 (G3DSA:3.30.1360.GENE3D); IPR001533 (PFAM); PTHR12599:SF0 (PANTHER); IPR001533 (PANTHER); IPR001533 (SUPERFAMILY)
DR_000579-RA	pa domain-containing	2790	20	0	0.6395	4	F:zinc ion binding; C:integral component of membrane; C:Golgi apparatus; C:fungal-type vacuole		IPR013083 (G3DSA:3.30.40.GENE3D); IPR003137 (PFAM); G3DSA:3.50.30.30 (GENE3D); IPR001841 (PFAM); PTHR22765 (PANTHER); PTHR22765:SF55 (PANTHER); PTHR22765 (PANTHER); PTHR22765:SF55 (PANTHER); PTHR22765 (PANTHER); PTHR22765:SF55 (PANTHER); IPR001841 (PROSITE_PROFILES); SSF52025 (SUPERFAMILY); SSF57850 (SUPERFAMILY)
DR_000580-RA	---NA---	584							no IPS match
DR_000581-RA	conserved domain (ISS) [Marssonina brunnea multigermtubi MB_m1]	2278	8	0	0.5738	2	C:membrane; C:integral component of membrane		IPR032719 (PFAM)
DR_000582-RA	GTPase GAP [Glarea lozoyensis ATCC 20868]	2479	20	0	0.7605	6	P:negative regulation of Rho protein signal transduction; C:cell division site; P:signal transduction; F:GTPase activator activity; C:cytosol; P:positive regulation of GTPase activity		PTHR23176 (PANTHER); PTHR23176:SF40 (PANTHER); IPR031160 (PROSITE_PROFILES); SSF103657 (SUPERFAMILY)
DR_000583-RA	urea transporter [Marssonina brunnea multigermtubi MB_m1]	1749	20	0	0.843	10	F:translation initiation factor activity; P:formation of translation preinitiation complex; P:transmembrane transport; C:eukaryotic 43S preinitiation complex; C:integral component of membrane; F:phosphatidylinositol binding; C:eukaryotic 48S preinitiation complex; P:regulation of translational initiation; F:transporter activity; C:eukaryotic translation initiation factor 3 complex		IPR001734 (PANTHER); PTHR11819:SF114 (PANTHER)
DR_000584-RA	hypothetical protein LY89DRAFT_631479, partial [Phialocephala scopiformis]	1141	20	1.52e-60	0.613	2	P:protein insertion into mitochondrial membrane from inner side; C:mitochondrial inner membrane		IPR024621 (PFAM)
DR_000585-RA	translation initiation factor SUI1 [Marssonina brunnea multigermtubi MB_m1]	1334	20	1.34e-43	0.669	4	F:translation initiation factor activity; C:membrane; C:integral component of membrane; P:translational initiation		IPR001950 (PFAM); IPR001950 (G3DSA:3.30.780.GENE3D); PTHR10388 (PANTHER); IPR001950 (PROSITE_PROFILES); IPR001950 (SUPERFAMILY)
DR_000586-RA	---NA---	618							no IPS match
DR_000587-RA	transcription mediator subunit Med12 [Marssonina brunnea multigermtubi MB_m1]	4633	20	0	0.5715	5	C:mediator complex; P:negative regulation of cell-cell adhesion by negative regulation of transcription from RNA polymerase II promoter; F:RNA polymerase II transcription coactivator activity; P:positive regulation of transcription from RNA polymerase II promoter; P:positive regulation of transcription by galactose		no IPS match
DR_000588-RA	RNA recognition domain-containing [Marssonina brunnea multigermtubi MB_m1]	2937	20	8.21e-104	0.7505	8	F:nucleotide binding; C:nucleus; F:RNA binding; P:reciprocal meiotic recombination; C:cytosol; P:negative regulation of conjugation with cellular fusion; P:premeiotic DNA replication; P:sporulation resulting in formation of a cellular spore		IPR012677 (SUPERFAMILY)
DR_000589-RA	anaphase-promoting complex [Marssonina brunnea multigermtubi MB_m1]	2291	20	0	0.8125	1	C:anaphase-promoting complex		IPR011990 (G3DSA:1.25.40.GENE3D); IPR026000 (PFAM); PTHR12830:SF9 (PANTHER); PTHR12830 (PANTHER)
DR_000590-RA	cytochrome c oxidase subunit VIa	669	20	1.06e-63	0.5485	2	C:mitochondrion; C:membrane		IPR001349 (PFAM)
DR_000591-RA	DNase I [Phialocephala scopiformis]	2262	20	4.29e-135	0.795	11	C:nucleus; F:DNA binding; F:zinc ion binding; P:base-excision repair; P:DNA catabolic process, exonucleolytic; P:DNA catabolic process, endonucleolytic; P:positive regulation of DNA N-glycosylase activity; F:DNA-(apurinic or apyrimidinic site) lyase activity; F:double-stranded DNA 3'-5' exodeoxyribonuclease activity; F:phosphoric diester hydrolase activity; P:cellular response to reactive oxygen …	EC:4.2.99.18	IPR005135 (G3DSA:3.60.10.GENE3D); IPR004808 (PANTHER); PTHR22748:SF4 (PANTHER); IPR004808 (PROSITE_PROFILES); IPR005135 (SUPERFAMILY)
DR_000592-RA	dna polymerase zeta subunit	13319	20	0	0.7415	9	F:nucleotide binding; F:DNA binding; F:3'-5' exonuclease activity; P:nucleic acid phosphodiester bond hydrolysis; F:DNA-directed DNA polymerase activity; P:DNA replication; C:integral component of membrane; C:zeta DNA polymerase complex; P:translesion synthesis	EC:2.7.7.7	IPR006172 (PRINTS); IPR006172 (SMART); IPR006134 (PFAM); G3DSA:1.10.287.690 (GENE3D); IPR025687 (PFAM); IPR012337 (G3DSA:3.30.420.GENE3D); IPR023211 (G3DSA:3.90.1600.GENE3D); IPR006133 (PFAM); PTHR10322 (PANTHER); IPR030559 (PTHR10322:PANTHER); PTHR10322 (PANTHER); IPR030559 (PTHR10322:PANTHER); SSF56672 (SUPERFAMILY); IPR012337 (SUPERFAMILY)
DR_000593-RA	pre-mRNA-splicing factor slu7 [Marssonina brunnea multigermtubi MB_m1]	1413	20	0	0.838	3	C:U2-type post-spliceosomal complex; P:mRNA cis splicing, via spliceosome; P:generation of catalytic spliceosome for second transesterification step		IPR021715 (PFAM); PTHR12942:SF2 (PANTHER); PTHR12942 (PANTHER)
DR_000594-RA	Alpha-L RNA-binding motif [Glarea lozoyensis ATCC 20868]	957	20	8.33e-89	0.892	5	P:positive regulation of translational fidelity; F:structural constituent of ribosome; C:cytosolic small ribosomal subunit; F:rRNA binding; P:translation		IPR002942 (SMART); IPR002942 (G3DSA:3.10.290.GENE3D); IPR002942 (PFAM); IPR005710 (TIGRFAM); PTHR11831:SF5 (PANTHER); IPR022801 (PANTHER); PTHR11831:SF5 (PANTHER); IPR022801 (PANTHER); IPR002942 (PROSITE_PROFILES); SSF55174 (SUPERFAMILY)
DR_000595-RA	60S ribosomal L21 [Phialocephala scopiformis]	1067	20	2.1e-69	0.694	3	F:structural constituent of ribosome; C:cytosolic large ribosomal subunit; P:translation		IPR001147 (PFAM); IPR001147 (G3DSA:2.30.30.GENE3D); PTHR20981:SF6 (PANTHER); IPR001147 (PANTHER); IPR008991 (SUPERFAMILY)
DR_000596-RA	GDP GTP exchange factor Sec2p [Marssonina brunnea multigermtubi MB_m1]	2318	20	0	0.7045				IPR009449 (PFAM); PTHR14430 (PANTHER); PTHR14430:SF0 (PANTHER); SSF144284 (SUPERFAMILY)
DR_000597-RA	Surp module family [Marssonina brunnea multigermtubi MB_m1]	1739	20	0	0.817	6	F:RNA binding; C:catalytic step 2 spliceosome; P:regulation of alternative mRNA splicing, via spliceosome; C:U2-type prespliceosome; C:U2 snRNP; P:mRNA 3'-splice site recognition		IPR000061 (SMART); IPR022030 (PFAM); IPR000061 (PFAM); PTHR15316:SF1 (PANTHER); PTHR15316:SF1 (PANTHER); PTHR15316 (PANTHER); PTHR15316 (PANTHER); IPR000061 (PROSITE_PROFILES); IPR000061 (SUPERFAMILY)
DR_000598-RA	DEAD-domain-containing [Phialocephala scopiformis]	2099	20	0	0.8555	3	F:nucleic acid binding; F:ATP binding; F:helicase activity		IPR001650 (SMART); IPR001650 (PFAM); IPR027417 (G3DSA:3.40.50.GENE3D); IPR027417 (G3DSA:3.40.50.GENE3D); PTHR24031 (PANTHER); PTHR24031:SF304 (PANTHER); IPR001650 (PROSITE_PROFILES); IPR027417 (SUPERFAMILY)
DR_000599-RA	retinal pigment epithelial membrane [Marssonina brunnea multigermtubi MB_m1]	1977	20	0	0.8	3	F:oxidoreductase activity, acting on single donors with incorporation of molecular oxygen, incorporation of two atoms of oxygen; C:membrane; P:oxidation-reduction process	EC:1.13.11	IPR004294 (PFAM); IPR004294 (PANTHER); IPR004294 (PANTHER); PTHR10543:SF37 (PANTHER)
DR_000600-RA	Lycopene beta-cyclase	1885	20	0	0.7685	6	C:integral component of membrane; P:lipid biosynthetic process; P:cellular lipid metabolic process; F:intramolecular lyase activity; P:cellular biosynthetic process; F:transferase activity, transferring alkyl or aryl (other than methyl) groups		IPR017825 (TIGRFAM); PTHR31480 (PANTHER); PTHR31480:SF0 (PANTHER)
DR_000601-RA	phytoene dehydrogenase	1879	20	0	0.7965	5	P:carotenoid biosynthetic process; F:oxidoreductase activity; C:integral component of membrane; P:oxidation-reduction process; F:transferase activity		IPR002937 (PFAM); IPR023753 (G3DSA:3.50.50.GENE3D); IPR014105 (TIGRFAM); PTHR10668 (PANTHER); PTHR10668:SF5 (PANTHER); IPR023753 (SUPERFAMILY)
DR_000602-RA	opsin [Marssonina brunnea multigermtubi MB_m1]	1107	20	3.12e-121	0.7355	3	F:ion channel activity; P:ion transmembrane transport; C:integral component of membrane		IPR001425 (PRINTS); IPR001425 (SMART); G3DSA:1.20.1070.10 (GENE3D); IPR001425 (PFAM); PTHR28286 (PANTHER); SSF81321 (SUPERFAMILY)
DR_000603-RA	[Sclerotinia sclerotiorum 1980]	4581	20	2.32e-69	0.494				no IPS match
DR_000604-RA	profilin [Marssonina brunnea multigermtubi MB_m1]	831	20	5.3e-28	0.7615	19	P:positive regulation of formin-nucleated actin cable assembly; P:sequestering of actin monomers; C:medial cortex; P:plasma membrane fusion involved in cytogamy; P:intracellular transport; F:guanyl-nucleotide exchange factor activity; P:actin filament polymerization; P:mitotic actomyosin contractile ring assembly; P:positive regulation of GTPase activity; F:actin monomer binding; C:nucleus; F:pho…		G3DSA:3.30.450.30 (GENE3D); IPR005455 (PFAM)
DR_000605-RA	Got1-like family [Marssonina brunnea multigermtubi MB_m1]	377	20	2.78e-42	0.8435	9	P:ER to Golgi vesicle-mediated transport; C:integral component of membrane; C:cytosol; C:Golgi membrane; C:endoplasmic reticulum; C:ER to Golgi transport vesicle; C:Golgi cis cisterna; P:retrograde transport, endosome to Golgi; P:Golgi to endosome transport		IPR007305 (PFAM); PTHR21493 (PANTHER)
DR_000606-RA	chromatin-remodeling complex subunit ies6 [Marssonina brunnea multigermtubi MB_m1]	582	20	2.01e-104	0.8095	5	P:regulation of chromosome segregation; P:chromatin remodeling; C:cytoplasm; P:regulation of transcription, DNA-templated; C:Ino80 complex		IPR013272 (SMART); IPR013272 (PFAM); PTHR31200 (PANTHER); IPR029525 (PTHR31200:PANTHER); IPR029525 (PTHR31200:PANTHER); PTHR31200 (PANTHER)
DR_000607-RA	DASH complex subunit dad4	537	20	5.12e-21	0.514	9	C:mitotic spindle; C:DASH complex; P:attachment of spindle microtubules to kinetochore; C:spindle; P:mitotic spindle organization in nucleus; P:regulation of microtubule polymerization or depolymerization; P:positive regulation of microtubule polymerization; P:positive regulation of attachment of spindle microtubules to kinetochore; F:microtubule binding		no IPS match
DR_000608-RA	actin [Marssonina brunnea multigermtubi MB_m1]	2410	20	0	0.821	7	P:DNA repair; F:ATP-dependent 3'-5' DNA helicase activity; P:DNA duplex unwinding; C:cytosol; P:regulation of transcription, DNA-templated; C:Ino80 complex; P:nucleosome mobilization		IPR004000 (SMART); G3DSA:3.30.420.40 (GENE3D); G3DSA:3.90.640.10 (GENE3D); IPR004000 (PFAM); IPR004000 (PANTHER); IPR027664 (PTHR11937:PANTHER); IPR004000 (PANTHER); IPR027664 (PTHR11937:PANTHER); SSF53067 (SUPERFAMILY)
DR_000609-RA	transmembrane [Marssonina brunnea multigermtubi MB_m1]	588	20	1.39e-49	0.629	4	F:transcription factor activity, sequence-specific DNA binding; C:integral component of membrane; P:regulation of transcription, DNA-templated; F:sequence-specific DNA binding		PTHR19304 (PANTHER); PTHR19304:SF26 (PANTHER); PTHR19304 (PANTHER)
DR_000610-RA	activating signal cointegrator 1 complex subunit 3	6283	20	0	0.9035	7	F:nucleic acid binding; P:regulation of translation; F:ATP binding; P:mycelium development; P:cytoplasmic translation; C:cytosol; F:helicase activity		IPR004179 (SMART); IPR014001 (SMART); IPR001650 (SMART); IPR003593 (SMART); IPR027417 (G3DSA:3.40.50.GENE3D); IPR004179 (PFAM); IPR000008 (G3DSA:2.60.40.GENE3D); IPR011545 (PFAM); IPR001650 (PFAM); IPR027417 (G3DSA:3.40.50.GENE3D); G3DSA:1.10.3380.10 (GENE3D); IPR014001 (PROSITE_PROFILES); IPR001650 (PROSITE_PROFILES); IPR027417 (SUPERFAMILY); SSF158702 (SUPERFAMILY); IPR027417 (SUPERFAMILY); SSF…
DR_000611-RA	---NA---	868							no IPS match
DR_000612-RA	Ash2-trithorax family [Marssonina brunnea multigermtubi MB_m1]	1821	20	0	0.7525	11	C:Set1C/COMPASS complex; F:histone methyltransferase activity (H3-K4 specific); C:chromosome, telomeric region; P:histone H3-K4 trimethylation; P:transcription, DNA-templated; C:Lid2 complex; F:transcription regulatory region DNA binding; P:telomere maintenance; F:carbohydrate binding; P:chromatin silencing at telomere; P:regulation of transcription from RNA polymerase II promoter		IPR003877 (SMART); PTHR10598 (PANTHER); IPR001870 (PROSITE_PROFILES); IPR013320 (SUPERFAMILY)
DR_000613-RA	aromatic-L-amino-acid decarboxylase [Marssonina brunnea multigermtubi MB_m1]	1755	20	0	0.836	6	P:DNA repair; F:pyridoxal phosphate binding; C:Smc5-Smc6 complex; P:cellular amino acid metabolic process; F:transferase activity; F:carboxy-lyase activity		IPR010977 (PRINTS); IPR015422 (G3DSA:3.90.1150.GENE3D); IPR015421 (G3DSA:3.40.640.GENE3D); IPR002129 (PFAM); PTHR11999 (PANTHER); PTHR11999:SF70 (PANTHER); IPR015424 (SUPERFAMILY)
DR_000614-RA	plasma membrane channel [Marssonina brunnea multigermtubi MB_m1]	2560	20	0	0.7225	1	C:membrane		IPR007632 (PFAM); IPR007632 (PANTHER); IPR030142 (PTHR12308:PANTHER)
DR_000615-RA	calcineurin-like phosphoesterase	1017	20	0	0.7425	1	F:hydrolase activity		IPR004843 (PFAM); IPR029052 (G3DSA:3.60.21.GENE3D); PTHR12905:SF0 (PANTHER); PTHR12905 (PANTHER); IPR029052 (SUPERFAMILY)
DR_000616-RA	hypothetical protein TW65_03082	1567	20	2.17e-105	0.8095	1	C:integral component of membrane		PTHR33927:SF1 (PANTHER); PTHR33927 (PANTHER)
DR_000617-RA	acyltransferase [Colletotrichum graminicola ]	1464	20	0	0.622	2	F:transferase activity, transferring acyl groups; C:membrane		IPR002656 (PFAM); PTHR23028 (PANTHER); PTHR23028:SF73 (PANTHER); PTHR23028 (PANTHER); PTHR23028:SF73 (PANTHER)
DR_000618-RA	hypothetical protein MBM_00671 [Marssonina brunnea f. sp. 'multigermtubi' MB_m1]	1548	1	9.68e-52	0.58	3	F:zinc ion binding; C:membrane; C:integral component of membrane		SSF57850 (SUPERFAMILY)
DR_000619-RA	septin [Marssonina brunnea multigermtubi MB_m1]	1660	20	2.05e-172	0.7915	2	F:GTP binding; F:hydrolase activity		IPR030379 (PFAM); IPR027417 (G3DSA:3.40.50.GENE3D); IPR016491 (PANTHER); PTHR18884:SF70 (PANTHER); IPR016491 (PANTHER); IPR030379 (PROSITE_PROFILES); IPR027417 (SUPERFAMILY)
DR_000620-RA	hypothetical protein MBM_00669 [Marssonina brunnea f. sp. 'multigermtubi' MB_m1]	483	1	7.85e-34	0.56	2	C:membrane; C:integral component of membrane		no IPS match
DR_000621-RA	ph-response regulator pali rim9	2230	20	8.15e-109	0.7145	5	C:integral component of plasma membrane; C:cell division site; C:non-growing cell tip; P:mitotic cytokinesis; C:old growing cell tip		IPR009571 (PFAM); PTHR28013 (PANTHER); PTHR28013:SF3 (PANTHER)
DR_000622-RA	abc1 domain	2128	20	0	0.824	3	C:integral component of membrane; P:phosphorylation; F:kinase activity		G3DSA:1.10.510.10 (GENE3D); PTHR10566 (PANTHER); PTHR10566:SF59 (PANTHER); PTHR10566:SF59 (PANTHER); PTHR10566 (PANTHER); IPR011009 (SUPERFAMILY)
DR_000623-RA	proteasome component [Marssonina brunnea multigermtubi MB_m1]	7058	20	0	0.7845	6	C:nucleus; F:protein complex scaffold; C:membrane; C:cytosol; C:proteasome complex; P:proteasome assembly		IPR011989 (G3DSA:1.25.10.GENE3D); IPR011989 (G3DSA:1.25.10.GENE3D); IPR024372 (PTHR23346:PANTHER); IPR026827 (PANTHER); IPR016024 (SUPERFAMILY)
DR_000624-RA	pci domain containing [Marssonina brunnea multigermtubi MB_m1]	1413	20	0	0.861	12	C:nucleus; F:translation initiation factor activity; P:formation of translation preinitiation complex; C:eukaryotic 43S preinitiation complex; F:electron carrier activity; C:integral component of membrane; P:cytoplasmic translational initiation; C:cytosol; C:eukaryotic 48S preinitiation complex; P:regulation of translational initiation; C:eukaryotic translation initiation factor 3 complex; F:heme…		IPR000717 (SMART); SM00753 (SMART); IPR000717 (PFAM); PTHR15350:SF2 (PANTHER); PTHR15350 (PANTHER)
DR_000625-RA	D-hydantoinase [Marssonina brunnea multigermtubi MB_m1]	819	20	9.95e-107	0.6525	1	F:hydrolase activity		G3DSA:3.20.20.140 (GENE3D); PTHR11647 (PANTHER); PTHR11647:SF67 (PANTHER); IPR011059 (SUPERFAMILY); IPR032466 (SUPERFAMILY)
DR_000626-RA	Fungal Zn binuclear cluster domain containing [Marssonina brunnea multigermtubi MB_m1]	1513	20	1.58e-100	0.5215	8	F:DNA binding; C:nucleus; F:zinc ion binding; C:membrane; C:integral component of membrane; P:regulation of transcription, DNA-templated; F:RNA polymerase II transcription factor activity, sequence-specific DNA binding; P:regulation of transcription from RNA polymerase II promoter		no IPS match
DR_000627-RA	hypothetical protein LY89DRAFT_680701 [Phialocephala scopiformis]	698	20	6.31e-71	0.664	2	C:membrane; C:integral component of membrane		PTHR38646 (PANTHER); PTHR38646:SF1 (PANTHER)
DR_000628-RA	PLP-dependent transferase	1994	20	0	0.7295	1	F:catalytic activity		IPR015421 (G3DSA:3.40.640.GENE3D); IPR015422 (G3DSA:3.90.1150.GENE3D); IPR000192 (PFAM); PTHR14237:SF19 (PANTHER); PTHR14237:SF19 (PANTHER); PTHR14237 (PANTHER); PTHR14237 (PANTHER); IPR015424 (SUPERFAMILY)
DR_000629-RA	Pc12g06850 [Penicillium rubens Wisconsin 54-1255]	589	20	3.45e-22	0.598	4	P:RNA phosphodiester bond hydrolysis, endonucleolytic; C:integral component of membrane; P:rRNA transcription; F:endoribonuclease activity		no IPS match
DR_000630-RA	MYB [Purpureocillium lilacinum]	822	20	7.19e-36	0.5385	1	F:DNA binding		no IPS match
DR_000631-RA	chromodomain helicase [Marssonina brunnea multigermtubi MB_m1]	4619	20	0	0.8745	24	P:negative regulation of histone exchange; F:chromatin DNA binding; F:DNA-dependent ATPase activity; F:methylated histone binding; F:helicase activity; P:termination of RNA polymerase I transcription; P:termination of RNA polymerase II transcription; C:SAGA complex; P:transcription elongation from RNA polymerase II promoter; P:nucleosome mobilization; P:regulation of transcriptional start site se…		IPR001650 (SMART); IPR000953 (SMART); IPR014001 (SMART); IPR000330 (PFAM); IPR027417 (G3DSA:3.40.50.GENE3D); IPR025260 (PFAM); G3DSA:2.40.50.40 (GENE3D); IPR001650 (PFAM); IPR023780 (PFAM); IPR027417 (G3DSA:3.40.50.GENE3D); PTHR10799:SF70 (PANTHER); PTHR10799 (PANTHER); PTHR10799:SF70 (PANTHER); PTHR10799 (PANTHER); IPR000953 (PROSITE_PROFILES); IPR014001 (PROSITE_PROFILES); IPR001650 (PROSITE_PR…
DR_000632-RA	translation initiation factor rli1	2850	20	0	0.9055	5	F:ATPase activity; F:translation initiation factor activity; F:ATP binding; C:cytosol; P:translational initiation	EC:3.6.1.3	IPR003593 (SMART); IPR003439 (PFAM); IPR027417 (G3DSA:3.40.50.GENE3D); IPR027417 (G3DSA:3.40.50.GENE3D); IPR013283 (PANTHER); IPR003439 (PROSITE_PROFILES); IPR027417 (SUPERFAMILY); IPR027417 (SUPERFAMILY)
DR_000633-RA	pre-mRNA-processing prp40 [Marssonina brunnea multigermtubi MB_m1]	2756	20	0	0.8995	4	F:RNA binding; C:U2-type prespliceosome; C:U1 snRNP; P:mRNA splicing, via spliceosome		IPR002713 (SMART); IPR002713 (G3DSA:1.10.10.GENE3D); IPR002713 (PFAM); PTHR11864:SF19 (PANTHER); PTHR11864 (PANTHER); IPR002713 (PROSITE_PROFILES); IPR002713 (PROSITE_PROFILES); IPR002713 (PROSITE_PROFILES); IPR002713 (PROSITE_PROFILES); IPR002713 (SUPERFAMILY); IPR002713 (SUPERFAMILY); IPR002713 (SUPERFAMILY); IPR002713 (SUPERFAMILY)
DR_000634-RA	hypothetical protein MBM_05767 [Marssonina brunnea f. sp. 'multigermtubi' MB_m1]	1906	20	0	0.733	5	C:trans-Golgi network; C:TRAPPII protein complex; F:Rab guanyl-nucleotide exchange factor activity; P:intra-Golgi vesicle-mediated transport; P:positive regulation of GTPase activity		IPR024662 (PFAM); PTHR28159 (PANTHER)
DR_000635-RA	hypothetical protein MBM_09639 [Marssonina brunnea f. sp. 'multigermtubi' MB_m1]	2745	20	0	0.552				no IPS match
DR_000636-RA	exosome complex exonuclease DIS3 RRP44	3210	20	0	0.9015	9	C:cytoplasmic exosome (RNase complex); F:nucleic acid binding; C:nuclear exosome (RNase complex); P:RNA phosphodiester bond hydrolysis, exonucleolytic; F:3'-5'-exoribonuclease activity; F:endonuclease activity; P:rRNA catabolic process; P:rRNA processing; P:mRNA catabolic process	EC:3.1.13	SM00955 (SMART); IPR002716 (SMART); IPR029060 (G3DSA:3.40.50.GENE3D); IPR033771 (PFAM); IPR033770 (PFAM); IPR002716 (PFAM); PF00773 (PFAM); PTHR23355 (PANTHER); PTHR23355:SF35 (PANTHER); IPR003029 (PROSITE_PROFILES); IPR012340 (SUPERFAMILY); IPR012340 (SUPERFAMILY); IPR012340 (SUPERFAMILY); IPR029060 (SUPERFAMILY)
DR_000637-RA	---NA---	420							no IPS match
DR_000638-RA	[Trichoderma reesei QM6a]	762	20	3.3e-30	0.643	2	P:nucleic acid phosphodiester bond hydrolysis; F:exonuclease activity		no IPS match
DR_000639-RA	non-histone chromosomal 6	1491	20	7.42e-33	0.918				no IPS match
DR_000640-RA	Centromere Cenp- partial [Metarhizium brunneum ARSEF 3297]	801	20	3.11e-51	0.5985	2	P:kinetochore assembly; C:kinetochore		IPR008426 (PFAM); PTHR42116 (PANTHER)
DR_000641-RA	Autophagy-related 11 [Marssonina brunnea multigermtubi MB_m1]	4347	20	0	0.7385	11	C:nucleus; F:protein complex scaffold; P:piecemeal microautophagy of nucleus; P:protein localization to pre-autophagosomal structure; P:induction of conjugation upon nitrogen starvation; C:pre-autophagosomal structure; C:fungal-type vacuole membrane; P:pexophagy; C:extrinsic component of membrane; P:mitophagy; P:CVT pathway		IPR019460 (PFAM); PTHR23160 (PANTHER); PTHR23160:SF1 (PANTHER); SSF57997 (SUPERFAMILY)
DR_000642-RA	haloacid dehalogenase-like hydrolase	1102	20	4.03e-33	0.826	2	P:metabolic process; F:hydrolase activity		IPR023214 (G3DSA:3.40.50.GENE3D); IPR023214 (SUPERFAMILY)
DR_000643-RA	homeobox domain-containing [Marssonina brunnea multigermtubi MB_m1]	2583	12	1.41e-146	0.6408	2	C:nucleus; F:DNA binding		no IPS match
DR_000644-RA	nucleolar GTP-binding 2 [Marssonina brunnea multigermtubi MB_m1]	1677	20	0	0.831	8	F:GTP binding; P:ribosomal large subunit export from nucleus; F:RNA binding; F:GTPase activity; P:positive regulation of growth rate; P:rRNA processing; C:nucleolus; C:preribosome, large subunit precursor		IPR006073 (PRINTS); IPR023179 (G3DSA:1.10.1580.GENE3D); IPR006073 (PFAM); IPR027417 (G3DSA:3.40.50.GENE3D); IPR014813 (PFAM); PTHR11089:SF30 (PANTHER); PTHR11089 (PANTHER); IPR030378 (PROSITE_PROFILES); IPR027417 (SUPERFAMILY)
DR_000645-RA	HLH transcription factor [Purpureocillium lilacinum]	1168	20	4.49e-98	0.665	1	F:binding		IPR011598 (G3DSA:4.10.280.GENE3D); IPR011598 (PFAM); PTHR12565 (PANTHER); PTHR12565:SF51 (PANTHER); IPR011598 (PROSITE_PROFILES); IPR011598 (SUPERFAMILY)
DR_000646-RA	toxin biosynthesis cytochrome P450 monooxygenase [Marssonina brunnea multigermtubi MB_m1]	1880	20	2.31e-160	0.5825	2	F:oxidoreductase activity; F:binding		IPR002401 (PRINTS); IPR001128 (PRINTS); IPR001128 (G3DSA:1.10.630.GENE3D); IPR001128 (PFAM); PTHR24305 (PANTHER); PTHR24305:SF94 (PANTHER); IPR001128 (SUPERFAMILY)
DR_000647-RA	SET domain-containing [Marssonina brunnea multigermtubi MB_m1]	1072	20	1.36e-103	0.667	11	C:nucleus; F:DNA binding; P:histone lysine methylation; P:chromosome organization; P:nuclear division; F:histone-lysine N-methyltransferase activity; P:nuclear chromosome segregation; C:chromosome, centromeric region; P:chromatin silencing at centromere outer repeat region; P:single organism reproductive process; P:establishment of chromosome localization	EC:2.1.1.43	no IPS match
DR_000648-RA	nucleolar NOP52 variant [Marssonina brunnea multigermtubi MB_m1]	777	20	2.79e-131	0.6885	3	P:rRNA processing; C:preribosome, small subunit precursor; C:preribosome, large subunit precursor		IPR010301 (PFAM); IPR011989 (G3DSA:1.25.10.GENE3D); IPR010301 (PANTHER)
DR_000649-RA	sphingoid long chain base kinase [Marssonina brunnea multigermtubi MB_m1]	1921	20	0	0.789	2	P:phosphorylation; F:kinase activity		IPR001206 (SMART); IPR001206 (PFAM); PTHR12358:SF31 (PANTHER); PTHR12358 (PANTHER); IPR001206 (PROSITE_PROFILES); IPR016064 (SUPERFAMILY)
DR_000650-RA	beta subunit [Phialocephala scopiformis]	3024	20	0	0.936	6	P:ER to Golgi vesicle-mediated transport; F:structural molecule activity; C:cytosol; C:Golgi membrane; P:intracellular protein transport; C:COPI vesicle coat		IPR029446 (PFAM); IPR002553 (PFAM); IPR011710 (PFAM); IPR011989 (G3DSA:1.25.10.GENE3D); IPR016460 (PANTHER); IPR016024 (SUPERFAMILY)
DR_000651-RA	Mago nashi	828	20	2.34e-48	0.5655	7	P:biological_process; F:ATP binding; C:nucleus; C:exon-exon junction complex; P:RNA splicing; C:cytosol; F:molecular_function		IPR004023 (G3DSA:3.30.1560.GENE3D); IPR004023 (PFAM); IPR004023 (SUPERFAMILY)
DR_000652-RA	vacuolar import and degradation [Marssonina brunnea multigermtubi MB_m1]	1359	20	2.79e-123	0.833	3	F:ubiquitin protein ligase activity; P:proteasome-mediated ubiquitin-dependent protein catabolic process; P:protein ubiquitination		IPR018618 (PFAM); PTHR15898 (PANTHER)
DR_000653-RA	UPF0132 domain [Marssonina brunnea multigermtubi MB_m1]	810	20	5.81e-57	0.6215	1	C:membrane		PTHR36460 (PANTHER)
DR_000654-RA	MYND finger family [Marssonina brunnea multigermtubi MB_m1]	1219	20	2.37e-26	0.782	2	F:DNA binding; P:regulation of transcription, DNA-templated		no IPS match
DR_000655-RA	ubiquitin carboxy terminal hydrolase [Marssonina brunnea multigermtubi MB_m1]	1962	20	0	0.6885	5	P:protein deubiquitination; C:integral component of membrane; C:mitochondrial outer membrane; F:thiol-dependent ubiquitinyl hydrolase activity; P:ubiquitin-dependent protein catabolic process	EC:3.4.19.12	IPR001394 (PFAM); PTHR24006:SF470 (PANTHER); PTHR24006:SF470 (PANTHER); PTHR24006:SF470 (PANTHER); PTHR24006:SF470 (PANTHER); PTHR24006 (PANTHER); PTHR24006 (PANTHER); PTHR24006 (PANTHER); PTHR24006 (PANTHER); IPR028889 (PROSITE_PROFILES); SSF54001 (SUPERFAMILY)
DR_000656-RA	fructose bisphosphate aldolase [Metarhizium robertsii ARSEF 23]	3529	20	3.26e-142	0.849	7	C:nucleus; P:gluconeogenesis; F:zinc ion binding; C:mitochondrion; P:glycolytic process; C:cytosol; F:fructose-bisphosphate aldolase activity	EC:4.1.2.13	no IPS match
DR_000657-RA	oxysterol-binding [Marssonina brunnea multigermtubi MB_m1]	1251	20	0	0.8325	3	F:zinc ion binding; P:glycolytic process; F:fructose-bisphosphate aldolase activity	EC:4.1.2.13	IPR000648 (PFAM); PTHR10972:SF27 (PANTHER); PTHR10972:SF27 (PANTHER); IPR000648 (PANTHER); IPR000648 (PANTHER); SSF144000 (SUPERFAMILY)
DR_000658-RA	hypothetical protein MBM_05771 [Marssonina brunnea f. sp. 'multigermtubi' MB_m1]	3195	20	0	0.4795	2	C:membrane; C:integral component of membrane		no IPS match
DR_000659-RA	serin endopeptidase	2736	20	1.46e-172	0.591	7	C:cell wall; P:proteolysis; C:membrane; C:integral component of membrane; F:serine-type endopeptidase activity; F:peptidase activity; F:carbon-nitrogen ligase activity, with glutamine as amido-N-donor		IPR010435 (PFAM); IPR000209 (PFAM); IPR000209 (G3DSA:3.40.50.GENE3D); IPR015500 (PANTHER); PTHR10795:SF359 (PANTHER); IPR000209 (SUPERFAMILY)
DR_000660-RA	DNase1 [Marssonina brunnea multigermtubi MB_m1]	507	20	2.09e-74	0.737				no IPS match
DR_000661-RA	rnapii degradation factor def1 [Marssonina brunnea multigermtubi MB_m1]	3029	20	8.09e-176	0.7415				no IPS match
DR_000662-RA	hypothetical protein MBM_05769 [Marssonina brunnea f. sp. 'multigermtubi' MB_m1]	1290	20	1.53e-148	0.534				no IPS match
DR_000663-RA	aldehyde dehydrogenase [Marssonina brunnea multigermtubi MB_m1]	2061	20	0	0.8365	4	F:aldehyde dehydrogenase (NAD) activity; P:reciprocal meiotic recombination; C:integral component of membrane; P:oxidation-reduction process	EC:1.2.1.3	IPR016162 (G3DSA:3.40.605.GENE3D); IPR016163 (G3DSA:3.40.309.GENE3D); IPR015590 (PFAM); PTHR11699 (PANTHER); PTHR11699:SF25 (PANTHER); IPR016161 (SUPERFAMILY)
DR_000664-RA	ATP synthase D mitochondrial	771	20	1.79e-54	0.8755	5	C:mitochondrial proton-transporting ATP synthase, stator stalk; P:protein complex assembly; F:proton-transporting ATPase activity, rotational mechanism; P:ATP synthesis coupled proton transport; F:proton-transporting ATP synthase activity, rotational mechanism		PF05873 (PFAM); IPR008689 (PANTHER); PTHR12700:SF12 (PANTHER); IPR008689 (SUPERFAMILY)
DR_000665-RA	nascent polypeptide-associated complex alpha polypeptide [Marssonina brunnea multigermtubi MB_m1]	852	20	2.49e-23	0.847	12	C:nucleus; C:nascent polypeptide-associated complex; F:phosphatidylinositol-4-phosphate binding; F:structural constituent of ribosome; F:phosphatidylinositol-3,5-bisphosphate binding; F:unfolded protein binding; F:phosphatidic acid binding; F:phosphatidylinositol-3-phosphate binding; P:'de novo' cotranslational protein folding; C:ribosome; P:posttranslational protein targeting to membrane; P:tran…		G3DSA:1.10.8.10 (GENE3D); IPR016641 (PANTHER)
DR_000666-RA	60S ribosomal L14	622	20	7.96e-56	0.882	5	C:nucleus; F:structural constituent of ribosome; C:cytosol; C:ribosome; P:translation		IPR002784 (PFAM); IPR014722 (G3DSA:2.30.30.GENE3D); PTHR11127 (PANTHER); IPR008991 (SUPERFAMILY)
DR_000667-RA	C-5 cytosine-specific DNA methylase [Marssonina brunnea multigermtubi MB_m1]	3074	20	0	0.6305	2	P:metabolic process; F:transferase activity		IPR029063 (G3DSA:3.40.50.GENE3D); IPR029063 (PFAM); PTHR10629 (PANTHER); PTHR10629 (PANTHER); PTHR10629:SF32 (PANTHER); PTHR10629:SF32 (PANTHER); IPR029063 (SUPERFAMILY)
DR_000668-RA	amidophosphoribosyltransferase [Marssonina brunnea multigermtubi MB_m1]	1839	20	0	0.8825	8	F:identical protein binding; C:cytoplasm; P:'de novo' IMP biosynthetic process; P:nucleoside metabolic process; F:amidophosphoribosyltransferase activity; P:purine nucleobase biosynthetic process; P:adenine metabolic process; F:hydrolase activity	EC:2.4.2.14	IPR005854 (TIGRFAM); PF13522 (PFAM); IPR000836 (PFAM); IPR029057 (G3DSA:3.40.50.GENE3D); IPR029055 (G3DSA:3.60.20.GENE3D); PTHR11907:SF0 (PANTHER); PTHR11907 (PANTHER); IPR005854 (HAMAP); IPR017932 (PROSITE_PROFILES); IPR029057 (SUPERFAMILY); IPR029055 (SUPERFAMILY)
DR_000669-RA	base excision DNA repair [Marssonina brunnea multigermtubi MB_m1]	1506	20	3.55e-173	0.633	3	P:DNA repair; P:base-excision repair; F:catalytic activity		IPR003265 (SMART); IPR003265 (PFAM); IPR011257 (G3DSA:1.10.340.GENE3D); IPR023170 (G3DSA:1.10.1670.GENE3D); PTHR10359:SF31 (PANTHER); PTHR10359 (PANTHER); PTHR10359:SF31 (PANTHER); PTHR10359 (PANTHER); IPR011257 (SUPERFAMILY)
DR_000670-RA	fused signal recognition particle receptor	2170	20	7.13e-162	0.7945	7	F:GTP binding; C:nucleus; P:SRP-dependent cotranslational protein targeting to membrane; F:GTPase activity; C:cytosol; C:signal recognition particle receptor complex; F:signal recognition particle binding		IPR000897 (SMART); IPR027417 (G3DSA:3.40.50.GENE3D); IPR000897 (PFAM); G3DSA:1.20.120.140 (GENE3D); PTHR11564:SF16 (PANTHER); PTHR11564 (PANTHER); IPR027417 (SUPERFAMILY)
DR_000671-RA	Integral membrane	1131	20	2.15e-134	0.916	3	F:catalytic activity; P:metabolic process; C:integral component of membrane		PF03878 (PFAM); IPR005578 (PANTHER); PTHR14083:SF0 (PANTHER)
DR_000672-RA	Fasciclin domain family [Marssonina brunnea multigermtubi MB_m1]	1576	20	0	0.699	1	C:extracellular space		IPR000782 (G3DSA:2.30.180.GENE3D); IPR000782 (PFAM); PTHR10900:SF83 (PANTHER); PTHR10900 (PANTHER); IPR000782 (PROSITE_PROFILES); IPR000782 (SUPERFAMILY)
DR_000673-RA	glutamate decarboxylase	1792	20	0	0.8985	7	P:glutamate catabolic process; F:calmodulin binding; F:pyridoxal phosphate binding; C:cytoplasm; F:glutamate decarboxylase activity; P:cellular response to oxidative stress; F:transferase activity	EC:4.1.1.15	IPR015421 (G3DSA:3.40.640.GENE3D); IPR010107 (TIGRFAM); IPR002129 (PFAM); PTHR11999 (PANTHER); PTHR11999 (PANTHER); PTHR11999:SF99 (PANTHER); IPR015424 (SUPERFAMILY)
DR_000674-RA	DASH family cryptochrome [Marssonina brunnea multigermtubi MB_m1]	2032	20	0	0.7665	2	P:DNA repair; F:DNA photolyase activity	EC:4.1.99	IPR002081 (PRINTS); IPR005101 (PFAM); G3DSA:1.10.579.10 (GENE3D); G3DSA:1.25.40.80 (GENE3D); IPR014133 (TIGRFAM); IPR014133 (PTHR11455:PANTHER); PTHR11455 (PANTHER); IPR005101 (SUPERFAMILY)
DR_000675-RA	NAD(P)-binding Rossmann-fold containing [Glarea lozoyensis ATCC 20868]	2082	20	1.77e-136	0.9265	3	F:oxidoreductase activity; C:integral component of membrane; P:oxidation-reduction process		IPR002347 (PRINTS); IPR002347 (PRINTS); PF13561 (PFAM); IPR016040 (G3DSA:3.40.50.GENE3D); IPR002347 (PANTHER); IPR002347 (PANTHER); PTHR24322:SF330 (PANTHER); IPR016040 (SUPERFAMILY)
DR_000676-RA	glutamine synthetase	1614	20	0	0.8615	5	C:integral component of membrane; P:glutamine biosynthetic process; P:phosphorylation; F:kinase activity; F:glutamate-ammonia ligase activity	EC:6.3.1.2	IPR008146 (SMART); IPR008146 (PFAM); IPR014746 (G3DSA:3.30.590.GENE3D); PTHR20852:SF35 (PANTHER); PTHR20852 (PANTHER); SSF55931 (SUPERFAMILY)
DR_000677-RA	thioesterase family [Marssonina brunnea multigermtubi MB_m1]	906	20	1.36e-90	0.6295	2	C:mitochondrion; C:integral component of membrane		IPR029069 (G3DSA:3.10.129.GENE3D); IPR006683 (PFAM); PTHR12418 (PANTHER); PTHR12418:SF16 (PANTHER); IPR029069 (SUPERFAMILY)
DR_000678-RA	oxysterol-binding [Phialocephala scopiformis]	3948	20	0	0.7535	1	C:cytosol		IPR002110 (PRINTS); IPR001849 (SMART); IPR002110 (SMART); IPR020683 (G3DSA:1.25.40.GENE3D); IPR002110 (PFAM); IPR001849 (PFAM); IPR011993 (G3DSA:2.30.29.GENE3D); PF13857 (PFAM); PTHR10972:SF96 (PANTHER); IPR000648 (PANTHER); PTHR10972:SF96 (PANTHER); IPR000648 (PANTHER); IPR020683 (PROSITE_PROFILES); IPR001849 (PROSITE_PROFILES); IPR002110 (PROSITE_PROFILES); IPR002110 (PROSITE_PROFILES); IPR0119…
DR_000679-RA	ATP12-domain-containing [Phialocephala scopiformis]	1223	20	1.14e-164	0.8075	4	F:FAD binding; F:oxidoreductase activity; P:proton-transporting ATP synthase complex assembly; P:oxidation-reduction process		IPR023335 (G3DSA:1.10.3580.GENE3D); IPR011419 (PFAM); IPR011419 (PANTHER); SSF160909 (SUPERFAMILY)
DR_000680-RA	NADH-ubiquinone oxidoreductase kDa subunit [Marssonina brunnea multigermtubi MB_m1]	666	20	3.02e-35	0.473				IPR007741 (PFAM); IPR012336 (G3DSA:3.40.30.GENE3D); IPR016464 (PANTHER); IPR012336 (SUPERFAMILY)
DR_000681-RA	UPF0041 domain	1269	20	1.67e-30	0.9	3	C:integral component of membrane; P:mitochondrial pyruvate transport; C:mitochondrial inner membrane		IPR005336 (PFAM)
DR_000682-RA	chitin synthase activator (Chs3) [Marssonina brunnea multigermtubi MB_m1]	3582	20	0	0.622	1	P:metabolic process		IPR006597 (SMART); IPR011990 (G3DSA:1.25.40.GENE3D); IPR006597 (PFAM); PTHR11102:SF81 (PANTHER); PTHR11102 (PANTHER); PTHR11102:SF81 (PANTHER); PTHR11102 (PANTHER); SSF81901 (SUPERFAMILY); SSF81901 (SUPERFAMILY)
DR_000683-RA	assembly factor cbp-4 [Marssonina brunnea multigermtubi MB_m1]	654	20	2.52e-40	0.86	3	P:mitochondrial respiratory chain complex III assembly; C:integral component of mitochondrial membrane; C:mitochondrial inner membrane		IPR012420 (PFAM); PTHR28202:SF1 (PANTHER); PTHR28202 (PANTHER)
DR_000684-RA	hypothetical protein MBM_07338 [Marssonina brunnea f. sp. 'multigermtubi' MB_m1]	817	1	2.32e-45	0.62				no IPS match
DR_000685-RA	g1 s-specific cyclin pcl5	2138	20	0	0.6945	2	F:protein kinase binding; P:regulation of cyclin-dependent protein serine/threonine kinase activity		IPR013922 (PFAM); PTHR15615:SF0 (PANTHER); PTHR15615:SF0 (PANTHER); PTHR15615 (PANTHER); PTHR15615 (PANTHER)
DR_000686-RA	---NA---	572							no IPS match
DR_000687-RA	outer membrane iml2 [Phialocephala scopiformis]	2268	20	0	0.614	2	C:membrane; C:cytoplasmic part		IPR019412 (PFAM); PTHR31859:SF1 (PANTHER); PTHR31859 (PANTHER); PTHR31859 (PANTHER); PTHR31859:SF1 (PANTHER)
DR_000688-RA	---NA---	659							no IPS match
DR_000689-RA	phosphoglycerate kinase	1662	20	0	0.9485	3	F:ATP binding; F:phosphoglycerate kinase activity; P:glycolytic process	EC:2.7.2.3	IPR001576 (PRINTS); IPR001576 (PFAM); IPR015901 (G3DSA:3.40.50.GENE3D); IPR001576 (PANTHER); PTHR11406:SF6 (PANTHER); IPR001576 (SUPERFAMILY)
DR_000690-RA	Mpv17 PMP22 family [Marssonina brunnea multigermtubi MB_m1]	1422	20	6.95e-109	0.858	4	F:hydrolase activity, acting on carbon-nitrogen (but not peptide) bonds; P:nitrogen compound metabolic process; C:integral component of membrane; C:fungal-type vacuole		IPR007248 (PFAM); IPR007248 (PANTHER); PTHR11266:SF8 (PANTHER); IPR007248 (PANTHER); PTHR11266:SF8 (PANTHER)
DR_000691-RA	glycosyl hydrolase family 53	1207	20	1.83e-148	0.744	3	P:carbohydrate metabolic process; F:arabinogalactan endo-1,4-beta-galactosidase activity; F:glucosidase activity	EC:3.2.1.89; EC:3.2.1	IPR013781 (G3DSA:3.20.20.GENE3D); IPR011683 (PFAM); PTHR34983 (PANTHER); PTHR34983:SF1 (PANTHER); IPR017853 (SUPERFAMILY)
DR_000692-RA	RSC complex subunit Rsc7 [Marssonina brunnea multigermtubi MB_m1]	2219	20	0	0.78	1	C:SWI/SNF complex		no IPS match
DR_000693-RA	asparagine synthase [Marssonina brunnea multigermtubi MB_m1]	1848	20	7.45e-170	0.6595	1	F:catalytic activity		IPR014729 (G3DSA:3.40.50.GENE3D); IPR001962 (PFAM); PTHR11772 (PANTHER); PTHR11772:SF3 (PANTHER); PTHR11772 (PANTHER); PTHR11772:SF3 (PANTHER); SSF52402 (SUPERFAMILY)
DR_000694-RA	guanine nucleotide exchange factor [Marssonina brunnea multigermtubi MB_m1]	2755	20	0	0.7335	3	P:intracellular transport; P:endosomal transport; P:protein localization to vacuole		PTHR23101 (PANTHER); PTHR23101:SF25 (PANTHER); SSF109993 (SUPERFAMILY)
DR_000695-RA	fungal specific transcription factor domain-containing [Marssonina brunnea multigermtubi MB_m1]	2528	20	0	0.762	8	C:nucleus; F:DNA binding; F:zinc ion binding; P:transcription, DNA-templated; P:phosphorylation; F:kinase activity; F:RNA polymerase II transcription factor activity, sequence-specific DNA binding; P:regulation of transcription from RNA polymerase II promoter		IPR011990 (G3DSA:1.25.40.GENE3D)
DR_000696-RA	fungal specific transcription factor domain-containing	2583	20	0	0.8415	7	C:nucleus; F:DNA binding; F:zinc ion binding; P:transcription, DNA-templated; C:integral component of membrane; F:RNA polymerase II transcription factor activity, sequence-specific DNA binding; P:regulation of transcription from RNA polymerase II promoter		IPR007219 (SMART); IPR007219 (PFAM); PTHR31944 (PANTHER); PTHR31944:SF71 (PANTHER)
DR_000697-RA	Positive regulator of purine utilization	7502	20	0	0.779	11	C:nucleus; F:DNA binding; F:zinc ion binding; F:DNA polymerase activity; P:transcription, DNA-templated; C:integral component of membrane; P:phosphorylation; P:DNA metabolic process; F:kinase activity; F:RNA polymerase II transcription factor activity, sequence-specific DNA binding; P:regulation of transcription from RNA polymerase II promoter		IPR002008 (PRINTS); IPR022312 (PRINTS); IPR002054 (SMART); IPR029398 (G3DSA:3.30.210.GENE3D); G3DSA:3.30.460.10 (GENE3D); G3DSA:1.10.150.20 (GENE3D); IPR027421 (G3DSA:1.10.150.GENE3D); IPR010996 (PFAM); IPR029398 (PFAM); IPR018944 (PFAM); IPR028207 (PFAM); PTHR11276 (PANTHER); PTHR11276:SF1 (PANTHER); SSF81585 (SUPERFAMILY); SSF81301 (SUPERFAMILY); IPR010996 (SUPERFAMILY)
DR_000698-RA	superoxide dismutase [Marssonina brunnea multigermtubi MB_m1]	855	20	8.3e-77	0.5725	2	F:metal ion binding; P:metabolic process		IPR001424 (SUPERFAMILY)
DR_000699-RA	L-lactate ferricytochrome c oxidoreductase [Marssonina brunnea multigermtubi MB_m1]	1705	20	0	0.85	5	F:FMN binding; F:oxidoreductase activity; F:metal ion binding; P:oxidation-reduction process; F:heme binding		IPR001199 (PRINTS); IPR001199 (SMART); IPR001199 (PFAM); IPR000262 (PFAM); IPR013785 (G3DSA:3.20.20.GENE3D); IPR001199 (G3DSA:3.10.120.GENE3D); PTHR10578:SF69 (PANTHER); PTHR10578 (PANTHER); IPR001199 (PROSITE_PROFILES); IPR012133 (PROSITE_PROFILES); IPR001199 (SUPERFAMILY); SSF51395 (SUPERFAMILY)
DR_000700-RA	C2H2 finger domain-containing [Marssonina brunnea multigermtubi MB_m1]	3543	20	0	0.5605	1	F:metal ion binding		IPR015880 (SMART)
DR_000701-RA	general substrate transporter	1825	20	1.64e-119	0.7065	3	F:transmembrane transporter activity; C:membrane; P:transport		IPR003663 (PRINTS); G3DSA:1.20.1250.20 (GENE3D); IPR005828 (PFAM); PTHR23500:SF143 (PANTHER); PTHR23500 (PANTHER); IPR020846 (PROSITE_PROFILES); IPR020846 (SUPERFAMILY)
DR_000702-RA	prolyl aminopeptidase	884	20	1.41e-41	0.5315	7	C:membrane; P:proteolysis; C:integral component of membrane; F:aminopeptidase activity; C:cellular_component; F:molecular_function; F:hydrolase activity		IPR029058 (G3DSA:3.40.50.GENE3D); PTHR10992:SF865 (PANTHER); PTHR10992 (PANTHER); IPR029058 (SUPERFAMILY)
DR_000703-RA	pyridoxine kinase [Marssonina brunnea multigermtubi MB_m1]	3423	20	1.38e-150	0.933	16	P:proton transport; P:DNA replication; F:pyridoxal kinase activity; F:sugar:proton symporter activity; P:regulation of DNA replication; P:glucose import; P:pyridoxal 5'-phosphate salvage; F:glucose transmembrane transporter activity; P:glucose transmembrane transport; C:nucleus; C:integral component of plasma membrane; F:DNA binding; F:DNA polymerase processivity factor activity; F:myosin binding…	EC:2.7.1.35	IPR029056 (G3DSA:3.40.1190.GENE3D); IPR004625 (PANTHER); PTHR10534:SF2 (PANTHER); IPR029056 (SUPERFAMILY)
DR_000704-RA	hypothetical protein LY89DRAFT_728701 [Phialocephala scopiformis]	1248	2	2.35e-16	0.73				no IPS match
DR_000705-RA	f-box domain-containing	3309	20	0	0.658				no IPS match
DR_000706-RA	C2 domain containing	4588	20	0	0.8175	1	C:endoplasmic reticulum		IPR008528 (PFAM); IPR014770 (PROSITE_PROFILES)
DR_000707-RA	two-component osmosensing histidine- partial	4537	20	0	0.9125	5	F:phosphorelay sensor kinase activity; P:phosphorelay signal transduction system; C:integral component of membrane; P:signal transduction by protein phosphorylation; C:intracellular	EC:2.7.3	IPR004358 (PRINTS); IPR003594 (SMART); IPR001789 (PFAM); IPR003594 (G3DSA:3.30.565.GENE3D); IPR003594 (PFAM); G3DSA:3.40.50.2300 (GENE3D); PTHR24423 (PANTHER); PTHR24423 (PANTHER); PTHR24423:SF525 (PANTHER); IPR005467 (PROSITE_PROFILES); IPR001789 (PROSITE_PROFILES); IPR003661 (SUPERFAMILY); IPR011006 (SUPERFAMILY); IPR003594 (SUPERFAMILY)
DR_000708-RA	hypothetical protein MBM_02597 [Marssonina brunnea f. sp. 'multigermtubi' MB_m1]	1907	20	0	0.817	2	C:nucleus; C:cytosol		no IPS match
DR_000709-RA	nuclear pore glyco p62	2075	20	7.13e-117	0.882	8	P:RNA export from nucleus; P:protein import into nucleus; F:structural constituent of nuclear pore; C:nuclear periphery; F:phospholipid binding; F:nucleocytoplasmic transporter activity; P:ribonucleoprotein complex export from nucleus; C:nuclear pore central transport channel		IPR007758 (PFAM); IPR026010 (PANTHER); PTHR12084:SF0 (PANTHER)
DR_000710-RA	[Chaetomium globosum CBS ]	897	20	7.91e-28	0.5565	3	P:negative regulation of ATPase activity; F:ATPase inhibitor activity; C:mitochondrion		no IPS match
DR_000711-RA	TH14-3-3 [Beauveria bassiana ARSEF 2860]	2101	20	3.97e-107	0.8505	1	F:protein domain specific binding		IPR000308 (PRINTS); IPR023410 (SMART); IPR023410 (PFAM); G3DSA:1.20.190.20 (GENE3D); IPR000308 (PANTHER); PTHR18860:SF25 (PANTHER); IPR023410 (SUPERFAMILY)
DR_000712-RA	dual specificity phosphatase [Marssonina brunnea multigermtubi MB_m1]	2171	20	0	0.866	23	P:positive regulation of septation initiation signaling; C:condensed nuclear chromosome kinetochore; P:positive regulation of attachment of mitotic spindle microtubules to kinetochore; P:vacuolar transport; P:cellular response to DNA damage stimulus; P:mitotic actomyosin contractile ring maintenance; C:mitotic spindle pole body; P:negative regulation of cyclin-dependent protein serine/threonine k…	EC:3.1.3.48; EC:3.1.3	IPR003595 (SMART); IPR020422 (SMART); IPR029260 (PFAM); IPR000340 (PFAM); IPR029021 (G3DSA:3.90.190.GENE3D); IPR029021 (G3DSA:3.90.190.GENE3D); PTHR23339 (PANTHER); IPR026070 (PTHR23339:PANTHER); IPR000387 (PROSITE_PROFILES); IPR029021 (SUPERFAMILY); IPR029021 (SUPERFAMILY)
DR_000713-RA	transcription factor Pcc1 [Phialocephala scopiformis]	672	20	3.31e-41	0.7765				IPR015419 (PFAM); PTHR31283 (PANTHER); PTHR31283:SF5 (PANTHER)
DR_000714-RA	Phosphorus acquisition-controlling [Marssonina brunnea multigermtubi MB_m1]	2066	20	0	0.694	2	F:DNA binding; F:protein dimerization activity		IPR011598 (SMART); IPR011598 (PFAM); IPR011598 (G3DSA:4.10.280.GENE3D); PTHR10985 (PANTHER); PTHR10985 (PANTHER); PTHR10985:SF94 (PANTHER); PTHR10985:SF94 (PANTHER); IPR011598 (PROSITE_PROFILES); IPR011598 (SUPERFAMILY)
DR_000715-RA	pre-mRNA splicing factor CLF1 [Marssonina brunnea multigermtubi MB_m1]	2102	20	0	0.681	1	C:integral component of membrane		IPR015915 (G3DSA:2.120.10.GENE3D); SSF117281 (SUPERFAMILY)
DR_000716-RA	branched-chain-amino-acid aminotransferase [Marssonina brunnea multigermtubi MB_m1]	1771	20	2.45e-159	0.7745	5	F:L-leucine transaminase activity; F:L-valine transaminase activity; P:cellular amino acid biosynthetic process; P:branched-chain amino acid biosynthetic process; F:L-isoleucine transaminase activity	EC:2.6.1.42	G3DSA:3.20.10.10 (GENE3D); G3DSA:3.30.470.10 (GENE3D); PTHR11825:SF31 (PANTHER); IPR001544 (PANTHER); IPR001544 (SUPERFAMILY)
DR_000717-RA	eukaryotic phosphomannomutase	1173	20	3.96e-126	0.84	3	C:cytoplasm; F:phosphomannomutase activity; P:GDP-mannose biosynthetic process	EC:5.4.2.8	IPR006379 (TIGRFAM); IPR005002 (PFAM); IPR005002 (PANTHER); IPR023214 (SUPERFAMILY)
DR_000718-RA	WW domain-containing [Marssonina brunnea multigermtubi MB_m1]	3747	20	0	0.657				IPR001202 (SMART); IPR001202 (PFAM); G3DSA:2.20.70.10 (GENE3D); PTHR10351:SF48 (PANTHER); PTHR10351 (PANTHER); IPR001202 (PROSITE_PROFILES); IPR001202 (SUPERFAMILY)
DR_000719-RA	cell division control Cdc6 [Marssonina brunnea multigermtubi MB_m1]	1802	20	0	0.7525	19	F:ATPase activity; P:DNA replication initiation; P:peptidyl-serine autophosphorylation; C:DNA replication preinitiation complex; P:pre-replicative complex assembly involved in nuclear cell cycle DNA replication; F:chromatin binding; P:positive regulation of DNA replication initiation; F:protein serine/threonine kinase activity; F:GTP binding; P:cell division; C:nuclear pre-replicative complex; F:…	EC:2.7.11; EC:3.6.1.3	IPR003593 (SMART); IPR027417 (G3DSA:3.40.50.GENE3D); IPR016314 (PIRSF); IPR003593 (PFAM); G3DSA:1.10.8.60 (GENE3D); PTHR10763 (PANTHER); PTHR10763 (PANTHER); PTHR10763:SF26 (PANTHER); PTHR10763:SF26 (PANTHER); IPR027417 (SUPERFAMILY)
DR_000720-RA	HMG box [Marssonina brunnea multigermtubi MB_m1]	1922	20	6.2e-111	0.824				IPR009071 (SMART); IPR009071 (G3DSA:1.10.30.GENE3D); IPR013761 (G3DSA:1.10.150.GENE3D); IPR009071 (PFAM); IPR001660 (PFAM); PTHR13711 (PANTHER); PTHR13711:SF225 (PANTHER); IPR009071 (PROSITE_PROFILES); IPR013761 (SUPERFAMILY); IPR009071 (SUPERFAMILY)
DR_000721-RA	S-methyl-5-thioribose-1-phosphate isomerase	1606	20	1.04e-98	0.7495	5	C:nucleus; C:cytoplasm; P:L-methionine biosynthetic process from S-adenosylmethionine; P:L-methionine biosynthetic process from methylthioadenosine; F:S-methyl-5-thioribose-1-phosphate isomerase activity	EC:5.3.1.23	G3DSA:3.40.50.10470 (GENE3D); IPR000649 (PFAM); PTHR10233:SF6 (PANTHER); PTHR10233 (PANTHER); SSF100950 (SUPERFAMILY)
DR_000722-RA	calreticulin [Marssonina brunnea multigermtubi MB_m1]	2551	20	0	0.8345	5	F:calcium ion binding; C:integral component of membrane; C:endoplasmic reticulum; F:unfolded protein binding; P:protein folding		IPR001580 (PRINTS); IPR013320 (G3DSA:2.60.120.GENE3D); IPR001580 (PFAM); IPR001580 (PANTHER); IPR013320 (SUPERFAMILY); IPR009033 (SUPERFAMILY)
DR_000723-RA	Methylthioribulose-1-phosphate dehydratase	1266	20	3.65e-106	0.864	5	F:methylthioribulose 1-phosphate dehydratase activity; F:zinc ion binding; C:cytoplasm; P:L-methionine biosynthetic process from S-adenosylmethionine; P:L-methionine biosynthetic process from methylthioadenosine	EC:4.2.1.109	IPR001303 (SMART); IPR001303 (G3DSA:3.40.225.GENE3D); IPR001303 (PFAM); IPR017714 (TIGRFAM); IPR017714 (PANTHER); IPR001303 (SUPERFAMILY)
DR_000724-RA	---NA---	445							no IPS match
DR_000725-RA	Arsenite resistance	1363	20	3.52e-125	0.87	5	P:inorganic anion transport; F:inorganic anion transmembrane transporter activity; P:transmembrane transport; F:antiporter activity; C:integral component of membrane		IPR002657 (PFAM); IPR004706 (PTHR10361:PANTHER); IPR002657 (PANTHER)
DR_000726-RA	atp-dependent dna helicase mph1	3465	20	0	0.7225	9	C:nucleus; F:ATP binding; P:DNA duplex unwinding; P:recombinational repair; P:interstrand cross-link repair; F:flap-structured DNA binding; F:3'-5' DNA helicase activity; P:negative regulation of strand invasion; P:DNA replication, Okazaki fragment processing		IPR001650 (SMART); IPR014001 (SMART); G3DSA:1.20.1320.20 (GENE3D); IPR027417 (G3DSA:3.40.50.GENE3D); IPR001650 (PFAM); IPR006935 (PFAM); IPR027417 (G3DSA:3.40.50.GENE3D); PTHR14025:SF20 (PANTHER); PTHR14025 (PANTHER); IPR001650 (PROSITE_PROFILES); IPR014001 (PROSITE_PROFILES); IPR027417 (SUPERFAMILY)
DR_000727-RA	pre-mRNA splicing factor ATP-dependent RNA helicase prp16 [Marssonina brunnea multigermtubi MB_m1]	3009	20	0	0.9085	6	F:ATP binding; C:cytoplasm; C:spliceosomal complex; F:ATP-dependent RNA helicase activity; F:poly(A) RNA binding; P:mRNA splicing, via spliceosome		IPR014001 (SMART); IPR007502 (SMART); IPR001650 (SMART); IPR001650 (PFAM); IPR027417 (G3DSA:3.40.50.GENE3D); IPR011545 (PFAM); IPR007502 (PFAM); IPR027417 (G3DSA:3.40.50.GENE3D); IPR011709 (PFAM); PTHR18934:SF91 (PANTHER); PTHR18934 (PANTHER); IPR001650 (PROSITE_PROFILES); IPR014001 (PROSITE_PROFILES); IPR027417 (SUPERFAMILY)
DR_000728-RA	WD40 repeat [Phialocephala scopiformis]	1870	20	0	0.859	3	C:cytosol; P:rRNA processing; C:nucleolus		IPR020472 (PRINTS); IPR001680 (SMART); PF11715 (PFAM); IPR015943 (G3DSA:2.130.10.GENE3D); IPR001680 (PFAM); PTHR14091 (PANTHER); IPR017986 (PROSITE_PROFILES); IPR001680 (PROSITE_PROFILES); IPR001680 (PROSITE_PROFILES); IPR017986 (SUPERFAMILY)
DR_000729-RA	hypothetical protein MBM_09913 [Marssonina brunnea f. sp. 'multigermtubi' MB_m1]	693	20	1.97e-66	0.5525				no IPS match
DR_000730-RA	[Sclerotinia sclerotiorum 1980]	1054	6	8.4e-57	0.6233				no IPS match
DR_000731-RA	WD repeat domain-containing	1300	20	0	0.9195	9	F:actin filament binding; C:cell division site; C:cell tip; F:ubiquitin binding; P:mitotic cytokinesis; P:Arp2/3 complex-mediated actin nucleation; C:cytosol; C:actin cortical patch; C:Arp2/3 protein complex		IPR001680 (SMART); IPR015943 (G3DSA:2.130.10.GENE3D); IPR001680 (PFAM); IPR017383 (PANTHER); IPR017986 (SUPERFAMILY)
DR_000732-RA	RNA recognition domain-containing [Marssonina brunnea multigermtubi MB_m1]	763	20	2.05e-77	0.924	6	F:nucleotide binding; F:calcium ion binding; C:integral component of membrane; F:mannosyl-oligosaccharide 1,2-alpha-mannosidase activity; F:snRNA binding; P:mRNA splicing, via spliceosome	EC:3.2.1.113	IPR000504 (PFAM); IPR012677 (G3DSA:3.30.70.GENE3D); IPR024888 (PANTHER); IPR000504 (PROSITE_PROFILES); IPR012677 (SUPERFAMILY)
DR_000733-RA	Autophagy-related 10 [Marssonina brunnea multigermtubi MB_m1]	859	20	1.72e-50	0.707	1	C:integral component of membrane		IPR007135 (PFAM)
DR_000734-RA	glycosyl hydrolase family 47 [Marssonina brunnea multigermtubi MB_m1]	2574	20	0	0.7995	10	F:organic cyclic compound binding; F:heterocyclic compound binding; P:glycoprotein ERAD pathway; F:calcium ion binding; P:N-glycan processing; C:integral component of membrane; F:mannosyl-oligosaccharide 1,2-alpha-mannosidase activity; P:protein deglycosylation involved in glycoprotein catabolic process; C:endoplasmic reticulum; P:ER-associated ubiquitin-dependent protein catabolic process	EC:3.2.1.113	IPR001382 (PRINTS); IPR001382 (G3DSA:1.50.10.GENE3D); IPR001382 (PFAM); PTHR11742:SF7 (PANTHER); PTHR11742 (PANTHER); IPR001382 (SUPERFAMILY)
DR_000735-RA	general amino-acid permease GAP1	2186	20	0	0.77	6	C:integral component of plasma membrane; F:L-amino acid transmembrane transporter activity; P:L-alpha-amino acid transmembrane transport; F:antiporter activity; P:carboxylic acid transport; C:vacuole		IPR004841 (PFAM); PTHR11785:SF247 (PANTHER); IPR002293 (PANTHER)
DR_000736-RA	histidine acid phosphatase [Marssonina brunnea multigermtubi MB_m1]	1495	20	3.14e-173	0.8095	3	C:integral component of membrane; P:dephosphorylation; F:acid phosphatase activity	EC:3.1.3.2	IPR029033 (G3DSA:3.40.50.GENE3D); PTHR11567:SF110 (PANTHER); PTHR11567 (PANTHER); IPR029033 (SUPERFAMILY)
DR_000737-RA	flavin dependent monooxygenase [Phialocephala scopiformis]	1791	20	6.7e-174	0.6795	4	F:nucleotide binding; F:coenzyme binding; P:oxidation-reduction process; F:monooxygenase activity		IPR020946 (PFAM); IPR023753 (G3DSA:3.50.50.GENE3D); PTHR23023 (PANTHER); PTHR23023:SF4 (PANTHER); IPR023753 (SUPERFAMILY)
DR_000738-RA	C6 finger domain [Marssonina brunnea multigermtubi MB_m1]	2733	20	2.14e-116	0.668	5	C:nucleus; F:zinc ion binding; C:integral component of membrane; F:RNA polymerase II transcription factor activity, sequence-specific DNA binding; P:regulation of transcription from RNA polymerase II promoter		no IPS match
DR_000739-RA	2,4-dienoyl- reductase [Marssonina brunnea multigermtubi MB_m1]	1366	20	2.23e-101	0.755				IPR002347 (PRINTS); IPR016040 (G3DSA:3.40.50.GENE3D); PF13561 (PFAM); PTHR24322:SF427 (PANTHER); IPR002347 (PANTHER); PTHR24322:SF427 (PANTHER); IPR016040 (SUPERFAMILY)
DR_000740-RA	[Marssonina brunnea multigermtubi MB_m1]	903	20	1.24e-76	0.6015	4	C:mitochondrion; C:membrane; C:integral component of membrane; P:mitophagy		IPR013901 (PFAM); PTHR37278:SF1 (PANTHER); PTHR37278 (PANTHER); PTHR37278:SF1 (PANTHER); PTHR37278 (PANTHER)
DR_000741-RA	hypothetical protein LY89DRAFT_693768 [Phialocephala scopiformis]	1412	20	1.31e-24	0.8665				no IPS match
DR_000742-RA	alpha-1,2-mannosyltransferase [Xylona heveae TC161]	1588	20	0	0.8145	2	F:transferase activity, transferring glycosyl groups; C:integral component of membrane		IPR021848 (PFAM)
DR_000743-RA	hypothetical protein MBM_09945 [Marssonina brunnea f. sp. 'multigermtubi' MB_m1]	8436	20	8.46e-54	0.6205	2	F:nucleic acid binding; F:metal ion binding		no IPS match
DR_000744-RA	hydrolase [Glarea lozoyensis ATCC 20868]	867	20	1.55e-93	0.5605	4	P:metabolic process; F:phosphatase activity; P:dephosphorylation; F:hydrolase activity		IPR023214 (G3DSA:3.40.50.GENE3D); PF12710 (PFAM); PTHR28181:SF1 (PANTHER); PTHR28181 (PANTHER); IPR023214 (SUPERFAMILY)
DR_000745-RA	---NA---	330							no IPS match
DR_000746-RA	C2H2 type zinc finger domain-containing [Marssonina brunnea multigermtubi MB_m1]	2882	20	0	0.839	2	F:nucleic acid binding; F:metal ion binding		no IPS match
DR_000747-RA	RING finger domain [Marssonina brunnea multigermtubi MB_m1]	2334	20	5.83e-53	0.5815	3	F:organic cyclic compound binding; F:heterocyclic compound binding; P:cellular protein metabolic process		no IPS match
DR_000748-RA	hypothetical protein MBM_06240 [Marssonina brunnea f. sp. 'multigermtubi' MB_m1]	1229	20	0	0.778				PTHR41677 (PANTHER); PTHR41677:SF1 (PANTHER)
DR_000749-RA	cytochrome c oxidase-assembly factor cox23,mitochondrial precursor	818	20	4.68e-16	0.6065	2	C:mitochondrion; P:mitochondrial respiratory chain complex assembly		IPR009069 (G3DSA:1.10.810.GENE3D); IPR009069 (SUPERFAMILY)
DR_000750-RA	cytoskeleton organization (Dec1) [Marssonina brunnea multigermtubi MB_m1]	3521	20	0	0.5925	3	C:NatB complex; P:N-terminal peptidyl-methionine acetylation; F:peptide alpha-N-acetyltransferase activity		IPR019183 (PFAM); PTHR22767 (PANTHER); PTHR22767:SF3 (PANTHER)
DR_000751-RA	hypothetical protein MBM_06243 [Marssonina brunnea f. sp. 'multigermtubi' MB_m1]	662	20	1.52e-50	0.694	1	C:integral component of membrane		IPR018815 (PFAM); PTHR28029 (PANTHER)
DR_000752-RA	prenyltransferase and squalene oxidase [Marssonina brunnea multigermtubi MB_m1]	1585	20	4.76e-166	0.613	1	F:transferase activity		IPR001330 (PFAM); IPR008930 (G3DSA:1.50.10.GENE3D); PTHR11774 (PANTHER); PTHR11774:SF4 (PANTHER); IPR008930 (SUPERFAMILY)
DR_000753-RA	Zn-dependent exopeptidase [Phialocephala scopiformis]	1096	20	1.67e-79	0.78	2	P:proteolysis; F:metallopeptidase activity		IPR011650 (G3DSA:3.30.70.GENE3D); IPR011650 (PFAM); PTHR11014:SF79 (PANTHER); PTHR11014 (PANTHER); IPR011650 (SUPERFAMILY)
DR_000754-RA	glucosamine-fructose-6-phosphate aminotransferase	2414	20	0	0.8995	5	P:fungal-type cell wall chitin biosynthetic process; F:glutamine-fructose-6-phosphate transaminase (isomerizing) activity; P:fructose 6-phosphate metabolic process; P:UDP-N-acetylglucosamine metabolic process; F:carbohydrate binding	EC:2.6.1.16	G3DSA:3.40.50.10490 (GENE3D); G3DSA:3.40.50.10490 (GENE3D); IPR029055 (G3DSA:3.60.20.GENE3D); IPR001347 (PFAM); IPR017932 (PFAM); PTHR10937 (PANTHER); PTHR10937 (PANTHER); IPR005855 (PTHR10937:PANTHER); IPR005855 (PTHR10937:PANTHER); IPR017932 (PROSITE_PROFILES); IPR001347 (PROSITE_PROFILES); IPR001347 (PROSITE_PROFILES); IPR029055 (SUPERFAMILY); SSF53697 (SUPERFAMILY)
DR_000755-RA	26S protease regulatory subunit s10b [Marssonina brunnea multigermtubi MB_m1]	1562	20	0	0.9115	15	F:protein domain specific binding; C:proteasome regulatory particle, base subcomplex; P:nucleotide-excision repair; F:peptidase activity; P:positive regulation of proteasomal protein catabolic process; P:positive regulation of RNA polymerase II transcriptional preinitiation complex assembly; P:positive regulation of transcription elongation from RNA polymerase II promoter; F:ATP binding; F:RNA bi…		IPR003959 (PFAM); IPR027417 (G3DSA:3.40.50.GENE3D); G3DSA:1.10.8.60 (GENE3D); PTHR23073:SF31 (PANTHER); PTHR23073 (PANTHER); IPR027417 (SUPERFAMILY)
DR_000756-RA	N-terminal [Penicillium expansum]	1846	20	0	0.7305	3	C:cytoplasm; F:metal ion binding; F:lyase activity		IPR000941 (PRINTS); IPR020810 (SMART); IPR020810 (PFAM); IPR029065 (G3DSA:3.20.20.GENE3D); IPR000941 (PANTHER); IPR029065 (SUPERFAMILY)
DR_000757-RA	translation initiation factor eIF3 subunit [Marssonina brunnea multigermtubi MB_m1]	1626	20	7.85e-84	0.857	12	F:magnesium ion binding; F:phosphopyruvate hydratase activity; F:translation initiation factor activity; P:formation of translation preinitiation complex; C:eukaryotic 43S preinitiation complex; P:cytoplasmic translation; P:glycolytic process; C:integral component of membrane; C:eukaryotic 48S preinitiation complex; P:regulation of translational initiation; C:phosphopyruvate hydratase complex; C:…	EC:4.2.1.11	IPR023194 (G3DSA:1.10.246.GENE3D); IPR013906 (PFAM); IPR013906 (PANTHER)
DR_000758-RA	rRNA-processing UTP23 [Marssonina brunnea multigermtubi MB_m1]	1027	20	4.56e-83	0.829	9	C:small-subunit processome; P:endonucleolytic cleavage to generate mature 5'-end of SSU-rRNA from (SSU-rRNA, 5.8S rRNA, LSU-rRNA); F:catalytic activity; P:endonucleolytic cleavage in 5'-ETS of tricistronic rRNA transcript (SSU-rRNA, 5.8S rRNA, LSU-rRNA); C:mitochondrion; C:integral component of membrane; P:endonucleolytic cleavage in ITS1 to separate SSU-rRNA from 5.8S rRNA and LSU-rRNA from tric…		IPR006984 (PFAM); PTHR12416:SF3 (PANTHER); PTHR12416 (PANTHER)
DR_000759-RA	phosphatase [Marssonina brunnea multigermtubi MB_m1]	1382	20	1.65e-176	0.742	2	F:catalytic activity; C:membrane		IPR001932 (G3DSA:3.60.40.GENE3D); PTHR12320:SF13 (PANTHER); PTHR12320 (PANTHER); IPR001932 (SUPERFAMILY)
DR_000760-RA	ph domain-containing	3983	20	0	0.6	5	F:receptor signaling protein serine/threonine kinase activity; C:cytoplasm; P:signal transduction; P:signal transduction by protein phosphorylation; F:3',5'-cyclic-nucleotide phosphodiesterase activity		no IPS match
DR_000761-RA	6,7-dimethyl-8-ribityllumazine synthase	923	20	2e-58	0.92	5	F:6,7-dimethyl-8-ribityllumazine synthase activity; P:riboflavin biosynthetic process; F:riboflavin binding; F:transferase activity; C:riboflavin synthase complex	EC:5.4	IPR002180 (TIGRFAM); IPR002180 (G3DSA:3.40.50.GENE3D); IPR002180 (PFAM); IPR002180 (PANTHER); IPR002180 (SUPERFAMILY)
DR_000762-RA	hypothetical protein MBM_06229 [Marssonina brunnea f. sp. 'multigermtubi' MB_m1]	3098	20	0	0.5975				PTHR42068 (PANTHER)
DR_000763-RA	cation diffusion facilitator 10 [Marssonina brunnea multigermtubi MB_m1]	2089	20	0	0.846	5	P:response to zinc ion; P:regulation of sequestering of zinc ion; C:integral component of membrane; F:zinc ion transmembrane transporter activity; P:zinc II ion transmembrane transport		IPR027469 (G3DSA:1.20.1510.GENE3D); IPR002524 (PANTHER); PTHR11562:SF41 (PANTHER); SSF161111 (SUPERFAMILY)
DR_000764-RA	Ubiquitin [Glarea lozoyensis ATCC 20868]	1444	20	1.53e-95	0.563	5	C:nucleus; P:protein sumoylation; P:mitotic sister chromatid segregation; F:protein tag; C:septin ring		IPR022617 (PFAM); G3DSA:3.10.20.90 (GENE3D); PTHR10562:SF27 (PANTHER); PTHR10562 (PANTHER); IPR000626 (PROSITE_PROFILES); IPR029071 (SUPERFAMILY)
DR_000765-RA	u6 snrna-associated sm partial	983	20	4.04e-29	0.72	10	F:RNA binding; P:tRNA processing; P:maturation of SSU-rRNA; C:U4/U6 x U5 tri-snRNP complex; C:cytoplasmic mRNA processing body; C:spliceosomal complex; C:nucleolus; C:U6 snRNP; C:small nucleolar ribonucleoprotein complex; P:mRNA splicing, via spliceosome		G3DSA:2.30.30.100 (GENE3D); IPR001163 (PFAM); PTHR11021 (PANTHER); IPR010920 (SUPERFAMILY)
DR_000766-RA	QDE3 [Marssonina brunnea multigermtubi MB_m1]	5413	20	0	0.6855	18	P:DNA double-strand break processing; P:mitotic cell cycle process; P:recombinational repair; P:meiotic cell cycle process; P:negative regulation of cell cycle; P:telomere maintenance; C:chromosome; F:ATP-dependent DNA helicase activity; P:mitotic recombination; P:cellular developmental process; P:maintenance of rDNA; F:nucleotide binding; P:DNA duplex unwinding; P:nuclear division; C:nuclear lum…		IPR014001 (SMART); IPR001650 (SMART); IPR018982 (SMART); IPR004589 (TIGRFAM); IPR011991 (G3DSA:1.10.10.GENE3D); IPR018982 (PFAM); IPR032284 (PFAM); IPR011545 (PFAM); IPR027417 (G3DSA:3.40.50.GENE3D); IPR027417 (G3DSA:3.40.50.GENE3D); IPR001650 (PFAM); PTHR13710 (PANTHER); PTHR13710:SF70 (PANTHER); IPR001650 (PROSITE_PROFILES); IPR014001 (PROSITE_PROFILES); IPR011991 (SUPERFAMILY); IPR027417 (SUPE…
DR_000767-RA	Nitrate transporter	1732	20	0	0.751	6	F:nitrate transmembrane transporter activity; P:transmembrane transport; P:nitrite transport; C:integral component of membrane; P:nitrate transport; F:nitrite uptake transmembrane transporter activity		G3DSA:1.20.1250.20 (GENE3D); IPR011701 (PFAM); PTHR11662:SF272 (PANTHER); PTHR11662 (PANTHER); IPR020846 (SUPERFAMILY)
DR_000768-RA	---NA---	1762							no IPS match
DR_000769-RA	GPI anchored serine-threonine rich [Marssonina brunnea multigermtubi MB_m1]	1248	20	1.94e-42	0.534				IPR018466 (PFAM)
DR_000770-RA	POPLD domain-containing [Marssonina brunnea multigermtubi MB_m1]	2555	20	0	0.756	10	P:RNA phosphodiester bond hydrolysis, endonucleolytic; F:ribonuclease P activity; F:RNA binding; C:ribonuclease MRP complex; F:ribonuclease MRP activity; P:rRNA processing; P:tRNA 5'-leader removal; C:nucleolar ribonuclease P complex; P:intronic box C/D snoRNA processing; P:mRNA cleavage	EC:3.1.26.5	IPR009723 (PFAM); IPR012590 (PFAM); PTHR22731 (PANTHER); PTHR22731:SF3 (PANTHER)
DR_000771-RA	AGC NDR kinase	2574	20	0	0.905	16	P:maintenance of endoplasmic reticulum location involved in endoplasmic reticulum polarization at cell division site; C:medial cortex; P:positive regulation of septation initiation signaling; P:positive regulation of nuclear migration during mitotic telophase; F:protein serine/threonine kinase activity; P:positive regulation of mitotic spindle elongation; C:mitotic spindle pole body; P:mitotic cy…	EC:2.7.11	no IPS match
DR_000772-RA	flavin-containing superfamily amine oxidase	1425	20	4.53e-118	0.5835	2	F:oxidoreductase activity; P:oxidation-reduction process		no IPS match
DR_000773-RA	regulator of g	1718	20	1.62e-71	0.5725	1	C:membrane		PTHR39466 (PANTHER)
DR_000774-RA	NTF2 [Glarea lozoyensis ATCC 20868]	677	20	3.88e-63	0.811				IPR032710 (G3DSA:3.10.450.GENE3D); IPR009783 (PFAM); PTHR31757:SF0 (PANTHER); PTHR31757 (PANTHER); IPR032710 (SUPERFAMILY)
DR_000775-RA	peroxisomal matrix	991	20	1.46e-52	0.8425	7	C:cytoplasm; F:thioredoxin peroxidase activity; P:cellular oxidant detoxification; P:response to metal ion; P:cellular response to oxidative stress; P:cell redox homeostasis; P:oxidation-reduction process	EC:1.11.1	no IPS match
DR_000776-RA	elongation factor EF-3	3712	20	0	0.896	9	C:polysome; F:ATPase activity; F:ATP binding; F:translation elongation factor activity; C:mitochondrion; P:ribosomal small subunit biogenesis; C:cytosol; P:translational elongation; P:poly(A)+ mRNA export from nucleus	EC:3.6.1.3	IPR003593 (SMART); IPR000953 (SMART); IPR027417 (G3DSA:3.40.50.GENE3D); IPR027417 (G3DSA:3.40.50.GENE3D); G3DSA:2.40.50.40 (GENE3D); IPR011989 (G3DSA:1.25.10.GENE3D); IPR027417 (G3DSA:3.40.50.GENE3D); IPR003439 (PFAM); PTHR19211:SF44 (PANTHER); PTHR19211 (PANTHER); PTHR19211 (PANTHER); IPR003439 (PROSITE_PROFILES); IPR003439 (PROSITE_PROFILES); IPR021133 (PROSITE_PROFILES); IPR027417 (SUPERFAMILY…
DR_000777-RA	elongation factor 3 [Marssonina brunnea multigermtubi MB_m1]	545	1	1.96e-18	0.51	12	C:polysome; F:nucleotide binding; P:mRNA export from nucleus; F:ATPase activity; F:ATP binding; F:translation elongation factor activity; C:cytoplasm; C:mitochondrion; P:ribosomal small subunit biogenesis; C:cytosol; P:translational elongation; P:poly(A)+ mRNA export from nucleus		no IPS match
DR_000778-RA	isocitrate lyase	1838	20	0	0.926	6	F:ATPase activity; F:ATP binding; P:propionate catabolic process, 2-methylcitrate cycle; C:mitochondrial matrix; F:methylisocitrate lyase activity; F:isocitrate lyase activity	EC:4.1.3.1; EC:3.6.1.3; EC:4.1.3.30	IPR006254 (PFAM); IPR015813 (G3DSA:3.20.20.GENE3D); IPR006254 (TIGRFAM); PTHR21631:SF13 (PANTHER); PTHR21631:SF13 (PANTHER); PTHR21631 (PANTHER); PTHR21631 (PANTHER); IPR015813 (SUPERFAMILY)
DR_000779-RA	2-methylcitrate synthase	1579	20	0	0.8945	6	F:citrate (Si)-synthase activity; P:propionate catabolic process, 2-methylcitrate cycle; F:2-methylcitrate synthase activity; C:mitochondrion; P:citrate metabolic process; P:tricarboxylic acid cycle	EC:2.3.3.1; EC:2.3.3.5	IPR002020 (PRINTS); IPR016142 (G3DSA:1.10.580.GENE3D); IPR002020 (PFAM); IPR002020 (PANTHER); PTHR11739:SF15 (PANTHER); IPR002020 (SUPERFAMILY)
DR_000780-RA	GNAT family acetyltransferase [Marssonina brunnea multigermtubi MB_m1]	1005	1	4.14e-19	0.68	2	F:transferase activity; F:N-acetyltransferase activity		IPR016181 (G3DSA:3.40.630.GENE3D); IPR016181 (SUPERFAMILY)
DR_000781-RA	hypothetical protein MBM_07273 [Marssonina brunnea f. sp. 'multigermtubi' MB_m1]	792	2	8.26e-42	0.495	1	F:N-acetyltransferase activity		IPR016181 (G3DSA:3.40.630.GENE3D); IPR000182 (PFAM); IPR016181 (SUPERFAMILY)
DR_000782-RA	WSC domain-containing [Marssonina brunnea multigermtubi MB_m1]	4143	20	0	0.5385	3	F:ATP binding; F:protein kinase activity; P:protein phosphorylation		no IPS match
DR_000783-RA	sh3 domain-containing	2177	20	5.47e-75	0.56	1	C:cytoplasm		no IPS match
DR_000784-RA	Cloroperoxidase [Glarea lozoyensis ATCC 20868]	1263	20	0	0.7525	3	F:peroxidase activity; P:cellular oxidant detoxification; C:membrane part	EC:1.11.1.7	IPR000028 (PFAM); IPR000028 (G3DSA:1.10.489.GENE3D); PTHR33577 (PANTHER); PTHR33577:SF5 (PANTHER); IPR000028 (PROSITE_PROFILES); IPR000028 (SUPERFAMILY)
DR_000785-RA	Mpv17 PMP22 family [Marssonina brunnea multigermtubi MB_m1]	601	20	8.22e-64	0.7375	1	C:integral component of membrane		IPR007248 (PFAM); PTHR11266:SF36 (PANTHER); IPR007248 (PANTHER)
DR_000786-RA	Ferritin ribonucleotide reductase	924	20	2.49e-88	0.769	1	P:metabolic process		PTHR31694 (PANTHER); PTHR31694:SF7 (PANTHER)
DR_000787-RA	hypothetical protein MBM_07275 [Marssonina brunnea f. sp. 'multigermtubi' MB_m1]	1260	1	2.43e-43	0.69				no IPS match
DR_000788-RA	MFS general substrate transporter	2116	20	0	0.777	3	P:transmembrane transport; C:integral component of membrane; F:transporter activity		IPR001958 (PRINTS); IPR011701 (PFAM); G3DSA:1.20.1250.20 (GENE3D); PTHR23504:SF39 (PANTHER); PTHR23504 (PANTHER); IPR020846 (PROSITE_PROFILES); IPR020846 (SUPERFAMILY)
DR_000789-RA	[Marssonina brunnea multigermtubi MB_m1]	1910	20	0	0.563	7	C:nucleus; P:regulation of vacuole fusion, non-autophagic; P:vesicle-mediated transport; C:cytoplasm; C:membrane; C:integral component of membrane; C:cytosol		no IPS match
DR_000790-RA	[Sclerotinia sclerotiorum 1980]	1675	20	0	0.5835				no IPS match
DR_000791-RA	glycoside hydrolase family 92	3288	20	0	0.84	3	P:carbohydrate metabolic process; F:carbohydrate binding; F:hydrolase activity, acting on glycosyl bonds		IPR012939 (PFAM); IPR014718 (G3DSA:2.70.98.GENE3D)
DR_000792-RA	Chloroperoxidase [Colletotrichum higginsianum IMI 349063]	1073	20	2.92e-63	0.712	2	F:peroxidase activity; P:cellular oxidant detoxification	EC:1.11.1.7	IPR000028 (G3DSA:1.10.489.GENE3D); PTHR33577:SF7 (PANTHER); PTHR33577 (PANTHER)
DR_000793-RA	[Sclerotinia sclerotiorum 1980]	1983	20	3.18e-155	0.737				PTHR39639 (PANTHER)
DR_000794-RA	FMN-binding split barrel [Glarea lozoyensis ATCC 20868]	926	20	2.34e-90	0.707	3	F:FMN binding; F:oxidoreductase activity; P:oxidation-reduction process		IPR012349 (G3DSA:2.30.110.GENE3D); PF13883 (PFAM); PTHR37273:SF1 (PANTHER); PTHR37273 (PANTHER)
DR_000795-RA	---NA---	1023							IPR006846 (PFAM); PTHR12650 (PANTHER)
DR_000796-RA	hypothetical protein MBM_07204 [Marssonina brunnea f. sp. 'multigermtubi' MB_m1]	273	1	1.41e-13	0.59				no IPS match
DR_000797-RA	glycoside hydrolase family 3	2904	20	0	0.7965	4	P:glucan catabolic process; C:integral component of membrane; F:beta-glucosidase activity; C:plasma membrane	EC:3.2.1.21	IPR001764 (PRINTS); IPR026891 (SMART); IPR002772 (G3DSA:3.40.50.GENE3D); IPR001764 (PFAM); IPR002772 (PFAM); IPR001764 (G3DSA:3.20.20.GENE3D); IPR026891 (PFAM); PTHR30620:SF44 (PANTHER); IPR026892 (PANTHER); PTHR30620:SF44 (PANTHER); IPR026892 (PANTHER); IPR002772 (SUPERFAMILY); IPR017853 (SUPERFAMILY)
DR_000798-RA	GATA zinc finger [Marssonina brunnea multigermtubi MB_m1]	3184	20	0	0.7205	4	F:transcription factor activity, sequence-specific DNA binding; F:zinc ion binding; P:regulation of transcription, DNA-templated; F:sequence-specific DNA binding		IPR000679 (PRINTS); IPR000679 (SMART); IPR013088 (G3DSA:3.30.50.GENE3D); IPR000679 (PFAM); PTHR10071:SF143 (PANTHER); PTHR10071 (PANTHER); IPR000679 (PROSITE_PROFILES); SSF57716 (SUPERFAMILY)
DR_000799-RA	Duf1721 domain containing [Colletotrichum higginsianum IMI 349063]	728	20	9.48e-33	0.7435	3	C:DASH complex; F:microtubule plus-end binding; P:mitotic sister chromatid biorientation		IPR013183 (PFAM); PTHR28289 (PANTHER)
DR_000800-RA	transaldolase	1437	20	3.2e-112	0.612	1	F:catalytic activity		IPR013785 (G3DSA:3.20.20.GENE3D); SSF51569 (SUPERFAMILY)
DR_000801-RA	glycoside hydrolase family 76	1561	20	0	0.7945	4	F:mannan endo-1,6-alpha-mannosidase activity; P:carbohydrate catabolic process; C:integral component of membrane; C:endoplasmic reticulum	EC:3.2.1.101	IPR005198 (PFAM); IPR012341 (G3DSA:1.50.10.GENE3D); PTHR12145:SF16 (PANTHER); PTHR12145 (PANTHER); IPR008928 (SUPERFAMILY)
DR_000802-RA	SNARE [Talaromyces marneffei ATCC 18224]	1648	20	1.43e-29	0.9765	2	P:vesicle-mediated transport; C:integral component of membrane		no IPS match
DR_000803-RA	N-acetyl-gamma-glutamyl-phosphate reductase acetylglutamate kinase	3092	20	0	0.884	9	F:arginine binding; F:N-acetyl-gamma-glutamyl-phosphate reductase activity; P:arginine biosynthetic process; F:NAD binding; C:mitochondrion; F:acetyl-CoA:L-glutamate N-acetyltransferase activity; P:oxidation-reduction process; P:phosphorylation; F:acetylglutamate kinase activity	EC:1.2.1.38; EC:2.3.1.1; EC:2.7.2.8	IPR000534 (SMART); IPR000706 (TIGRFAM); IPR011241 (PIRSF); IPR006855 (PFAM); IPR001048 (PFAM); IPR004662 (TIGRFAM); IPR001048 (G3DSA:3.40.1160.GENE3D); IPR000534 (PFAM); G3DSA:3.30.360.10 (GENE3D); IPR016040 (G3DSA:3.40.50.GENE3D); PTHR23342:SF0 (PANTHER); PTHR23342 (PANTHER); PTHR23342:SF0 (PANTHER); PTHR23342 (PANTHER); IPR006855 (PROSITE_PROFILES); IPR001048 (SUPERFAMILY); SSF55347 (SUPERFAMIL…
DR_000804-RA	Nucleotide-diphospho-sugar transferase [Glarea lozoyensis ATCC 20868]	2924	20	0	0.894	2	C:integral component of membrane; F:transferase activity		IPR001173 (PFAM); IPR029044 (G3DSA:3.90.550.GENE3D); PTHR35408:SF3 (PANTHER); PTHR35408 (PANTHER); PTHR35408:SF3 (PANTHER); PTHR35408 (PANTHER); IPR029044 (SUPERFAMILY)
DR_000805-RA	pre-rRNA-processing IPI1	1361	20	8.37e-68	0.6135	10	C:Rix1 complex; P:regulation of DNA-dependent DNA replication initiation; C:cytosol; P:pre-replicative complex assembly involved in nuclear cell cycle DNA replication; F:chromatin binding; P:rRNA processing; P:ribosomal large subunit assembly; C:mitotic spindle pole body; C:nucleoplasm; C:nuclear heterochromatin		IPR024679 (PFAM)
DR_000806-RA	Dynein light chain-related [Metarhizium robertsii ARSEF 23]	673	20	4.48e-39	0.543				G3DSA:3.30.450.30 (GENE3D)
DR_000807-RA	hypothetical protein MBM_07210 [Marssonina brunnea f. sp. 'multigermtubi' MB_m1]	3189	20	0	0.6775	1	F:helicase activity		PTHR42345:SF2 (PANTHER); PTHR42345 (PANTHER)
DR_000808-RA	major facilitator superfamily transporter [Marssonina brunnea multigermtubi MB_m1]	1215	20	6.33e-142	0.6725	1	C:membrane		IPR011701 (PFAM); G3DSA:1.20.1250.20 (GENE3D); PTHR23502:SF34 (PANTHER); PTHR23502 (PANTHER); IPR020846 (PROSITE_PROFILES); IPR020846 (SUPERFAMILY)
DR_000809-RA	Flavin amine oxidase [Penicillium expansum]	1610	20	0	0.7725	5	F:polyamine oxidase activity; P:pantothenate biosynthetic process; C:cytoplasm; P:oxidation-reduction process; P:spermine catabolic process	EC:1.5.3.11	G3DSA:3.90.660.10 (GENE3D); IPR002937 (PFAM); IPR023753 (G3DSA:3.50.50.GENE3D); PTHR10742 (PANTHER); PTHR10742:SF293 (PANTHER); SSF54373 (SUPERFAMILY); IPR023753 (SUPERFAMILY)
DR_000810-RA	[Sclerotinia sclerotiorum 1980]	1567	12	1.65e-130	0.5892				no IPS match
DR_000811-RA	splicing factor subunit 5 [Phialocephala scopiformis]	700	20	6.33e-38	0.791	3	C:cytosol; C:U2 snRNP; P:spliceosomal complex assembly		IPR009846 (PFAM); IPR009846 (PANTHER); PTHR20978:SF0 (PANTHER)
DR_000812-RA	MAGE family [Marssonina brunnea multigermtubi MB_m1]	1132	20	1.38e-101	0.6455	3	C:nucleus; C:Smc5-Smc6 complex; P:double-strand break repair via homologous recombination		IPR002190 (PFAM)
DR_000813-RA	hypothetical protein MBM_07218 [Marssonina brunnea f. sp. 'multigermtubi' MB_m1]	2716	20	0	0.4625	3	C:membrane; C:integral component of membrane; C:mitochondrial inner membrane		no IPS match
DR_000814-RA	histone [Talaromyces stipitatus ATCC 10500]	1485	20	4.27e-80	0.523	11	F:DNA binding; C:nucleus; F:zinc ion binding; F:histone deacetylase activity; P:transcription, DNA-templated; F:metal ion binding; P:regulation of transcription, DNA-templated; P:histone deacetylation; F:RNA polymerase II transcription factor activity, sequence-specific DNA binding; P:regulation of transcription from RNA polymerase II promoter; F:hydrolase activity		IPR007219 (PFAM); PTHR31001:SF59 (PANTHER); PTHR31001 (PANTHER)
DR_000815-RA	short-chain dehydrogenase reductase [Marssonina brunnea multigermtubi MB_m1]	1087	20	7.17e-101	0.631	2	F:oxidoreductase activity; P:oxidation-reduction process		no IPS match
DR_000816-RA	UBX domain [Marssonina brunnea multigermtubi MB_m1]	1595	20	0	0.768	2	C:integral component of membrane; P:protein processing		IPR006577 (SMART); IPR001012 (PFAM); G3DSA:3.10.20.90 (GENE3D); PTHR23322 (PANTHER); PTHR23322:SF1 (PANTHER); IPR001012 (PROSITE_PROFILES); IPR029071 (SUPERFAMILY); IPR012336 (SUPERFAMILY)
DR_000817-RA	PAB-dependent poly(A)-specific ribonuclease subunit PAN3 [Marssonina brunnea multigermtubi MB_m1]	3175	20	0	0.691	6	F:ATP binding; C:PAN complex; F:metal ion binding; P:mRNA processing; P:nuclear-transcribed mRNA poly(A) tail shortening; F:poly(A) RNA binding		PTHR12272 (PANTHER); IPR011009 (SUPERFAMILY)
DR_000818-RA	U6 snRNA-associated Sm LSm7	812	20	6.78e-37	0.885	11	P:nucleocytoplasmic transport; C:cytoplasm; P:maturation of SSU-rRNA; C:U4/U6 x U5 tri-snRNP complex; P:nuclear-transcribed mRNA catabolic process; C:viral nucleocapsid; F:structural constituent of nuclear pore; C:nucleolus; C:U6 snRNP; C:nuclear pore; P:mRNA splicing, via spliceosome		IPR001163 (PFAM); G3DSA:2.30.30.100 (GENE3D); IPR017132 (PIRSF); PTHR10553 (PANTHER); PTHR10553:SF5 (PANTHER); IPR010920 (SUPERFAMILY)
DR_000819-RA	UPF0187 domain membrane [Marssonina brunnea multigermtubi MB_m1]	1855	20	6.87e-154	0.6905	1	C:membrane		PTHR33281:SF1 (PANTHER); PTHR33281 (PANTHER)
DR_000820-RA	ATP synthase subunit 9 [Marssonina brunnea multigermtubi MB_m1]	1214	1	5.79e-14	0.88	5	F:hydrogen ion transmembrane transporter activity; P:ATP hydrolysis coupled proton transport; C:proton-transporting ATP synthase complex, coupling factor F(o); C:integral component of membrane; P:ATP synthesis coupled proton transport		IPR000454 (PRINTS); IPR000454 (G3DSA:1.20.20.GENE3D); PTHR10031 (PANTHER); IPR002379 (SUPERFAMILY)
DR_000821-RA	CD209 antigen [Glarea lozoyensis 74030]	2289	9	7.14e-120	0.5389				no IPS match
DR_000822-RA	lipase [Marssonina brunnea multigermtubi MB_m1]	3456	20	0	0.676	2	P:lipid metabolic process; F:hydrolase activity		IPR029058 (G3DSA:3.40.50.GENE3D); IPR002921 (PFAM); PTHR21493 (PANTHER); PTHR21493 (PANTHER); PTHR21493:SF122 (PANTHER); PTHR21493:SF122 (PANTHER); IPR029058 (SUPERFAMILY)
DR_000823-RA	hypothetical protein V491_05115	858	13	9.75e-21	0.5908				no IPS match
DR_000824-RA	SNF2 family N-terminal domain [Marssonina brunnea multigermtubi MB_m1]	3433	17	0	0.5047	2	F:ATP binding; F:hydrolase activity		no IPS match
DR_000825-RA	amino acid transporter [Marssonina brunnea multigermtubi MB_m1]	1749	20	0	0.7595	1	C:integral component of membrane		IPR013057 (PFAM); PTHR22950 (PANTHER); PTHR22950:SF332 (PANTHER); PTHR22950 (PANTHER)
DR_000826-RA	glycerophosphoryl diester phosphodiesterase family [Marssonina brunnea multigermtubi MB_m1]	1338	20	0	0.7535	2	P:lipid metabolic process; F:glycerophosphodiester phosphodiesterase activity	EC:3.1.4.46	IPR017946 (G3DSA:3.20.20.GENE3D); IPR030395 (PFAM); IPR004129 (PANTHER); IPR004129 (PANTHER); PTHR23344:SF7 (PANTHER); PTHR23344:SF7 (PANTHER); IPR030395 (PROSITE_PROFILES); IPR017946 (SUPERFAMILY)
DR_000827-RA	GMC oxidoreductase	2272	20	1.04e-171	0.6815	1	F:oxidoreductase activity		IPR000172 (PFAM); IPR023753 (G3DSA:3.50.50.GENE3D); G3DSA:3.30.560.10 (GENE3D); PTHR11552 (PANTHER); PTHR11552:SF78 (PANTHER); IPR023753 (SUPERFAMILY)
DR_000828-RA	GMC oxidoreductase	1846	20	0	0.7735	3	F:oxidoreductase activity, acting on CH-OH group of donors; F:flavin adenine dinucleotide binding; P:oxidation-reduction process		IPR000172 (PFAM); IPR023753 (G3DSA:3.50.50.GENE3D); IPR007867 (PFAM); IPR012132 (PIRSF); PTHR11552:SF101 (PANTHER); PTHR11552 (PANTHER); IPR023753 (SUPERFAMILY); SSF54373 (SUPERFAMILY)
DR_000829-RA	transcription factor nrm1 whi5 [Botrytis cinerea 1]	1062	20	0	0.645				IPR029063 (SUPERFAMILY)
DR_000830-RA	hypothetical protein MBM_07233 [Marssonina brunnea f. sp. 'multigermtubi' MB_m1]	1304	20	0	0.6465				no IPS match
DR_000831-RA	GAT domain-containing	2661	20	1.05e-94	0.736	2	P:intracellular protein transport; C:intracellular		no IPS match
DR_000832-RA	---NA---	553							no IPS match
DR_000833-RA	Survival -like phosphatase nucleotidase	1136	20	6.62e-90	0.609	1	F:hydrolase activity		IPR002828 (PFAM); IPR002828 (G3DSA:3.40.1210.GENE3D); PTHR30457 (PANTHER); PTHR30457:SF2 (PANTHER); PTHR30457 (PANTHER); PTHR30457:SF2 (PANTHER); IPR002828 (SUPERFAMILY)
DR_000834-RA	quinone oxidoreductase	1072	20	6.38e-114	0.6125	8	F:zinc ion binding; P:ATP hydrolysis coupled proton transport; F:hydrogen ion transmembrane transporter activity; F:oxidoreductase activity; C:membrane; C:integral component of membrane; P:oxidation-reduction process; C:proton-transporting V-type ATPase, V0 domain		IPR020843 (SMART); IPR016040 (G3DSA:3.40.50.GENE3D); IPR013149 (PFAM); IPR011032 (G3DSA:3.90.180.GENE3D); IPR013154 (PFAM); IPR002085 (PANTHER); PTHR11695:SF605 (PANTHER); IPR016040 (SUPERFAMILY); IPR011032 (SUPERFAMILY)
DR_000835-RA	UDP-glucose 4-epimerase Gal10 [Phialocephala scopiformis]	1550	20	0	0.9195	5	F:coenzyme binding; P:transmembrane transport; F:UDP-glucose 4-epimerase activity; C:integral component of membrane; P:galactose metabolic process	EC:5.1.3.2	IPR001509 (PFAM); IPR016040 (G3DSA:3.40.50.GENE3D); PTHR10366 (PANTHER); PTHR10366:SF433 (PANTHER); IPR016040 (SUPERFAMILY)
DR_000836-RA	Spindle pole body-associated sad1	2201	20	0	0.549	2	C:integral component of nuclear inner membrane; C:LINC complex		IPR012919 (PFAM); PTHR12911 (PANTHER); PTHR12911 (PANTHER); IPR018539 (PTHR12911:PANTHER); IPR012919 (PROSITE_PROFILES)
DR_000837-RA	ATP-dependent RNA helicase DBP4 [Marssonina brunnea multigermtubi MB_m1]	1175	20	7.59e-120	0.695	7	C:nucleus; C:small-subunit processome; F:ATP binding; F:RNA binding; C:cytosol; P:rRNA processing; F:ATP-dependent RNA helicase activity		IPR002500 (PFAM); IPR014729 (G3DSA:3.40.50.GENE3D); PTHR23293 (PANTHER); PTHR23293:SF9 (PANTHER); SSF52402 (SUPERFAMILY)
DR_000838-RA	ATP-dependent RNA helicase DBP4	2424	20	0	0.8395	8	C:small-subunit processome; F:ATP binding; F:RNA binding; P:RNA secondary structure unwinding; C:cytosol; P:rRNA processing; C:nucleolus; F:ATP-dependent RNA helicase activity		IPR014001 (SMART); IPR001650 (SMART); IPR025313 (SMART); IPR011545 (PFAM); IPR025313 (PFAM); IPR027417 (G3DSA:3.40.50.GENE3D); IPR001650 (PFAM); IPR027417 (G3DSA:3.40.50.GENE3D); PTHR24031:SF54 (PANTHER); PTHR24031 (PANTHER); PTHR24031:SF54 (PANTHER); PTHR24031 (PANTHER); IPR014014 (PROSITE_PROFILES); IPR001650 (PROSITE_PROFILES); IPR014001 (PROSITE_PROFILES); IPR027417 (SUPERFAMILY); IPR027417 (…
DR_000839-RA	argonaute siRNA chaperone complex subunit Arb1 [Marssonina brunnea multigermtubi MB_m1]	1950	20	0	0.6015	9	C:chromosome, centromeric outer repeat region; F:ribonuclease inhibitor activity; P:negative regulation of catalytic activity; P:regulation of histone H3-K9 methylation; C:cytosol; P:conversion of ds siRNA to ss siRNA involved in RNA interference; C:ARC complex; P:chromatin silencing at centromere outer repeat region; P:chromatin silencing by small RNA		IPR018606 (PFAM)
DR_000840-RA	inositol polyphosphate kinase [Marssonina brunnea multigermtubi MB_m1]	1079	20	0	0.6605	16	F:inositol-1,3,4,5,6-pentakisphosphate kinase activity; F:inositol-1,4,5-trisphosphate 3-kinase activity; F:inositol tetrakisphosphate 6-kinase activity; F:inositol tetrakisphosphate 3-kinase activity; F:inositol-1,4,5-trisphosphate 6-kinase activity; P:phosphatidylinositol phosphorylation; P:regulation of arginine metabolic process; P:positive regulation of transcription from RNA polymerase II p…	EC:2.7.1.151; EC:2.7.1; EC:2.7.1.127	IPR005522 (PFAM); PTHR12400:SF52 (PANTHER); IPR005522 (PANTHER); SSF56104 (SUPERFAMILY)
DR_000841-RA	mRNA cleavage factor complex II Clp1	1566	20	0	0.7465	8	F:ATP binding; F:RNA binding; P:gene looping; C:mRNA cleavage factor complex; C:cytosol; P:mRNA polyadenylation; F:hydrolase activity; P:mRNA cleavage		IPR027417 (G3DSA:3.40.50.GENE3D); IPR027417 (G3DSA:3.40.50.GENE3D); IPR032319 (PFAM); IPR032324 (PFAM); PTHR12755 (PANTHER); IPR027417 (SUPERFAMILY)
DR_000842-RA	stress response RCI peptide [Marssonina brunnea multigermtubi MB_m1]	702	20	3.72e-77	0.5545	2	C:membrane; C:integral component of membrane		PTHR21659:SF0 (PANTHER); IPR000612 (PANTHER)
DR_000843-RA	DNA-directed RNA polymerase III complex subunit Rpc37 [Marssonina brunnea multigermtubi MB_m1]	1129	20	1.87e-118	0.655	3	C:nucleus; F:DNA-directed RNA polymerase activity; P:transcription, DNA-templated	EC:2.7.7.6	IPR006886 (PFAM); PTHR12069 (PANTHER)
DR_000844-RA	CPSF A subunit region [Marssonina brunnea multigermtubi MB_m1]	3839	20	0	0.725	6	C:nucleus; P:proteasome-mediated ubiquitin-dependent protein catabolic process; C:cullin-RING ubiquitin ligase complex; F:oxidoreductase activity; P:nucleotide-excision repair; F:damaged DNA binding		IPR004871 (PFAM); PF10433 (PFAM); PTHR10644 (PANTHER); PTHR10644:SF3 (PANTHER); IPR011044 (SUPERFAMILY)
DR_000845-RA	3-hydroxyisobutyrate dehydrogenase [Marssonina brunnea multigermtubi MB_m1]	1460	20	8.11e-116	0.857	6	P:branched-chain amino acid catabolic process; F:phosphogluconate dehydrogenase (decarboxylating) activity; F:NAD binding; P:valine catabolic process; P:oxidation-reduction process; F:3-hydroxyisobutyrate dehydrogenase activity	EC:1.1.1.44; EC:1.1.1.31	IPR006115 (PFAM); IPR029154 (PFAM); IPR016040 (G3DSA:3.40.50.GENE3D); IPR013328 (G3DSA:1.10.1040.GENE3D); PTHR22981 (PANTHER); PTHR22981:SF7 (PANTHER); IPR016040 (SUPERFAMILY); IPR008927 (SUPERFAMILY)
DR_000846-RA	hypothetical protein MBM_03265 [Marssonina brunnea f. sp. 'multigermtubi' MB_m1]	804	1	5.99e-46	0.62				no IPS match
DR_000847-RA	Thiamine pyrophosphokinase	789	20	6.02e-148	0.699	7	F:thiamine diphosphokinase activity; F:ATP binding; F:thiamine binding; P:thiamine metabolic process; P:phosphorylation; F:kinase activity; P:thiamine diphosphate biosynthetic process	EC:2.7.6.2	IPR007373 (SMART); IPR016966 (PIRSF); IPR007371 (G3DSA:3.40.50.GENE3D); IPR007371 (PFAM); IPR006282 (TIGRFAM); IPR007373 (G3DSA:2.60.120.GENE3D); IPR007373 (PFAM); PTHR13622 (PANTHER); IPR007371 (SUPERFAMILY); IPR007373 (SUPERFAMILY)
DR_000848-RA	CHCH domain-containing [Marssonina brunnea multigermtubi MB_m1]	1160	20	8.62e-62	0.7335	1	C:mitochondrion		PTHR21622 (PANTHER)
DR_000849-RA	pyruvate dehydrogenase dihydrolipoamide acetyltransferase component [Marssonina brunnea multigermtubi MB_m1]	1023	20	7.88e-50	0.735	4	C:integral component of mitochondrial outer membrane; P:protein targeting to mitochondrion; F:transferase activity; F:nascent polypeptide-associated complex binding		PTHR38402 (PANTHER); PTHR38402:SF1 (PANTHER)
DR_000850-RA	hypothetical protein MBM_03293 [Marssonina brunnea f. sp. 'multigermtubi' MB_m1]	2200	3	2.8e-56	0.5133				no IPS match
DR_000851-RA	aspartyl partial	1770	20	0	0.7775	3	F:aspartic-type endopeptidase activity; P:protein catabolic process; P:proteolysis	EC:3.4.23	IPR001461 (PRINTS); IPR021109 (G3DSA:2.40.70.GENE3D); IPR021109 (G3DSA:2.40.70.GENE3D); IPR033121 (PFAM); IPR001461 (PANTHER); PTHR13683:SF328 (PANTHER); IPR033121 (PROSITE_PROFILES); IPR021109 (SUPERFAMILY)
DR_000852-RA	Nrm1 [Marssonina brunnea multigermtubi MB_m1]	1632	20	3.51e-176	0.564	4	C:SBF transcription complex; C:cytoplasm; F:transcription factor activity, RNA polymerase II transcription factor recruiting; P:regulation of transcription from RNA polymerase II promoter		IPR013734 (PFAM); PTHR28246:SF1 (PANTHER); PTHR28246 (PANTHER)
DR_000853-RA	hypothetical protein MBM_03298 [Marssonina brunnea f. sp. 'multigermtubi' MB_m1]	343	6	3.47e-13	0.91				no IPS match
DR_000854-RA	choline transport	1829	20	0	0.7145	3	C:integral component of membrane; F:amino acid transmembrane transporter activity; P:amino acid transmembrane transport		IPR002293 (PIRSF); IPR002293 (PFAM); PTHR11785:SF312 (PANTHER); IPR002293 (PANTHER)
DR_000855-RA	acetyltransferase [Marssonina brunnea multigermtubi MB_m1]	585	20	4.41e-104	0.635	1	F:N-acetyltransferase activity	EC:2.3.1	IPR016181 (G3DSA:3.40.630.GENE3D); IPR000182 (PFAM); PTHR23091 (PANTHER); IPR000182 (PROSITE_PROFILES); IPR016181 (SUPERFAMILY)
DR_000856-RA	HAD [Glarea lozoyensis ATCC 20868]	624	20	1.75e-113	0.785	2	F:phosphatase activity; P:dephosphorylation	EC:3.1.3.41	IPR010036 (PFAM); IPR010033 (TIGRFAM); IPR010036 (TIGRFAM); IPR023214 (G3DSA:3.40.50.GENE3D); IPR024734 (PANTHER); PTHR17901:SF14 (PANTHER); IPR023214 (SUPERFAMILY)
DR_000857-RA	Rad4 family [Marssonina brunnea multigermtubi MB_m1]	3381	20	0	0.654	4	P:nucleotide-excision repair; P:mismatch repair; C:nucleolus; F:damaged DNA binding		IPR018328 (SMART); IPR018327 (SMART); IPR018326 (SMART); IPR018328 (PFAM); IPR018327 (PFAM); IPR018325 (PFAM); IPR018326 (PFAM); IPR004583 (PANTHER); PTHR12135:SF0 (PANTHER); IPR004583 (PANTHER); SSF54001 (SUPERFAMILY)
DR_000858-RA	---NA---	546							no IPS match
DR_000859-RA	V-snare-domain-containing [Phialocephala scopiformis]	930	20	1.01e-150	0.8185	16	F:SNAP receptor activity; C:Golgi apparatus; P:intra-Golgi vesicle-mediated transport; F:SNARE binding; P:retrograde transport, endosome to Golgi; P:protein targeting to vacuole; P:Golgi to vacuole transport; C:endoplasmic reticulum membrane; C:late endosome membrane; P:ER to Golgi vesicle-mediated transport; F:catalytic activity; C:ER to Golgi transport vesicle membrane; C:integral component of …		IPR027027 (PIRSF); G3DSA:1.20.5.110 (GENE3D); PF12352 (PFAM); G3DSA:1.20.58.400 (GENE3D); PTHR21230:SF1 (PANTHER); PTHR21230 (PANTHER); PTHR21230:SF1 (PANTHER); SSF58038 (SUPERFAMILY)
DR_000860-RA	[Botrytis cinerea ]	543	15	1.15e-38	0.6393	1	C:integral component of membrane		no IPS match
DR_000861-RA	Acid protease [Glarea lozoyensis ATCC 20868]	1493	20	0	0.53	5	F:nucleotidyltransferase activity; C:membrane; P:primary metabolic process; P:single-organism metabolic process; P:organic substance metabolic process		IPR021109 (G3DSA:2.40.70.GENE3D)
DR_000862-RA	phosphatidate cytidylyltransferase	1556	20	0	0.88	9	C:Golgi to plasma membrane transport vesicle; P:phosphatidylserine metabolic process; F:phosphatidate cytidylyltransferase activity; P:proteolysis; C:integral component of membrane; C:endoplasmic reticulum; P:phosphatidylinositol metabolic process; F:peptidase activity; P:CDP-diacylglycerol biosynthetic process	EC:2.7.7.41	PF01148 (PFAM); PTHR13773 (PANTHER); PTHR13773:SF8 (PANTHER)
DR_000863-RA	dna repair rad26	2438	20	0	0.606				IPR022093 (PFAM)
DR_000864-RA	general substrate transporter [Phialocephala scopiformis]	771	20	7.46e-55	0.617	4	F:substrate-specific transmembrane transporter activity; P:transmembrane transport; C:integral component of membrane; P:carbohydrate transport		IPR005828 (PFAM); PTHR23500:SF57 (PANTHER); PTHR23500 (PANTHER)
DR_000865-RA	Cytoplasm [Colletotrichum higginsianum IMI 349063]	1069	20	2.53e-81	0.645	1	C:integral component of membrane		IPR015414 (PANTHER); PTHR12677:SF13 (PANTHER)
DR_000866-RA	sulfate transporter [Marssonina brunnea multigermtubi MB_m1]	2639	20	0	0.835	3	C:integral component of plasma membrane; F:secondary active sulfate transmembrane transporter activity; P:sulfate transmembrane transport		IPR011547 (PFAM); IPR001902 (PANTHER); PTHR11814:SF125 (PANTHER)
DR_000867-RA	phospholipase carboxylesterase [Marssonina brunnea multigermtubi MB_m1]	677	2	4.53e-33	0.625	1	F:hydrolase activity		IPR029058 (G3DSA:3.40.50.GENE3D)
DR_000868-RA	sulfite reductase hemo [Marssonina brunnea multigermtubi MB_m1]	4845	20	0	0.8655	13	P:hydrogen sulfide biosynthetic process; F:FMN binding; P:cellular amino acid biosynthetic process; F:sulfite reductase (NADPH) activity; P:sulfate assimilation; C:sulfite reductase complex (NADPH); F:heme binding; P:fungal-type cell wall organization; F:NADP binding; P:sulfur amino acid biosynthetic process; C:cytosol; P:oxidation-reduction process; F:4 iron, 4 sulfur cluster binding	EC:1.8.1.2	IPR006066 (PRINTS); IPR001094 (PRINTS); IPR029061 (G3DSA:3.40.50.GENE3D); IPR005117 (PFAM); G3DSA:3.30.413.10 (GENE3D); IPR005117 (G3DSA:3.90.480.GENE3D); IPR006067 (PFAM); IPR008254 (PFAM); IPR029061 (G3DSA:3.40.50.GENE3D); IPR029039 (G3DSA:3.40.50.GENE3D); IPR009014 (G3DSA:3.40.50.GENE3D); IPR002880 (PFAM); PTHR11493 (PANTHER); PTHR11493:SF47 (PANTHER); IPR008254 (PROSITE_PROFILES); IPR011786 (…
DR_000869-RA	DUF1753-domain-containing [Phialocephala scopiformis]	1060	20	3.8e-174	0.728	5	C:inositol phosphoceramide synthase complex; F:inositol phosphoceramide synthase regulator activity; C:integral component of Golgi membrane; P:regulation of catalytic activity; P:inositolphosphoceramide metabolic process		IPR013862 (PFAM); PTHR28077 (PANTHER)
DR_000870-RA	Ras family [Marssonina brunnea multigermtubi MB_m1]	1318	20	1.4e-70	0.688	4	F:GTP binding; P:small GTPase mediated signal transduction; C:intracellular; F:hydrolase activity		IPR027417 (G3DSA:3.40.50.GENE3D); IPR001806 (PFAM); PTHR24073 (PANTHER); PTHR24073:SF352 (PANTHER); PS51419 (PROSITE_PROFILES); IPR027417 (SUPERFAMILY)
DR_000871-RA	p60 domain containing [Marssonina brunnea multigermtubi MB_m1]	1402	20	0	0.7945				IPR011687 (PIRSF); IPR011687 (PFAM); IPR011687 (PANTHER)
DR_000872-RA	fe-s assembly co-chaperone	768	20	2.42e-94	0.78	6	C:mitochondrion; F:chaperone binding; P:protein folding; P:aerobic respiration; P:protein oligomerization; P:iron-sulfur cluster assembly		IPR001623 (SMART); IPR001623 (PFAM); IPR004640 (TIGRFAM); IPR009073 (G3DSA:1.20.1280.GENE3D); IPR001623 (G3DSA:1.10.287.GENE3D); IPR009073 (PFAM); IPR004640 (PANTHER); PTHR14021:SF15 (PANTHER); IPR001623 (PROSITE_PROFILES); IPR009073 (SUPERFAMILY); IPR001623 (SUPERFAMILY)
DR_000873-RA	5-azacytidine resistance azr1 [Purpureocillium lilacinum]	1257	20	1.76e-172	0.7565	4	C:nuclear envelope; F:protein serine/threonine phosphatase activity; C:mitochondrion; P:protein dephosphorylation		IPR001932 (SMART); IPR001932 (PFAM); IPR001932 (G3DSA:3.60.40.GENE3D); PTHR12320:SF1 (PANTHER); PTHR12320 (PANTHER); IPR001932 (PROSITE_PROFILES); IPR001932 (SUPERFAMILY)
DR_000874-RA	multi-sensor hybrid histidine kinase [Marssonina brunnea multigermtubi MB_m1]	3042	20	2.94e-94	0.6015	2	P:phosphorylation; F:kinase activity		no IPS match
DR_000875-RA	atp synthase subunit alpha	2667	20	1.12e-130	0.89	6	C:proton-transporting ATP synthase complex, catalytic core F(1); F:ATP binding; P:ATP hydrolysis coupled proton transport; F:proton-transporting ATPase activity, rotational mechanism; P:ATP synthesis coupled proton transport; F:proton-transporting ATP synthase activity, rotational mechanism		G3DSA:1.20.150.20 (GENE3D); IPR000194 (PFAM); IPR027417 (G3DSA:3.40.50.GENE3D); IPR000793 (PFAM); IPR005294 (PTHR15184:PANTHER); PTHR15184 (PANTHER); IPR027417 (SUPERFAMILY); SSF47917 (SUPERFAMILY)
DR_000876-RA	L-lysine-aminomutase [Marssonina brunnea multigermtubi MB_m1]	1707	20	0	0.591	1	F:catalytic activity		IPR013785 (G3DSA:3.20.20.GENE3D); PTHR30538:SF0 (PANTHER); PTHR30538 (PANTHER); SSF102114 (SUPERFAMILY)
DR_000877-RA	mucin [Marssonina brunnea multigermtubi MB_m1]	2381	20	9.66e-123	0.5425				no IPS match
DR_000878-RA	vacuolar sorting targeting PEP1 [Marssonina brunnea multigermtubi MB_m1]	4929	20	0	0.753	4	C:integral component of membrane; C:Golgi apparatus; P:transport; F:hydrolase activity		IPR006581 (SMART); IPR031778 (PFAM); G3DSA:2.130.10.140 (GENE3D); IPR031777 (PFAM); PTHR12106:SF27 (PANTHER); PTHR12106 (PANTHER); IPR011040 (SUPERFAMILY); SSF110296 (SUPERFAMILY)
DR_000879-RA	carbonic anhydrase	1012	20	2.43e-76	0.636				IPR001148 (SMART); IPR001148 (PFAM); IPR001148 (G3DSA:3.10.200.GENE3D); PTHR18952:SF98 (PANTHER); IPR023561 (PANTHER); IPR001148 (PROSITE_PROFILES); IPR001148 (SUPERFAMILY)
DR_000880-RA	neurofilament H form H2 [Marssonina brunnea multigermtubi MB_m1]	1420	20	9.91e-53	0.8815	2	C:transcription factor TFIIA complex; P:transcription initiation from RNA polymerase II promoter		IPR012336 (G3DSA:3.40.30.GENE3D); IPR006993 (PFAM); PTHR12232 (PANTHER); PTHR12232:SF0 (PANTHER); IPR012336 (SUPERFAMILY)
DR_000881-RA	[Sclerotinia sclerotiorum 1980]	1578	11	1.84e-176	0.4864				IPR022025 (PFAM)
DR_000882-RA	DNA-directed RNA polymerase II subunit RPB7 [Fusarium oxysporum lycopersici 4287]	1089	20	4.15e-80	0.948	14	P:positive regulation of translational initiation; P:regulation of cell separation after cytokinesis; C:cytoplasmic mRNA processing body; P:positive regulation of nuclear-transcribed mRNA poly(A) tail shortening; P:transcription initiation from RNA polymerase II promoter; C:DNA-directed RNA polymerase II, core complex; F:single-stranded DNA binding; P:telomeric repeat-containing RNA transcription…	EC:2.7.7.6	IPR005576 (PFAM); IPR005576 (G3DSA:3.30.1490.GENE3D); PTHR12709 (PANTHER); IPR005576 (SUPERFAMILY)
DR_000883-RA	DUF962 domain [Marssonina brunnea multigermtubi MB_m1]	1167	20	7.15e-84	0.7965	3	C:integral component of membrane; C:endoplasmic reticulum; P:sphingoid catabolic process		IPR009305 (PFAM); PTHR28026:SF4 (PANTHER); PTHR28026 (PANTHER)
DR_000884-RA	NTF2 [Glarea lozoyensis ATCC 20868]	1957	20	0	0.605				no IPS match
DR_000885-RA	kinase regulator Ste50 [Purpureocillium lilacinum]	1663	20	1.94e-120	0.7035	10	F:SAM domain binding; P:cellular response to heat; P:regulation of protein kinase activity; C:cytoplasm; P:MAPK cascade involved in osmosensory signaling pathway; P:osmosensory signaling pathway via Sho1 osmosensor; F:protein kinase regulator activity; P:signal transduction involved in filamentous growth; F:kinase activity; P:pheromone-dependent signal transduction involved in conjugation with ce…		IPR013724 (SMART); IPR000159 (SMART); IPR000159 (PFAM); IPR013724 (PFAM); IPR029498 (PFAM); PTHR21601 (PANTHER); IPR000159 (PROSITE_PROFILES); IPR029071 (SUPERFAMILY)
DR_000886-RA	40S ribosomal S17	1274	20	1e-67	0.759	3	F:structural constituent of ribosome; C:ribosome; P:translation		IPR001210 (PFAM); IPR001210 (PANTHER)
DR_000887-RA	DUF408 domain [Marssonina brunnea multigermtubi MB_m1]	846	20	4.24e-71	0.636	1	C:intracellular part		IPR007308 (PFAM); PTHR14732:SF0 (PANTHER); PTHR14732 (PANTHER); IPR007308 (PROSITE_PROFILES)
DR_000888-RA	SH3 domain-containing	3567	20	0	0.715	1	C:cytoplasmic part		IPR001452 (SMART); G3DSA:2.30.30.40 (GENE3D); IPR001452 (PFAM); IPR001452 (PROSITE_PROFILES); IPR001452 (SUPERFAMILY)
DR_000889-RA	hypothetical protein MBM_02035 [Marssonina brunnea f. sp. 'multigermtubi' MB_m1]	1497	20	5.08e-175	0.6835				IPR016712 (PFAM); PTHR28058 (PANTHER)
DR_000890-RA	[Botrytis cinerea]	5181	20	0	0.677	4	F:nucleotide binding; F:ATPase activity; C:membrane; P:transport	EC:3.6.1.3	IPR013525 (PFAM); IPR010929 (PFAM); IPR027417 (G3DSA:3.40.50.GENE3D); IPR003439 (PFAM); PTHR19241 (PANTHER); PTHR19241 (PANTHER); PTHR19241 (PANTHER); PTHR19241:SF179 (PANTHER); PTHR19241:SF179 (PANTHER); IPR027417 (SUPERFAMILY)
DR_000891-RA	---NA---	535							no IPS match
DR_000892-RA	spc97 spc98 family	2447	20	0	0.7595	13	C:equatorial microtubule organizing center; F:structural constituent of cytoskeleton; F:gamma-tubulin binding; C:gamma-tubulin complex; C:mitotic spindle pole body; P:meiotic nuclear division; C:microtubule; C:centrosome; F:microtubule minus-end binding; P:centrosome duplication; P:cytoplasmic microtubule organization; P:interphase microtubule nucleation by interphase microtubule organizing cente…		IPR007259 (PFAM); PTHR19302:SF27 (PANTHER); IPR007259 (PANTHER); IPR007259 (PANTHER); PTHR19302:SF27 (PANTHER)
DR_000893-RA	hypothetical protein MBM_02028 [Marssonina brunnea f. sp. 'multigermtubi' MB_m1]	465	3	1.12e-50	0.6067				no IPS match
DR_000894-RA	C6 transcription factor	4293	20	0	0.641	6	C:nucleus; F:DNA binding; F:zinc ion binding; P:transcription, DNA-templated; F:RNA polymerase II transcription factor activity, sequence-specific DNA binding; P:regulation of transcription from RNA polymerase II promoter		IPR007219 (SMART); IPR007219 (PFAM); PTHR31313:SF6 (PANTHER); PTHR31313 (PANTHER)
DR_000895-RA	GATA transcription factor [Marssonina brunnea multigermtubi MB_m1]	2176	20	2.44e-105	0.6285	7	C:nucleus; C:transcription factor complex; F:RNA polymerase II transcription factor binding; F:RNA polymerase II regulatory region sequence-specific DNA binding; P:cell differentiation; F:transcriptional activator activity, RNA polymerase II transcription regulatory region sequence-specific binding; F:chromatin binding		IPR000679 (PRINTS); IPR000679 (SMART); IPR000679 (PFAM); IPR013088 (G3DSA:3.30.50.GENE3D); IPR013088 (G3DSA:3.30.50.GENE3D); PTHR10071:SF177 (PANTHER); PTHR10071 (PANTHER); PTHR10071:SF177 (PANTHER); PTHR10071:SF177 (PANTHER); PTHR10071 (PANTHER); IPR000679 (PROSITE_PROFILES); IPR000679 (PROSITE_PROFILES); SSF57716 (SUPERFAMILY); SSF57716 (SUPERFAMILY)
DR_000896-RA	FAD dependent oxidoreductase [Phialocephala scopiformis]	1230	20	1.17e-137	0.795	5	F:FAD binding; C:membrane; P:oxidation-reduction process; F:D-amino-acid oxidase activity; P:D-amino acid metabolic process	EC:1.4.3.3	G3DSA:3.30.9.10 (GENE3D); IPR006076 (PFAM); IPR023209 (PANTHER); PTHR11530:SF9 (PANTHER); SSF51971 (SUPERFAMILY); SSF54373 (SUPERFAMILY)
DR_000897-RA	hypothetical protein LY89DRAFT_544741, partial [Phialocephala scopiformis]	2505	20	0	0.591	2	C:membrane; C:integral component of membrane		PTHR42050 (PANTHER)
DR_000898-RA	---NA---	660							no IPS match
DR_000899-RA	COPI associated	1189	20	2.39e-33	0.7035	1	C:integral component of membrane		no IPS match
DR_000900-RA	10 kDa heat shock mitochondrial	809	20	2.29e-42	0.931	10	P:protein import into mitochondrial intermembrane space; F:ATP binding; C:mitochondrial matrix; F:metal ion binding; F:chaperone binding; P:chaperone-mediated protein complex assembly; P:chaperone mediated protein folding requiring cofactor; F:unfolded protein binding; P:protein refolding; P:response to unfolded protein		IPR020818 (G3DSA:2.30.33.GENE3D); IPR020818 (PFAM); IPR011032 (SUPERFAMILY)
DR_000901-RA	core histone h2A H2B H3 H4 domain-containing [Purpureocillium lilacinum]	851	3	2.83e-15	0.5733	5	F:DNA binding; C:nucleus; F:protein heterodimerization activity; C:chromosome; C:nucleosome		IPR009072 (G3DSA:1.10.20.GENE3D); IPR009072 (SUPERFAMILY)
DR_000902-RA	Survival factor 1	1337	20	1.19e-162	0.755	2	C:cytosol; P:cellular response to oxidative stress		IPR033394 (PFAM); IPR013931 (PFAM); PTHR10484:SF13 (PANTHER); PTHR10484 (PANTHER); SSF159245 (SUPERFAMILY)
DR_000903-RA	carbon-nitrogen hydrolase [Phialocephala scopiformis]	1062	20	1.47e-99	0.8625	4	C:nucleus; P:nitrogen compound metabolic process; C:cytosol; F:nitrilase activity	EC:3.5.5.1	no IPS match
DR_000904-RA	54S ribosomal mitochondrial	400	20	3.32e-31	0.851	3	F:structural constituent of ribosome; C:mitochondrial large ribosomal subunit; P:translation		IPR020784 (G3DSA:3.30.1550.GENE3D); IPR020784 (PFAM); IPR020784 (SUPERFAMILY)
DR_000905-RA	---NA---	616							no IPS match
DR_000906-RA	HAL kinase	2965	20	0	0.7455	10	C:nucleus; F:ATP binding; P:negative regulation of transmembrane transport by negative regulation of transcription from RNA polymerase II promoter; C:cell division site; C:cell tip; C:cytosol; P:regulation of nitrogen utilization; F:protein serine/threonine kinase activity; P:protein phosphorylation; P:intracellular signal transduction	EC:2.7.11	IPR000719 (SMART); G3DSA:3.30.200.20 (GENE3D); IPR000719 (PFAM); G3DSA:1.10.510.10 (GENE3D); PTHR24343:SF137 (PANTHER); PTHR24343 (PANTHER); IPR000719 (PROSITE_PROFILES); IPR011009 (SUPERFAMILY)
DR_000907-RA	SNF2 family domain-containing [Marssonina brunnea multigermtubi MB_m1]	2954	20	0	0.73	7	C:nucleus; F:DNA binding; F:ATP binding; F:zinc ion binding; F:protein heterodimerization activity; F:hydrolase activity, acting on acid anhydrides, in phosphorus-containing anhydrides; C:nucleosome		IPR001841 (SMART); IPR001650 (SMART); IPR014001 (SMART); IPR000330 (PFAM); IPR027417 (G3DSA:3.40.50.GENE3D); IPR013083 (G3DSA:3.30.40.GENE3D); PF13923 (PFAM); IPR027417 (G3DSA:3.40.50.GENE3D); IPR001650 (PFAM); PTHR10799:SF677 (PANTHER); PTHR10799:SF677 (PANTHER); PTHR10799 (PANTHER); PTHR10799 (PANTHER); IPR001841 (PROSITE_PROFILES); IPR001650 (PROSITE_PROFILES); IPR014001 (PROSITE_PROFILES); IP…
DR_000908-RA	tkl kinase	1217	20	1.4e-169	0.502	3	F:ATP binding; F:protein serine/threonine kinase activity; P:protein phosphorylation	EC:2.7.11	G3DSA:1.10.510.10 (GENE3D); IPR000719 (PFAM); G3DSA:3.30.200.20 (GENE3D); PTHR24362 (PANTHER); IPR000719 (PROSITE_PROFILES); IPR011009 (SUPERFAMILY)
DR_000909-RA	transcription initiation factor iia small subunit [Botrytis cinerea 1]	992	20	1.62e-43	0.8755	5	F:translation initiation factor activity; C:integral component of membrane; C:transcription factor TFIIA complex; P:translational initiation; P:transcription initiation from RNA polymerase II promoter		PTHR31965:SF1 (PANTHER); PTHR31965 (PANTHER); SSF103481 (SUPERFAMILY)
DR_000910-RA	transcription initiation factor iia small chain	452	20	1.5e-50	0.9025	7	F:translation initiation factor activity; P:RNA polymerase II transcriptional preinitiation complex assembly; C:cytosol; F:helicase activity; C:transcription factor TFIIA complex; P:translational initiation; P:regulation of transcription from RNA polymerase II promoter		IPR009088 (G3DSA:2.30.18.GENE3D); IPR015871 (PFAM); IPR003194 (PANTHER); PTHR10966:SF0 (PANTHER); IPR009088 (SUPERFAMILY)
DR_000911-RA	v-ATPase proteolipid subunit [Marssonina brunnea multigermtubi MB_m1]	1064	20	3.24e-54	0.69	5	F:hydrogen ion transmembrane transporter activity; P:ATP hydrolysis coupled proton transport; C:integral component of membrane; C:endoplasmic reticulum; C:proton-transporting V-type ATPase, V0 domain		IPR000245 (PRINTS); IPR002379 (PFAM); G3DSA:1.20.120.610 (GENE3D); PTHR10263 (PANTHER); PTHR10263:SF18 (PANTHER); IPR002379 (SUPERFAMILY); IPR002379 (SUPERFAMILY)
DR_000912-RA	molybdenum cofactor synthesis domain-containing [Marssonina brunnea multigermtubi MB_m1]	2124	20	0	0.751	2	P:Mo-molybdopterin cofactor biosynthetic process; P:molybdopterin cofactor biosynthetic process		IPR001453 (SMART); IPR005111 (PFAM); IPR005110 (PFAM); IPR005111 (G3DSA:2.40.340.GENE3D); G3DSA:2.170.190.11 (GENE3D); IPR001453 (G3DSA:3.40.980.GENE3D); IPR001453 (PFAM); G3DSA:3.90.105.10 (GENE3D); IPR001453 (G3DSA:3.40.980.GENE3D); IPR001453 (TIGRFAM); PTHR10192 (PANTHER); PTHR10192:SF5 (PANTHER); IPR005110 (SUPERFAMILY); IPR001453 (SUPERFAMILY); IPR001453 (SUPERFAMILY); IPR005111 (SUPERFAMILY)
DR_000913-RA	mitotic checkpoint BUB3	1398	20	7.72e-171	0.859	2	P:Mo-molybdopterin cofactor biosynthetic process; P:molybdopterin cofactor biosynthetic process		IPR001680 (SMART); IPR015943 (G3DSA:2.130.10.GENE3D); PTHR10971:SF5 (PANTHER); PTHR10971 (PANTHER); IPR017986 (PROSITE_PROFILES); IPR001680 (PROSITE_PROFILES); IPR017986 (SUPERFAMILY)
DR_000914-RA	ATP binding	1298	20	3.22e-127	0.8785	1	F:ATP binding		IPR004130 (PFAM); IPR004130 (PANTHER); IPR030231 (PTHR21231:PANTHER); IPR027417 (SUPERFAMILY)
DR_000915-RA	Rpp14 Pop5 family [Marssonina brunnea multigermtubi MB_m1]	861	20	1.04e-59	0.7825	4	P:RNA phosphodiester bond hydrolysis, endonucleolytic; F:ribonuclease P activity; P:tRNA processing; C:endoplasmic reticulum	EC:3.1.26.5	IPR002759 (PFAM); PTHR10993 (PANTHER); SSF160350 (SUPERFAMILY)
DR_000916-RA	[Glarea lozoyensis ATCC 20868]	1380	20	7.34e-111	0.647	3	F:nucleotide binding; F:ATP binding; F:hydrolase activity		IPR002828 (G3DSA:3.40.1210.GENE3D); IPR002828 (PFAM); PTHR30457:SF7 (PANTHER); PTHR30457 (PANTHER); IPR002828 (SUPERFAMILY)
DR_000917-RA	cation-transporting ATPase 4 [Marssonina brunnea multigermtubi MB_m1]	2258	20	0	0.847	17	F:ATPase activity; P:DNA repair; P:potassium ion transmembrane transport; F:calcium channel activity; C:fungal-type vacuole membrane; F:sodium channel activity; F:voltage-gated ion channel activity; F:potassium channel activity; F:DNA binding; F:calcium activated cation channel activity; F:ATP binding; F:metal ion binding; C:integral component of membrane; P:regulation of ion transmembrane transp…	EC:3.6.1.3	no IPS match
DR_000918-RA	histone acetyltransferase htatip	1723	20	0	0.794	4	C:nucleus; F:histone acetyltransferase activity; P:regulation of transcription, DNA-templated; P:histone acetylation	EC:2.3.1.48	IPR016181 (G3DSA:3.40.630.GENE3D); IPR025995 (PFAM); G3DSA:2.30.30.270 (GENE3D); IPR002717 (PFAM); PTHR10615 (PANTHER); IPR002717 (PROSITE_PROFILES); IPR016197 (SUPERFAMILY); IPR016181 (SUPERFAMILY)
DR_000919-RA	exonuclease [Marssonina brunnea multigermtubi MB_m1]	993	20	0	0.7525	6	F:nucleic acid binding; P:nucleic acid phosphodiester bond hydrolysis; F:exonuclease activity; P:rRNA processing; C:nucleolus; P:ribosomal large subunit assembly		IPR013520 (SMART); IPR013520 (PFAM); IPR012337 (G3DSA:3.30.420.GENE3D); PTHR12801 (PANTHER); IPR012337 (SUPERFAMILY)
DR_000920-RA	cyclopropane-fatty-acyl-phospholipid synthase	1862	20	0	0.7925	4	C:cytoplasm; P:lipid biosynthetic process; F:S-adenosylmethionine-dependent methyltransferase activity; P:methylation		IPR003333 (PIRSF); IPR029063 (PFAM); IPR029063 (G3DSA:3.40.50.GENE3D); PTHR10108 (PANTHER); PTHR10108:SF795 (PANTHER); PTHR10108 (PANTHER); PTHR10108:SF795 (PANTHER); IPR029063 (SUPERFAMILY)
DR_000921-RA	ribonuclease H1 small subunit	592	20	2.28e-30	0.6375	4	P:nucleic acid phosphodiester bond hydrolysis; F:exonuclease activity; C:membrane; C:integral component of membrane		IPR013924 (PFAM); PTHR21726 (PANTHER)
DR_000922-RA	Adaptor complex beta subunit [Phialocephala scopiformis]	2759	20	0	0.8765	7	P:vesicle-mediated transport; C:integral component of membrane; P:sulfate transmembrane transport; C:clathrin adaptor complex; F:protein transporter activity; P:intracellular protein transport; F:sulfate transmembrane transporter activity		IPR002553 (PFAM); IPR011989 (G3DSA:1.25.10.GENE3D); PTHR11134:SF13 (PANTHER); IPR026739 (PANTHER); IPR016024 (SUPERFAMILY)
DR_000923-RA	ER membrane DUF1077 domain [Marssonina brunnea multigermtubi MB_m1]	1250	20	7.11e-94	0.707	1	C:membrane		IPR009445 (PFAM); PTHR19315:SF9 (PANTHER); IPR009445 (PANTHER)
DR_000924-RA	alcohol oxidase [Phialocephala scopiformis]	1979	20	0	0.764	3	F:oxidoreductase activity, acting on CH-OH group of donors; F:flavin adenine dinucleotide binding; P:oxidation-reduction process		IPR007867 (PFAM); IPR023753 (G3DSA:3.50.50.GENE3D); IPR000172 (PFAM); IPR012132 (PIRSF); PTHR11552 (PANTHER); PTHR11552 (PANTHER); PTHR11552:SF100 (PANTHER); PTHR11552:SF100 (PANTHER); SSF54373 (SUPERFAMILY); IPR023753 (SUPERFAMILY)
DR_000925-RA	dynein heavy chain [Marssonina brunnea multigermtubi MB_m1]	13152	20	0	0.91	5	F:ATPase activity; F:ATP binding; F:microtubule motor activity; C:dynein complex; P:microtubule-based movement	EC:3.6.1.3	IPR003593 (SMART); PF12775 (PFAM); IPR024743 (PFAM); IPR013594 (PFAM); IPR024317 (PFAM); IPR013602 (PFAM); PF12781 (PFAM); PF12774 (PFAM); IPR027417 (G3DSA:3.40.50.GENE3D); IPR011704 (PFAM); IPR004273 (PFAM); IPR027417 (G3DSA:3.40.50.GENE3D); IPR026983 (PANTHER); PTHR10676:SF28 (PANTHER); PTHR10676:SF28 (PANTHER); IPR026983 (PANTHER); IPR026983 (PANTHER); IPR027417 (SUPERFAMILY); IPR027417 (SUPER…
DR_000926-RA	mitochondrial import receptor subunit tom-20 [Phialocephala scopiformis]	1017	20	3.88e-62	0.8595	6	C:integral component of mitochondrial outer membrane; F:mitochondrion targeting sequence binding; P:mitochondrial outer membrane translocase complex assembly; P:protein import into mitochondrial matrix; P:tRNA import into mitochondrion; C:mitochondrial outer membrane translocase complex		IPR002056 (PRINTS); IPR002056 (PFAM); IPR002056 (PANTHER); PTHR12430:SF0 (PANTHER); IPR023392 (SUPERFAMILY)
DR_000927-RA	Exocyst complex component EXO84 [Marssonina brunnea multigermtubi MB_m1]	3916	20	0	0.839	12	F:phosphoprotein phosphatase activity; C:incipient cellular bud site; C:cellular bud tip; C:cellular bud neck; P:protein dephosphorylation; C:mating projection tip; P:Golgi to plasma membrane transport; C:cytosol; P:exocyst assembly; P:spliceosomal complex assembly; C:exocyst; P:exocyst localization	EC:3.1.3.16	IPR032403 (PFAM); IPR033961 (PANTHER); PTHR21426:SF12 (PANTHER); IPR016159 (SUPERFAMILY)
DR_000928-RA	hypothetical protein MBM_01985 [Marssonina brunnea f. sp. 'multigermtubi' MB_m1]	1357	20	4.16e-130	0.7045	1	C:membrane		IPR021460 (PFAM); PTHR35184 (PANTHER)
DR_000929-RA	mutator-like element	1665	20	2.94e-159	0.69	1	P:regulation of transcription, DNA-templated		no IPS match
DR_000930-RA	wyosine base formation [Marssonina brunnea multigermtubi MB_m1]	2401	20	0	0.83	7	F:FMN binding; F:catalytic activity; F:electron carrier activity; P:wybutosine biosynthetic process; C:integral component of membrane; C:endoplasmic reticulum; F:iron-sulfur cluster binding		IPR007197 (PFAM); IPR013917 (PFAM); IPR013785 (G3DSA:3.20.20.GENE3D); IPR029039 (G3DSA:3.40.50.GENE3D); IPR008254 (PFAM); PTHR13930:SF0 (PANTHER); PTHR13930 (PANTHER); IPR008254 (PROSITE_PROFILES); SSF102114 (SUPERFAMILY); IPR029039 (SUPERFAMILY)
DR_000931-RA	[Sclerotinia sclerotiorum 1980]	1735	8	1.2e-146	0.5563				no IPS match
DR_000932-RA	DUF323 domain	3927	20	0	0.6705	3	P:metabolic process; F:binding; C:intracellular part		PTHR30468 (PANTHER); PTHR30468:SF6 (PANTHER)
DR_000933-RA	Nuf2 family	1545	20	0	0.8655	9	C:spindle microtubule; C:Ndc80 complex; C:NMS complex; P:microtubule nucleation; C:condensed nuclear chromosome kinetochore; F:structural constituent of cytoskeleton; C:mitotic spindle pole body; C:meiotic spindle pole body; P:attachment of mitotic spindle microtubules to kinetochore		IPR005549 (PFAM); PTHR21650:SF2 (PANTHER); PTHR21650 (PANTHER)
DR_000934-RA	hypothetical protein MBM_01991 [Marssonina brunnea f. sp. 'multigermtubi' MB_m1]	777	20	1.2e-88	0.5525				no IPS match
DR_000935-RA	beta adaptin [Marssonina brunnea multigermtubi MB_m1]	2697	20	0	0.823	5	C:nucleus; C:cytosol; C:AP-3 adaptor complex; P:protein targeting to vacuole; P:Golgi to vacuole transport		IPR011989 (G3DSA:1.25.10.GENE3D); IPR002553 (PFAM); IPR026740 (PIRSF); IPR026739 (PANTHER); IPR026739 (PANTHER); IPR026740 (PTHR11134:PANTHER); IPR026740 (PTHR11134:PANTHER); IPR016024 (SUPERFAMILY)
DR_000936-RA	[Sclerotinia sclerotiorum 1980]	3635	16	1.84e-53	0.4794	1	F:binding		no IPS match
DR_000937-RA	Serine threonine- phosphatase PP2A-like PPG1 [[Candida] glabrata]	1410	20	1.08e-163	0.835	3	F:phosphoprotein phosphatase activity; P:protein dephosphorylation; P:single-organism cellular process	EC:3.1.3.16	IPR006186 (PRINTS); IPR006186 (SMART); IPR004843 (PFAM); IPR029052 (G3DSA:3.60.21.GENE3D); PTHR11668 (PANTHER); PTHR11668:SF25 (PANTHER); IPR029052 (SUPERFAMILY)
DR_000938-RA	Rho GDP-dissociation inhibitor	1562	20	2.03e-74	0.6645	3	C:cytoplasm; F:Rho GDP-dissociation inhibitor activity; P:regulation of catalytic activity		IPR024792 (G3DSA:2.70.50.GENE3D); IPR000406 (PFAM); IPR000406 (PANTHER); IPR014756 (SUPERFAMILY)
DR_000939-RA	DNA-binding domain of Mlu1-box binding MBP1 [Phialocephala scopiformis]	1614	20	6.69e-132	0.6595	4	F:DNA binding; C:nuclear membrane complex Bqt3-Bqt4; P:meiotic attachment of telomere to nuclear envelope; P:mitotic telomere tethering at nuclear periphery		IPR018004 (SMART); IPR003163 (G3DSA:3.10.260.GENE3D); PTHR38044:SF1 (PANTHER); PTHR38044 (PANTHER); IPR003163 (PROSITE_PROFILES); IPR003163 (SUPERFAMILY)
DR_000940-RA	Thioesterase domain-containing [Colletotrichum higginsianum IMI 349063]	965	20	9.66e-106	0.6005	1	P:mycelium development		IPR021765 (PFAM); PTHR33365 (PANTHER); PTHR33365:SF3 (PANTHER)
DR_000941-RA	Glutaminyl-peptide cyclotransferase	1144	20	3.53e-126	0.705	3	F:metal ion binding; P:proteolysis; F:peptidase activity		IPR007484 (PFAM); G3DSA:3.40.630.10 (GENE3D); PTHR12283:SF2 (PANTHER); PTHR12283 (PANTHER); SSF53187 (SUPERFAMILY)
DR_000942-RA	---NA---	744							no IPS match
DR_000943-RA	NADH:flavin oxidoreductase NADH oxidase [Marssonina brunnea multigermtubi MB_m1]	619	20	1.54e-51	0.741	5	P:transmembrane transport; F:FMN binding; F:oxidoreductase activity; C:integral component of membrane; P:oxidation-reduction process		no IPS match
DR_000944-RA	Cellulose-binding [Glarea lozoyensis ATCC 20868]	1604	20	1.99e-86	0.659	2	P:polysaccharide catabolic process; F:hydrolase activity, hydrolyzing O-glycosyl compounds		IPR005103 (PFAM); PTHR33353 (PANTHER)
DR_000945-RA	glutaminyl-tRNA synthetase	2113	20	0	0.8875	7	F:ATP binding; F:RNA binding; C:mitochondrion; C:cytosol; F:glutamine-tRNA ligase activity; F:transferase activity; P:glutaminyl-tRNA aminoacylation	EC:6.1.1.18	IPR020058 (PFAM); G3DSA:3.90.800.10 (GENE3D); IPR004514 (TIGRFAM); IPR020056 (G3DSA:2.40.240.GENE3D); IPR020061 (G3DSA:1.10.1160.GENE3D); IPR020056 (G3DSA:2.40.240.GENE3D); IPR020059 (PFAM); PTHR11451 (PANTHER); PTHR11451:SF29 (PANTHER); PTHR11451 (PANTHER); PTHR11451:SF29 (PANTHER); IPR011035 (SUPERFAMILY); SSF52374 (SUPERFAMILY)
DR_000946-RA	macro domain-containing [Marssonina brunnea multigermtubi MB_m1]	999	20	5.89e-112	0.7835				IPR002589 (SMART); G3DSA:3.40.220.10 (GENE3D); IPR002589 (PFAM); PTHR11106 (PANTHER); IPR002589 (PROSITE_PROFILES); SSF52949 (SUPERFAMILY)
DR_000947-RA	DUF890 domain [Marssonina brunnea multigermtubi MB_m1]	1630	20	1.62e-132	0.694	2	F:methyltransferase activity; P:methylation		IPR010286 (PFAM); IPR010286 (PANTHER); PTHR13393:SF0 (PANTHER)
DR_000948-RA	DUF890 domain	1008	9	8.15e-139	0.6622	2	F:methyltransferase activity; P:methylation		no IPS match
DR_000949-RA	EF-Hand calcium-binding site [Purpureocillium lilacinum]	1791	20	1.22e-83	0.5965	4	F:glycolipid binding; C:cytoplasm; F:glycolipid transporter activity; P:glycolipid transport		IPR014830 (PFAM); IPR014830 (G3DSA:1.10.3520.GENE3D); PTHR10219 (PANTHER); IPR014830 (SUPERFAMILY)
DR_000950-RA	membrane [Marssonina brunnea multigermtubi MB_m1]	601	20	1.91e-48	0.7735	1	C:integral component of membrane		IPR001129 (PFAM); PTHR35371:SF1 (PANTHER); PTHR35371 (PANTHER); SSF161084 (SUPERFAMILY)
DR_000951-RA	chitin synthase 2 [Marssonina brunnea multigermtubi MB_m1]	3399	20	0	0.9135	3	P:chitin biosynthetic process; C:integral component of membrane; F:chitin synthase activity	EC:2.4.1.16	IPR004834 (PFAM); IPR013616 (PFAM); IPR004835 (PANTHER); PTHR22914:SF15 (PANTHER); IPR004834 (PRODOM)
DR_000952-RA	basic proline-rich [Marssonina brunnea multigermtubi MB_m1]	2993	20	3.23e-102	0.6905	11	P:fungal-type cell wall organization; C:site of polarized growth; C:integral component of membrane; P:establishment of cell polarity; P:osmosensory signaling pathway via Sho1 osmosensor; F:osmosensor activity; C:extracellular region; P:signal transduction involved in filamentous growth; C:plasma membrane; P:hyperosmotic response; C:cell surface		PTHR35778:SF1 (PANTHER); PTHR35778:SF1 (PANTHER); PTHR35778 (PANTHER); PTHR35778 (PANTHER)
DR_000953-RA	peptidylprolyl isomerase [Fusarium oxysporum lycopersici 4287]	1100	18	1.86e-14	0.8194	9	C:nucleus; F:peptidyl-prolyl cis-trans isomerase activity; F:macrolide binding; C:mitochondrion; P:regulation of homoserine biosynthetic process; P:protein peptidyl-prolyl isomerization; P:chromatin organization; P:protein folding; P:homoserine metabolic process	EC:5.2.1.8	no IPS match
DR_000954-RA	ubiquitin-activating enzyme e1 1	3629	20	0	0.8725	7	C:nucleus; F:ubiquitin-protein transferase activity; F:ATP binding; C:cytosol; F:ubiquitin activating enzyme activity; P:modification-dependent protein catabolic process; P:protein ubiquitination		IPR000011 (PRINTS); IPR018075 (TIGRFAM); IPR016040 (G3DSA:3.40.50.GENE3D); IPR019572 (G3DSA:1.10.3240.GENE3D); IPR016040 (G3DSA:3.40.50.GENE3D); IPR000594 (PFAM); IPR019572 (PFAM); IPR032418 (PFAM); IPR032420 (PFAM); PTHR10953 (PANTHER); PTHR10953:SF4 (PANTHER); IPR000594 (SUPERFAMILY); IPR000594 (SUPERFAMILY)
DR_000955-RA	glutathione S-transferase	1985	20	4.32e-156	0.6165	1	F:transferase activity		IPR012336 (G3DSA:3.40.30.GENE3D); IPR004045 (PFAM); IPR016639 (PANTHER)
DR_000956-RA	pentatricopeptide repeat domain-containing [Marssonina brunnea multigermtubi MB_m1]	3507	20	0	0.7915	2	P:negative regulation of mitochondrial translation; C:integral component of mitochondrial membrane		IPR002885 (TIGRFAM); IPR002885 (PFAM); IPR002885 (PFAM); IPR011990 (G3DSA:1.25.40.GENE3D); IPR002885 (PFAM); PTHR24015:SF203 (PANTHER); PTHR24015:SF203 (PANTHER); PTHR24015 (PANTHER); PTHR24015 (PANTHER); PTHR24015:SF203 (PANTHER); PTHR24015 (PANTHER); PTHR24015:SF203 (PANTHER); IPR002885 (PROSITE_PROFILES); IPR002885 (PROSITE_PROFILES); IPR002885 (PROSITE_PROFILES); IPR002885 (PROSITE_PROFILES);…
DR_000957-RA	phosphomevalonate kinase	1704	20	8.47e-121	0.763	10	C:nucleus; F:ATP binding; P:farnesyl diphosphate biosynthetic process, mevalonate pathway; P:isopentenyl diphosphate biosynthetic process, mevalonate pathway; C:mitochondrion; P:ergosterol biosynthetic process; P:organic acid phosphorylation; C:macromolecular complex; C:membrane part; F:phosphomevalonate kinase activity	EC:2.7.4.2	IPR014721 (G3DSA:3.30.230.GENE3D); IPR006204 (PFAM); PTHR31814 (PANTHER); IPR020568 (SUPERFAMILY)
DR_000958-RA	ATP-dependent RNA helicase dbp7 [Marssonina brunnea multigermtubi MB_m1]	2826	20	0	0.783	7	C:nucleus; F:ATP binding; F:RNA binding; P:ribosomal large subunit biogenesis; P:RNA secondary structure unwinding; P:rRNA processing; F:ATP-dependent RNA helicase activity		IPR001650 (SMART); IPR025313 (SMART); IPR014001 (SMART); IPR025313 (PFAM); IPR027417 (G3DSA:3.40.50.GENE3D); IPR011545 (PFAM); IPR001650 (PFAM); IPR027417 (G3DSA:3.40.50.GENE3D); PTHR24031:SF282 (PANTHER); PTHR24031 (PANTHER); PTHR24031 (PANTHER); PTHR24031:SF282 (PANTHER); IPR014014 (PROSITE_PROFILES); IPR014001 (PROSITE_PROFILES); IPR001650 (PROSITE_PROFILES); IPR027417 (SUPERFAMILY); IPR027417…
DR_000959-RA	hypothetical protein MBM_03310 [Marssonina brunnea f. sp. 'multigermtubi' MB_m1]	437	2	6.57e-21	0.61				no IPS match
DR_000960-RA	betaine aldehyde dehydrogenase 2	2101	20	0	0.865	3	F:aldehyde dehydrogenase (NAD) activity; F:3-chloroallyl aldehyde dehydrogenase activity; P:oxidation-reduction process	EC:1.2.1.3; EC:1.2.1	IPR016163 (G3DSA:3.40.309.GENE3D); IPR015590 (PFAM); IPR016162 (G3DSA:3.40.605.GENE3D); PTHR11699 (PANTHER); PTHR11699:SF65 (PANTHER); IPR016161 (SUPERFAMILY)
DR_000961-RA	Pre-rRNA-processing ESF2 [Marssonina brunnea multigermtubi MB_m1]	957	20	1.29e-161	0.7575	11	F:nucleotide binding; P:endonucleolytic cleavage to generate mature 5'-end of SSU-rRNA from (SSU-rRNA, 5.8S rRNA, LSU-rRNA); F:RNA binding; C:cytoplasm; P:endonucleolytic cleavage in 5'-ETS of tricistronic rRNA transcript (SSU-rRNA, 5.8S rRNA, LSU-rRNA); P:positive regulation of ATPase activity; P:small-subunit processome assembly; P:endonucleolytic cleavage in ITS1 to separate SSU-rRNA from 5.8S…		IPR000504 (SMART); IPR000504 (PFAM); IPR012677 (G3DSA:3.30.70.GENE3D); PTHR12311 (PANTHER); IPR012677 (SUPERFAMILY)
DR_000962-RA	---NA---	279							no IPS match
DR_000963-RA	---NA---	748							no IPS match
DR_000964-RA	Major facilitator superfamily general substrate partial [Metarhizium majus ARSEF 297]	1976	12	4.75e-134	0.55	1	C:integral component of membrane		IPR020846 (SUPERFAMILY)
DR_000965-RA	minichromosome maintenance 6	3089	20	0	0.8415	15	P:DNA replication initiation; F:pyridoxal phosphate binding; P:double-strand break repair via homologous recombination; C:MCM complex; C:MCM core complex; F:single-stranded DNA binding; F:ATP binding; P:mitotic DNA replication; C:nuclear chromatin; F:RNA helicase activity; P:DNA duplex unwinding; F:single-stranded RNA binding; C:cytosol; F:single-stranded DNA-dependent ATP-dependent 3'-5' DNA hel…	EC:2.7.7	IPR008049 (PRINTS); IPR001208 (PRINTS); IPR031327 (SMART); IPR001208 (PFAM); G3DSA:2.40.50.140 (GENE3D); IPR004039 (G3DSA:2.20.28.GENE3D); IPR027417 (G3DSA:3.40.50.GENE3D); IPR027925 (PFAM); IPR033762 (PFAM); PTHR11630 (PANTHER); PTHR11630 (PANTHER); IPR008049 (PTHR11630:PANTHER); PTHR11630 (PANTHER); IPR008049 (PTHR11630:PANTHER); PTHR11630 (PANTHER); IPR008049 (PTHR11630:PANTHER); IPR008049 (PT…
DR_000966-RA	hypothetical protein MBM_03318 [Marssonina brunnea f. sp. 'multigermtubi' MB_m1]	489	20	1.05e-80	0.783				IPR025494 (PFAM)
DR_000967-RA	DUF336-domain-containing [Phialocephala scopiformis]	708	20	8.04e-52	0.5985				IPR005624 (PFAM); SSF143744 (SUPERFAMILY)
DR_000968-RA	siroheme synthase middle domains [Phialocephala scopiformis]	872	20	9.36e-120	0.827	5	F:ferrochelatase activity; P:siroheme biosynthetic process; P:oxidation-reduction process; F:precorrin-2 dehydrogenase activity; P:sulfate assimilation	EC:4.99.1.1; EC:1.3.1.76	IPR016040 (G3DSA:3.40.50.GENE3D); IPR006367 (TIGRFAM); IPR028162 (PFAM); IPR006367 (PFAM); IPR028281 (PFAM); IPR028162 (G3DSA:1.10.3280.GENE3D); G3DSA:3.30.160.110 (GENE3D); PTHR35330 (PANTHER); SSF75615 (SUPERFAMILY); IPR016040 (SUPERFAMILY)
DR_000969-RA	vacuolar segregation pep7 [Marssonina brunnea multigermtubi MB_m1]	2261	20	0	0.7975	14	P:DNA repair; C:Golgi apparatus; P:endocytosis; P:Golgi to endosome transport; F:DNA binding; P:vacuole inheritance; C:cytoplasmic side of endosome membrane; F:metal ion binding; P:vesicle docking involved in exocytosis; C:integral component of membrane; C:cytosol; F:phosphatidylinositol-3-phosphate binding; P:endosomal vesicle fusion; F:Rab GTPase binding		IPR000306 (SMART); IPR013083 (G3DSA:3.30.40.GENE3D); IPR000306 (PFAM); PTHR13510 (PANTHER); PTHR13510:SF21 (PANTHER); PTHR13510:SF21 (PANTHER); PTHR13510 (PANTHER); IPR017455 (PROSITE_PROFILES); IPR011011 (SUPERFAMILY); IPR011011 (SUPERFAMILY)
DR_000970-RA	Dihydrolipoyllysine-residue acetyltransferase component of pyruvate dehydrogenase mitochondrial	1685	20	7.53e-166	0.903	3	C:mitochondrial pyruvate dehydrogenase complex; P:acetyl-CoA biosynthetic process from pyruvate; F:dihydrolipoyllysine-residue acetyltransferase activity	EC:2.3.1.12	IPR023213 (G3DSA:3.30.559.GENE3D); IPR001078 (PFAM); PTHR23151 (PANTHER); PTHR23151:SF9 (PANTHER); SSF52777 (SUPERFAMILY)
DR_000971-RA	Sec7 domain-containing	5499	20	0	0.831	3	F:ARF guanyl-nucleotide exchange factor activity; P:regulation of ARF protein signal transduction; P:positive regulation of GTPase activity		IPR000904 (SMART); IPR032691 (PFAM); IPR015403 (PFAM); IPR000904 (PFAM); G3DSA:1.10.220.20 (GENE3D); IPR023394 (G3DSA:1.10.1000.GENE3D); PTHR10663 (PANTHER); PTHR10663:SF142 (PANTHER); PTHR10663 (PANTHER); PTHR10663 (PANTHER); PTHR10663:SF142 (PANTHER); PTHR10663:SF142 (PANTHER); IPR000904 (PROSITE_PROFILES); IPR000904 (SUPERFAMILY); IPR016024 (SUPERFAMILY)
DR_000972-RA	elongation factor EF-3	3924	20	0	0.851	4	F:ATPase activity; F:ATP binding; F:translation elongation factor activity; P:translational elongation	EC:3.6.1.3	IPR003593 (SMART); IPR011989 (G3DSA:1.25.10.GENE3D); IPR003439 (PFAM); IPR027417 (G3DSA:3.40.50.GENE3D); PTHR19211 (PANTHER); IPR015688 (PTHR19211:PANTHER); IPR003439 (PROSITE_PROFILES); IPR003439 (PROSITE_PROFILES); IPR027417 (SUPERFAMILY); IPR027417 (SUPERFAMILY); IPR016024 (SUPERFAMILY)
DR_000973-RA	NPP1 domain	1210	20	1.16e-41	0.505	3	P:biological_process; C:extracellular region; F:molecular_function		IPR008701 (PFAM)
DR_000974-RA	Threonine aldolase	1041	20	0	0.8225	5	C:cytosol; F:transferase activity; P:glycine biosynthetic process; P:threonine catabolic process; F:L-allo-threonine aldolase activity	EC:4.1.2	IPR001597 (PFAM); IPR015421 (G3DSA:3.40.640.GENE3D); IPR023603 (PIRSF); IPR015422 (G3DSA:3.90.1150.GENE3D); PTHR10289:SF5 (PANTHER); PTHR10289 (PANTHER); IPR015424 (SUPERFAMILY)
DR_000975-RA	glycosyltransferase family 1	3960	20	0	0.5715	5	P:carbohydrate metabolic process; F:transferase activity, transferring hexosyl groups; P:metabolic process; F:transferase activity; P:lipid glycosylation		no IPS match
DR_000976-RA	dolichyl-phosphate-mannose- mannosyltransferase	2445	20	0	0.905	10	P:fungal-type cell wall organization; P:filamentous growth; P:cell wall mannoprotein biosynthetic process; P:multicellular organism development; C:integral component of membrane; P:regulation of endoplasmic reticulum unfolded protein response; C:dolichyl-phosphate-mannose-protein mannosyltransferase complex; P:protein O-linked mannosylation; P:chain elongation of O-linked mannose residue; F:dolic…	EC:2.4.1.109	IPR016093 (SMART); G3DSA:2.80.10.50 (GENE3D); IPR003342 (PFAM); IPR032421 (PFAM); IPR016093 (PFAM); IPR027005 (PANTHER); PTHR10050:SF26 (PANTHER); IPR016093 (PROSITE_PROFILES); IPR016093 (PROSITE_PROFILES); IPR016093 (PROSITE_PROFILES); IPR016093 (SUPERFAMILY)
DR_000977-RA	Aldo keto reductase [Phialocephala scopiformis]	1153	20	3.68e-114	0.659				IPR023210 (G3DSA:3.20.20.GENE3D); IPR023210 (PFAM); PTHR11732:SF198 (PANTHER); IPR001395 (PANTHER); IPR023210 (SUPERFAMILY)
DR_000978-RA	dimeric dihydrodiol dehydrogenase [Fusarium fujikuroi]	1248	20	0	0.7655	2	F:oxidoreductase activity; P:oxidation-reduction process		IPR016040 (G3DSA:3.40.50.GENE3D); G3DSA:3.30.360.10 (GENE3D); PTHR22604:SF115 (PANTHER); PTHR22604 (PANTHER); SSF55347 (SUPERFAMILY); IPR016040 (SUPERFAMILY)
DR_000979-RA	cysteine ase [Phialocephala scopiformis]	1901	20	9.61e-57	0.448	2	P:cellular metabolic process; F:hydrolase activity		IPR001394 (PFAM); PTHR24006:SF22 (PANTHER); PTHR24006 (PANTHER); IPR028889 (PROSITE_PROFILES); SSF54001 (SUPERFAMILY)
DR_000980-RA	tRNA (uracil-5-)-methyltransferase TRM9 [Marssonina brunnea multigermtubi MB_m1]	837	20	6.05e-133	0.8215	7	C:nucleus; P:cellular response to drug; C:cytosol; P:tRNA wobble uridine modification; F:tRNA (uracil) methyltransferase activity; P:tRNA methylation; P:chronological cell aging	EC:2.1.1	IPR029063 (G3DSA:3.40.50.GENE3D); IPR013216 (PFAM); PTHR13069 (PANTHER); PTHR13069:SF21 (PANTHER); IPR029063 (SUPERFAMILY)
DR_000981-RA	Homeo [Glarea lozoyensis ATCC 20868]	1743	20	9.91e-113	0.583	1	F:DNA binding		no IPS match
DR_000982-RA	CAP-Gly domain containing [Marssonina brunnea multigermtubi MB_m1]	1499	20	9.89e-93	0.833				IPR000938 (SMART); IPR000938 (PFAM); IPR000938 (G3DSA:2.30.30.GENE3D); PTHR18916 (PANTHER); IPR000938 (PROSITE_PROFILES); IPR000938 (SUPERFAMILY)
DR_000983-RA	YSIRK family gram-positive signal peptide [Marssonina brunnea multigermtubi MB_m1]	834	2	5.44e-16	0.525	2	C:membrane; C:integral component of membrane		no IPS match
DR_000984-RA	DUF726-domain-containing [Phialocephala scopiformis]	936	20	1.39e-69	0.595	3	C:membrane; C:integral component of membrane; F:hydrolase activity		IPR029058 (G3DSA:3.40.50.GENE3D); IPR007941 (PFAM); IPR007941 (PANTHER); PTHR17920:SF6 (PANTHER)
DR_000985-RA	---NA---	294							no IPS match
DR_000986-RA	NAD(P)-binding [Phialocephala scopiformis]	1180	20	3.89e-129	0.6955				IPR016040 (G3DSA:3.40.50.GENE3D); IPR008030 (PFAM); PTHR14194:SF64 (PANTHER); PTHR14194 (PANTHER); IPR016040 (SUPERFAMILY)
DR_000987-RA	FAD-binding domain-containing [Phialocephala scopiformis]	1907	20	1.57e-178	0.559	3	F:oxidoreductase activity, acting on CH-OH group of donors; F:flavin adenine dinucleotide binding; P:oxidation-reduction process		no IPS match
DR_000988-RA	mRNA cleavage factor complex component Pcf11 [Marssonina brunnea multigermtubi MB_m1]	2676	20	1.2e-108	0.6925	7	C:cytoplasm; C:mRNA cleavage factor complex; F:mRNA binding; P:termination of RNA polymerase II transcription; F:RNA polymerase II core binding; P:mRNA polyadenylation; P:mRNA cleavage		IPR006569 (SMART); IPR008942 (G3DSA:1.25.40.GENE3D); IPR006903 (PFAM); PTHR15921 (PANTHER); IPR006569 (PROSITE_PROFILES); IPR008942 (SUPERFAMILY)
DR_000989-RA	[Sclerotinia sclerotiorum 1980]	497	12	1.29e-15	0.7625	4	F:endopeptidase inhibitor activity; P:negative regulation of endopeptidase activity; P:vacuole fusion, non-autophagic; C:fungal-type vacuole		IPR010259 (G3DSA:3.30.70.GENE3D); PTHR28288 (PANTHER); PTHR28288:SF1 (PANTHER); IPR009020 (SUPERFAMILY)
DR_000990-RA	M repeat [Marssonina brunnea multigermtubi MB_m1]	3138	20	0	0.6125				no IPS match
DR_000991-RA	adenylate kinase [Marssonina brunnea multigermtubi MB_m1]	1213	20	2.8e-133	0.83	11	C:nucleus; F:adenylate kinase activity; F:ATP binding; P:DNA replication initiation; P:nucleotide phosphorylation; C:mitochondrial intermembrane space; P:ADP biosynthetic process; P:AMP metabolic process; P:ATP metabolic process; C:cytosol; F:hydrolase activity	EC:2.7.4.3	IPR000850 (PRINTS); IPR027417 (G3DSA:3.40.50.GENE3D); IPR007862 (PFAM); PF00406 (PFAM); IPR000850 (PANTHER); IPR000850 (HAMAP); IPR007862 (SUPERFAMILY); IPR027417 (SUPERFAMILY)
DR_000992-RA	26S proteasome regulatory subunit rpn-8	1215	20	7.82e-155	0.874	7	C:nuclear envelope; C:mitotic spindle midzone; F:protein kinase binding; P:proteasome-mediated ubiquitin-dependent protein catabolic process; C:proteasome regulatory particle, lid subcomplex; C:proteasome storage granule; P:regulation of cyclin-dependent protein serine/threonine kinase activity		IPR024969 (PFAM); PTHR10540:SF7 (PANTHER); PTHR10540 (PANTHER); PTHR10540 (PANTHER); PTHR10540:SF7 (PANTHER)
DR_000993-RA	ubiquitin carboxyl-terminal hydrolase family	831	20	2.42e-36	0.4975	2	F:zinc ion binding; F:hydrolase activity		no IPS match
DR_000994-RA	coproporphyrinogen III oxidase	1401	20	0	0.8975	7	P:porphyrin-containing compound biosynthetic process; F:mannosyltransferase activity; P:protein O-linked glycosylation; F:coproporphyrinogen oxidase activity; P:mannosylation; C:integral component of membrane; P:oxidation-reduction process	EC:1.3.3.3; EC:2.4.1	IPR001260 (PRINTS); IPR001260 (PIRSF); IPR001260 (G3DSA:3.40.1500.GENE3D); IPR001260 (PFAM); IPR001260 (PANTHER); PTHR10755:SF0 (PANTHER); IPR001260 (SUPERFAMILY)
DR_000995-RA	Autophagy-related 8 [Marssonina brunnea multigermtubi MB_m1]	1333	20	5.52e-54	0.5935	3	P:autophagy; C:vacuolar membrane; P:transport		IPR004241 (PFAM); G3DSA:3.10.20.90 (GENE3D); IPR004241 (PANTHER); PTHR10969:SF31 (PANTHER); IPR004241 (PANTHER); IPR029071 (SUPERFAMILY)
DR_000996-RA	Mitochondrial GTP GDP carrier 1	789	20	1.76e-14	0.7935	2	C:membrane; P:protein secretion		IPR024242 (PFAM)
DR_000997-RA	mitochondrial carrier [Phialocephala scopiformis]	1688	20	2.7e-138	0.8955	11	P:cellular iron ion homeostasis; C:cell; F:DNA binding; F:DNA-directed RNA polymerase activity; P:guanine nucleotide transmembrane transport; F:structural constituent of ribosome; F:guanine nucleotide transmembrane transporter activity; P:transcription, DNA-templated; C:integral component of membrane; P:mitochondrial genome maintenance; P:translation	EC:2.7.7.6	IPR018108 (PFAM); IPR023395 (G3DSA:1.50.40.GENE3D); PTHR24089:SF105 (PANTHER); PTHR24089 (PANTHER); IPR023395 (SUPERFAMILY)
DR_000998-RA	Transcriptional activator HAP2	1017	20	1.33e-125	0.6605	2	F:transcription factor activity, sequence-specific DNA binding; P:regulation of transcription, DNA-templated		IPR001289 (PRINTS); IPR001289 (SMART); IPR001289 (PFAM); IPR001289 (PANTHER); PTHR12632:SF6 (PANTHER); IPR001289 (PROSITE_PROFILES)
DR_000999-RA	---NA---	807							no IPS match
DR_001000-RA	Met-10+ like- [Marssonina brunnea multigermtubi MB_m1]	1853	20	4.81e-130	0.796	6	C:nucleus; F:transferase activity, transferring glycosyl groups; C:mitochondrial matrix; F:tRNA (guanine(37)-N(1))-methyltransferase activity; C:integral component of membrane; P:tRNA methylation	EC:2.1.1.228	IPR030382 (PFAM); G3DSA:3.30.300.110 (GENE3D); IPR029063 (G3DSA:3.40.50.GENE3D); PTHR23245 (PANTHER); PTHR23245:SF36 (PANTHER); IPR030382 (PROSITE_PROFILES); IPR029063 (SUPERFAMILY)
DR_001001-RA	DNA repair family	1356	20	5.67e-130	0.817	3	P:DNA repair; F:oxidoreductase activity; P:oxidation-reduction process		IPR027450 (PFAM); IPR027450 (G3DSA:2.60.120.GENE3D); PTHR31573:SF1 (PANTHER); IPR032852 (PANTHER); IPR005123 (PROSITE_PROFILES); SSF51197 (SUPERFAMILY)
DR_001002-RA	exocyst complex component Sec10 [Marssonina brunnea multigermtubi MB_m1]	2789	20	0	0.868	3	C:cytoplasm; P:vesicle docking; P:exocytosis		IPR009976 (PFAM); IPR009976 (PANTHER); IPR033960 (PTHR12100:PANTHER); IPR033960 (PTHR12100:PANTHER); IPR033960 (PTHR12100:PANTHER); IPR009976 (PANTHER)
DR_001003-RA	Cytochrome c oxidase copper chaperone	454	20	1.21e-22	0.8155	6	P:mitochondrial respiratory chain complex IV assembly; C:mitochondrial intermembrane space; P:intracellular copper ion transport; P:protein farnesylation; C:cytosol; F:copper chaperone activity		IPR007745 (PFAM); IPR009069 (G3DSA:1.10.810.GENE3D); IPR007745 (PANTHER); IPR007745 (PRODOM); IPR009069 (SUPERFAMILY)
DR_001004-RA	ran GTPase activating 1	1341	20	2.57e-155	0.857	2	F:GTPase activator activity; P:positive regulation of GTPase activity		SM00368 (SMART); IPR001611 (PFAM); IPR032675 (G3DSA:3.80.10.GENE3D); IPR027038 (PANTHER); SSF52047 (SUPERFAMILY)
DR_001005-RA	dolichyl-phosphate-mannose- mannosyltransferase	2581	20	0	0.803	12	P:fungal-type cell wall organization; P:filamentous growth; F:substrate-specific transmembrane transporter activity; P:cell wall mannoprotein biosynthetic process; P:transmembrane transport; P:multicellular organism development; C:integral component of membrane; P:regulation of endoplasmic reticulum unfolded protein response; C:dolichyl-phosphate-mannose-protein mannosyltransferase complex; P:pro…	EC:2.4.1.109	IPR016093 (SMART); IPR016093 (PFAM); G3DSA:2.80.10.50 (GENE3D); PTHR10050:SF32 (PANTHER); IPR027005 (PANTHER); IPR016093 (PROSITE_PROFILES); IPR016093 (PROSITE_PROFILES); IPR016093 (PROSITE_PROFILES); IPR016093 (SUPERFAMILY)
DR_001006-RA	ring finger domain [Marssonina brunnea multigermtubi MB_m1]	1662	20	2.09e-129	0.543	5	F:zinc ion binding; F:metal ion binding; C:membrane; C:integral component of membrane; C:cellular_component		IPR001841 (SMART); IPR001841 (PFAM); IPR013083 (G3DSA:3.30.40.GENE3D); PTHR22765:SF27 (PANTHER); PTHR22765 (PANTHER); PTHR22765 (PANTHER); PTHR22765:SF27 (PANTHER); PTHR22765 (PANTHER); PTHR22765:SF27 (PANTHER); PTHR22765 (PANTHER); IPR001841 (PROSITE_PROFILES); SSF57850 (SUPERFAMILY)
DR_001007-RA	mitochondrial carrier	1388	20	3.3e-172	0.8465	4	F:structural constituent of ribosome; C:integral component of membrane; P:transport; P:translation		IPR018108 (PFAM); IPR023395 (G3DSA:1.50.40.GENE3D); PTHR24089:SF377 (PANTHER); PTHR24089 (PANTHER); IPR018108 (PROSITE_PROFILES); IPR018108 (PROSITE_PROFILES); IPR023395 (SUPERFAMILY)
DR_001008-RA	cytochrome P450 [Phialocephala scopiformis]	1536	20	0	0.7555	7	F:iron ion binding; F:oxidoreductase activity, acting on paired donors, with incorporation or reduction of molecular oxygen; C:integral component of membrane; P:oxidation-reduction process; F:monooxygenase activity; F:hydrolase activity; F:heme binding		IPR001128 (PRINTS); IPR002403 (PRINTS); IPR001128 (PFAM); IPR001128 (G3DSA:1.10.630.GENE3D); PTHR24305 (PANTHER); PTHR24305:SF69 (PANTHER); IPR001128 (SUPERFAMILY)
DR_001009-RA	dna repair rad57	1434	20	0	0.6715	19	C:Rad51B-Rad51C-Rad51D-XRCC2 complex; C:Rhp55-Rhp57 complex; F:DNA-dependent ATPase activity; C:site of double-strand break; P:meiotic DNA recombinase assembly; P:reciprocal meiotic recombination; P:heteroduplex formation; F:double-stranded DNA binding; P:telomere maintenance via recombination; F:endodeoxyribonuclease activity; F:four-way junction DNA binding; P:strand invasion; F:single-stranded…		IPR027417 (G3DSA:3.40.50.GENE3D); IPR013632 (PFAM); PTHR22942 (PANTHER); PTHR22942:SF24 (PANTHER); IPR020588 (PROSITE_PROFILES); IPR027417 (SUPERFAMILY)
DR_001010-RA	VTC domain-containing [Marssonina brunnea multigermtubi MB_m1]	5434	20	0	0.794	13	C:vacuolar transporter chaperone complex; F:oxidoreductase activity, acting on the CH-NH2 group of donors, NAD or NADP as acceptor; C:fungal-type vacuole membrane; P:vacuole fusion, non-autophagic; C:endoplasmic reticulum; P:vacuolar transport; P:polyphosphate metabolic process; P:glutamate biosynthetic process; C:integral component of membrane; P:oxidation-reduction process; F:iron-sulfur cluste…	EC:1.4	IPR018966 (PFAM); IPR003807 (PFAM); PTHR10783 (PANTHER); PTHR10783:SF45 (PANTHER)
DR_001011-RA	glutamate synthase	6988	20	0	0.889	12	F:transferase activity, transferring glycosyl groups; P:glutamate biosynthetic process; F:FMN binding; F:iron ion binding; F:glutamate synthase (NADH) activity; F:flavin adenine dinucleotide binding; C:mitochondrion; C:integral component of membrane; C:cytosol; P:ammonia assimilation cycle; P:oxidation-reduction process; F:iron-sulfur cluster binding	EC:1.4.1.14	IPR013785 (G3DSA:3.20.20.GENE3D); IPR006982 (PFAM); IPR002932 (PFAM); IPR029055 (G3DSA:3.60.20.GENE3D); IPR017932 (PFAM); IPR013785 (G3DSA:3.20.20.GENE3D); PTHR11938:SF1 (PANTHER); PTHR11938 (PANTHER); SSF51395 (SUPERFAMILY); IPR029055 (SUPERFAMILY)
DR_001012-RA	Midasin [Fusarium oxysporum cubense race 4]	1186	20	5.56e-45	0.5495	3	P:regulation of mitotic metaphase/anaphase transition; C:anaphase-promoting complex; P:anaphase-promoting complex-dependent catabolic process		IPR008402 (PFAM)
DR_001013-RA	blocked early in transport 1	2044	20	5.23e-16	0.9405	8	C:endoplasmic reticulum membrane; P:ER to Golgi vesicle-mediated transport; P:retrograde vesicle-mediated transport, Golgi to ER; P:vesicle fusion; C:integral component of membrane; F:SNAP receptor activity; C:SNARE complex; C:ER to Golgi transport vesicle		no IPS match
DR_001014-RA	cyclin-dependent kinase regulator pho80 [Marssonina brunnea multigermtubi MB_m1]	803	20	1.96e-71	0.716	2	F:protein kinase binding; P:regulation of cyclin-dependent protein serine/threonine kinase activity		PTHR39219:SF1 (PANTHER); PTHR39219 (PANTHER)
DR_001015-RA	Nuc-1 negative regulatory preg	1189	20	1.74e-112	0.843	13	F:protein kinase binding; F:cyclin-dependent protein serine/threonine kinase regulator activity; P:negative regulation of phosphate metabolic process; P:regulation of protein localization; P:negative regulation of calcium-mediated signaling; C:cyclin-dependent protein kinase holoenzyme complex; P:cellular metal ion homeostasis; P:regulation of cyclin-dependent protein serine/threonine kinase acti…	EC:2.7.1	IPR013922 (PFAM); PTHR15615 (PANTHER); PTHR15615:SF16 (PANTHER)
DR_001016-RA	armadillo repeat	3176	20	0	0.6775	1	C:cytosol		IPR000225 (SMART); IPR011989 (G3DSA:1.25.10.GENE3D); IPR000225 (PFAM); PTHR15651:SF7 (PANTHER); PTHR15651 (PANTHER); PTHR15651:SF7 (PANTHER); PTHR15651:SF7 (PANTHER); PTHR15651 (PANTHER); IPR016024 (SUPERFAMILY)
DR_001017-RA	-tyrosine phosphatase [Marssonina brunnea multigermtubi MB_m1]	2678	20	0	0.7035	8	C:nucleus; P:inactivation of MAPK activity involved in osmosensory signaling pathway; C:cytoplasm; F:protein tyrosine phosphatase activity; P:regulation of protein localization; P:regulation of sporulation; P:inactivation of MAPK activity involved in conjugation with cellular fusion; P:peptidyl-tyrosine dephosphorylation	EC:3.1.3.48	IPR001763 (PFAM); IPR029021 (G3DSA:3.90.190.GENE3D); IPR001763 (G3DSA:3.40.250.GENE3D); IPR000242 (PFAM); PTHR19134:SF299 (PANTHER); PTHR19134 (PANTHER); PTHR19134 (PANTHER); PTHR19134:SF299 (PANTHER); IPR000242 (PROSITE_PROFILES); IPR001763 (PROSITE_PROFILES); IPR001763 (SUPERFAMILY); IPR029021 (SUPERFAMILY)
DR_001018-RA	nucleoporin-interacting NIC96 [Marssonina brunnea multigermtubi MB_m1]	3623	20	0	0.7085	6	C:nuclear pore nuclear basket; P:ribosomal large subunit export from nucleus; P:nuclear pore organization; P:protein import into nucleus; F:structural constituent of nuclear pore; C:nuclear pore linkers		IPR007231 (PFAM); IPR007231 (PANTHER)
DR_001019-RA	BZIP transcription factor	1646	20	0	0.71	8	P:negative regulation of transcription from RNA polymerase II promoter; C:transcription factor complex; C:nuclear chromatin; F:RNA polymerase II core promoter proximal region sequence-specific DNA binding; P:positive regulation of cellular response to amino acid starvation; P:nitrogen catabolite activation of transcription from RNA polymerase II promoter; P:positive regulation of transcription fr…		IPR021833 (PFAM); PTHR37012:SF2 (PANTHER); PTHR37012 (PANTHER)
DR_001020-RA	UBA TS-N domain containing [Marssonina brunnea multigermtubi MB_m1]	4274	20	0	0.6615	2	F:calcium ion binding; C:intracellular part		G3DSA:1.10.8.10 (GENE3D); PTHR11216:SF61 (PANTHER); PTHR11216 (PANTHER); PTHR11216:SF61 (PANTHER); PD936484 (PRODOM); IPR015940 (PROSITE_PROFILES); SSF90257 (SUPERFAMILY); IPR009060 (SUPERFAMILY)
DR_001021-RA	alpha- partial [Rhynchosporium commune]	1775	20	0	0.896	7	F:GTP binding; C:cytoplasm; F:GTPase activity; F:calcium ion binding; F:structural constituent of cytoskeleton; C:microtubule; P:microtubule-based process		IPR000217 (PRINTS); IPR002452 (PRINTS); IPR003008 (SMART); IPR003008 (PFAM); IPR003008 (G3DSA:3.40.50.GENE3D); PTHR11588:SF73 (PANTHER); IPR000217 (PANTHER); IPR003008 (SUPERFAMILY)
DR_001022-RA	hypothetical protein MBM_04366 [Marssonina brunnea f. sp. 'multigermtubi' MB_m1]	751	20	4.02e-75	0.681	1	C:membrane		no IPS match
DR_001023-RA	glutathione transferase omega-1	897	20	3.69e-145	0.657	2	F:transferase activity; C:intracellular part		IPR010987 (G3DSA:1.20.1050.GENE3D); PTHR11260 (PANTHER); PTHR11260:SF77 (PANTHER); IPR010987 (PROSITE_PROFILES); IPR010987 (SUPERFAMILY)
DR_001024-RA	WW domain-containing	1728	20	2.39e-47	0.4805				no IPS match
DR_001025-RA	GABA permease [Purpureocillium lilacinum]	2094	20	6.93e-159	0.7565	3	C:integral component of membrane; F:amino acid transmembrane transporter activity; P:amino acid transmembrane transport		IPR002293 (PFAM); PTHR11785:SF308 (PANTHER); IPR002293 (PANTHER); PTHR11785:SF308 (PANTHER)
DR_001026-RA	root hair defective 3 GTP-binding [Marssonina brunnea multigermtubi MB_m1]	2885	20	0	0.8485	7	C:endoplasmic reticulum membrane; F:GTP binding; F:GTPase activity; C:integral component of membrane; P:endoplasmic reticulum membrane fusion; C:cortical endoplasmic reticulum; P:endoplasmic reticulum inheritance		IPR008803 (PFAM); IPR027417 (G3DSA:3.40.50.GENE3D); PTHR14187:SF52 (PANTHER); PTHR14187 (PANTHER); IPR030386 (PROSITE_PROFILES)
DR_001027-RA	ribonuclease h2 subunit a	1071	20	0	0.775	6	P:RNA phosphodiester bond hydrolysis, endonucleolytic; F:RNA-DNA hybrid ribonuclease activity; F:RNA binding; C:ribonuclease H2 complex; P:mismatch repair; P:DNA replication, removal of RNA primer	EC:3.1.26.4	IPR012337 (G3DSA:3.30.420.GENE3D); IPR024567 (PFAM); IPR023160 (G3DSA:1.10.10.GENE3D); IPR001352 (PANTHER); PTHR10954:SF7 (PANTHER); IPR012337 (SUPERFAMILY)
DR_001028-RA	transporter [Colletotrichum graminicola ]	435	14	4.12e-84	0.6529	3	F:monosaccharide binding; P:monosaccharide metabolic process; F:isomerase activity		IPR007721 (PFAM); IPR023750 (G3DSA:3.40.1650.GENE3D); PTHR31690 (PANTHER); IPR023750 (SUPERFAMILY)
DR_001029-RA	cupin domain-containing [Marssonina brunnea multigermtubi MB_m1]	2300	20	0	0.7145	8	P:cellular localization; P:attachment of spindle microtubules to kinetochore; C:condensed chromosome, centromeric region; C:nuclear lumen; P:mitotic sister chromatid segregation; P:kinetochore assembly; C:kinetochore; F:centromeric DNA binding		IPR014710 (G3DSA:2.60.120.GENE3D); IPR025974 (PFAM); IPR028386 (PANTHER); IPR011051 (SUPERFAMILY)
DR_001030-RA	---NA---	615							no IPS match
DR_001031-RA	phosphatase 2c [Marssonina brunnea multigermtubi MB_m1]	1944	20	0	0.7535	16	P:positive regulation of autophagosome maturation; C:fungal-type vacuole membrane; P:protein dephosphorylation; P:regulation of aerobic respiration; P:mitophagy; C:mitochondrial inner membrane; C:mitochondrial intermembrane space; F:magnesium-dependent protein serine/threonine phosphatase activity; F:copper ion binding; C:mitochondrial matrix; F:oxidoreductase activity; P:positive regulation of c…		IPR001932 (SMART); IPR001932 (G3DSA:3.60.40.GENE3D); IPR001932 (PFAM); IPR015655 (PANTHER); PTHR13832:SF321 (PANTHER); PTHR13832:SF321 (PANTHER); IPR015655 (PANTHER); IPR001932 (PROSITE_PROFILES); IPR001932 (SUPERFAMILY)
DR_001032-RA	multicopper oxidase	2609	20	4.09e-155	0.76	9	C:high-affinity iron permease complex; F:iron ion transmembrane transporter activity; F:copper ion binding; P:iron ion transport; C:integral component of membrane; P:oxidation-reduction process; F:ferroxidase activity; F:hydrolase activity; P:iron assimilation by reduction and transport	EC:1.16.3.1	IPR008972 (G3DSA:2.60.40.GENE3D); IPR011706 (PFAM); PTHR11709:SF105 (PANTHER); PTHR11709 (PANTHER); IPR008972 (SUPERFAMILY)
DR_001033-RA	iron permease FTR1 family [Marssonina brunnea multigermtubi MB_m1]	1402	20	3.87e-118	0.7285	5	C:intracellular membrane-bounded organelle; C:endomembrane system; C:cytoplasmic part; C:membrane part; F:binding		IPR004923 (PFAM); IPR004923 (PANTHER); PTHR31632:SF2 (PANTHER)
DR_001034-RA	Dor1-like family [Marssonina brunnea multigermtubi MB_m1]	1428	20	1.92e-168	0.7575	3	C:Golgi transport complex; P:intra-Golgi vesicle-mediated transport; P:CVT pathway		IPR007255 (PFAM); PTHR21311:SF0 (PANTHER); PTHR21311:SF0 (PANTHER); IPR007255 (PANTHER)
DR_001035-RA	TLC domain-containing [Marssonina brunnea multigermtubi MB_m1]	3286	20	5.55e-163	0.776	2	C:integral component of membrane; F:hydrolase activity		IPR006634 (PFAM); PTHR13439 (PANTHER); PTHR13439:SF0 (PANTHER); IPR006634 (PROSITE_PROFILES); PS51257 (PROSITE_PROFILES)
DR_001036-RA	---NA---	1325							no IPS match
DR_001037-RA	Actin cytoskeleton-regulatory complex sla1 [Marssonina brunnea multigermtubi MB_m1]	4129	20	0	0.7025	13	F:identical protein binding; C:cell division site; P:actin filament polymerization; P:endocytosis; C:nuclear pore; C:endosome; C:cell tip; F:ubiquitin binding; C:membrane; C:cytosol; F:cytoskeletal protein binding; F:protein binding, bridging; C:actin cortical patch		IPR007131 (PFAM); IPR013761 (G3DSA:1.10.150.GENE3D); PD936484 (PRODOM)
DR_001038-RA	AMP deaminase 3 [Marssonina brunnea multigermtubi MB_m1]	3402	20	0	0.945	2	F:AMP deaminase activity; P:IMP salvage	EC:3.5.4.6	IPR001365 (PFAM); IPR006329 (PANTHER); IPR032466 (SUPERFAMILY)
DR_001039-RA	UDP-N-acetylglucosamine transporter YEA4	1716	20	0	0.8275	10	P:UDP-glucose transport; C:cell tip; P:mycelium development; P:fungal-type cell wall chitin biosynthetic process; P:UDP-N-acetylglucosamine transmembrane transport; C:integral component of membrane; F:UDP-N-acetylglucosamine transmembrane transporter activity; C:endoplasmic reticulum; P:purine ribonucleoside monophosphate biosynthetic process; F:deaminase activity		IPR013657 (PFAM); PTHR10778 (PANTHER); PTHR10778:SF4 (PANTHER); PTHR10778 (PANTHER); SSF103481 (SUPERFAMILY)
DR_001040-RA	WD40 repeat [Glarea lozoyensis ATCC 20868]	2648	20	0	0.874	20	P:positive regulation of protein localization to nucleus; P:negative regulation of GTPase activity; P:positive regulation of transcription by transcription factor localization; P:transmembrane transport; C:fungal-type vacuole membrane; P:protein dephosphorylation; P:negative regulation of septation initiation signaling; P:regulation of mitotic cell cycle spindle assembly checkpoint; C:mating proj…		IPR000009 (PRINTS); IPR015943 (G3DSA:2.130.10.GENE3D); IPR000009 (PANTHER); IPR017986 (SUPERFAMILY)
DR_001041-RA	hypothetical protein MBM_04349 [Marssonina brunnea f. sp. 'multigermtubi' MB_m1]	930	20	1.93e-103	0.5315	1	P:mRNA processing		no IPS match
DR_001042-RA	dynamin GTPase	2756	20	0	0.879	13	P:peroxisome fission; F:protein homodimerization activity; P:mitochondrial membrane fission; C:cell division site; P:protein homooligomerization; C:mitochondrial outer membrane; P:chronological cell aging; F:GTP binding; P:mitochondrion inheritance; C:peroxisome; F:actin binding; F:GTPase activity; P:establishment of mitochondrion localization, microtubule-mediated		IPR022812 (PRINTS); IPR003130 (SMART); IPR027417 (G3DSA:3.40.50.GENE3D); IPR003130 (PFAM); IPR000375 (PFAM); IPR022812 (PANTHER); PTHR11566:SF21 (PANTHER); PTHR11566:SF21 (PANTHER); IPR022812 (PANTHER); IPR030381 (PROSITE_PROFILES); IPR020850 (PROSITE_PROFILES); IPR027417 (SUPERFAMILY)
DR_001043-RA	---NA---	744							no IPS match
DR_001044-RA	---NA---	1090							no IPS match
DR_001045-RA	[Sclerotinia sclerotiorum 1980]	786	20	8.48e-70	0.684				no IPS match
DR_001046-RA	succinyl- ligase subunit mitochondrial	1563	20	0	0.8555	5	F:ATP binding; F:metal ion binding; C:mitochondrion; F:succinate-CoA ligase (ADP-forming) activity; P:succinyl-CoA metabolic process	EC:6.2.1.5	no IPS match
DR_001047-RA	short chain dehydrogenase reductase	1124	20	4.61e-117	0.6565	2	F:oxidoreductase activity; P:oxidation-reduction process		IPR002347 (PRINTS); IPR016040 (G3DSA:3.40.50.GENE3D); PF13561 (PFAM); IPR002347 (PANTHER); PTHR24322:SF487 (PANTHER); PTHR24322:SF487 (PANTHER); IPR016040 (SUPERFAMILY)
DR_001048-RA	NUDIX family hydrolase [Phialocephala scopiformis]	1488	20	1.23e-166	0.686	2	C:integral component of membrane; F:hydrolase activity		IPR015797 (G3DSA:3.90.79.GENE3D); PTHR12992:SF8 (PANTHER); PTHR12992 (PANTHER)
DR_001049-RA	FAD binding domain [Marssonina brunnea multigermtubi MB_m1]	2580	20	1.58e-177	0.6405	2	F:catalytic activity; P:metabolic process		IPR023753 (G3DSA:3.50.50.GENE3D); PTHR13789:SF186 (PANTHER); PTHR13789 (PANTHER); IPR023753 (SUPERFAMILY); SSF54373 (SUPERFAMILY)
DR_001050-RA	MFS transporter	1555	20	1.63e-128	0.772	2	P:transmembrane transport; C:integral component of membrane		G3DSA:1.20.1250.20 (GENE3D); IPR011701 (PFAM); PTHR23502 (PANTHER); IPR020846 (PROSITE_PROFILES); IPR020846 (SUPERFAMILY)
DR_001051-RA	SGNH partial [Phialocephala scopiformis]	1258	20	1.26e-23	0.637	1	F:hydrolase activity		IPR013830 (G3DSA:3.40.50.GENE3D); IPR013830 (SUPERFAMILY)
DR_001052-RA	dipeptidyl-aminopeptidase B [Phialocephala scopiformis]	3036	20	0	0.825	7	F:oxidoreductase activity; P:proteolysis; C:integral component of membrane; F:serine-type peptidase activity; F:aminopeptidase activity; P:oxidation-reduction process; C:vacuolar membrane	EC:3.4.11	IPR029058 (G3DSA:3.40.50.GENE3D); IPR002469 (PFAM); IPR002469 (G3DSA:2.140.10.GENE3D); IPR001375 (PFAM); PTHR11731 (PANTHER); PTHR11731:SF125 (PANTHER); SSF82171 (SUPERFAMILY); IPR029058 (SUPERFAMILY)
DR_001053-RA	hypothetical protein MBM_00104 [Marssonina brunnea f. sp. 'multigermtubi' MB_m1]	835	2	5.54e-49	0.565	2	C:membrane; C:integral component of membrane		no IPS match
DR_001054-RA	25S rRNA (uridine(2843)-N(3))-methyltransferase	1305	20	2.52e-115	0.537	3	F:rRNA (uridine-N3-)-methyltransferase activity; C:cytoplasm; P:rRNA base methylation		IPR021463 (PFAM)
DR_001055-RA	QDE2 [Marssonina brunnea multigermtubi MB_m1]	3180	20	0	0.6795	1	F:nucleic acid binding		no IPS match
DR_001056-RA	hypothetical protein MBM_01170 [Marssonina brunnea f. sp. 'multigermtubi' MB_m1]	579	2	7.9e-66	0.725				no IPS match
DR_001057-RA	DNA ligase 4	3132	20	0	0.7665	8	P:DNA ligation involved in DNA repair; F:DNA binding; F:ATP binding; F:DNA ligase (ATP) activity; P:DNA replication; C:membrane; P:DNA recombination; P:DNA biosynthetic process	EC:6.5.1.1	IPR001357 (SMART); IPR001357 (PFAM); IPR001357 (G3DSA:3.40.50.GENE3D); G3DSA:2.40.50.140 (GENE3D); IPR012309 (PFAM); IPR029710 (PTHR10459:PANTHER); PTHR10459 (PANTHER); IPR001357 (PROSITE_PROFILES); IPR001357 (PROSITE_PROFILES); IPR001357 (SUPERFAMILY); IPR001357 (SUPERFAMILY); IPR012340 (SUPERFAMILY)
DR_001058-RA	hypothetical protein MBM_01067 [Marssonina brunnea f. sp. 'multigermtubi' MB_m1]	1281	20	1.45e-164	0.6395				PTHR42051 (PANTHER)
DR_001059-RA	EF-hand [Glarea lozoyensis ATCC 20868]	1770	20	2.17e-156	0.6805	2	F:calcium ion binding; P:lipid metabolic process		IPR000261 (SMART); IPR011992 (G3DSA:1.10.238.GENE3D); IPR000261 (PFAM); PTHR11216 (PANTHER); PTHR11216:SF81 (PANTHER); PTHR11216:SF81 (PANTHER); PTHR11216 (PANTHER); IPR000261 (PROSITE_PROFILES); IPR011992 (SUPERFAMILY)
DR_001060-RA	heme-binding peroxidase [Marssonina brunnea multigermtubi MB_m1]	1509	20	5.21e-179	0.612	4	F:peroxidase activity; F:heme oxygenase (decyclizing) activity; P:cellular oxidant detoxification; P:heme oxidation	EC:1.14.99.3; EC:1.11.1.7	IPR016053 (PFAM); IPR016084 (G3DSA:1.20.910.GENE3D); IPR002051 (PANTHER); PTHR10720:SF0 (PANTHER); PTHR10720:SF0 (PANTHER); IPR002051 (PANTHER); IPR016084 (SUPERFAMILY)
DR_001061-RA	UPF0648 [Marssonina brunnea multigermtubi MB_m1]	8817	20	0	0.794	1	C:integral component of membrane		IPR019449 (SMART); IPR019441 (SMART); IPR019415 (SMART); IPR019441 (PFAM); IPR019439 (PFAM); IPR019415 (PFAM); IPR019449 (PFAM); IPR019443 (PFAM); IPR019409 (PFAM); PTHR15678:SF6 (PANTHER); PTHR15678 (PANTHER); PTHR15678 (PANTHER); PTHR15678:SF6 (PANTHER); PTHR15678 (PANTHER)
DR_001062-RA	integral membrane [Marssonina brunnea multigermtubi MB_m1]	1388	20	2.54e-74	0.616	1	C:membrane		PTHR33048 (PANTHER)
DR_001063-RA	vacuolar membrane [Marssonina brunnea multigermtubi MB_m1]	1451	20	8.59e-155	0.7575	4	C:fungal-type vacuole membrane; C:integral component of membrane; C:Golgi apparatus; P:transport		IPR009262 (PFAM); PTHR23051:SF0 (PANTHER); PTHR23051 (PANTHER); SSF103481 (SUPERFAMILY)
DR_001064-RA	ras-related [Marssonina brunnea multigermtubi MB_m1]	1128	20	2.41e-82	0.8285	20	P:small GTPase mediated signal transduction; C:fungal-type vacuole membrane; P:protein transport; C:late endosome; C:phagocytic vesicle; P:vacuole fusion, non-autophagic; P:phagosome-lysosome fusion; P:vacuolar acidification; C:mitochondrial outer membrane; P:retrograde transport, endosome to Golgi; C:plasma membrane; C:lysosome; F:GTP binding; P:vacuole inheritance; P:piecemeal microautophagy of…		IPR027417 (G3DSA:3.40.50.GENE3D); PTHR24073:SF540 (PANTHER); PTHR24073 (PANTHER)
DR_001065-RA	autophagy [Marssonina brunnea multigermtubi MB_m1]	839	20	5.81e-69	0.65	2	P:autophagosome assembly; C:autophagosome membrane		IPR013923 (PFAM)
DR_001066-RA	Histone-lysine N- H3 lysine-79 specific	1803	20	8.73e-134	0.69	8	C:intracellular organelle; P:DNA damage checkpoint; F:histone-lysine N-methyltransferase activity; P:negative regulation of cell cycle; P:nucleotide-excision repair; P:regulation of transcription, DNA-templated; P:chromatin organization; P:methylation	EC:2.1.1.43	IPR029063 (G3DSA:3.40.50.GENE3D); IPR025789 (PFAM); IPR030445 (PANTHER); IPR025789 (PROSITE_PROFILES); IPR029063 (SUPERFAMILY)
DR_001067-RA	hypothetical protein MBM_01078 [Marssonina brunnea f. sp. 'multigermtubi' MB_m1]	2597	20	0	0.6125	7	P:chromatin organization; C:nucleus; P:histone lysine methylation; F:histone-lysine N-methyltransferase activity; F:methyltransferase activity; F:transferase activity; P:methylation		IPR029058 (G3DSA:3.40.50.GENE3D); PTHR10351:SF46 (PANTHER); PTHR10351 (PANTHER)
DR_001068-RA	rRNA biogenesis RRP5 [Marssonina brunnea multigermtubi MB_m1]	5465	20	0	0.7915	4	C:small-subunit processome; F:RNA binding; P:mRNA processing; C:nucleolus		IPR022967 (SMART); G3DSA:2.40.50.140 (GENE3D); G3DSA:2.40.50.140 (GENE3D); IPR003029 (PFAM); PTHR23270:SF10 (PANTHER); PTHR23270 (PANTHER); IPR003029 (PROSITE_PROFILES); IPR003029 (PROSITE_PROFILES); IPR003029 (PROSITE_PROFILES); IPR003029 (PROSITE_PROFILES); IPR003029 (PROSITE_PROFILES); IPR003029 (PROSITE_PROFILES); IPR003029 (PROSITE_PROFILES); IPR003029 (PROSITE_PROFILES); IPR003029 (PROSITE_…
DR_001069-RA	HET domain containing partial	992	20	2.69e-66	0.714	1	C:membrane		PTHR41390 (PANTHER); PTHR41390:SF1 (PANTHER)
DR_001070-RA	translation initiation factor eIF4B [Marssonina brunnea multigermtubi MB_m1]	2154	20	4.96e-99	0.816	10	F:nucleotide binding; F:translation initiation factor activity; P:formation of translation preinitiation complex; F:RNA strand-exchange activity; P:cytoplasmic translation; F:RNA strand annealing activity; F:ribosomal small subunit binding; C:cytosol; C:macromolecular complex; P:eukaryotic translation initiation factor 4F complex assembly		PTHR23236 (PANTHER); IPR033107 (PTHR23236:PANTHER)
DR_001071-RA	phospholipase A2	1882	20	7.44e-60	0.6115	2	C:membrane; C:integral component of membrane		G3DSA:2.60.120.650 (GENE3D); PF13621 (PFAM); PTHR12461:SF2 (PANTHER); PTHR12461 (PANTHER); IPR003347 (PROSITE_PROFILES); SSF51197 (SUPERFAMILY)
DR_001072-RA	catalase [Marssonina brunnea multigermtubi MB_m1]	2859	20	0	0.7515	8	F:metal ion binding; F:catalase activity; P:cellular oxidant detoxification; C:cytosol; P:oxidation-reduction process; P:response to hydrogen peroxide; F:heme binding; P:hydrogen peroxide catabolic process	EC:1.11.1.6	IPR018028 (PRINTS); IPR011614 (SMART); IPR011614 (G3DSA:2.40.180.GENE3D); IPR011614 (PFAM); IPR029062 (G3DSA:3.40.50.GENE3D); IPR010582 (PFAM); IPR002818 (PFAM); IPR018028 (PANTHER); PTHR11465:SF7 (PANTHER); IPR018028 (PROSITE_PROFILES); IPR020835 (SUPERFAMILY); IPR029062 (SUPERFAMILY)
DR_001073-RA	WD40 repeat [Glarea lozoyensis ATCC 20868]	2233	20	0	0.669	6	C:nucleus; P:regulation of protein ubiquitination involved in ubiquitin-dependent protein catabolic process; F:protein complex binding; F:protein binding, bridging; C:Cul4-RING E3 ubiquitin ligase complex; P:premeiotic DNA replication		IPR001680 (SMART); IPR001680 (PFAM); IPR015943 (G3DSA:2.130.10.GENE3D); PTHR22852 (PANTHER); IPR001680 (PROSITE_PROFILES); IPR017986 (PROSITE_PROFILES); IPR001680 (PROSITE_PROFILES); IPR001680 (PROSITE_PROFILES); IPR017986 (PROSITE_PROFILES); IPR017986 (SUPERFAMILY)
DR_001074-RA	Spb1 domain-containing [Marssonina brunnea multigermtubi MB_m1]	2745	20	0	0.8185	8	P:maturation of LSU-rRNA from tricistronic rRNA transcript (SSU-rRNA, 5.8S rRNA, LSU-rRNA); F:rRNA (uridine-2'-O-)-methyltransferase activity; F:rRNA (guanosine-2'-O-)-methyltransferase activity; C:nucleolus; C:mitotic spindle pole body; P:maturation of 5.8S rRNA from tricistronic rRNA transcript (SSU-rRNA, 5.8S rRNA, LSU-rRNA); C:preribosome, large subunit precursor; P:enzyme-directed rRNA 2'-O-…	EC:2.1.1	IPR024576 (PFAM); IPR002877 (PFAM); IPR029063 (G3DSA:3.40.50.GENE3D); IPR028589 (PTHR10920:PANTHER); IPR015507 (PANTHER); IPR029063 (SUPERFAMILY)
DR_001075-RA	alpha beta-hydrolase [Phialocephala scopiformis]	2072	20	0	0.582	1	F:hydrolase activity		IPR002018 (PFAM); IPR029058 (G3DSA:3.40.50.GENE3D); PTHR11559:SF201 (PANTHER); PTHR11559 (PANTHER); IPR029058 (SUPERFAMILY)
DR_001076-RA	60S ribosomal L4 [Marssonina brunnea multigermtubi MB_m1]	892	20	4.25e-142	0.7425	3	F:structural constituent of ribosome; C:mitochondrial large ribosomal subunit; P:translation		IPR002136 (PFAM); IPR023574 (G3DSA:3.40.1370.GENE3D); IPR013005 (TIGRFAM); IPR013005 (PANTHER); PTHR10746:SF6 (PANTHER); IPR023574 (SUPERFAMILY)
DR_001077-RA	phosphatidylethanolamine-binding [Marssonina brunnea multigermtubi MB_m1]	1272	20	2.29e-119	0.7185	1	C:ribosome		no IPS match
DR_001078-RA	DFDF domain-containing [Marssonina brunnea multigermtubi MB_m1]	2223	20	0	0.646	3	C:cytoplasmic ribonucleoprotein granule; P:cellular macromolecule metabolic process; P:primary metabolic process		IPR019050 (SMART); IPR004443 (PFAM); IPR004443 (G3DSA:3.40.50.GENE3D); IPR019050 (PFAM); PTHR13612:SF0 (PANTHER); PTHR13612:SF0 (PANTHER); PTHR13612 (PANTHER); PTHR13612 (PANTHER); IPR025762 (PROSITE_PROFILES); IPR004443 (PROSITE_PROFILES); IPR004443 (SUPERFAMILY)
DR_001079-RA	DNA repair and recombination pif1 [Marssonina brunnea multigermtubi MB_m1]	2742	20	0	0.6695	15	P:G-quadruplex DNA unwinding; P:DNA replication; P:cellular response to DNA damage stimulus; P:mitochondrial genome maintenance; C:replication fork; F:nucleotide binding; F:nucleic acid binding; C:nucleus; F:ATP-dependent 5'-3' DNA helicase activity; F:metal ion binding; P:DNA duplex unwinding; C:mitochondrion; P:negative regulation of telomere maintenance via telomerase; F:telomerase inhibitor a…	EC:3.6.1	IPR003593 (SMART); IPR001878 (SMART); IPR027417 (G3DSA:3.40.50.GENE3D); IPR001878 (G3DSA:4.10.60.GENE3D); IPR010285 (PFAM); IPR003840 (PANTHER); IPR001878 (PROSITE_PROFILES); IPR001878 (SUPERFAMILY); IPR027417 (SUPERFAMILY)
DR_001080-RA	nuclear and cytoplasmic polyadenylated RNA-binding pub1	2269	20	1.61e-135	0.981	9	F:nucleotide binding; C:nucleus; P:stress granule assembly; C:cytoplasmic stress granule; P:nuclear-transcribed mRNA catabolic process, nonsense-mediated decay; C:cytoplasmic mRNA processing body; F:mRNA binding; P:regulation of mRNA stability; F:poly(U) RNA binding		IPR000504 (SMART); IPR012677 (G3DSA:3.30.70.GENE3D); IPR000504 (PFAM); IPR012677 (G3DSA:3.30.70.GENE3D); PTHR24012 (PANTHER); PTHR24012:SF450 (PANTHER); IPR000504 (PROSITE_PROFILES); IPR000504 (PROSITE_PROFILES); IPR012677 (SUPERFAMILY); IPR012677 (SUPERFAMILY)
DR_001081-RA	[Botrytis cinerea ]	1212	3	3.77e-45	0.51				no IPS match
DR_001082-RA	NAD(P)-binding Rossmann-fold containing [Glarea lozoyensis ATCC 20868]	753	20	3.17e-116	0.701				IPR016040 (G3DSA:3.40.50.GENE3D); PTHR14194 (PANTHER); PTHR14194:SF73 (PANTHER); IPR016040 (SUPERFAMILY)
DR_001083-RA	telomere-binding alpha subunit central domain-containing	2249	20	5.41e-133	0.5645	3	F:DNA binding; P:regulation of biological quality; C:intracellular part		IPR032042 (PFAM); G3DSA:2.40.50.210 (GENE3D); IPR012340 (SUPERFAMILY)
DR_001084-RA	karyopherin alpha-1 [Marssonina brunnea multigermtubi MB_m1]	2423	20	0	0.9095	6	P:NLS-bearing protein import into nucleus; C:cytosol; F:protein transporter activity; F:nuclear localization sequence binding; C:nuclear pore; C:nucleoplasm		IPR000225 (SMART); IPR000225 (PFAM); IPR011989 (G3DSA:1.25.10.GENE3D); IPR032413 (PFAM); PTHR23316:SF0 (PANTHER); PTHR23316 (PANTHER); IPR000225 (PROSITE_PROFILES); IPR000225 (PROSITE_PROFILES); IPR000225 (PROSITE_PROFILES); IPR016024 (SUPERFAMILY)
DR_001085-RA	FAD dependent oxidoreductase	1378	20	0	0.6125	2	F:oxidoreductase activity; P:oxidation-reduction process		IPR006076 (PFAM); IPR023753 (G3DSA:3.50.50.GENE3D); PTHR13847:SF213 (PANTHER); PTHR13847 (PANTHER); PTHR13847 (PANTHER); PTHR13847:SF213 (PANTHER); IPR023753 (SUPERFAMILY)
DR_001086-RA	Clavaminate synthase [Glarea lozoyensis ATCC 20868]	1359	20	1.28e-114	0.67	3	F:dioxygenase activity; F:metal ion binding; P:oxidation-reduction process		IPR005123 (PFAM); IPR027443 (G3DSA:2.60.120.GENE3D); PTHR10209:SF198 (PANTHER); PTHR10209 (PANTHER); SSF51197 (SUPERFAMILY)
DR_001087-RA	xpg domain-containing	2798	20	0	0.7085	4	P:DNA repair; P:nucleic acid phosphodiester bond hydrolysis; F:nuclease activity; C:intracellular part	EC:3.1	IPR022039 (PFAM); IPR022040 (PFAM); PTHR11081:SF32 (PANTHER); IPR006084 (PANTHER)
DR_001088-RA	regulator of g [Phaeoacremonium minimum UCRPA7]	1477	20	2.46e-133	0.714	1	C:integral component of membrane		PTHR39466 (PANTHER); IPR016137 (SUPERFAMILY)
DR_001089-RA	dynamin family [Marssonina brunnea multigermtubi MB_m1]	2937	20	0	0.8495	12	F:GTP binding; P:mitochondrion inheritance; C:mitochondrial intermembrane space; C:mitochondrial inner boundary membrane; C:mitochondrial crista; F:GTPase activity; C:fungal-type vacuole membrane; P:mitochondrial fusion; C:extrinsic component of mitochondrial inner membrane; C:intrinsic component of mitochondrial inner membrane; P:mitochondrial genome maintenance; P:mitochondrial membrane organiz…		IPR022812 (PRINTS); IPR001401 (SMART); IPR000375 (PFAM); IPR027417 (G3DSA:3.40.50.GENE3D); IPR022812 (PFAM); IPR022812 (PANTHER); IPR022812 (PANTHER); PTHR11566:SF68 (PANTHER); IPR030381 (PROSITE_PROFILES); IPR027417 (SUPERFAMILY)
DR_001090-RA	Amidophosphoribosyltransferas precursor [Phialocephala scopiformis]	1529	20	0	0.7045	2	F:transferase activity; F:hydrolase activity		IPR026869 (PFAM); IPR029055 (G3DSA:3.60.20.GENE3D); PTHR11907:SF1 (PANTHER); PTHR11907 (PANTHER); IPR017932 (PROSITE_PROFILES); IPR029055 (SUPERFAMILY)
DR_001091-RA	cation efflux family family [Marssonina brunnea multigermtubi MB_m1]	1497	20	0	0.7635	10	C:nucleus; P:response to zinc ion; P:regulation of sequestering of zinc ion; C:integral component of membrane; F:zinc ion transmembrane transporter activity; P:cellular zinc ion homeostasis; C:cytosol; C:Golgi membrane; C:endoplasmic reticulum; P:zinc II ion transmembrane transport		IPR002524 (PFAM); IPR027469 (G3DSA:1.20.1510.GENE3D); IPR002524 (PANTHER); PTHR11562:SF47 (PANTHER); SSF161111 (SUPERFAMILY)
DR_001092-RA	hypothetical protein MBM_01912 [Marssonina brunnea f. sp. 'multigermtubi' MB_m1]	2662	20	4.98e-153	0.725	1	C:integral component of membrane		PTHR39400 (PANTHER)
DR_001093-RA	rrna processing ebp2	1506	20	7.96e-120	0.8795	10	F:oxidoreductase activity, acting on CH-OH group of donors; F:flavin adenine dinucleotide binding; P:ribosomal large subunit biogenesis; P:nuclear division; P:oxidation-reduction process; C:nuclear periphery; P:rRNA processing; C:nucleolus; C:mitotic spindle pole body; C:preribosome, large subunit precursor		IPR008610 (PFAM); PTHR13028:SF0 (PANTHER); IPR008610 (PANTHER)
DR_001094-RA	pseudouridine synthase	1656	20	0	0.7765	5	F:RNA binding; F:pseudouridine synthase activity; P:mRNA pseudouridine synthesis; P:tRNA modification; F:pseudouridylate synthase activity	EC:5.4.99.12; EC:4.2.1.70	IPR032819 (PFAM); IPR002501 (PFAM); IPR014780 (PANTHER); IPR014780 (PANTHER); IPR014780 (PANTHER); PTHR13767:SF2 (PANTHER); PTHR13767:SF2 (PANTHER); IPR014780 (HAMAP); IPR020103 (SUPERFAMILY)
DR_001095-RA	HIT MYND zinc finger [Glarea lozoyensis ATCC 20868]	1677	20	0	0.809	7	C:nucleus; C:cell division site; F:metal ion binding; C:cytosol; C:mitotic spindle pole body; P:protein monoubiquitination; P:regulation of cell budding		IPR002893 (PFAM); PTHR12197 (PANTHER); PTHR12197:SF168 (PANTHER); IPR002893 (PROSITE_PROFILES); SSF144232 (SUPERFAMILY)
DR_001096-RA	lysosomal cystine transporter [Marssonina brunnea multigermtubi MB_m1]	893	20	1.64e-111	0.743	8	F:nucleotide binding; C:endosome; C:integral component of membrane; F:L-cystine transmembrane transporter activity; F:helicase activity; C:fungal-type vacuole; C:vacuolar membrane; P:L-cystine transport		IPR006603 (PFAM); IPR005282 (PANTHER); PTHR13131:SF5 (PANTHER)
DR_001097-RA	GMC oxidoreductase	2460	20	0	0.6845	3	F:organic cyclic compound binding; F:heterocyclic compound binding; F:oxidoreductase activity		IPR023753 (G3DSA:3.50.50.GENE3D); IPR015920 (PFAM); IPR007867 (PFAM); IPR000172 (PFAM); IPR015920 (G3DSA:2.60.40.GENE3D); PTHR11552:SF57 (PANTHER); PTHR11552 (PANTHER); IPR023753 (SUPERFAMILY); SSF54373 (SUPERFAMILY); SSF49344 (SUPERFAMILY)
DR_001098-RA	methyltransferase domain-containing [Marssonina brunnea multigermtubi MB_m1]	1346	20	9.87e-133	0.6725	3	F:2-methyl-6-phytyl-1,4-benzoquinone methyltransferase activity; P:vitamin E biosynthetic process; P:methylation		PF13489 (PFAM); IPR029063 (G3DSA:3.40.50.GENE3D); PTHR10108:SF912 (PANTHER); PTHR10108 (PANTHER); PTHR10108:SF912 (PANTHER); PTHR10108 (PANTHER); IPR025774 (PROSITE_PROFILES); IPR029063 (SUPERFAMILY)
DR_001099-RA	Zinc C2H2 [Penicillium expansum]	795	20	1.72e-62	0.6155	1	F:metal ion binding		IPR015880 (SMART); IPR013087 (G3DSA:3.30.160.GENE3D); IPR007087 (PROSITE_PROFILES)
DR_001100-RA	DNA polymerase gamma 1	3478	20	0	0.875	6	F:DNA binding; F:DNA-directed DNA polymerase activity; P:DNA replication; C:integral component of membrane; P:DNA biosynthetic process; C:gamma DNA polymerase complex	EC:2.7.7.7	IPR002297 (PRINTS); IPR001098 (SMART); IPR001098 (PFAM); IPR012337 (G3DSA:3.30.420.GENE3D); G3DSA:1.10.150.20 (GENE3D); G3DSA:3.30.70.370 (GENE3D); IPR002297 (PANTHER); PTHR10267:SF0 (PANTHER); IPR012337 (SUPERFAMILY); SSF56672 (SUPERFAMILY)
DR_001101-RA	UPF0052-domain-containing [Phialocephala scopiformis]	1439	20	2.76e-134	0.6595				G3DSA:3.40.50.10680 (GENE3D); IPR002882 (PFAM); PTHR31240 (PANTHER); SSF142338 (SUPERFAMILY)
DR_001102-RA	SAM domain-containing [Marssonina brunnea multigermtubi MB_m1]	1598	20	7.17e-162	0.721	5	F:catalytic activity; P:osmosensory signaling pathway; P:phosphorylation; F:binding; P:single-organism metabolic process		IPR000159 (SMART); IPR000159 (PFAM); IPR000159 (PROSITE_PROFILES); IPR029071 (SUPERFAMILY)
DR_001103-RA	sh3 domain [Marssonina brunnea multigermtubi MB_m1]	3266	20	0	0.6445				no IPS match
DR_001104-RA	ph signal transduction	2142	20	0	0.6525	3	P:filamentous growth of a population of unicellular organisms in response to pH; P:cellular response to pH; C:plasma membrane		IPR014844 (PFAM); PTHR35779 (PANTHER); PTHR35779:SF1 (PANTHER)
DR_001105-RA	heavy metal tolerance precursor [Marssonina brunnea multigermtubi MB_m1]	3270	20	0	0.7905	7	F:ATP binding; F:phytochelatin transmembrane transporter ATPase activity; P:phytochelatin 2 import into vacuole; P:glutathione transmembrane import into vacuole; C:integral component of fungal-type vacuolar membrane; P:cadmium ion import into vacuole; P:cellular detoxification of cadmium ion		IPR003593 (SMART); IPR003439 (PFAM); G3DSA:1.20.1560.10 (GENE3D); IPR011527 (PFAM); IPR027417 (G3DSA:3.40.50.GENE3D); PTHR24221 (PANTHER); PTHR24221:SF264 (PANTHER); IPR011527 (PROSITE_PROFILES); IPR003439 (PROSITE_PROFILES); IPR027417 (SUPERFAMILY); IPR011527 (SUPERFAMILY)
DR_001106-RA	LAG1-domain-containing [Phialocephala scopiformis]	1668	20	0	0.869	6	P:plasma membrane organization; P:signal transduction; C:integral component of membrane; F:sphingosine N-acyltransferase activity; P:ceramide biosynthetic process; C:endoplasmic reticulum	EC:2.3.1.24	IPR006634 (SMART); IPR013599 (PFAM); IPR006634 (PFAM); PTHR12560:SF11 (PANTHER); IPR016439 (PANTHER)
DR_001107-RA	Activator of Hsp90 Aha1 [Glarea lozoyensis ATCC 20868]	1639	20	2.9e-128	0.82	8	F:catalytic activity; P:positive regulation of ATPase activity; F:chaperone binding; P:metabolic process; C:cytosol; P:protein folding; F:ATPase activator activity; P:response to stress		IPR015310 (PFAM); IPR023393 (G3DSA:3.30.530.GENE3D); IPR013538 (PFAM); PTHR13009 (PANTHER); PTHR13009:SF8 (PANTHER); SSF55961 (SUPERFAMILY)
DR_001108-RA	Fungal Zn binuclear cluster domain containing [Marssonina brunnea multigermtubi MB_m1]	1357	20	8.22e-52	0.484	5	C:nucleus; F:zinc ion binding; P:regulation of transcription, DNA-templated; F:RNA polymerase II transcription factor activity, sequence-specific DNA binding; P:regulation of transcription from RNA polymerase II promoter		no IPS match
DR_001109-RA	hypothetical protein MBM_01159 [Marssonina brunnea f. sp. 'multigermtubi' MB_m1]	1488	20	0	0.6695	4	P:carbohydrate metabolic process; F:transferase activity, transferring hexosyl groups; C:membrane; C:integral component of membrane		no IPS match
DR_001110-RA	[Botrytis cinerea ]	2000	20	2.34e-109	0.517	2	C:membrane; C:integral component of membrane		no IPS match
DR_001111-RA	FAD NAD(P)-binding domain-containing [Phialocephala scopiformis]	2078	20	0	0.877	4	F:oxidoreductase activity; C:integral component of membrane; P:oxidation-reduction process; F:N-acetyltransferase activity	EC:2.3.1	PR00368 (PRINTS); IPR023753 (PFAM); IPR023753 (G3DSA:3.50.50.GENE3D); IPR023753 (G3DSA:3.50.50.GENE3D); PTHR22912 (PANTHER); IPR023753 (SUPERFAMILY); IPR023753 (SUPERFAMILY)
DR_001112-RA	cell division control 48	3151	20	0	0.9475	34	F:ATPase activity; C:Hrd1p ubiquitin ligase ERAD-L complex; C:Doa10p ubiquitin ligase complex; C:VCP-NPL4-UFD1 AAA ATPase complex; P:SCF complex disassembly in response to cadmium stress; C:mitotic spindle midzone; P:cell division; F:ATP binding; P:piecemeal microautophagy of nucleus; F:ubiquitin binding; P:nucleus-associated proteasomal ubiquitin-dependent protein catabolic process; P:regulation…	EC:3.6.1.3	IPR003593 (SMART); IPR029067 (G3DSA:3.10.330.GENE3D); IPR027417 (G3DSA:3.40.50.GENE3D); G3DSA:1.10.8.60 (GENE3D); IPR027417 (G3DSA:3.40.50.GENE3D); IPR003959 (PFAM); PTHR23077 (PANTHER); PTHR23077:SF69 (PANTHER); IPR027417 (SUPERFAMILY); IPR027417 (SUPERFAMILY); IPR029067 (SUPERFAMILY)
DR_001113-RA	hypothetical protein MBM_01154 [Marssonina brunnea f. sp. 'multigermtubi' MB_m1]	649	20	4.14e-52	0.6595				no IPS match
DR_001114-RA	elongation factor Tu GTP binding domain-containing [Marssonina brunnea multigermtubi MB_m1]	4635	20	0	0.811	6	F:GTP binding; F:translation elongation factor activity; F:GTPase activity; P:mature ribosome assembly; P:translational elongation; C:intracellular		IPR009022 (PFAM); G3DSA:3.30.70.870 (GENE3D); IPR014721 (G3DSA:3.30.230.GENE3D); G3DSA:2.40.30.10 (GENE3D); IPR004161 (PFAM); PTHR23115 (PANTHER); PTHR23115:SF13 (PANTHER); PTHR23115 (PANTHER); PTHR23115:SF13 (PANTHER); IPR009022 (SUPERFAMILY); IPR009000 (SUPERFAMILY); IPR020568 (SUPERFAMILY)
DR_001115-RA	alpha and gamma adaptin binding p34 [Marssonina brunnea multigermtubi MB_m1]	1049	20	2.58e-118	0.723	3	C:intracellular ribonucleoprotein complex; C:viral nucleocapsid; P:RNA processing		no IPS match
DR_001116-RA	small nuclear ribonucleo Sm D3	905	20	9.64e-38	0.959	16	C:U5 snRNP; C:U2 snRNP; C:U1 snRNP; P:spliceosomal complex assembly; C:U4 snRNP; P:spliceosomal snRNP assembly; C:commitment complex; C:U12-type spliceosomal complex; C:prespliceosome; C:pICln-Sm protein complex; F:RNA binding; C:catalytic step 2 spliceosome; C:precatalytic spliceosome; C:SMN-Sm protein complex; C:spliceosomal tri-snRNP complex; C:viral nucleocapsid		G3DSA:2.30.30.100 (GENE3D); IPR001163 (PFAM); IPR027141 (PANTHER); IPR010920 (SUPERFAMILY)
DR_001117-RA	HAD-like superfamily	884	20	1.01e-49	0.82	4	C:mitochondrion; F:phosphatidylglycerophosphatase activity; P:dephosphorylation; P:cardiolipin biosynthetic process	EC:3.1.3.27	IPR027706 (PFAM); IPR023214 (G3DSA:3.40.50.GENE3D); PTHR19288 (PANTHER); PTHR19288:SF25 (PANTHER); IPR023214 (SUPERFAMILY)
DR_001118-RA	homeobox HOY1 [Phialocephala scopiformis]	2360	20	0	0.784	3	C:nucleus; P:regulation of transcription, DNA-templated; F:sequence-specific DNA binding		no IPS match
DR_001119-RA	p-type ATPase [Marssonina brunnea multigermtubi MB_m1]	5736	20	0	0.834	5	F:magnesium ion binding; F:ATP binding; P:phospholipid translocation; C:integral component of membrane; F:phospholipid-translocating ATPase activity	EC:3.6.3.1	IPR032631 (PFAM); IPR008250 (PFAM); IPR008250 (G3DSA:2.70.150.GENE3D); PTHR24092:SF8 (PANTHER); IPR006539 (PANTHER); IPR006539 (PANTHER); SSF81665 (SUPERFAMILY); SSF81653 (SUPERFAMILY)
DR_001120-RA	pre-mRNA-splicing factor cwc23 [Marssonina brunnea multigermtubi MB_m1]	978	20	3.1e-67	0.8285	1	C:nucleolus		IPR001623 (PRINTS); IPR001623 (SMART); IPR001623 (G3DSA:1.10.287.GENE3D); IPR001623 (PFAM); PTHR24078 (PANTHER); IPR001623 (PROSITE_PROFILES); IPR001623 (SUPERFAMILY)
DR_001121-RA	Aminomethyltransferase folate-binding domain-containing [Phialocephala scopiformis]	1179	20	5.96e-169	0.6955	1	C:mitochondrion		IPR017703 (TIGRFAM); IPR006222 (PFAM); G3DSA:3.30.70.1400 (GENE3D); PTHR22602 (PANTHER); PTHR22602:SF0 (PANTHER); SSF103025 (SUPERFAMILY)
DR_001122-RA	decapping enzyme Dcp2 [Marssonina brunnea multigermtubi MB_m1]	2677	20	0	0.6475	4	F:RNA binding; F:manganese ion binding; P:cellular process; F:hydrolase activity		IPR007722 (SMART); IPR015797 (G3DSA:3.90.79.GENE3D); IPR007722 (PFAM); IPR000086 (PFAM); PTHR23114 (PANTHER); PTHR23114:SF17 (PANTHER); PTHR23114:SF17 (PANTHER); PTHR23114 (PANTHER); IPR000086 (PROSITE_PROFILES); IPR015797 (SUPERFAMILY); IPR007722 (SUPERFAMILY)
DR_001123-RA	PH domain-containing [Marssonina brunnea multigermtubi MB_m1]	942	20	3.03e-130	0.6775	1	C:membrane		IPR025187 (PFAM); PTHR35519:SF2 (PANTHER); PTHR35519 (PANTHER)
DR_001124-RA	ribonucleoside-diphosphate reductase small subunit	1784	20	0	0.817	6	F:ribonucleoside-diphosphate reductase activity, thioredoxin disulfide as acceptor; P:deoxyribonucleoside diphosphate metabolic process; P:deoxyribonucleotide biosynthetic process; C:integral component of membrane; P:oxidation-reduction process; C:ribonucleoside-diphosphate reductase complex	EC:1.17.4.1	IPR012348 (G3DSA:1.10.620.GENE3D); IPR000358 (PFAM); IPR000358 (PANTHER); PTHR23409:SF18 (PANTHER); IPR009078 (SUPERFAMILY)
DR_001125-RA	WD repeat [Marssonina brunnea multigermtubi MB_m1]	512	3	1.52e-14	0.9333	3	P:SRP-dependent cotranslational protein targeting to membrane; C:signal recognition particle; F:7S RNA binding		PF05486 (PFAM); PTHR12834 (PANTHER); PTHR12834:SF12 (PANTHER)
DR_001126-RA	hypothetical protein MBM_01124 [Marssonina brunnea f. sp. 'multigermtubi' MB_m1]	1679	20	0	0.5925				IPR010733 (PFAM); IPR010733 (PANTHER)
DR_001127-RA	WD domain-containing [Marssonina brunnea multigermtubi MB_m1]	1224	20	6.2e-160	0.748	9	C:Set1C/COMPASS complex; P:histone H3-K79 methylation; P:termination of RNA polymerase II transcription, poly(A)-coupled; C:mRNA cleavage and polyadenylation specificity factor complex; P:termination of RNA polymerase II transcription, exosome-dependent; P:telomere maintenance; P:mRNA 3'-end processing; P:snoRNA 3'-end processing; P:histone H3-K4 methylation		IPR001680 (SMART); IPR015943 (G3DSA:2.130.10.GENE3D); IPR001680 (PFAM); PTHR19861 (PANTHER); IPR001680 (PROSITE_PROFILES); IPR001680 (PROSITE_PROFILES); IPR017986 (PROSITE_PROFILES); IPR017986 (SUPERFAMILY)
DR_001128-RA	Mitochondrial carrier [Glarea lozoyensis ATCC 20868]	1489	20	3e-179	0.815	9	F:secondary active sulfate transmembrane transporter activity; C:integral component of membrane; P:sulfate transmembrane transport; F:oxaloacetate secondary active transmembrane transporter activity; P:oxaloacetate(2-) transmembrane transport; F:malonate(1-) transmembrane transporter activity; P:isopropylmalate transport; F:isopropylmalate transmembrane transporter activity; C:mitochondrial inner…		IPR018108 (PFAM); IPR023395 (G3DSA:1.50.40.GENE3D); PTHR24089:SF95 (PANTHER); PTHR24089 (PANTHER); IPR018108 (PROSITE_PROFILES); IPR018108 (PROSITE_PROFILES); IPR023395 (SUPERFAMILY)
DR_001129-RA	cytoplasmic tRNA 2-thiolation 2	1195	20	0	0.763	8	C:nucleus; F:nucleotidyltransferase activity; P:pseudohyphal growth; P:invasive growth in response to glucose limitation; F:tRNA binding; P:tRNA wobble position uridine thiolation; P:protein urmylation; C:cytosolic tRNA wobble base thiouridylase complex		IPR019407 (PFAM); PTHR20882 (PANTHER)
DR_001130-RA	integral membrane	1941	20	0	0.6915	1	C:integral component of membrane		IPR009637 (PFAM); PTHR21229:SF1 (PANTHER); IPR009637 (PANTHER)
DR_001131-RA	transmembrane [Marssonina brunnea multigermtubi MB_m1]	682	6	4.9e-33	0.5633	2	C:membrane; C:integral component of membrane		no IPS match
DR_001132-RA	peptidyl-prolyl cis-trans isomerase-like 2	1965	20	0	0.8535	9	C:nucleus; F:ubiquitin-protein transferase activity; F:peptidyl-prolyl cis-trans isomerase activity; F:zinc ion binding; P:protein peptidyl-prolyl isomerization; P:protein folding; F:RNA polymerase II transcription factor activity, sequence-specific DNA binding; P:regulation of transcription from RNA polymerase II promoter; P:protein ubiquitination	EC:5.2.1.8	IPR002130 (PRINTS); IPR003613 (SMART); IPR002130 (PFAM); IPR029000 (G3DSA:2.40.100.GENE3D); IPR013083 (G3DSA:3.30.40.GENE3D); IPR024936 (PANTHER); PTHR11071:SF269 (PANTHER); IPR003613 (PROSITE_PROFILES); IPR002130 (PROSITE_PROFILES); IPR029000 (SUPERFAMILY); SSF57850 (SUPERFAMILY)
DR_001133-RA	c6 zinc finger domain containing [Marssonina brunnea multigermtubi MB_m1]	3309	20	0	0.743	5	C:nucleus; P:aromatic amino acid family catabolic process; F:zinc ion binding; P:positive regulation of transcription from RNA polymerase II promoter; F:RNA polymerase II transcription factor activity, sequence-specific DNA binding		PTHR31644 (PANTHER); PTHR31644:SF2 (PANTHER); PTHR31644:SF2 (PANTHER)
DR_001134-RA	Thioredoxin [Glarea lozoyensis ATCC 20868]	1172	20	4.31e-43	0.8345	3	P:queuosine biosynthetic process; C:cytoplasm; F:queuine tRNA-ribosyltransferase activity	EC:2.4.2.29	IPR012336 (G3DSA:3.40.30.GENE3D); IPR012336 (SUPERFAMILY)
DR_001135-RA	guanine nucleotide-binding beta subunit [Phialocephala scopiformis]	1877	20	0	0.8565	1	P:signal transduction		IPR020472 (PRINTS); IPR001632 (PRINTS); IPR001680 (SMART); IPR015943 (G3DSA:2.130.10.GENE3D); IPR001680 (PFAM); IPR016346 (PANTHER); IPR001680 (PROSITE_PROFILES); IPR001680 (PROSITE_PROFILES); IPR001680 (PROSITE_PROFILES); IPR001680 (PROSITE_PROFILES); IPR017986 (PROSITE_PROFILES); IPR017986 (SUPERFAMILY)
DR_001136-RA	Metallo-dependent hydrolase [Glarea lozoyensis ATCC 20868]	1151	20	8e-120	0.745	5	C:cytosol; P:adenosine catabolic process; P:hypoxanthine salvage; P:inosine biosynthetic process; F:adenosine deaminase activity	EC:3.5.4.4	IPR001365 (PFAM); G3DSA:3.20.20.140 (GENE3D); PTHR11409 (PANTHER); PTHR11409:SF42 (PANTHER); IPR032466 (SUPERFAMILY)
DR_001137-RA	BRCT domain-containing [Marssonina brunnea multigermtubi MB_m1]	1616	20	4.13e-48	0.486	8	C:nucleus; P:positive regulation of protein phosphorylation; P:mitotic DNA integrity checkpoint; F:binding; P:DNA metabolic process; P:cellular response to DNA damage stimulus; C:chromosomal part; P:cellular macromolecule biosynthetic process		no IPS match
DR_001138-RA	arrestin domain-containing [Marssonina brunnea multigermtubi MB_m1]	2750	20	0	0.7275				IPR011022 (SMART); IPR011022 (PFAM); PTHR11188 (PANTHER); PTHR11188 (PANTHER); PTHR11188:SF46 (PANTHER); PTHR11188:SF46 (PANTHER); PTHR11188:SF46 (PANTHER); PTHR11188 (PANTHER)
DR_001139-RA	microtubule associated [Marssonina brunnea multigermtubi MB_m1]	2168	20	0	0.6745	1	P:single-organism cellular process		PF03999 (PFAM); PTHR19321:SF0 (PANTHER); IPR007145 (PANTHER)
DR_001140-RA	COP9 signalosome complex subunit 5	1139	20	0	0.8885				IPR000555 (SMART); IPR000555 (PFAM); G3DSA:3.40.140.10 (GENE3D); PTHR10410:SF6 (PANTHER); PTHR10410 (PANTHER); SSF102712 (SUPERFAMILY)
DR_001141-RA	glutamyl-tRNA synthetase	2124	20	0	0.6675	4	F:nucleotide binding; P:tRNA aminoacylation for protein translation; F:aminoacyl-tRNA ligase activity; C:cytoplasm	EC:6.1.1	IPR020751 (G3DSA:1.10.10.GENE3D); IPR008925 (SUPERFAMILY)
DR_001142-RA	-domain-containing [Phialocephala scopiformis]	1459	20	1.1e-180	0.775	15	F:heat shock protein binding; P:protein import into mitochondrial matrix; P:positive regulation of ATPase activity; C:endoplasmic reticulum; F:unfolded protein binding; C:ribosome; P:protein folding; F:ATPase activator activity; P:translation; C:integral component of mitochondrial outer membrane; C:nucleus; F:ATP binding; P:response to heat; F:structural constituent of ribosome; F:metal ion bindi…		IPR001305 (G3DSA:2.10.230.GENE3D); IPR001305 (PFAM); G3DSA:2.60.260.20 (GENE3D); G3DSA:2.60.260.20 (GENE3D); IPR002939 (PFAM); IPR001623 (G3DSA:1.10.287.GENE3D); PTHR24078:SF319 (PANTHER); PTHR24078 (PANTHER); IPR001305 (PROSITE_PROFILES); IPR001305 (SUPERFAMILY); IPR008971 (SUPERFAMILY); IPR001623 (SUPERFAMILY); IPR008971 (SUPERFAMILY)
DR_001143-RA	60S ribosomal L32	1180	20	3.21e-41	0.8955	10	F:heat shock protein binding; F:structural constituent of ribosome; P:mycelium development; F:oxidoreductase activity; F:metal ion binding; F:unfolded protein binding; P:oxidation-reduction process; C:cytosolic large ribosomal subunit; P:protein folding; P:translation		PS51257 (PROSITE_PROFILES)
DR_001144-RA	hypothetical protein LY89DRAFT_681460 [Phialocephala scopiformis]	1024	3	8.62e-37	0.5567				no IPS match
DR_001145-RA	ribosomal L32 [Marssonina brunnea multigermtubi MB_m1]	680	20	2.93e-75	0.748	3	F:protein binding; C:ribosome; P:cellular process		IPR009449 (PFAM); PTHR14430 (PANTHER); PTHR14430:SF4 (PANTHER); SSF144284 (SUPERFAMILY)
DR_001146-RA	uracil phosphoribosyltransferase [Marssonina brunnea multigermtubi MB_m1]	858	20	1.1e-134	0.6925	5	F:transferase activity, transferring glycosyl groups; P:pyrimidine nucleobase metabolic process; P:pyrimidine nucleoside salvage; F:uridine kinase activity; C:cytosol	EC:2.7.1.48	IPR029057 (G3DSA:3.40.50.GENE3D); IPR029057 (PFAM); PTHR10285 (PANTHER); IPR029057 (SUPERFAMILY)
DR_001147-RA	[Marssonina brunnea multigermtubi MB_m1]	1638	20	0	0.708	3	P:metabolic process; C:integral component of membrane; F:hydrolase activity, acting on glycosyl bonds		IPR003691 (PFAM); PTHR28259:SF1 (PANTHER); PTHR28259 (PANTHER); PTHR28259:SF1 (PANTHER); PTHR28259 (PANTHER)
DR_001148-RA	serine protease	1943	20	1.06e-168	0.7055	3	F:carboxypeptidase activity; P:proteolysis; F:serine-type endopeptidase activity	EC:3.4.21	IPR008758 (PFAM); PTHR11010:SF23 (PANTHER); PTHR11010 (PANTHER)
DR_001149-RA	disulfide-isomerase erp38	1327	20	2.24e-158	0.8465	5	F:protein disulfide isomerase activity; C:endoplasmic reticulum; P:cell redox homeostasis; P:protein folding; P:response to endoplasmic reticulum stress	EC:5.3.4.1	IPR011679 (G3DSA:1.20.1150.GENE3D); IPR011679 (PFAM); IPR012336 (G3DSA:3.40.30.GENE3D); IPR013766 (PFAM); PTHR18929 (PANTHER); PTHR18929:SF87 (PANTHER); IPR013766 (PROSITE_PROFILES); IPR012336 (SUPERFAMILY); IPR011679 (SUPERFAMILY)
DR_001150-RA	heat shock factor-binding [Marssonina brunnea multigermtubi MB_m1]	383	7	1.47e-15	0.8571				no IPS match
DR_001151-RA	ring finger ubiquitin ligase	2515	20	0	0.593	11	F:zinc ion binding; F:ubiquitin protein ligase activity; P:protein localization to Golgi apparatus; P:ubiquitin-dependent protein catabolic process via the multivesicular body sorting pathway; C:integral component of membrane; C:Dsc E3 ubiquitin ligase complex; C:endoplasmic reticulum; C:Golgi apparatus; P:protein processing; F:ligase activity; P:protein ubiquitination		no IPS match
DR_001152-RA	hypothetical protein LY89DRAFT_384897 [Phialocephala scopiformis]	1790	20	0	0.8235	1	C:integral component of membrane		no IPS match
DR_001153-RA	nucleoporin SONB [Marssonina brunnea multigermtubi MB_m1]	6720	20	0	0.708	9	F:RNA binding; P:RNA export from nucleus; P:telomere tethering at nuclear periphery; P:protein import into nucleus; F:structural constituent of nuclear pore; P:posttranscriptional tethering of RNA polymerase II gene DNA at nuclear periphery; F:nucleocytoplasmic transporter activity; C:nuclear pore cytoplasmic filaments; F:nuclear localization sequence binding		IPR007230 (PFAM); IPR007230 (G3DSA:3.30.1610.GENE3D); IPR025574 (PFAM); PTHR23198 (PANTHER); PTHR23198:SF6 (PANTHER); PTHR23198:SF6 (PANTHER); PTHR23198 (PANTHER); IPR007230 (PROSITE_PROFILES); IPR007230 (SUPERFAMILY)
DR_001154-RA	caltractin [Marssonina brunnea multigermtubi MB_m1]	803	20	2.26e-72	0.788	16	P:regulation of kinase activity; P:mitotic spindle pole body duplication; F:identical protein binding; P:regulation of exit from mitosis; P:microtubule nucleation; F:structural constituent of cytoskeleton; C:mitotic spindle pole body; C:transcription export complex 2; C:nucleotide-excision repair factor 2 complex; P:cell division; P:proteasome-mediated ubiquitin-dependent protein catabolic proces…		IPR002048 (SMART); IPR011992 (G3DSA:1.10.238.GENE3D); IPR011992 (G3DSA:1.10.238.GENE3D); IPR002048 (PFAM); PTHR23050 (PANTHER); IPR002048 (PROSITE_PROFILES); IPR002048 (PROSITE_PROFILES); IPR002048 (PROSITE_PROFILES); IPR011992 (SUPERFAMILY)
DR_001155-RA	ENTH domain-containing [Marssonina brunnea multigermtubi MB_m1]	2246	20	0	0.6655	1	F:binding		IPR003903 (SMART); IPR013182 (PFAM); IPR008942 (G3DSA:1.25.40.GENE3D); IPR003903 (PROSITE_PROFILES); IPR003903 (PROSITE_PROFILES)
DR_001156-RA	hypothetical protein MBM_01060 [Marssonina brunnea f. sp. 'multigermtubi' MB_m1]	4317	20	0	0.6755				no IPS match
DR_001157-RA	cyclin [Marssonina brunnea multigermtubi MB_m1]	1218	20	2.27e-142	0.7175	1	P:regulation of cell cycle		IPR006671 (PFAM); IPR013763 (G3DSA:1.10.472.GENE3D); PTHR15615 (PANTHER); PTHR15615:SF10 (PANTHER); IPR013763 (SUPERFAMILY)
DR_001158-RA	mg2+ transporter zinc transport	1365	20	7.18e-76	0.498	5	P:transmembrane transport; C:membrane; C:integral component of membrane; F:metal ion transmembrane transporter activity; P:metal ion transport		no IPS match
DR_001159-RA	Zn-finger in ubiquitin-hydrolase	1988	20	7.14e-156	0.7935	5	P:response to ethanol; F:zinc ion binding; F:ubiquitin binding; F:nuclear localization sequence binding; F:hydrolase activity		IPR001607 (SMART); IPR001841 (SMART); IPR001607 (PFAM); IPR013083 (G3DSA:3.30.40.GENE3D); IPR001841 (PFAM); IPR013083 (G3DSA:3.30.40.GENE3D); PTHR24007 (PANTHER); PTHR24007:SF7 (PANTHER); IPR001607 (PROSITE_PROFILES); IPR001841 (PROSITE_PROFILES); SSF57850 (SUPERFAMILY); SSF57850 (SUPERFAMILY)
DR_001160-RA	C6 finger domain-containing [Marssonina brunnea multigermtubi MB_m1]	2903	20	0	0.846				PTHR35392:SF1 (PANTHER); PTHR35392 (PANTHER)
DR_001161-RA	farnesyltransferase subunit beta	1919	20	0	0.66	6	C:protein farnesyltransferase complex; C:nucleus; P:protein farnesylation; C:cytosol; F:protein farnesyltransferase activity; P:regulation of cell proliferation	EC:2.5.1.58	IPR001330 (PFAM); IPR008930 (G3DSA:1.50.10.GENE3D); PTHR11774 (PANTHER); IPR026872 (PTHR11774:PANTHER); IPR008930 (SUPERFAMILY)
DR_001162-RA	hypothetical protein LY89DRAFT_384054 [Phialocephala scopiformis]	966	20	2.57e-42	0.9415				IPR014720 (G3DSA:3.30.160.GENE3D); SSF54768 (SUPERFAMILY)
DR_001163-RA	mannose-1-phosphate guanyltransferase	1724	20	0	0.9495	7	P:fungal-type cell wall biogenesis; P:cell wall mannoprotein biosynthetic process; C:cell tip; P:GDP-mannose biosynthetic process; P:protein glycosylation; C:cytosol; F:mannose-1-phosphate guanylyltransferase activity	EC:2.7.7.13	G3DSA:2.160.10.10 (GENE3D); IPR029044 (G3DSA:3.90.550.GENE3D); IPR001451 (PFAM); PTHR22572 (PANTHER); PTHR22572:SF94 (PANTHER); IPR011004 (SUPERFAMILY)
DR_001164-RA	MFS general substrate transporter [Phialocephala scopiformis]	2008	20	1.24e-165	0.729	2	P:transmembrane transport; C:integral component of membrane		IPR011701 (PFAM); G3DSA:1.20.1250.20 (GENE3D); PTHR23502 (PANTHER); PTHR23502:SF26 (PANTHER); PTHR23502:SF26 (PANTHER); IPR020846 (PROSITE_PROFILES); IPR020846 (SUPERFAMILY)
DR_001165-RA	3-ketosteroid reductase	1720	20	0	0.7195	1	C:membrane part		IPR016040 (G3DSA:3.40.50.GENE3D); IPR016040 (SUPERFAMILY)
DR_001166-RA	hypothetical protein MBM_01049 [Marssonina brunnea f. sp. 'multigermtubi' MB_m1]	1487	2	4.03e-27	0.525				no IPS match
DR_001167-RA	glycerol-3-phosphate O-acyltransferase [Marssonina brunnea multigermtubi MB_m1]	2143	20	0	0.845	3	F:transferase activity, transferring acyl groups; P:metabolic process; C:integral component of membrane		IPR002123 (PFAM); PTHR31605:SF0 (PANTHER); PTHR31605 (PANTHER); SSF69593 (SUPERFAMILY)
DR_001168-RA	adenosine deaminase family	1852	20	0	0.7705	5	C:cytosol; P:adenosine catabolic process; P:hypoxanthine salvage; P:inosine biosynthetic process; F:adenosine deaminase activity	EC:3.5.4.4	G3DSA:3.20.20.140 (GENE3D); PTHR11409 (PANTHER); PTHR11409:SF37 (PANTHER); PTHR11409:SF37 (PANTHER); IPR032466 (SUPERFAMILY)
DR_001169-RA	SRP40-C [Marssonina brunnea multigermtubi MB_m1]	1548	20	1.95e-33	0.908	2	C:nucleolus; C:nucleoplasm		IPR007718 (PFAM)
DR_001170-RA	exocyst complex component Sec3 [Marssonina brunnea multigermtubi MB_m1]	4421	20	0	0.768	11	F:phosphatidylinositol-4,5-bisphosphate binding; C:incipient cellular bud site; C:cellular bud tip; C:cellular bud neck; C:mating projection tip; P:Golgi to plasma membrane transport; P:exocyst assembly; F:GTP-Rho binding; P:endoplasmic reticulum inheritance; C:exocyst; P:exocyst localization		IPR028258 (SMART); IPR028258 (PFAM); IPR019160 (PFAM); PTHR16092:SF14 (PANTHER); PTHR16092 (PANTHER); PTHR16092:SF14 (PANTHER); PTHR16092 (PANTHER); PTHR16092 (PANTHER); PTHR16092:SF14 (PANTHER)
DR_001171-RA	moz sas family	3509	20	0	0.6715	11	F:histone acetyltransferase activity; P:regulation of meiotic cell cycle; C:chromosome, centromeric outer repeat region; F:zinc ion binding; C:nuclear chromatin; P:negative regulation of chromatin silencing at telomere; C:cytosol; P:telomere maintenance; P:histone acetylation; P:negative regulation of extent of heterochromatin assembly; P:heterochromatin maintenance involved in chromatin silencin…	EC:2.3.1.48	IPR016181 (G3DSA:3.40.630.GENE3D); G3DSA:3.30.60.60 (GENE3D); IPR002717 (PFAM); PTHR10615 (PANTHER); PTHR10615 (PANTHER); PTHR10615:SF102 (PANTHER); IPR002717 (PROSITE_PROFILES); IPR016181 (SUPERFAMILY)
DR_001172-RA	small secreted [Marssonina brunnea multigermtubi MB_m1]	694	20	2.08e-21	0.783	1	C:integral component of membrane		IPR017384 (PFAM)
DR_001173-RA	arylamine N-acetyltransferase 1 [Marssonina brunnea multigermtubi MB_m1]	1273	20	3.2e-110	0.5315	2	F:acetyltransferase activity; P:metabolic process	EC:2.3.1	no IPS match
DR_001174-RA	GPI mannosyltransferase [Marssonina brunnea multigermtubi MB_m1]	6063	20	0	0.8355	15	P:DNA repair; F:peptidase activator activity; F:transferase activity, transferring glycosyl groups; F:proteasome binding; P:regulation of proteasomal protein catabolic process; P:histone exchange; P:proteasome assembly; C:nucleus; P:proteasome core complex import into nucleus; P:sequestration of proteasome core complex in proteasome storage granule; C:proteasome core complex; F:lysine-acetylated …		IPR011989 (G3DSA:1.25.10.GENE3D); IPR021843 (PFAM); IPR032430 (PFAM); IPR011989 (G3DSA:1.25.10.GENE3D); PTHR32170 (PANTHER); PTHR32170:SF3 (PANTHER); PTHR32170 (PANTHER); PTHR32170:SF3 (PANTHER); IPR016024 (SUPERFAMILY)
DR_001175-RA	hypothetical protein LY89DRAFT_386607 [Phialocephala scopiformis]	1833	20	2.21e-149	0.599				no IPS match
DR_001176-RA	duf409 domain	1449	20	3.83e-120	0.637	1	F:transferase activity		IPR007315 (PFAM); IPR007315 (PANTHER); PTHR12468:SF2 (PANTHER)
DR_001177-RA	YTH-domain-containing [Phialocephala scopiformis]	2092	11	5.28e-101	0.5091	1	F:RNA binding		no IPS match
DR_001178-RA	PP-loop ATPase superfamily [Marssonina brunnea multigermtubi MB_m1]	1287	20	0	0.869	8	P:regulation of cell shape; F:nucleotidyltransferase activity; P:regulation of translational fidelity; F:tRNA binding; P:tRNA wobble position uridine thiolation; P:protein urmylation; C:cytosolic tRNA wobble base thiouridylase complex; F:hydrolase activity		IPR011063 (PFAM); IPR032442 (PFAM); IPR014729 (G3DSA:3.40.50.GENE3D); PTHR11807:SF12 (PANTHER); PTHR11807:SF12 (PANTHER); PTHR11807 (PANTHER); PTHR11807 (PANTHER); IPR000541 (HAMAP); SSF52402 (SUPERFAMILY)
DR_001179-RA	40S ribosomal S3aE [Marssonina brunnea multigermtubi MB_m1]	1078	20	4.32e-141	0.934	4	F:RNA binding; P:maturation of LSU-rRNA; C:cytosolic large ribosomal subunit; P:translation		IPR018492 (PRINTS); IPR001921 (PRINTS); IPR029064 (G3DSA:3.30.1330.GENE3D); IPR004038 (PFAM); PTHR23105 (PANTHER); PTHR23105:SF47 (PANTHER); IPR029064 (SUPERFAMILY)
DR_001180-RA	Carbonic anhydrase	805	20	1.86e-87	0.7515	7	C:mitochondrial intermembrane space; F:zinc ion binding; P:cellular response to carbon dioxide; P:metabolic process; P:cellular response to oxidative stress; F:carbonate dehydratase activity; P:carbon utilization	EC:4.2.1.1	IPR001765 (SMART); IPR001765 (G3DSA:3.40.1050.GENE3D); IPR001765 (PFAM); IPR001765 (PANTHER); PTHR11002:SF13 (PANTHER); IPR001765 (SUPERFAMILY)
DR_001181-RA	ornithine cyclodeaminase [Marssonina brunnea multigermtubi MB_m1]	1459	20	0	0.675				IPR023401 (G3DSA:3.30.1780.GENE3D); IPR016040 (G3DSA:3.40.50.GENE3D); PTHR13812 (PANTHER); PTHR13812 (PANTHER); PTHR13812:SF19 (PANTHER); PTHR13812 (PANTHER); PTHR13812:SF19 (PANTHER); IPR016040 (SUPERFAMILY)
DR_001182-RA	domain-containing [Marssonina brunnea multigermtubi MB_m1]	903	20	8.52e-102	0.5985	3	F:methyltransferase activity; F:transferase activity; P:methylation		IPR005493 (G3DSA:3.50.30.GENE3D); IPR005493 (PFAM); PTHR33254 (PANTHER); PTHR33254:SF5 (PANTHER); IPR005493 (SUPERFAMILY)
DR_001183-RA	upf0664 stress-induced	992	20	5.41e-111	0.6915	2	C:nucleus; C:cytosol		PTHR31606 (PANTHER); IPR011993 (SUPERFAMILY)
DR_001184-RA	cell surface receptor major facilitator superfamily transporter transporter [Marssonina brunnea multigermtubi MB_m1]	1911	20	4.02e-146	0.7635	2	P:transmembrane transport; C:integral component of membrane		G3DSA:1.20.1250.20 (GENE3D); PTHR10924:SF6 (PANTHER); PTHR10924 (PANTHER); IPR020846 (SUPERFAMILY)
DR_001185-RA	cytochrome P450 family [Marssonina brunnea multigermtubi MB_m1]	1752	20	0	0.73	11	P:small molecule metabolic process; P:sodium ion transport; F:solute:proton antiporter activity; P:inorganic cation transmembrane transport; F:iron ion binding; C:intracellular membrane-bounded organelle; P:secondary metabolite biosynthetic process; C:integral component of membrane; F:oxidoreductase activity, acting on paired donors, with incorporation or reduction of molecular oxygen, NAD(P)H as…	EC:1.14.13	IPR001128 (PRINTS); IPR002403 (PRINTS); IPR001128 (G3DSA:1.10.630.GENE3D); IPR001128 (PFAM); PTHR24279 (PANTHER); PTHR24279:SF66 (PANTHER); IPR001128 (SUPERFAMILY)
DR_001186-RA	Aldo keto reductase	1348	20	6.16e-158	0.6655	1	F:binding		IPR023210 (PFAM); IPR023210 (G3DSA:3.20.20.GENE3D); IPR001395 (PANTHER); PTHR11732:SF244 (PANTHER); IPR001395 (PANTHER); PTHR11732:SF244 (PANTHER); IPR023210 (SUPERFAMILY)
DR_001187-RA	GTPase binding Rid1 [Marssonina brunnea multigermtubi MB_m1]	2590	20	0	0.6545	6	C:cell division site; C:cell tip; F:actin binding; C:cytosol; F:Rho GTPase binding; P:actin cytoskeleton organization		IPR010473 (SMART); IPR010473 (PFAM); PTHR11584:SF405 (PANTHER); PTHR11584 (PANTHER); IPR016024 (SUPERFAMILY)
DR_001188-RA	sucrase ferredoxin domain-containing	1195	20	0	0.763	1	C:cytoplasm		IPR009737 (PFAM); IPR012336 (G3DSA:3.40.30.GENE3D); PTHR31902 (PANTHER); PTHR31902:SF4 (PANTHER); PTHR31902 (PANTHER); PTHR31902:SF4 (PANTHER); IPR012336 (SUPERFAMILY)
DR_001189-RA	hypothetical protein MBM_01101 [Marssonina brunnea f. sp. 'multigermtubi' MB_m1]	1122	20	4.47e-172	0.613				G3DSA:2.40.50.140 (GENE3D); IPR012340 (SUPERFAMILY)
DR_001190-RA	serine carboxypeptidase	2227	20	0	0.791	4	C:integral component of membrane; F:serine-type carboxypeptidase activity; C:extracellular region; P:proteolysis involved in cellular protein catabolic process	EC:3.4.16	IPR029058 (G3DSA:3.40.50.GENE3D); IPR001563 (PFAM); IPR001563 (PANTHER); PTHR11802:SF93 (PANTHER); IPR029058 (SUPERFAMILY)
DR_001191-RA	fructose-1,6-bisphosphatase [Marssonina brunnea multigermtubi MB_m1]	1605	20	1.58e-179	0.92	3	P:carbohydrate metabolic process; F:fructose 1,6-bisphosphate 1-phosphatase activity; P:dephosphorylation	EC:3.1.3.11	IPR028343 (PRINTS); IPR028343 (PIRSF); G3DSA:3.40.190.80 (GENE3D); IPR033391 (PFAM); IPR000146 (PIRSF); G3DSA:3.30.540.10 (GENE3D); IPR000146 (PANTHER); SSF56655 (SUPERFAMILY)
DR_001192-RA	pectin methyl esterase [Marssonina brunnea multigermtubi MB_m1]	1526	20	5.34e-92	0.6895	4	F:hydrolase activity, acting on ester bonds; P:carbohydrate metabolic process; P:cell wall organization; F:hydrolase activity, acting on glycosyl bonds		IPR000070 (PFAM); IPR012334 (G3DSA:2.160.20.GENE3D); PTHR31321:SF1 (PANTHER); PTHR31321 (PANTHER); IPR011050 (SUPERFAMILY)
DR_001193-RA	3-demethylubiquinone-9 3-O-methyltransferase	855	20	2.16e-175	0.8145	6	F:3-demethylubiquinone-6 3-O-methyltransferase activity; F:hexaprenyldihydroxybenzoate methyltransferase activity; C:extrinsic component of mitochondrial inner membrane; P:ubiquinone biosynthetic process; F:2-polyprenyl-6-methoxy-1,4-benzoquinone methyltransferase activity; P:methylation	EC:2.1.1; EC:2.1.1.114	IPR010233 (TIGRFAM); PF13489 (PFAM); IPR029063 (G3DSA:3.40.50.GENE3D); PTHR10108:SF901 (PANTHER); PTHR10108 (PANTHER); IPR010233 (HAMAP); IPR029063 (SUPERFAMILY)
DR_001194-RA	3,4-dihydroxy-2-butanone 4-phosphate synthase [Marssonina brunnea multigermtubi MB_m1]	543	20	3.21e-119	0.829	6	C:mitochondrial intermembrane space; F:metal ion binding; P:riboflavin biosynthetic process; C:cytosol; F:3,4-dihydroxy-2-butanone-4-phosphate synthase activity; P:aerobic respiration	EC:4.1.99.12	IPR000422 (PFAM); IPR017945 (G3DSA:3.90.870.GENE3D); PTHR21327 (PANTHER); IPR017945 (SUPERFAMILY)
DR_001195-RA	TPR MLP1 MLP2 [Marssonina brunnea multigermtubi MB_m1]	6289	20	0	0.7765	5	P:mitotic spindle assembly checkpoint; P:protein import into nucleus; C:viral nucleocapsid; F:nucleocytoplasmic transporter activity; C:nuclear pore		IPR012929 (PFAM); PTHR18898 (PANTHER); PTHR18898:SF2 (PANTHER); PTHR18898:SF2 (PANTHER); PTHR18898 (PANTHER)
DR_001196-RA	transcription initiation factor IIE subunit beta [Marssonina brunnea multigermtubi MB_m1]	897	20	6.97e-144	0.791	8	C:transcriptional preinitiation complex; F:DNA binding; F:translation initiation factor activity; P:regulation of transcription, DNA-templated; C:transcription factor TFIIE complex; C:nucleolus; P:translational initiation; P:transcription initiation from RNA polymerase II promoter		IPR016656 (PIRSF); IPR003166 (PFAM); PTHR12716 (PANTHER); PTHR12716:SF8 (PANTHER); IPR003166 (PROSITE_PROFILES)
DR_001197-RA	c2h2 finger domain containing [Marssonina brunnea multigermtubi MB_m1]	1454	20	4.6e-164	0.7795	2	F:nucleic acid binding; F:metal ion binding		IPR015880 (SMART); IPR013087 (G3DSA:3.30.160.GENE3D); IPR013087 (G3DSA:3.30.160.GENE3D); PTHR24409 (PANTHER); IPR007087 (PROSITE_PROFILES); IPR007087 (PROSITE_PROFILES); SSF57667 (SUPERFAMILY)
DR_001198-RA	---NA---	1266							no IPS match
DR_001199-RA	NADH-ubiquinone oxidoreductase 51 kDa mitochondrial	1826	20	0	0.9745	5	F:FMN binding; F:NAD binding; F:NADH dehydrogenase (ubiquinone) activity; F:4 iron, 4 sulfur cluster binding; P:aerobic respiration	EC:1.6.5.3	IPR019575 (SMART); IPR019554 (PFAM); IPR011538 (PFAM); IPR019575 (PFAM); PTHR11780 (PANTHER); SSF140490 (SUPERFAMILY); SSF142019 (SUPERFAMILY); SSF142984 (SUPERFAMILY)
DR_001200-RA	transferase hexapeptide domain [Marssonina brunnea multigermtubi MB_m1]	914	20	2.09e-64	0.6515	2	C:dynactin complex; F:transferase activity		G3DSA:2.160.10.10 (GENE3D); IPR027777 (PANTHER); IPR011004 (SUPERFAMILY)
DR_001201-RA	[Sclerotinia sclerotiorum 1980]	2249	20	5.57e-46	0.5565				no IPS match
DR_001202-RA	udp-galactose transporter	1630	20	1.6e-157	0.812	5	F:UDP-galactose transmembrane transporter activity; P:proton transport; C:integral component of Golgi membrane; F:sugar:proton symporter activity; P:UDP-galactose transmembrane import into Golgi lumen		IPR007271 (PIRSF); TIGR00803 (TIGRFAM); IPR007271 (PFAM); PTHR10231:SF36 (PANTHER); IPR007271 (PANTHER); PTHR10231:SF36 (PANTHER)
DR_001203-RA	meiotic helicase [Marssonina brunnea multigermtubi MB_m1]	5250	20	0	0.806	4	F:nucleic acid binding; F:ATP binding; F:helicase activity; F:ADP binding		IPR014001 (SMART); IPR001650 (SMART); IPR001650 (PFAM); IPR011545 (PFAM); IPR027417 (G3DSA:3.40.50.GENE3D); IPR027417 (G3DSA:3.40.50.GENE3D); PTHR24031:SF122 (PANTHER); PTHR24031 (PANTHER); PTHR24031:SF122 (PANTHER); PTHR24031 (PANTHER); PTHR24031:SF122 (PANTHER); IPR001650 (PROSITE_PROFILES); IPR014001 (PROSITE_PROFILES); IPR011991 (SUPERFAMILY); IPR027417 (SUPERFAMILY)
DR_001204-RA	meiosis specific Hop1 [Marssonina brunnea multigermtubi MB_m1]	2715	2	1.12e-41	0.595	1	C:nucleus		IPR003511 (PFAM)
DR_001205-RA	F-box and WD-40 domain-containing CDC4	4069	20	0	0.6925	2	P:cell cycle process; C:intracellular part		IPR020472 (PRINTS); IPR001810 (SMART); IPR001680 (SMART); IPR001810 (PFAM); IPR015943 (G3DSA:2.130.10.GENE3D); G3DSA:1.20.1280.50 (GENE3D); IPR001680 (PFAM); IPR015943 (G3DSA:2.130.10.GENE3D); PTHR22844 (PANTHER); PTHR22844 (PANTHER); PTHR22844:SF166 (PANTHER); PTHR22844:SF166 (PANTHER); PTHR22844 (PANTHER); IPR001680 (PROSITE_PROFILES); IPR001680 (PROSITE_PROFILES); IPR001680 (PROSITE_PROFILES);…
DR_001206-RA	GPI ethanolamine phosphate transferase 2	872	20	2.52e-61	0.796	8	F:ATP binding; C:cytoplasm; F:proline-tRNA ligase activity; C:integral component of membrane; F:adenylylsulfate kinase activity; P:phosphorylation; P:sulfate assimilation; P:prolyl-tRNA aminoacylation	EC:6.1.1.15; EC:2.7.1.25	no IPS match
DR_001207-RA	3-hydroxy acyl- dehydratase	968	20	3.09e-77	0.788	1	C:integral component of membrane		IPR007482 (PFAM); PTHR11035:SF3 (PANTHER); IPR007482 (PANTHER)
DR_001208-RA	Gamma-glutamyltranspeptidase	1951	20	0	0.7635	2	P:glutathione metabolic process; F:gamma-glutamyltransferase activity	EC:2.3.2.2	IPR000101 (PRINTS); IPR000101 (PFAM); IPR000101 (PANTHER); PTHR11686:SF8 (PANTHER); IPR029055 (SUPERFAMILY)
DR_001209-RA	extracellular lipase	1880	20	9.33e-177	0.6195	2	F:carboxylic ester hydrolase activity; F:hydrolase activity		IPR002018 (PFAM); IPR029058 (G3DSA:3.40.50.GENE3D); PTHR11559:SF162 (PANTHER); PTHR11559:SF162 (PANTHER); PTHR11559 (PANTHER); PTHR11559 (PANTHER); IPR029058 (SUPERFAMILY)
DR_001210-RA	serine threonine- kinase tel1	9253	20	0	0.6435	7	F:nucleotide binding; C:nucleus; P:DNA repair; P:cellular component organization; P:single-organism cellular process; P:protein phosphorylation; F:kinase activity		PTHR11139 (PANTHER); IPR015519 (PTHR11139:PANTHER)
DR_001211-RA	nuclear pore complex subunit [Marssonina brunnea multigermtubi MB_m1]	5306	20	0	0.7235	7	C:nuclear pore nuclear basket; P:nuclear pore organization; C:cytosol; F:structural constituent of nuclear pore; C:nuclear periphery; C:nuclear pore inner ring; C:mitotic spindle pole body		IPR021827 (PFAM); PTHR31344:SF0 (PANTHER); PTHR31344 (PANTHER)
DR_001212-RA	ubiquitin ligase subunit [Marssonina brunnea multigermtubi MB_m1]	3283	20	0	0.7695	21	F:ubiquitin protein ligase activity; P:transcription-coupled nucleotide-excision repair; P:negative regulation of mitotic DNA replication initiation; C:chromosome, centromeric region; P:chromatin silencing at telomere; P:protein ubiquitination involved in ubiquitin-dependent protein catabolic process; P:negative regulation of transcription from RNA polymerase II promoter; C:chromosome, telomeric …		IPR016158 (SMART); IPR019559 (SMART); G3DSA:1.20.1310.10 (GENE3D); G3DSA:4.10.1030.10 (GENE3D); G3DSA:1.20.1310.10 (GENE3D); IPR019559 (PFAM); IPR011991 (G3DSA:1.10.10.GENE3D); IPR011991 (G3DSA:1.10.10.GENE3D); IPR001373 (PFAM); G3DSA:1.20.1310.10 (GENE3D); PTHR11932 (PANTHER); PTHR11932 (PANTHER); PTHR11932:SF77 (PANTHER); IPR016158 (PROSITE_PROFILES); IPR016158 (SUPERFAMILY); IPR011991 (SUPERFA…
DR_001213-RA	glycoside hydrolase family 16	1421	20	2.8e-154	0.55	1	F:catalytic activity		IPR013320 (G3DSA:2.60.120.GENE3D); IPR000757 (PFAM); PTHR38121:SF2 (PANTHER); PTHR38121 (PANTHER); IPR000757 (PROSITE_PROFILES); IPR013320 (SUPERFAMILY)
DR_001214-RA	DEHA2C00726p [Debaryomyces hansenii CBS767]	884	20	7.29e-84	0.771				no IPS match
DR_001215-RA	cell division control Cdc25 [Phialocephala scopiformis]	4492	20	0	0.7975	5	P:cell division; P:small GTPase mediated signal transduction; F:guanyl-nucleotide exchange factor activity; C:intracellular; P:positive regulation of GTPase activity		IPR000651 (SMART); IPR000651 (PFAM); IPR001895 (PFAM); G3DSA:1.20.870.10 (GENE3D); PTHR23113 (PANTHER); PTHR23113 (PANTHER); PTHR23113:SF228 (PANTHER); PTHR23113:SF228 (PANTHER); IPR001895 (PROSITE_PROFILES); IPR000651 (PROSITE_PROFILES); IPR023578 (SUPERFAMILY)
DR_001216-RA	C2H2 finger domain [Marssonina brunnea multigermtubi MB_m1]	1657	20	5.29e-140	0.7095	4	C:nucleus; F:DNA binding; F:zinc ion binding; P:transcription, DNA-templated		no IPS match
DR_001217-RA	double-strand-break repair rad21 [Marssonina brunnea multigermtubi MB_m1]	2204	20	0	0.699	13	P:mitotic chromosome condensation; C:nuclear rDNA heterochromatin; C:nuclear mitotic cohesin complex; P:establishment of mitotic sister chromatid cohesion; P:protein acetylation; F:chromatin binding; P:DNA unwinding involved in DNA replication; C:chromosome, centromeric outer repeat region; P:replication-born double-strand break repair via sister chromatid exchange; C:mitochondrion; P:apoptotic p…		IPR023093 (G3DSA:1.10.10.GENE3D); IPR006909 (PFAM); PTHR12585 (PANTHER); PTHR12585:SF29 (PANTHER); IPR011991 (SUPERFAMILY)
DR_001218-RA	calcium-transporting P-type PMR1-type	3468	20	0	0.847	7	F:ATP binding; F:metal ion binding; C:integral component of membrane; P:calcium ion transmembrane transport; F:protein kinase activity; P:protein phosphorylation; F:calcium-transporting ATPase activity	EC:3.6.3.8	PR00119 (PRINTS); IPR023299 (G3DSA:3.40.1110.GENE3D); PF13246 (PFAM); IPR001757 (TIGRFAM); IPR023298 (G3DSA:1.20.1110.GENE3D); PF00702 (PFAM); IPR006413 (PTHR24093:PANTHER); PTHR24093 (PANTHER); IPR023299 (SUPERFAMILY); IPR023214 (SUPERFAMILY)
DR_001219-RA	major facilitator superfamily transporter	2291	20	0	0.6785	1	C:membrane		G3DSA:1.20.1250.20 (GENE3D); PTHR11662 (PANTHER); PTHR11662:SF253 (PANTHER); IPR020846 (SUPERFAMILY)
DR_001220-RA	CMGC kinase	1375	20	5.54e-115	0.5945	1	F:kinase activity		G3DSA:1.10.510.10 (GENE3D); G3DSA:3.30.200.20 (GENE3D); PTHR24055 (PANTHER); PTHR24055:SF0 (PANTHER); IPR011009 (SUPERFAMILY)
DR_001221-RA	domain [Marssonina brunnea multigermtubi MB_m1]	2382	20	0	0.6655	3	C:cytoplasm; F:transferase activity; F:hydrolase activity, acting on glycosyl bonds		IPR011611 (PFAM); IPR029056 (G3DSA:3.40.1190.GENE3D); PTHR10584 (PANTHER); PTHR10584 (PANTHER); PTHR10584:SF201 (PANTHER); PTHR10584:SF201 (PANTHER); IPR029056 (SUPERFAMILY)
DR_001222-RA	#NAME?	2718	20	0	0.724	7	C:cytoplasm; P:magnesium ion transport; P:cation transmembrane transport; C:integral component of membrane; F:magnesium ion transmembrane transporter activity; P:magnesium ion transmembrane transport; C:vacuole-mitochondrion membrane contact site		IPR002523 (PFAM); G3DSA:3.30.460.20 (GENE3D); G3DSA:1.20.58.340 (GENE3D); PTHR21535 (PANTHER); PTHR21535:SF51 (PANTHER); SSF143865 (SUPERFAMILY)
DR_001223-RA	ubiquitin [Phialocephala scopiformis]	977	20	8.22e-20	0.4705	1	P:protein neddylation		no IPS match
DR_001224-RA	RNA polymerase II transcription factor SIII subunit A [Marssonina brunnea multigermtubi MB_m1]	1197	20	3.98e-165	0.641	3	C:nucleus; C:integral component of membrane; P:regulation of transcription, DNA-templated		IPR010684 (PFAM); PTHR15141:SF53 (PANTHER); PTHR15141 (PANTHER)
DR_001225-RA	hypothetical protein MBM_01332 [Marssonina brunnea f. sp. 'multigermtubi' MB_m1]	1110	20	6.89e-126	0.6505	3	P:RNA metabolic process; P:gene expression; C:THO complex		IPR008501 (PFAM); PTHR23405 (PANTHER); PTHR23405:SF5 (PANTHER)
DR_001226-RA	tubulin-specific chaperone Rbl2 [Marssonina brunnea multigermtubi MB_m1]	674	20	7.06e-24	0.729	4	P:tubulin complex assembly; F:beta-tubulin binding; P:post-chaperonin tubulin folding pathway; P:transport		IPR004226 (PFAM); G3DSA:1.20.58.90 (GENE3D); IPR004226 (PRODOM); IPR004226 (SUPERFAMILY)
DR_001227-RA	hypothetical protein MBM_01330 [Marssonina brunnea f. sp. 'multigermtubi' MB_m1]	2611	1	2.5e-50	0.48				no IPS match
DR_001228-RA	leupeptin-inactivating enzyme 1 precursor [Marssonina brunnea multigermtubi MB_m1]	1640	20	7.47e-97	0.6085	2	P:metabolic process; F:hydrolase activity		no IPS match
DR_001229-RA	alpha beta-Hydrolase [Glarea lozoyensis ATCC 20868]	2726	20	0	0.675	1	F:hydrolase activity		IPR015943 (G3DSA:2.130.10.GENE3D); IPR029058 (G3DSA:3.40.50.GENE3D); IPR001375 (PFAM); PTHR11731:SF149 (PANTHER); PTHR11731 (PANTHER); IPR029058 (SUPERFAMILY); SSF101908 (SUPERFAMILY)
DR_001230-RA	RNA recognition motif containing [Marssonina brunnea multigermtubi MB_m1]	1494	20	4.19e-76	0.7685	4	F:nucleotide binding; P:DNA repair; P:mRNA 3'-end processing; F:damaged DNA binding		IPR026896 (PFAM); IPR025742 (PFAM); PTHR23139 (PANTHER); PTHR23139:SF8 (PANTHER)
DR_001231-RA	prohibitin [Marssonina brunnea multigermtubi MB_m1]	1186	20	6.76e-163	0.7665	3	C:mitochondrion; C:membrane; P:cellular process		IPR000163 (PRINTS); IPR001107 (SMART); IPR001107 (PFAM); PTHR23222:SF1 (PANTHER); IPR000163 (PANTHER); IPR000163 (PANTHER); PTHR23222:SF1 (PANTHER); IPR001107 (SUPERFAMILY)
DR_001232-RA	rhodanese-like domain-containing [Marssonina brunnea multigermtubi MB_m1]	2340	20	0	0.7285	11	F:protein serine/threonine phosphatase activity; C:nucleus; P:positive regulation of meiotic nuclear division; P:G2/M transition of mitotic cell cycle; F:protein tyrosine phosphatase activity; P:positive regulation of cyclin-dependent protein serine/threonine kinase activity involved in G2/M transition of mitotic cell cycle; C:cytosol; P:peptidyl-tyrosine dephosphorylation involved in activation …	EC:3.1.3.48	IPR000751 (PRINTS); IPR001763 (SMART); IPR001763 (PFAM); IPR001763 (G3DSA:3.40.250.GENE3D); PTHR10828:SF17 (PANTHER); PTHR10828 (PANTHER); IPR001763 (PROSITE_PROFILES); IPR001763 (SUPERFAMILY)
DR_001233-RA	dna replication complex gins sld5	781	20	9.04e-101	0.7865	8	P:DNA replication initiation; P:double-strand break repair via break-induced replication; P:DNA duplex unwinding; C:GINS complex; C:cytosol; C:replication fork protection complex; F:3'-5' DNA helicase activity; P:cellular protein localization		IPR008591 (PIRSF); IPR031633 (PFAM); IPR021151 (PFAM); IPR008591 (PANTHER); SSF160059 (SUPERFAMILY); SSF158573 (SUPERFAMILY)
DR_001234-RA	hypothetical protein MBM_01351 [Marssonina brunnea f. sp. 'multigermtubi' MB_m1]	736	3	2.47e-51	0.67				no IPS match
DR_001235-RA	hypothetical protein MBM_01353 [Marssonina brunnea f. sp. 'multigermtubi' MB_m1]	486	19	7.03e-46	0.5837				PTHR38846 (PANTHER); PTHR38846:SF1 (PANTHER)
DR_001236-RA	WD G-beta repeat containing [Marssonina brunnea multigermtubi MB_m1]	1826	20	0	0.7995	4	C:small-subunit processome; P:maturation of SSU-rRNA from tricistronic rRNA transcript (SSU-rRNA, 5.8S rRNA, LSU-rRNA); C:viral nucleocapsid; C:Pwp2p-containing subcomplex of 90S preribosome		IPR001680 (SMART); IPR001680 (PFAM); IPR015943 (G3DSA:2.130.10.GENE3D); PTHR18359 (PANTHER); IPR017986 (PROSITE_PROFILES); IPR001680 (PROSITE_PROFILES); IPR017986 (SUPERFAMILY)
DR_001237-RA	hypothetical protein MBM_01355 [Marssonina brunnea f. sp. 'multigermtubi' MB_m1]	1974	20	0	0.5245				no IPS match
DR_001238-RA	alternative oxidase [Marssonina brunnea multigermtubi MB_m1]	1723	20	3.33e-99	0.517	2	C:membrane; C:integral component of membrane		no IPS match
DR_001239-RA	major facilitator superfamily transporter peptide [Marssonina brunnea multigermtubi MB_m1]	2267	20	0	0.78	3	C:integral component of membrane; P:transport; F:transporter activity		G3DSA:1.20.1250.20 (GENE3D); IPR000109 (PFAM); IPR000109 (PANTHER); PTHR11654:SF118 (PANTHER); IPR020846 (SUPERFAMILY)
DR_001240-RA	npp1 domain	644	20	1.07e-63	0.706	1	C:extracellular region		IPR008701 (PFAM); PTHR33657 (PANTHER); PTHR33657:SF8 (PANTHER)
DR_001241-RA	EXS family [Marssonina brunnea multigermtubi MB_m1]	3169	20	0	0.5585	2	C:membrane; C:integral component of membrane		IPR004331 (PFAM); IPR004342 (PFAM); PTHR10783 (PANTHER); PTHR10783 (PANTHER); PTHR10783:SF41 (PANTHER); PTHR10783 (PANTHER); PTHR10783:SF41 (PANTHER); IPR004331 (PROSITE_PROFILES)
DR_001242-RA	NAD(P)-binding Rossmann-fold containing [Glarea lozoyensis ATCC 20868]	1049	20	2.91e-87	0.747	1	C:membrane		PTHR15020 (PANTHER); PTHR15020:SF31 (PANTHER)
DR_001243-RA	Poly(3-hydroxybutyrate) depolymerase [Marssonina brunnea multigermtubi MB_m1]	1277	20	8.2e-114	0.6885				IPR029058 (G3DSA:3.40.50.GENE3D); PTHR38050 (PANTHER); PTHR38050:SF2 (PANTHER); IPR029058 (SUPERFAMILY)
DR_001244-RA	cysteinyl-tRNA synthetase	2649	20	0	0.871	11	C:nucleus; F:DNA binding; F:ATP binding; F:zinc ion binding; P:transcription, DNA-templated; P:proteolysis; C:cytosol; F:cysteine-tRNA ligase activity; F:aminopeptidase activity; F:transferase activity; P:cysteinyl-tRNA aminoacylation	EC:3.4.11; EC:6.1.1.16	IPR032678 (PFAM); IPR014729 (G3DSA:3.40.50.GENE3D); IPR024909 (PANTHER); PTHR10890:SF3 (PANTHER); IPR024909 (PANTHER); PTHR10890:SF3 (PANTHER); SSF52374 (SUPERFAMILY)
DR_001245-RA	tRNA methyltransferase complex GCD14 subunit [Phialocephala scopiformis]	1508	20	4.22e-174	0.717	4	C:nucleus; C:tRNA (m1A) methyltransferase complex; F:tRNA (adenine-N1-)-methyltransferase activity; P:tRNA methylation	EC:2.1.1	IPR014816 (PFAM); IPR029063 (G3DSA:3.40.50.GENE3D); PTHR12133 (PANTHER); PTHR12133:SF2 (PANTHER); IPR014816 (PROSITE_PROFILES); IPR029063 (SUPERFAMILY)
DR_001246-RA	alpha beta-hydrolase	729	20	1.45e-97	0.6795	4	C:nucleus; C:membrane; C:cytosol; F:hydrolase activity		IPR029058 (G3DSA:3.40.50.GENE3D); IPR003140 (PFAM); PTHR10655:SF2 (PANTHER); PTHR10655 (PANTHER); IPR029058 (SUPERFAMILY)
DR_001247-RA	aminopeptidase I zinc metalloprotease	2269	20	0	0.81	7	F:ATP binding; F:zinc ion binding; P:proteolysis; F:cysteine-tRNA ligase activity; F:aminopeptidase activity; F:metallopeptidase activity; P:cysteinyl-tRNA aminoacylation	EC:3.4.11; EC:6.1.1.16	IPR001948 (PRINTS); G3DSA:3.40.630.10 (GENE3D); IPR001948 (PFAM); PTHR28570:SF4 (PANTHER); PTHR28570 (PANTHER); SSF53187 (SUPERFAMILY)
DR_001248-RA	C2H2 type zinc finger domain [Marssonina brunnea multigermtubi MB_m1]	2920	20	0	0.6305	4	C:nucleus; F:DNA binding; F:zinc ion binding; P:transcription, DNA-templated		no IPS match
DR_001249-RA	regulatory cys-3 [Marssonina brunnea multigermtubi MB_m1]	792	20	7.52e-27	0.7305	4	C:nucleus; F:RNA polymerase II regulatory region sequence-specific DNA binding; P:regulation of transcription, DNA-templated; F:RNA polymerase II transcription factor activity, sequence-specific DNA binding		IPR004827 (PFAM); G3DSA:1.20.5.170 (GENE3D); PTHR13044:SF14 (PANTHER); PTHR13044 (PANTHER); IPR004827 (PROSITE_PROFILES); SSF57959 (SUPERFAMILY)
DR_001250-RA	serine threonine- phosphatase 2b catalytic subunit	2144	20	0	0.9405	2	F:phosphoprotein phosphatase activity; P:protein dephosphorylation	EC:3.1.3.16	IPR006186 (PRINTS); IPR006186 (SMART); IPR029052 (G3DSA:3.60.21.GENE3D); PTHR11668 (PANTHER); PTHR11668:SF118 (PANTHER); IPR029052 (SUPERFAMILY)
DR_001251-RA	hypothetical protein MBM_02741 [Marssonina brunnea f. sp. 'multigermtubi' MB_m1]	586	20	7.83e-80	0.766				PTHR42089 (PANTHER)
DR_001252-RA	hypothetical protein MBM_02742 [Marssonina brunnea f. sp. 'multigermtubi' MB_m1]	1959	20	0	0.6555	1	C:integral component of membrane		PTHR38644 (PANTHER)
DR_001253-RA	WW domain [Marssonina brunnea multigermtubi MB_m1]	888	20	1.02e-86	0.765	2	P:mRNA cis splicing, via spliceosome; C:U2-type spliceosomal complex		G3DSA:2.20.70.10 (GENE3D); IPR015767 (PANTHER); IPR001202 (PROSITE_PROFILES); IPR001202 (SUPERFAMILY)
DR_001254-RA	high affinity methionine permease	1746	20	0	0.825	3	C:integral component of membrane; F:amino acid transmembrane transporter activity; P:amino acid transmembrane transport		IPR002293 (PFAM); IPR002293 (PANTHER); PTHR11785:SF203 (PANTHER)
[truncated: 12,750 more rows]
