# Supplementary material for: A draft genome sequence of the rose black spot fungus Diplocarpon rosae reveals a high degree of genome duplication
Source: PLoS One. 2017 Oct 5;12(10):e0185310. doi: 10.1371/journal.pone.0185310 (PMC5628827; doi:10.1371/journal.pone.0185310)
Supplement: S4 File — (XLSX) [file pone.0185310.s004.xlsx]

## Sheet: Overview
Time point	0 hpi (MACE)	24 hpi (MACE)	72 hpi (MACE)	72 hpi (RNAseq)
Total reads experiment 1 (R1)	20487155	18202210	19632628	60773556
Fugal reads experiment 1 (R1)	42324	75887	528855	932284
%	0.206588	0.416911	2.69376	1.53403
Total reads experiment 2 (R2)	12775434	8899047	8916530	59391988
Fugal reads experiment 2 (R2)	25128	70699	546075	1098130
%	0.19669	0.794456	6.1243	1.84895
Total reads experiment 3 (R3)	12254300	7898427	9121966	95321864
Fugal reads experiment 3 (R3)	51910	46542	100367	428828
%	0.423606	0.589257	1.10028	0.449874
Total MACE-reads	1487787
Total RNAseq-reads	2459242

## Sheet: MACE_RAW Data
Feature ID	BR1_D0 - Unique gene reads	BR1_D0 - Normalized expression values	BR2_D0 - Unique gene reads	BR2_D0 - Normalized expression values	BR3_D0 - Unique gene reads	BR3_D0 - Normalized expression values	D0 - Normalized means (TPM)	D0 - Means	BR1_D24 - Unique gene reads	BR1_D24 - Normalized expression values	BR2_D24 - Unique gene reads	BR2_D24 - Normalized expression values	BR3_D24 - Unique gene reads	BR3_D24 - Normalized expression values	D24 - Normalized means (TPM)	D24 - Means	BR1_D72 - Unique gene reads	BR1_D72 - Normalized expression values	BR2_D72 - Unique gene reads	BR2_D72 - Normalized expression values	BR3_D72 - Unique gene reads	BR3_D72 - Normalized expression values	D72 - Normalized means (TPM)	D72 - Means
DR_000026-RA	0	0	0	0	0	0	0	0	0	0	1	31.4822	0	0	10.4941	0.333333	0	0	1	3.33491	0	0	1.11164	0.333333
DR_000030-RA	0	0	0	0	0	0	0	0	1	31.1701	0	0	0	0	10.39	0.333333	1	3.47357	1	3.33491	0	0	2.26949	0.666667
DR_000043-RA	0	0	0	0	0	0	0	0	0	0	0	0	0	0	0	0	4	13.8943	4	13.3396	1	30.1087	19.1142	3
DR_000039-RA	4	263.314	0	0	0	0	87.7713	1.33333	6	187.021	9	283.34	0	0	156.787	5	43	149.364	33	110.052	5	150.543	136.653	27
DR_000056-RA	0	0	1	135.74	0	0	45.2468	0.333333	0	0	2	62.9644	0	0	20.9881	0.666667	4	13.8943	0	0	1	30.1087	14.6677	1.66667
DR_000057-RA	0	0	0	0	0	0	0	0	0	0	0	0	0	0	0	0	0	0	0	0	1	30.1087	10.0362	0.333333
DR_000061-RA	2	131.657	1	135.74	0	0	89.1325	1	3	93.5104	4	125.929	0	0	73.1464	2.33333	19	65.9979	28	93.3775	1	30.1087	63.1614	16
DR_000063-RA	0	0	0	0	0	0	0	0	0	0	1	31.4822	1	137.646	56.3761	0.666667	6	20.8414	4	13.3396	1	30.1087	21.4299	3.66667
DR_000078-RA	2	131.657	7	950.183	1	228.781	436.874	3.33333	6	187.021	12	377.786	0	0	188.269	6	31	107.681	72	240.114	3	90.3261	146.04	35.3333
DR_000076-RA	4	263.314	1	135.74	0	0	133.018	1.66667	3	93.5104	0	0	2	275.292	122.934	1.66667	23	79.8922	31	103.382	3	90.3261	91.2002	19
DR_000077-RA	0	0	2	271.481	0	0	90.4936	0.666667	2	62.3403	1	31.4822	1	137.646	77.1562	1.33333	11	38.2093	8	26.6793	2	60.2174	41.702	7
DR_000086-RA	0	0	0	0	0	0	0	0	2	62.3403	0	0	0	0	20.7801	0.666667	9	31.2622	4	13.3396	0	0	14.8673	4.33333
DR_000112-RA	0	0	0	0	0	0	0	0	0	0	0	0	0	0	0	0	1	3.47357	5	16.6746	0	0	6.71604	2
DR_000116-RA	0	0	0	0	0	0	0	0	0	0	0	0	0	0	0	0	6	20.8414	6	20.0095	0	0	13.617	4
DR_000140-RA	0	0	0	0	0	0	0	0	0	0	0	0	0	0	0	0	0	0	0	0	0	0	0	0
DR_000127-RA	0	0	0	0	0	0	0	0	0	0	1	31.4822	0	0	10.4941	0.333333	9	31.2622	20	66.6982	2	60.2174	52.7259	10.3333
DR_000132-RA	0	0	0	0	0	0	0	0	0	0	0	0	0	0	0	0	0	0	0	0	1	30.1087	10.0362	0.333333
DR_000129-RA	0	0	1	135.74	0	0	45.2468	0.333333	5	155.851	2	62.9644	0	0	72.9383	2.33333	17	59.0507	34	113.387	1	30.1087	67.5155	17.3333
DR_000157-RA	2	131.657	0	0	0	0	43.8856	0.666667	0	0	0	0	0	0	0	0	1	3.47357	0	0	0	0	1.15786	0.333333
DR_000158-RA	0	0	0	0	0	0	0	0	0	0	0	0	0	0	0	0	3	10.4207	9	30.0142	1	30.1087	23.5145	4.33333
DR_000188-RA	0	0	1	135.74	0	0	45.2468	0.333333	0	0	3	94.4465	1	137.646	77.3643	1.33333	9	31.2622	6	20.0095	1	30.1087	27.1268	5.33333
DR_000192-RA	2	131.657	2	271.481	0	0	134.379	1.33333	6	187.021	7	220.375	1	137.646	181.681	4.66667	55	191.047	53	176.75	4	120.435	162.744	37.3333
DR_000193-RA	0	0	0	0	0	0	0	0	7	218.191	6	188.893	0	0	135.695	4.33333	17	59.0507	12	40.0189	2	60.2174	53.0957	10.3333
DR_000171-RA	0	0	0	0	0	0	0	0	0	0	0	0	0	0	0	0	0	0	0	0	0	0	0	0
DR_000191-RA	4	263.314	0	0	0	0	87.7713	1.33333	7	218.191	2	62.9644	2	275.292	185.483	3.66667	14	48.63	20	66.6982	1	30.1087	48.479	11.6667
DR_000200-RA	1	65.8285	3	407.221	0	0	157.683	1.33333	2	62.3403	3	94.4465	1	137.646	98.1443	2	13	59.0507	18	70.0331	3	90.3261	73.1367	13.6667
DR_000214-RA	0	0	0	0	0	0	0	0	0	0	0	0	0	0	0	0	1	3.47357	3	10.0047	1	30.1087	14.529	1.66667
DR_000199-RA	1	65.8285	3	407.221	0	0	157.683	1.33333	6	187.021	5	157.411	0	0	114.811	3.66667	43	149.364	35	116.722	4	120.435	128.84	27.3333
DR_000207-RA	0	0	0	0	0	0	0	0	0	0	0	0	0	0	0	0	20	69.4715	5	16.6746	5	150.543	78.8965	10
DR_000227-RA	0	0	0	0	0	0	0	0	0	0	0	0	0	0	0	0	0	0	2	6.66982	0	0	2.22327	0.666667
DR_000243-RA	8	526.628	21	2986.29	1	228.781	1247.23	10.3333	1	31.1701	0	0	1	137.646	56.2721	0.666667	1	3.47357	0	0	0	0	1.15786	0.333333
DR_000293-RA	0	0	0	0	0	0	0	0	0	0	0	0	0	0	0	0	0	0	1	3.33491	0	0	1.11164	0.333333
DR_000283-RA	0	0	0	0	0	0	0	0	0	0	0	0	0	0	0	0	0	0	0	0	0	0	0	0
DR_000296-RA	1	65.8285	0	0	0	0	21.9428	0.333333	1	31.1701	2	62.9644	1	137.646	77.2602	1.33333	12	41.6829	13	43.3539	3	90.3261	58.4543	9.33333
DR_000324-RA	4	263.314	1	135.74	0	0	133.018	1.66667	3	93.5104	6	188.893	1	137.646	140.017	3.33333	99	343.884	78	260.123	2	60.2174	221.408	59.6667
DR_000326-RA	0	0	0	0	0	0	0	0	0	0	0	0	0	0	0	0	0	0	0	6.66982	0	0	2.22327	0.666667
DR_000328-RA	1	65.8285	0	0	1	228.781	98.203	0.666667	0	0	0	0	1	137.646	45.8821	0.333333	1	3.47357	1	3.33491	0	0	2.26949	0.666667
DR_000342-RA	4	263.314	0	0	0	0	87.7713	1.33333	2	62.3403	0	0	0	0	20.7801	0.666667	1	3.47357	0	0	0	0	1.15786	0.333333
DR_000344-RA	1	65.8285	0	0	0	0	21.9428	0.333333	0	0	0	0	0	0	0	0	0	0	0	0	0	0	0	0
DR_000369-RA	0	0	0	0	0	0	0	0	0	0	1	31.4822	0	0	10.4941	0.333333	0	0	0	0	0	0	0	0
DR_000358-RA	0	0	3	407.221	0	0	135.74	1	1	31.1701	1	31.4822	0	0	20.8841	0.666667	18	62.5243	23	76.703	4	120.435	86.554	15
DR_000370-RA	0	0	0	0	0	0	0	0	0	0	0	0	0	0	0	0	2	6.94715	2	6.66982	0	0	4.53899	1.33333
DR_000390-RA	0	0	0	0	0	0	0	0	2	62.3403	0	0	0	0	20.7801	0.666667	0	0	0	0	1	30.1087	10.0362	0.333333
DR_000382-RA	3	197.485	0	0	1	228.781	142.089	1.33333	2	62.3403	1	31.4822	0	0	31.2741	1	4	13.8943	15	50.0237	1	30.1087	31.3422	6.66667
DR_000414-RA	0	0	0	0	0	0	0	0	0	0	0	0	0	0	0	0	0	0	0	0	0	0	0	0
DR_000430-RA	1	65.8285	0	0	0	0	21.9428	0.333333	1	31.1701	0	0	0	0	10.39	0.333333	1	3.47357	4	13.3396	1	30.1087	15.6406	2
DR_000399-RA	0	0	0	0	0	0	0	0	0	0	0	0	0	0	0	0	0	0	0	0	0	0	0	0
DR_000401-RA	1	65.8285	0	0	0	0	21.9428	0.333333	0	0	0	0	0	0	0	0	4	13.8943	5	16.6746	0	0	10.1896	3
DR_000479-RA	0	0	0	0	0	0	0	0	1	31.1701	0	0	0	0	10.39	0.333333	1	3.47357	2	6.66982	0	0	3.38113	1
DR_000519-RA	0	0	0	0	0	0	0	0	1	31.1701	1	31.4822	0	0	20.8841	0.666667	1	3.47357	1	3.33491	0	0	2.26949	0.666667
DR_000514-RA	0	0	1	135.74	0	0	45.2468	0.333333	1	31.1701	0	0	0	0	10.39	0.333333	5	17.3679	7	23.3444	1	30.1087	23.607	4.33333
DR_000549-RA	0	0	0	0	0	0	0	0	0	0	0	0	0	0	0	0	0	0	2	6.66982	0	0	2.22327	0.666667
DR_000533-RA	0	0	0	0	0	0	0	0	0	0	0	0	0	0	0	0	0	0	0	0	0	0	0	0
DR_000567-RA	8	526.628	3	407.221	2	457.561	463.803	4.33333	14	436.382	14	440.751	2	275.292	384.142	10	158	573.14	172	593.614	12	361.304	509.353	118.333
DR_000592-RA	2	131.657	2	271.481	0	0	134.379	1.33333	2	62.3403	0	0	2	275.292	112.544	1.33333	8	27.7886	11	40.0189	2	60.2174	42.675	7.33333
DR_000609-RA	0	0	0	0	0	0	0	0	1	31.1701	0	0	0	0	10.39	0.333333	1	3.47357	1	3.33491	1	30.1087	12.3057	1
DR_000635-RA	0	0	0	0	0	0	0	0	0	0	0	0	0	0	0	0	0	0	1	3.33491	0	0	1.11164	0.333333
DR_000671-RA	1	65.8285	0	0	0	0	21.9428	0.333333	0	0	0	0	0	0	0	0	1	3.47357	4	13.3396	1	30.1087	15.6406	2
DR_000664-RA	10	658.285	4	542.962	1	228.781	476.676	5	17	529.892	16	503.715	5	688.231	573.946	12.6667	167	580.087	177	590.279	24	722.609	630.992	122.667
DR_000697-RA	0	0	0	0	0	0	0	0	0	0	3	94.4465	0	0	31.4822	1	7	24.315	10	33.3491	2	60.2174	39.2938	6.33333
DR_000692-RA	0	0	0	0	0	0	0	0	0	0	0	0	0	0	0	0	0	0	0	0	0	0	0	0
DR_000677-RA	0	0	0	0	0	0	0	0	0	0	2	62.9644	0	0	20.9881	0.666667	7	24.315	2	6.66982	0	0	10.3283	3
DR_000702-RA	0	0	0	0	0	0	0	0	0	0	2	62.9644	0	0	20.9881	0.666667	0	0	1	3.33491	0	0	1.11164	0.333333
DR_000718-RA	0	0	0	0	0	0	0	0	0	0	0	0	0	0	0	0	9	31.2622	4	13.3396	1	30.1087	24.9035	4.66667
DR_000734-RA	1	65.8285	0	0	0	0	21.9428	0.333333	2	62.3403	0	0	1	137.646	66.6622	1	8	27.7886	1	3.33491	2	60.2174	30.447	3.66667
DR_000760-RA	0	0	2	271.481	0	0	90.4936	0.666667	0	0	0	0	1	137.646	45.8821	0.333333	2	6.94715	4	13.3396	1	30.1087	16.7985	2.33333
DR_000766-RA	0	0	0	0	0	0	0	0	0	0	0	0	0	0	0	0	0	0	0	0	0	0	0	0
DR_000776-RA	0	0	2	271.481	0	0	90.4936	0.666667	5	155.851	11	346.304	2	275.292	259.149	6	96	336.937	76	253.453	1	30.1087	206.833	58
DR_000781-RA	0	0	0	0	0	0	0	0	0	0	0	0	0	0	0	0	2	6.94715	2	6.66982	1	30.1087	14.5752	1.66667
DR_000813-RA	1	65.8285	0	0	0	0	21.9428	0.333333	0	0	0	0	0	0	0	0	3	10.4207	4	13.3396	0	0	7.92012	2.33333
DR_000860-RA	0	0	0	0	0	0	0	0	1	31.1701	0	0	0	0	10.39	0.333333	0	0	0	0	0	0	0	0
DR_000838-RA	1	65.8285	1	135.74	0	0	67.1896	0.666667	2	62.3403	3	94.4465	0	0	52.2623	1.66667	7	24.315	9	30.0142	3	90.3261	48.2184	6.33333
DR_000872-RA	1	65.8285	2	271.481	0	0	112.436	1	0	0	0	0	0	0	0	0	3	10.4207	2	6.66982	0	0	5.69685	1.66667
DR_000885-RA	0	0	0	0	0	0	0	0	0	0	0	0	0	0	0	0	0	0	1	3.33491	0	0	1.11164	0.333333
DR_000898-RA	0	0	0	0	0	0	0	0	0	0	0	0	0	0	0	0	0	0	0	0	0	0	0	0
DR_000897-RA	0	0	0	0	0	0	0	0	0	0	0	0	0	0	0	0	0	0	1	3.33491	0	0	1.11164	0.333333
DR_000892-RA	0	0	0	0	0	0	0	0	1	31.1701	0	0	0	0	10.39	0.333333	5	17.3679	3	10.0047	2	60.2174	29.1967	3.33333
DR_000906-RA	0	0	0	0	0	0	0	0	0	0	0	0	0	0	0	0	2	6.94715	1	3.33491	0	0	3.42735	1
DR_000934-RA	0	0	0	0	0	0	0	0	0	0	1	31.4822	0	0	10.4941	0.333333	2	6.94715	1	3.33491	1	30.1087	13.4636	1.33333
DR_000927-RA	1	65.8285	0	0	0	0	21.9428	0.333333	4	124.681	5	157.411	2	275.292	185.795	3.66667	40	138.943	29	96.7124	2	60.2174	98.6243	23.6667
DR_000942-RA	2	131.657	2	271.481	0	0	134.379	1.33333	35	1090.95	22	692.608	0	0	594.521	19	383	1330.38	682	2274.41	62	1866.74	1823.84	375.667
DR_000984-RA	0	0	0	0	0	0	0	0	0	0	0	0	0	0	0	0	5	17.3679	2	6.66982	1	30.1087	18.0488	2.66667
DR_000985-RA	0	0	0	0	0	0	0	0	0	0	0	0	0	0	0	0	0	0	0	0	0	0	0	0
DR_001018-RA	0	0	2	271.481	0	0	90.4936	0.666667	2	62.3403	1	31.4822	0	0	31.2741	1	19	65.9979	25	83.3728	2	60.2174	69.8627	15.3333
DR_000998-RA	0	0	0	0	0	0	0	0	0	0	1	31.4822	0	0	10.4941	0.333333	1	3.47357	0	0	0	0	1.15786	0.333333
DR_001035-RA	6	394.971	2	271.481	2	457.561	374.671	3.33333	8	249.361	7	220.375	2	275.292	248.343	5.66667	26	90.3129	33	110.052	8	240.87	147.078	22.3333
DR_001058-RA	0	0	0	0	0	0	0	0	0	0	0	0	0	0	0	0	0	0	0	0	0	0	0	0
DR_001060-RA	0	0	0	0	0	0	0	0	0	0	0	0	0	0	0	0	2	6.94715	1	3.33491	0	0	3.42735	1
DR_001090-RA	2	131.657	0	0	0	0	43.8856	0.666667	0	0	0	0	0	0	0	0	1	3.47357	0	0	0	0	1.15786	0.333333
DR_001091-RA	2	131.657	2	271.481	1	228.781	210.639	1.66667	1	31.1701	1	31.4822	0	0	20.8841	0.666667	7	24.315	16	53.3586	3	90.3261	55.9999	8.66667
DR_001114-RA	1	65.8285	0	0	0	0	21.9428	0.333333	4	124.681	7	220.375	3	412.939	252.665	4.66667	62	215.362	54	180.085	6	180.652	192.033	40.6667
DR_001111-RA	2	131.657	0	0	0	0	43.8856	0.666667	2	62.3403	1	31.4822	1	137.646	77.1562	1.33333	43	149.364	55	183.42	1	30.1087	120.964	33
DR_001149-RA	3	197.485	0	0	1	228.781	142.089	1.33333	6	187.021	0	0	2	275.292	154.104	2.66667	73	253.571	60	200.095	5	150.543	201.403	46
DR_001125-RA	0	0	0	0	0	0	0	0	0	0	0	0	0	0	0	0	3	10.4207	1	3.33491	1	30.1087	14.6214	1.66667
DR_001146-RA	0	0	0	0	0	0	0	0	1	31.1701	0	0	0	0	10.39	0.333333	1	3.47357	8	26.6793	1	30.1087	20.0872	3.33333
DR_001122-RA	0	0	2	271.481	0	0	90.4936	0.666667	2	62.3403	0	0	0	0	20.7801	0.666667	1	3.47357	5	16.6746	0	0	6.71604	2
DR_001126-RA	0	0	0	0	0	0	0	0	0	0	0	0	0	0	0	0	2	6.94715	0	0	0	0	2.31572	0.666667
DR_001132-RA	1	65.8285	0	0	0	0	21.9428	0.333333	2	62.3403	0	0	0	0	20.7801	0.666667	5	17.3679	6	20.0095	1	30.1087	22.4953	4
DR_001169-RA	0	0	0	0	0	0	0	0	1	31.1701	0	0	0	0	10.39	0.333333	3	10.4207	3	10.0047	3	90.3261	36.9172	3
DR_001194-RA	2	131.657	0	0	1	228.781	120.146	1	4	124.681	2	62.9644	0	0	62.5483	2	9	31.2622	9	30.0142	2	60.2174	40.4979	6.66667
DR_001205-RA	0	0	4	542.962	2	457.561	333.508	2	2	62.3403	3	94.4465	0	0	52.2623	1.66667	10	34.7357	11	36.684	0	0	23.8066	7
DR_001189-RA	0	0	0	0	0	0	0	0	0	0	0	0	0	0	0	0	1	3.47357	5	16.6746	0	0	6.71604	2
DR_001235-RA	0	0	0	0	0	0	0	0	0	0	0	0	0	0	0	0	0	0	0	0	0	0	0	0
DR_001245-RA	0	0	0	0	0	0	0	0	1	31.1701	1	31.4822	0	0	20.8841	0.666667	5	17.3679	10	33.3491	0	0	16.9057	5
DR_001261-RA	2	263.314	2	271.481	0	0	178.265	2	34	1153.29	31	1133.36	2	275.292	853.982	25	363	1351.22	424	1527.39	52	1565.65	1481.42	299.667
DR_001265-RA	1	65.8285	0	0	0	0	21.9428	0.333333	4	124.681	5	157.411	3	412.939	231.677	4	35	121.575	33	110.052	4	120.435	117.354	24
DR_001267-RA	0	0	0	0	0	0	0	0	0	0	0	0	0	0	0	0	0	0	0	0	0	0	0	0
DR_001273-RA	0	0	0	0	0	0	0	0	0	0	0	0	0	0	0	0	0	0	2	6.66982	0	0	2.22327	0.666667
DR_001295-RA	1	65.8285	0	0	0	0	21.9428	0.333333	0	0	1	31.4822	0	0	10.4941	0.333333	0	0	3	10.0047	0	0	3.33491	1
DR_001297-RA	0	0	0	0	0	0	0	0	1	31.1701	2	62.9644	1	137.646	77.2602	1.33333	12	41.6829	5	16.6746	1	30.1087	29.4887	6
DR_001287-RA	0	0	0	0	0	0	0	0	0	0	1	31.4822	0	0	10.4941	0.333333	2	6.94715	1	3.33491	0	0	3.42735	1
DR_001329-RA	0	0	0	0	0	0	0	0	0	0	0	0	0	0	0	0	0	0	0	0	0	0	0	0
DR_001319-RA	0	0	0	0	0	0	0	0	0	0	0	0	0	0	0	0	2	6.94715	0	0	0	0	2.31572	0.666667
DR_001327-RA	0	0	0	0	0	0	0	0	0	0	1	31.4822	0	0	10.4941	0.333333	0	0	0	0	0	0	0	0
DR_001332-RA	2	131.657	0	0	1	228.781	120.146	1	1	31.1701	5	157.411	0	0	62.8603	2	7	24.315	4	13.3396	3	90.3261	42.6602	4.66667
DR_001367-RA	0	0	0	0	0	0	0	0	0	0	0	0	0	0	0	0	0	0	0	0	0	0	0	0
DR_001334-RA	0	0	0	0	0	0	0	0	0	0	0	0	0	0	0	0	0	0	1	3.33491	0	0	1.11164	0.333333
DR_001337-RA	0	0	0	0	0	0	0	0	0	0	0	0	0	0	0	0	0	0	0	0	0	0	0	0
DR_001379-RA	0	0	0	0	0	0	0	0	0	0	0	0	0	0	0	0	0	0	0	0	0	0	0	0
DR_001393-RA	0	0	0	0	0	0	0	0	0	0	2	62.9644	0	0	20.9881	0.666667	8	27.7886	5	16.6746	0	0	14.821	4.33333
DR_001399-RA	1	65.8285	1	135.74	0	0	67.1896	0.666667	3	93.5104	3	94.4465	1	137.646	108.534	2.33333	22	76.4186	20	66.6982	1	30.1087	57.7418	14.3333
DR_001405-RA	1	65.8285	0	0	0	0	21.9428	0.333333	0	0	0	0	0	0	0	0	13	45.1564	13	43.3539	3	90.3261	59.6121	9.66667
DR_001446-RA	0	0	0	0	0	0	0	0	3	93.5104	1	31.4822	0	0	41.6642	1.33333	6	20.8414	2	6.66982	0	0	9.17042	2.66667
DR_001458-RA	2	131.657	0	0	2	457.561	196.406	1.33333	2	62.3403	2	62.9644	2	275.292	133.532	2	15	52.1036	11	36.684	2	60.2174	49.6683	9.33333
DR_001465-RA	0	0	2	271.481	0	0	90.4936	0.666667	0	0	1	31.4822	0	0	10.4941	0.333333	2	6.94715	6	20.0095	1	30.1087	19.0218	3
DR_001475-RA	0	0	0	0	0	0	0	0	0	0	0	0	0	0	0	0	2	6.94715	0	0	0	0	2.31572	0.666667
DR_001497-RA	0	0	0	0	0	0	0	0	0	0	0	0	0	0	0	0	6	20.8414	1	3.33491	1	30.1087	18.095	2.66667
DR_001507-RA	0	0	0	0	0	0	0	0	0	0	0	0	0	0	0	0	1	3.47357	1	3.33491	0	0	2.26949	0.666667
DR_001484-RA	0	0	0	0	0	0	0	0	0	0	0	0	0	0	0	0	1	3.47357	2	6.66982	0	0	3.38113	1
DR_001493-RA	2	131.657	0	0	0	0	43.8856	0.666667	0	0	0	0	0	0	0	0	1	3.47357	3	10.0047	0	0	4.49277	1.33333
DR_001682-RA	1	65.8285	1	135.74	0	0	67.1896	0.666667	5	155.851	5	157.411	4	550.585	287.949	4.66667	33	114.628	38	126.727	3	90.3261	110.56	24.6667
DR_001743-RA	3	197.485	2	271.481	0	0	156.322	1.66667	1	31.1701	1	31.4822	0	0	20.8841	0.666667	9	31.2622	5	16.6746	1	30.1087	26.0151	5
DR_001745-RA	0	0	0	0	0	0	0	0	0	0	0	0	0	0	0	0	1	3.47357	2	6.66982	0	0	3.38113	1
DR_001738-RA	1	65.8285	0	0	0	0	21.9428	0.333333	0	0	0	0	0	0	0	0	2	6.94715	0	0	0	0	2.31572	0.666667
DR_001752-RA	0	0	0	0	0	0	0	0	0	0	0	0	0	0	0	0	0	0	0	0	0	0	0	0
DR_001753-RA	0	0	0	0	0	0	0	0	0	0	0	0	0	0	0	0	0	0	0	0	0	0	0	0
DR_001778-RA	0	0	0	0	0	0	0	0	1	31.1701	0	0	0	0	10.39	0.333333	6	20.8414	4	13.3396	0	0	11.3937	3.33333
DR_001786-RA	1	65.8285	0	0	0	0	21.9428	0.333333	2	62.3403	0	0	0	0	20.7801	0.666667	9	31.2622	9	30.0142	1	30.1087	30.4617	6.33333
DR_001763-RA	2	131.657	0	0	0	0	43.8856	0.666667	5	155.851	5	157.411	0	0	104.421	3.33333	12	41.6829	10	33.3491	2	60.2174	45.0831	8
DR_001508-RA	0	0	1	135.74	1	228.781	121.507	0.666667	2	62.3403	0	0	0	0	20.7801	0.666667	9	31.2622	3	13.3396	0	0	14.8673	4.33333
DR_001523-RA	0	0	0	0	0	0	0	0	0	0	0	0	0	0	0	0	0	0	0	0	0	0	0	0
DR_001531-RA	2	131.657	0	0	0	0	43.8856	0.666667	3	93.5104	1	31.4822	0	0	41.6642	1.33333	8	27.7886	12	40.0189	1	30.1087	32.6387	7
DR_001544-RA	0	0	2	271.481	0	0	90.4936	0.666667	2	62.3403	2	62.9644	0	0	41.7682	1.33333	4	13.8943	7	26.6793	1	30.1087	23.5608	4.33333
DR_001582-RA	1	65.8285	0	0	0	0	21.9428	0.333333	0	0	0	0	1	137.646	45.8821	0.333333	23	79.8922	17	56.6935	0	0	45.5286	13.3333
DR_001573-RA	0	0	0	0	0	0	0	0	2	62.3403	0	0	0	0	20.7801	0.666667	6	20.8414	4	16.6746	0	0	12.5053	3.66667
DR_001575-RA	0	0	0	0	0	0	0	0	0	0	0	0	0	0	0	0	0	0	1	3.33491	0	0	1.11164	0.333333
DR_001555-RA	1	65.8285	0	0	0	0	21.9428	0.333333	14	436.382	27	850.019	1	137.646	474.682	14	120	420.302	125	416.864	6	180.652	339.273	84
DR_001596-RA	1	65.8285	0	0	0	0	21.9428	0.333333	1	31.1701	0	0	1	137.646	56.2721	0.666667	2	6.94715	4	13.3396	0	0	6.76226	2
DR_001600-RA	0	0	0	0	0	0	0	0	3	93.5104	2	62.9644	0	0	52.1582	1.66667	20	69.4715	11	36.684	1	30.1087	45.4214	10.6667
DR_001627-RA	1	65.8285	0	0	0	0	21.9428	0.333333	7	218.191	6	188.893	1	137.646	181.577	4.66667	53	184.099	47	156.741	3	90.3261	143.722	34.3333
DR_001637-RA	0	0	0	0	0	0	0	0	0	0	0	0	0	0	0	0	0	0	0	0	0	0	0	0
DR_001641-RA	10	724.113	5	814.443	6	1372.68	970.413	7.66667	42	1340.32	27	850.019	6	825.877	1005.4	25.3333	644	2285.61	495	1687.47	75	2288.26	2087.11	413.333
DR_001652-RA	1	65.8285	0	0	0	0	21.9428	0.333333	1	31.1701	1	31.4822	0	0	20.8841	0.666667	8	27.7886	3	10.0047	1	30.1087	22.634	4
DR_001609-RA	0	0	0	0	0	0	0	0	0	0	0	0	0	0	0	0	0	0	0	0	0	0	0	0
DR_001622-RA	0	0	0	0	0	0	0	0	0	0	0	0	0	0	0	0	0	0	0	0	0	0	0	0
DR_001625-RA	2	131.657	0	0	0	0	43.8856	0.666667	2	62.3403	8	251.857	0	0	104.733	3.33333	56	201.467	97	336.826	7	210.761	249.685	55.3333
DR_001633-RA	0	0	0	0	0	0	0	0	0	0	0	0	0	0	0	0	1	3.47357	0	0	0	0	1.15786	0.333333
DR_001658-RA	0	0	0	0	0	0	0	0	0	0	0	0	0	0	0	0	1	3.47357	1	3.33491	0	0	2.26949	0.666667
DR_001618-RA	0	0	0	0	1	228.781	76.2602	0.333333	8	249.361	3	94.4465	0	0	114.603	3.66667	24	83.3658	34	113.387	6	180.652	125.802	21.3333
DR_001623-RA	0	0	0	0	0	0	0	0	0	0	0	0	0	0	0	0	1	3.47357	1	3.33491	0	0	2.26949	0.666667
DR_001814-RA	0	0	0	0	0	0	0	0	0	0	0	0	1	137.646	45.8821	0.333333	0	0	0	0	0	0	0	0
DR_001823-RA	3	197.485	5	678.702	1	228.781	368.323	3	6	187.021	6	188.893	5	688.231	354.715	5.66667	19	65.9979	22	73.3681	2	60.2174	66.5278	14.3333
DR_001857-RA	0	0	0	0	0	0	0	0	0	0	0	0	0	0	0	0	1	3.47357	1	3.33491	0	0	2.26949	0.666667
DR_001863-RA	0	0	0	0	0	0	0	0	0	0	2	62.9644	1	137.646	66.8702	1	16	55.5772	12	40.0189	0	0	31.8654	9.33333
DR_001892-RA	1	65.8285	0	0	0	0	21.9428	0.333333	7	218.191	3	94.4465	0	0	104.212	3.33333	9	31.2622	19	63.3633	0	0	31.5418	9.33333
DR_001895-RA	0	0	0	0	0	0	0	0	1	31.1701	2	62.9644	0	0	31.3782	1	0	0	2	6.66982	0	0	2.22327	0.666667
DR_001898-RA	2	131.657	0	0	3	686.342	272.666	1.66667	17	529.892	12	377.786	0	0	302.559	9.66667	102	354.304	101	336.826	5	150.543	280.558	69.3333
DR_001927-RA	0	0	1	135.74	1	228.781	121.507	0.666667	1	31.1701	0	0	0	0	10.39	0.333333	1	3.47357	0	0	0	0	1.15786	0.333333
DR_001944-RA	0	0	3	407.221	0	0	135.74	1	0	0	0	0	0	0	0	0	1	3.47357	2	6.66982	0	0	3.38113	1
DR_001906-RA	0	0	0	0	0	0	0	0	0	0	0	0	0	0	0	0	0	0	1	3.33491	0	0	1.11164	0.333333
DR_001980-RA	0	0	0	0	0	0	0	0	2	62.3403	1	31.4822	1	137.646	77.1562	1.33333	4	13.8943	9	30.0142	1	30.1087	24.6724	4.66667
DR_001982-RA	1	65.8285	0	0	1	228.781	98.203	0.666667	1	31.1701	1	31.4822	0	0	20.8841	0.666667	10	34.7357	6	20.0095	0	0	18.2484	5.33333
DR_001985-RA	1	65.8285	0	0	0	0	21.9428	0.333333	0	0	0	0	0	0	0	0	1	3.47357	0	0	0	0	1.15786	0.333333
DR_002005-RA	6	394.971	0	0	1	228.781	207.917	2.33333	4	124.681	0	0	0	0	41.5602	1.33333	17	72.945	13	50.0237	0	0	40.9896	12
DR_002010-RA	0	0	0	0	0	0	0	0	1	31.1701	1	31.4822	0	0	20.8841	0.666667	1	3.47357	3	10.0047	0	0	4.49277	1.33333
DR_002006-RA	0	0	0	0	0	0	0	0	0	0	0	0	0	0	0	0	3	10.4207	3	10.0047	2	60.2174	26.8809	2.66667
DR_002021-RA	0	0	0	0	0	0	0	0	0	0	0	0	1	137.646	45.8821	0.333333	0	0	2	6.66982	1	30.1087	12.2595	1
DR_002025-RA	1	65.8285	0	0	0	0	21.9428	0.333333	0	0	1	31.4822	0	0	10.4941	0.333333	26	90.3129	23	76.703	2	60.2174	75.7444	17
DR_002083-RA	1	65.8285	3	407.221	0	0	157.683	1.33333	1	31.1701	1	31.4822	2	275.292	112.648	1.33333	1	3.47357	4	13.3396	1	30.1087	15.6406	2
DR_002084-RA	2	131.657	2	271.481	0	0	134.379	1.33333	0	0	0	0	0	0	0	0	3	10.4207	1	3.33491	0	0	4.58521	1.33333
DR_002072-RA	0	0	0	0	0	0	0	0	0	0	0	0	0	0	0	0	0	0	0	0	0	0	0	0
DR_002073-RA	1	65.8285	1	135.74	1	228.781	143.45	1	3	93.5104	0	0	0	0	31.1701	1	5	17.3679	11	36.684	0	0	18.0173	5.33333
DR_002076-RA	2	131.657	0	0	0	0	43.8856	0.666667	0	0	1	31.4822	1	137.646	56.3761	0.666667	18	62.5243	27	90.0426	3	90.3261	80.9643	16
DR_002049-RA	0	0	2	271.481	0	0	90.4936	0.666667	0	0	0	0	0	0	0	0	3	10.4207	1	3.33491	0	0	4.58521	1.33333
DR_002067-RA	0	0	0	0	0	0	0	0	0	0	0	31.4822	0	0	10.4941	0.333333	5	20.8414	1	6.66982	0	0	9.17042	2.66667
DR_002100-RA	0	0	0	0	0	0	0	0	0	0	0	0	0	0	0	0	0	0	0	0	0	0	0	0
DR_002108-RA	1	65.8285	0	0	0	0	21.9428	0.333333	0	62.3403	0	0	0	0	20.7801	0.666667	11	38.2093	7	23.3444	0	0	20.5179	6
DR_002137-RA	0	0	0	0	0	0	0	0	0	0	0	0	0	0	0	0	0	0	2	6.66982	0	0	2.22327	0.666667
DR_002146-RA	2	131.657	0	0	0	0	43.8856	0.666667	5	155.851	1	31.4822	0	0	62.4443	2	29	100.734	33	110.052	4	120.435	110.407	22
DR_002154-RA	0	0	0	0	0	0	0	0	1	31.1701	0	0	0	0	10.39	0.333333	0	0	0	0	0	0	0	0
DR_002184-RA	4	263.314	1	135.74	0	0	133.018	1.66667	13	405.212	6	188.893	0	0	198.035	6.33333	34	118.101	39	130.062	10	301.087	183.083	27.6667
DR_002192-RA	1	65.8285	2	271.481	0	0	112.436	1	2	62.3403	2	62.9644	0	0	41.7682	1.33333	49	173.679	48	160.076	5	150.543	161.433	34.3333
DR_002228-RA	0	0	0	0	0	0	0	0	0	0	0	0	0	0	0	0	1	3.47357	1	3.33491	0	0	2.26949	0.666667
DR_002196-RA	0	0	0	0	1	228.781	76.2602	0.333333	0	0	0	0	0	0	0	0	5	17.3679	5	16.6746	1	30.1087	21.3837	3.66667
DR_002199-RA	0	0	0	0	0	0	0	0	1	31.1701	0	0	0	0	10.39	0.333333	3	10.4207	1	3.33491	0	0	4.58521	1.33333
DR_002288-RA	0	0	1	135.74	0	0	45.2468	0.333333	0	0	0	0	0	0	0	0	4	13.8943	1	3.33491	0	0	5.74307	1.66667
DR_002306-RA	1	65.8285	0	0	1	228.781	98.203	0.666667	4	124.681	5	157.411	2	275.292	185.795	3.66667	46	159.784	41	136.731	5	150.543	149.02	30.6667
DR_002295-RA	0	0	0	0	0	0	0	0	1	31.1701	1	31.4822	0	0	20.8841	0.666667	22	76.4186	19	63.3633	3	90.3261	76.7027	14.6667
DR_002318-RA	4	263.314	0	0	0	0	87.7713	1.33333	4	124.681	2	62.9644	3	412.939	200.195	3	51	177.152	40	133.396	2	60.2174	123.589	31
DR_002332-RA	0	0	2	271.481	0	0	90.4936	0.666667	0	0	0	0	0	0	0	0	0	0	1	3.33491	0	0	1.11164	0.333333
DR_002342-RA	0	0	0	0	0	0	0	0	0	0	0	0	0	0	0	0	1	3.47357	0	0	0	0	1.15786	0.333333
DR_002356-RA	0	0	0	0	1	228.781	76.2602	0.333333	0	0	0	0	1	137.646	45.8821	0.333333	1	3.47357	1	3.33491	1	30.1087	12.3057	1
DR_002366-RA	0	0	1	135.74	0	0	45.2468	0.333333	1	31.1701	0	0	0	0	10.39	0.333333	2	10.4207	1	3.33491	0	0	4.58521	1.33333
DR_002373-RA	0	0	1	135.74	0	0	45.2468	0.333333	0	0	0	0	0	0	0	0	1	3.47357	0	0	0	0	1.15786	0.333333
DR_002378-RA	0	0	0	0	0	0	0	0	0	0	0	0	0	0	0	0	0	0	0	0	0	0	0	0
DR_002406-RA	0	0	4	542.962	0	0	180.987	1.33333	4	124.681	0	0	0	0	41.5602	1.33333	14	48.63	9	30.0142	1	30.1087	36.251	8
DR_002391-RA	0	0	0	0	0	0	0	0	1	31.1701	0	0	0	0	10.39	0.333333	4	13.8943	5	16.6746	1	30.1087	20.2258	3.33333
DR_002432-RA	0	0	0	0	0	0	0	0	0	0	0	0	0	0	0	0	0	0	0	0	0	0	0	0
DR_002418-RA	1	65.8285	0	0	0	0	21.9428	0.333333	1	31.1701	0	0	1	137.646	56.2721	0.666667	2	6.94715	2	6.66982	0	0	4.53899	1.33333
DR_002419-RA	0	0	0	0	0	0	0	0	0	0	0	0	0	0	0	0	0	0	0	0	0	0	0	0
DR_002421-RA	0	0	0	0	1	228.781	76.2602	0.333333	1	31.1701	1	31.4822	2	275.292	112.648	1.33333	3	10.4207	4	13.3396	1	30.1087	17.9564	2.66667
DR_002433-RA	0	0	0	0	0	0	0	0	0	0	0	0	0	0	0	0	0	0	0	0	0	0	0	0
DR_002448-RA	0	0	0	0	0	0	0	0	0	0	0	0	0	0	0	0	0	0	0	0	0	0	0	0
DR_002447-RA	3	197.485	0	0	1	228.781	142.089	1.33333	0	0	0	0	0	0	0	0	4	13.8943	11	36.684	0	0	16.8594	5
DR_002457-RA	6	394.971	0	0	0	0	131.657	2	1	31.1701	1	31.4822	2	275.292	112.648	1.33333	22	76.4186	27	90.0426	4	120.435	95.632	17.6667
DR_002470-RA	0	0	0	0	0	0	0	0	0	0	0	0	0	0	0	0	0	0	0	0	0	0	0	0
DR_002475-RA	0	0	0	0	0	0	0	0	0	0	0	0	0	0	0	0	2	6.94715	8	26.6793	0	0	11.2088	3.33333
DR_002463-RA	0	0	0	0	0	0	0	0	0	0	0	0	0	0	0	0	0	0	3	10.0047	0	0	3.33491	1
DR_002473-RA	1	65.8285	0	0	0	0	21.9428	0.333333	0	0	2	62.9644	0	0	20.9881	0.666667	12	41.6829	3	10.0047	2	60.2174	37.3017	5.66667
DR_002487-RA	0	0	1	135.74	0	0	45.2468	0.333333	0	0	0	0	0	0	0	0	0	0	2	6.66982	0	0	2.22327	0.666667
DR_002498-RA	0	0	0	0	0	0	0	0	0	0	0	0	0	0	0	0	0	0	1	3.33491	0	0	1.11164	0.333333
DR_002524-RA	0	0	0	0	0	0	0	0	0	0	0	0	0	0	0	0	0	0	1	3.33491	0	0	1.11164	0.333333
DR_002530-RA	0	0	0	0	0	0	0	0	2	62.3403	8	251.857	0	0	104.733	3.33333	8	27.7886	11	36.684	1	30.1087	31.5271	6.66667
DR_002514-RA	0	0	1	135.74	0	0	45.2468	0.333333	0	0	0	0	1	137.646	45.8821	0.333333	2	6.94715	2	6.66982	0	0	4.53899	1.33333
DR_002545-RA	0	0	0	0	0	0	0	0	0	0	0	0	2	275.292	91.7642	0.666667	2	6.94715	2	6.66982	0	0	4.53899	1.33333
DR_002556-RA	0	0	0	0	0	0	0	0	0	0	0	0	0	0	0	0	0	0	0	0	0	0	0	0
DR_002557-RA	0	0	0	0	0	0	0	0	0	0	1	31.4822	0	0	10.4941	0.333333	1	3.47357	1	3.33491	0	0	2.26949	0.666667
DR_002656-RA	0	0	0	0	0	0	0	0	0	0	0	0	0	0	0	0	0	0	0	0	0	0	0	0
DR_002674-RA	0	0	0	0	1	228.781	76.2602	0.333333	8	249.361	5	157.411	0	0	135.591	4.33333	29	100.734	51	173.415	6	180.652	151.6	29
DR_002665-RA	0	0	0	0	0	0	0	0	0	0	0	0	0	0	0	0	0	0	0	0	0	0	0	0
DR_002694-RA	0	0	0	0	0	0	0	0	0	0	0	0	0	0	0	0	0	0	0	0	1	30.1087	10.0362	0.333333
DR_002695-RA	0	0	0	0	0	0	0	0	1	31.1701	0	0	1	137.646	56.2721	0.666667	6	20.8414	2	6.66982	0	0	9.17042	2.66667
DR_002698-RA	1	65.8285	0	0	0	0	21.9428	0.333333	0	0	0	0	0	0	0	0	1	3.47357	5	16.6746	0	0	6.71604	2
DR_002693-RA	0	0	0	0	0	0	0	0	0	0	0	0	0	0	0	0	0	0	0	0	0	0	0	0
DR_002706-RA	0	0	1	135.74	0	0	45.2468	0.333333	1	31.1701	1	31.4822	0	0	20.8841	0.666667	6	20.8414	3	10.0047	1	30.1087	20.3183	3.33333
DR_002711-RA	1	65.8285	0	0	0	0	21.9428	0.333333	2	93.5104	0	0	0	0	31.1701	1	9	31.2622	9	30.0142	0	0	20.4255	6
DR_002730-RA	0	0	0	0	0	0	0	0	1	31.1701	0	0	0	0	10.39	0.333333	0	0	3	10.0047	1	30.1087	13.3711	1.33333
DR_002708-RA	0	0	0	0	0	0	0	0	0	0	0	0	0	0	0	0	6	20.8414	1	3.33491	0	0	8.05878	2.33333
DR_002772-RA	2	131.657	0	0	0	0	43.8856	0.666667	0	0	0	0	0	0	0	0	1	3.47357	2	6.66982	1	30.1087	13.4174	1.33333
DR_002774-RA	0	0	0	0	0	0	0	0	0	0	0	0	0	0	0	0	2	6.94715	0	0	0	0	2.31572	0.666667
DR_002740-RA	0	0	0	0	0	0	0	0	1	31.1701	0	0	0	0	10.39	0.333333	1	3.47357	6	20.0095	1	30.1087	17.8639	2.66667
DR_002751-RA	0	0	1	135.74	0	0	45.2468	0.333333	0	0	0	0	0	0	0	0	2	6.94715	4	13.3396	0	0	6.76226	2
DR_002753-RA	3	197.485	4	542.962	0	0	246.816	2.33333	2	62.3403	3	94.4465	1	137.646	98.1443	2	9	31.2622	8	26.6793	2	60.2174	39.3863	6.33333
DR_002756-RA	1	65.8285	0	0	0	0	21.9428	0.333333	2	62.3403	2	62.9644	0	0	41.7682	1.33333	14	48.63	20	66.6982	0	0	38.4428	11.3333
DR_002758-RA	1	65.8285	2	271.481	0	0	112.436	1	11	342.871	2	62.9644	3	412.939	272.925	5.33333	73	253.571	68	226.774	5	150.543	210.296	48.6667
DR_002735-RA	1	65.8285	0	0	0	0	21.9428	0.333333	1	31.1701	2	62.9644	1	137.646	77.2602	1.33333	2	6.94715	6	20.0095	1	30.1087	19.0218	3
DR_002579-RA	0	0	0	0	0	0	0	0	0	0	0	0	0	0	0	0	1	3.47357	1	3.33491	0	0	2.26949	0.666667
DR_002585-RA	0	0	0	0	0	0	0	0	0	0	0	0	0	0	0	0	0	0	3	10.0047	0	0	3.33491	1
DR_002595-RA	0	0	0	0	0	0	0	0	0	0	0	0	0	0	0	0	0	0	1	3.33491	0	0	1.11164	0.333333
DR_002596-RA	0	0	0	0	0	0	0	0	0	0	0	0	1	137.646	45.8821	0.333333	0	0	0	0	0	0	0	0
DR_002608-RA	1	65.8285	0	0	0	0	21.9428	0.333333	0	0	0	0	0	0	0	0	0	0	1	3.33491	0	0	1.11164	0.333333
DR_002603-RA	0	0	0	0	0	0	0	0	3	93.5104	2	62.9644	2	275.292	143.922	2.33333	14	48.63	21	70.0331	4	120.435	79.6993	13
DR_002610-RA	80	5266.28	12	1628.89	11	2516.59	3137.25	34.3333	5	155.851	13	409.268	3	412.939	326.019	7	8	27.7886	3	10.0047	4	120.435	52.7427	5
DR_002615-RA	0	0	0	0	0	0	0	0	0	0	1	31.4822	0	0	10.4941	0.333333	7	24.315	6	23.3444	0	0	15.8865	4.66667
DR_002618-RA	0	0	0	0	0	0	0	0	0	0	0	0	0	0	0	0	0	0	0	0	0	0	0	0
DR_002631-RA	0	0	0	0	0	0	0	0	0	0	0	0	0	0	0	0	2	6.94715	2	6.66982	0	0	4.53899	1.33333
DR_002641-RA	0	0	0	0	0	0	0	0	0	0	0	0	0	0	0	0	4	13.8943	4	13.3396	0	0	9.07798	2.66667
DR_002649-RA	0	0	0	0	0	0	0	0	0	0	0	0	0	0	0	0	4	13.8943	0	0	0	0	4.63143	1.33333
DR_002617-RA	0	0	0	0	0	0	0	0	0	0	0	0	0	0	0	0	1	3.47357	3	10.0047	1	30.1087	14.529	1.66667
DR_002619-RA	14	921.598	3	407.221	4	915.122	747.981	7	40	1246.81	41	1290.77	4	550.585	1029.39	28.3333	446	1549.21	592	1974.27	40	1204.35	1575.94	359.333
DR_002628-RA	5	329.142	2	271.481	0	0	200.208	2.33333	5	155.851	10	314.822	1	137.646	202.773	5.33333	91	316.095	93	310.147	10	301.087	309.11	64.6667
DR_002643-RA	4	263.314	2	271.481	1	228.781	254.525	2.33333	7	218.191	13	409.268	3	412.939	346.799	7.66667	52	184.099	61	210.099	11	331.196	241.798	42.3333
DR_002802-RA	0	0	0	0	0	0	0	0	0	0	0	0	0	0	0	0	0	0	0	0	0	0	0	0
DR_002819-RA	1	65.8285	0	0	0	0	21.9428	0.333333	6	187.021	5	157.411	1	137.646	160.693	4	56	194.52	45	150.071	3	90.3261	144.972	34.6667
DR_002817-RA	1	65.8285	0	0	0	0	21.9428	0.333333	0	0	0	0	0	0	0	0	0	0	2	6.66982	0	0	2.22327	0.666667
DR_002845-RA	1	65.8285	1	135.74	0	0	67.1896	0.666667	1	31.1701	2	62.9644	0	0	31.3782	1	9	31.2622	9	30.0142	1	30.1087	30.4617	6.33333
DR_002831-RA	0	0	0	0	0	0	0	0	1	31.1701	0	0	0	0	10.39	0.333333	0	0	1	3.33491	0	0	1.11164	0.333333
DR_002840-RA	0	0	0	0	0	0	0	0	0	0	0	0	0	0	0	0	6	20.8414	0	0	0	0	6.94715	2
DR_002852-RA	4	263.314	1	135.74	0	0	133.018	1.66667	0	0	2	62.9644	1	137.646	66.8702	1	17	59.0507	21	70.0331	1	30.1087	53.0642	13
DR_002879-RA	0	0	0	0	0	0	0	0	5	155.851	2	62.9644	1	137.646	118.82	2.66667	17	59.0507	22	73.3681	4	120.435	84.2845	14.3333
DR_002890-RA	1	65.8285	0	0	0	0	21.9428	0.333333	0	0	0	31.4822	0	0	10.4941	0.333333	1	3.47357	2	6.66982	0	0	3.38113	1
DR_002899-RA	0	0	0	0	0	0	0	0	3	93.5104	0	0	1	137.646	77.0522	1.33333	5	17.3679	8	26.6793	1	30.1087	24.7186	4.66667
DR_002946-RA	0	0	0	0	0	0	0	0	0	0	0	0	0	0	0	0	0	0	0	0	0	0	0	0
DR_002922-RA	1	65.8285	0	0	0	0	21.9428	0.333333	2	62.3403	0	0	0	0	20.7801	0.666667	1	3.47357	2	6.66982	1	30.1087	13.4174	1.33333
DR_002951-RA	0	0	0	0	0	0	0	0	0	0	0	0	0	0	0	0	0	0	0	0	0	0	0	0
DR_002957-RA	0	0	0	0	0	0	0	0	1	31.1701	3	94.4465	3	412.939	179.518	2.33333	15	52.1036	6	20.0095	1	30.1087	34.0739	7.33333
DR_002955-RA	0	0	0	0	1	228.781	76.2602	0.333333	0	0	0	0	0	0	0	0	1	3.47357	1	3.33491	1	30.1087	12.3057	1
DR_002973-RA	0	0	0	0	0	0	0	0	0	0	0	0	0	0	0	0	3	10.4207	0	0	0	0	3.47357	1
DR_002985-RA	1	65.8285	1	135.74	0	0	67.1896	0.666667	1	31.1701	0	0	1	137.646	56.2721	0.666667	2	6.94715	10	33.3491	0	0	13.4321	4
DR_003013-RA	0	0	0	0	0	0	0	0	3	93.5104	2	62.9644	0	0	52.1582	1.66667	10	34.7357	13	43.3539	1	30.1087	36.0661	8
DR_003002-RA	2	131.657	5	678.702	0	0	270.12	2.33333	6	187.021	0	0	0	0	62.3403	2	22	76.4186	14	46.6888	1	30.1087	51.072	12.3333
DR_003018-RA	0	0	1	135.74	0	0	45.2468	0.333333	0	0	0	0	0	0	0	0	0	0	0	0	0	0	0	0
DR_002999-RA	0	0	2	271.481	0	0	90.4936	0.666667	0	0	1	31.4822	0	0	10.4941	0.333333	0	0	1	3.33491	0	0	1.11164	0.333333
DR_003023-RA	0	0	0	0	0	0	0	0	0	0	0	0	0	0	0	0	0	0	1	3.33491	0	0	1.11164	0.333333
DR_003056-RA	1	65.8285	2	271.481	0	0	112.436	1	1	31.1701	0	0	0	0	10.39	0.333333	5	17.3679	4	13.3396	0	0	10.2358	3
DR_003073-RA	0	0	0	0	0	0	0	0	0	0	0	0	0	0	0	0	1	3.47357	1	3.33491	0	0	2.26949	0.666667
DR_003107-RA	0	0	0	0	0	0	0	0	2	62.3403	0	0	0	0	20.7801	0.666667	3	10.4207	2	6.66982	0	0	5.69685	1.66667
DR_003110-RA	0	0	0	0	0	0	0	0	0	0	0	0	0	0	0	0	2	6.94715	2	6.66982	0	0	4.53899	1.33333
DR_003092-RA	0	0	0	0	0	0	0	0	0	0	0	0	0	0	0	0	0	0	1	3.33491	0	0	1.11164	0.333333
DR_003099-RA	0	0	0	0	1	228.781	76.2602	0.333333	0	0	0	0	0	0	0	0	2	6.94715	2	6.66982	0	0	4.53899	1.33333
DR_003109-RA	0	0	0	0	0	0	0	0	0	0	0	0	0	0	0	0	0	0	2	10.0047	0	0	3.33491	1
DR_003133-RA	0	0	0	0	0	0	0	0	0	0	1	31.4822	1	137.646	56.3761	0.666667	7	24.315	4	13.3396	0	0	12.5516	3.66667
DR_003165-RA	0	0	0	0	0	0	0	0	0	0	0	0	0	0	0	0	0	0	0	0	0	0	0	0
DR_003155-RA	0	0	0	0	0	0	0	0	0	0	0	0	0	0	0	0	0	0	0	0	0	0	0	0
DR_003164-RA	4	263.314	0	0	1	228.781	164.031	1.66667	9	280.531	6	188.893	1	137.646	202.357	5.33333	54	187.573	58	193.425	11	331.196	237.398	41
DR_003169-RA	0	0	1	135.74	0	0	45.2468	0.333333	2	62.3403	2	62.9644	0	0	41.7682	1.33333	20	69.4715	12	40.0189	1	30.1087	46.533	11
DR_003222-RA	0	0	0	0	0	0	0	0	0	0	0	0	0	0	0	0	0	0	0	0	0	0	0	0
DR_003217-RA	0	0	0	0	0	0	0	0	0	0	0	0	0	0	0	0	0	0	0	0	0	0	0	0
DR_003238-RA	0	0	0	0	1	228.781	76.2602	0.333333	0	0	6	188.893	0	0	62.9644	2	20	69.4715	20	66.6982	0	0	45.3899	13.3333
DR_003273-RA	0	0	0	0	0	0	0	0	0	0	0	0	0	0	0	0	1	3.47357	0	0	0	0	1.15786	0.333333
DR_003279-RA	3	197.485	4	542.962	1	228.781	323.076	2.66667	5	155.851	0	0	0	0	51.9502	1.66667	21	72.945	18	60.0284	2	60.2174	64.3969	13.6667
DR_003283-RA	0	0	0	0	0	0	0	0	0	0	0	0	0	0	0	0	0	0	0	0	0	0	0	0
DR_003286-RA	0	0	0	0	0	0	0	0	0	0	0	0	0	0	0	0	4	13.8943	2	6.66982	1	30.1087	16.8909	2.33333
DR_003311-RA	0	0	0	0	0	0	0	0	0	0	0	0	0	0	0	0	0	0	0	0	0	0	0	0
DR_003284-RA	0	0	0	0	0	0	0	0	0	0	0	0	0	0	0	0	0	0	2	6.66982	0	0	2.22327	0.666667
DR_003369-RA	0	0	0	0	0	0	0	0	1	31.1701	1	31.4822	0	0	20.8841	0.666667	3	10.4207	3	10.0047	0	0	6.80848	2
DR_003376-RA	0	0	0	0	0	0	0	0	3	93.5104	1	31.4822	0	0	41.6642	1.33333	7	24.315	8	26.6793	0	0	16.9981	5
DR_003432-RA	0	0	0	0	0	0	0	0	0	0	0	0	1	137.646	45.8821	0.333333	6	20.8414	5	16.6746	0	0	12.5053	3.66667
DR_003437-RA	0	0	0	0	0	0	0	0	3	93.5104	7	220.375	1	137.646	150.511	3.66667	3	10.4207	20	66.6982	3	90.3261	55.815	8.66667
DR_003422-RA	0	0	0	0	0	0	0	0	1	31.1701	0	0	0	0	10.39	0.333333	3	10.4207	1	3.33491	0	0	4.58521	1.33333
DR_003435-RA	0	0	0	0	0	0	0	0	0	0	0	0	0	0	0	0	0	0	0	0	0	0	0	0
DR_003421-RA	0	0	0	0	0	0	0	0	0	0	0	0	0	0	0	0	1	3.47357	0	0	1	30.1087	11.1941	0.666667
DR_003446-RA	0	0	0	0	0	0	0	0	0	0	0	0	1	137.646	45.8821	0.333333	0	0	0	0	0	0	0	0
DR_003494-RA	0	0	0	0	0	0	0	0	1	31.1701	0	0	0	0	10.39	0.333333	1	3.47357	0	0	0	0	1.15786	0.333333
DR_003522-RA	1	65.8285	0	0	1	228.781	98.203	0.666667	2	62.3403	0	0	0	0	20.7801	0.666667	3	10.4207	1	3.33491	1	30.1087	14.6214	1.66667
DR_003526-RA	0	0	0	0	0	0	0	0	1	31.1701	0	0	0	0	10.39	0.333333	0	0	0	0	0	0	0	0
DR_003514-RA	0	0	0	0	0	0	0	0	1	31.1701	2	62.9644	2	275.292	123.142	1.66667	10	34.7357	9	30.0142	0	0	21.5833	6.33333
DR_003519-RA	0	0	0	0	0	0	0	0	0	0	0	0	0	0	0	0	0	0	0	0	0	0	0	0
DR_003534-RA	0	0	0	0	0	0	0	0	0	0	0	0	0	0	0	0	0	0	0	0	0	0	0	0
DR_003541-RA	0	0	0	0	0	0	0	0	0	0	0	0	0	0	0	0	0	0	0	0	0	0	0	0
DR_003557-RA	0	0	0	0	0	0	0	0	0	0	0	0	0	0	0	0	0	0	0	0	0	0	0	0
DR_003560-RA	0	0	0	0	0	0	0	0	0	0	0	0	0	0	0	0	4	13.8943	7	23.3444	0	0	12.4129	3.66667
DR_003571-RA	0	0	0	0	0	0	0	0	0	0	0	0	0	0	0	0	0	0	0	0	0	0	0	0
DR_003573-RA	1	65.8285	0	0	0	0	21.9428	0.333333	1	31.1701	0	0	1	137.646	56.2721	0.666667	4	13.8943	10	33.3491	0	0	15.7478	4.66667
DR_003835-RA	0	0	0	0	0	0	0	0	0	0	0	0	0	0	0	0	0	0	2	6.66982	0	0	2.22327	0.666667
DR_003826-RA	14	921.598	0	0	3	686.342	535.98	5.66667	7	218.191	7	220.375	6	825.877	421.481	6.66667	94	326.516	55	183.42	7	210.761	240.232	52
DR_003856-RA	6	394.971	6	814.443	5	1143.9	784.439	5.66667	16	498.722	19	598.161	3	412.939	503.274	12.6667	146	517.562	129	440.208	14	421.522	459.764	98.3333
DR_003857-RA	2	131.657	0	0	0	0	43.8856	0.666667	0	0	0	0	0	0	0	0	1	3.47357	3	10.0047	0	0	4.49277	1.33333
DR_003846-RA	0	0	2	271.481	1	228.781	166.754	1	0	0	0	0	0	0	0	0	2	6.94715	2	6.66982	0	0	4.53899	1.33333
DR_003844-RA	0	0	0	0	0	0	0	0	0	0	0	0	0	0	0	0	0	0	1	3.33491	0	0	1.11164	0.333333
DR_003887-RA	0	0	0	0	0	0	0	0	0	0	0	0	0	0	0	0	0	0	2	6.66982	0	0	2.22327	0.666667
DR_003873-RA	0	0	0	0	0	0	0	0	0	0	0	0	0	0	0	0	0	0	0	0	0	0	0	0
DR_003748-RA	0	0	0	0	0	0	0	0	0	0	1	31.4822	1	137.646	56.3761	0.666667	2	6.94715	2	6.66982	0	0	4.53899	1.33333
DR_003747-RA	0	0	0	0	0	0	0	0	0	0	0	0	0	0	0	0	2	6.94715	3	10.0047	0	0	5.65063	1.66667
DR_003768-RA	0	0	2	271.481	0	0	90.4936	0.666667	0	0	0	0	0	0	0	0	6	20.8414	0	0	0	0	6.94715	2
DR_003777-RA	5	329.142	2	271.481	0	0	200.208	2.33333	0	0	0	0	0	0	0	0	0	0	0	0	0	0	0	0
DR_003779-RA	0	0	0	0	0	0	0	0	0	0	0	0	0	0	0	0	0	0	0	0	0	0	0	0
DR_003795-RA	0	0	0	0	0	0	0	0	0	0	1	31.4822	0	0	10.4941	0.333333	16	55.5772	9	30.0142	0	0	28.5305	8.33333
DR_003808-RA	0	0	0	0	0	0	0	0	0	0	0	0	0	0	0	0	0	0	0	0	0	0	0	0
DR_003639-RA	0	0	0	0	0	0	0	0	0	0	0	0	0	0	0	0	0	0	0	0	0	0	0	0
DR_003642-RA	1	65.8285	0	0	0	0	21.9428	0.333333	1	31.1701	1	31.4822	0	0	20.8841	0.666667	2	6.94715	3	10.0047	0	0	5.65063	1.66667
DR_003643-RA	0	0	0	0	0	0	0	0	3	93.5104	0	0	0	0	31.1701	1	15	52.1036	9	30.0142	0	0	27.3726	8
DR_003646-RA	0	0	0	0	0	0	0	0	0	0	2	62.9644	0	0	20.9881	0.666667	8	27.7886	2	6.66982	2	60.2174	31.5586	4
DR_003654-RA	0	0	0	0	0	0	0	0	0	0	0	0	1	137.646	45.8821	0.333333	2	6.94715	1	3.33491	0	0	3.42735	1
DR_003663-RA	0	0	0	0	0	0	0	0	0	0	0	0	0	0	0	0	0	0	1	3.33491	0	0	1.11164	0.333333
DR_003650-RA	0	0	2	271.481	0	0	90.4936	0.666667	0	0	0	0	0	0	0	0	15	52.1036	11	36.684	1	30.1087	39.6321	9
DR_003664-RA	0	0	0	0	0	0	0	0	0	0	3	94.4465	1	137.646	77.3643	1.33333	2	6.94715	1	3.33491	0	0	3.42735	1
DR_003682-RA	0	0	0	0	1	228.781	76.2602	0.333333	0	0	0	0	0	0	0	0	0	0	1	3.33491	0	0	1.11164	0.333333
DR_003714-RA	0	0	0	0	0	0	0	0	0	0	0	0	0	0	0	0	1	3.47357	2	6.66982	0	0	3.38113	1
DR_004021-RA	0	0	0	0	0	0	0	0	0	0	0	0	0	0	0	0	1	3.47357	0	0	0	0	1.15786	0.333333
DR_004032-RA	1	65.8285	0	0	0	0	21.9428	0.333333	0	0	0	0	0	0	0	0	1	3.47357	2	6.66982	1	30.1087	13.4174	1.33333
DR_004047-RA	5	329.142	1	135.74	0	0	154.961	2	3	93.5104	2	62.9644	0	0	52.1582	1.66667	55	191.047	57	190.09	3	90.3261	157.154	38.3333
DR_004049-RA	0	0	0	0	0	0	0	0	2	62.3403	2	62.9644	0	0	41.7682	1.33333	27	93.7865	27	90.0426	2	60.2174	81.3488	18.6667
DR_003919-RA	0	0	0	0	1	228.781	76.2602	0.333333	1	31.1701	0	0	0	0	10.39	0.333333	6	20.8414	8	26.6793	2	60.2174	35.9127	5.33333
DR_003975-RA	0	0	0	0	0	0	0	0	1	31.1701	1	31.4822	0	0	20.8841	0.666667	12	41.6829	15	50.0237	2	60.2174	50.6413	9.66667
DR_003957-RA	1	65.8285	1	135.74	1	228.781	143.45	1	2	62.3403	0	0	0	0	20.7801	0.666667	17	59.0507	34	113.387	2	60.2174	77.5517	17.6667
DR_003980-RA	3	197.485	2	271.481	0	0	156.322	1.66667	1	31.1701	2	62.9644	0	0	31.3782	1	7	24.315	11	36.684	0	0	20.333	6
DR_003989-RA	1	65.8285	0	0	0	0	21.9428	0.333333	1	31.1701	1	31.4822	1	137.646	66.7662	1	0	0	2	6.66982	0	0	2.22327	0.666667
DR_004101-RA	0	0	0	0	0	0	0	0	0	0	0	0	0	0	0	0	0	0	0	0	0	0	0	0
DR_004088-RA	0	0	0	0	0	0	0	0	1	31.1701	0	0	0	0	10.39	0.333333	0	0	0	0	0	0	0	0
DR_004099-RA	0	0	0	0	0	0	0	0	0	0	0	0	0	0	0	0	0	0	0	0	0	0	0	0
DR_004107-RA	2	131.657	1	135.74	1	228.781	165.393	1.33333	1	31.1701	3	94.4465	1	137.646	87.7543	1.66667	31	107.681	17	56.6935	2	60.2174	74.8639	16.6667
DR_004112-RA	0	0	0	0	0	0	0	0	2	62.3403	1	31.4822	0	0	31.2741	1	2	6.94715	2	10.0047	0	0	5.65063	1.66667
DR_004159-RA	0	0	0	0	0	0	0	0	0	0	0	0	0	0	0	0	2	6.94715	1	3.33491	0	0	3.42735	1
DR_004142-RA	0	0	0	0	0	0	0	0	0	0	0	0	0	0	0	0	0	0	0	0	0	0	0	0
DR_004153-RA	6	394.971	4	542.962	0	0	312.644	3.33333	7	218.191	6	188.893	3	412.939	273.341	5.33333	7	24.315	9	30.0142	1	30.1087	28.146	5.66667
DR_004160-RA	0	0	0	0	0	0	0	0	0	0	0	0	0	0	0	0	0	0	0	0	0	0	0	0
DR_004177-RA	2	131.657	5	678.702	0	0	270.12	2.33333	6	187.021	1	31.4822	4	550.585	256.363	3.66667	27	93.7865	17	56.6935	2	60.2174	70.2325	15.3333
DR_004194-RA	2	131.657	0	0	0	0	43.8856	0.666667	3	93.5104	0	0	0	0	31.1701	1	5	17.3679	4	13.3396	2	60.2174	30.3083	3.66667
DR_004202-RA	3	197.485	0	0	1	228.781	142.089	1.33333	6	187.021	6	188.893	1	137.646	171.187	4.33333	74	260.518	83	276.798	8	240.87	259.395	55.3333
DR_004209-RA	0	0	0	0	0	0	0	0	0	0	0	0	0	0	0	0	3	10.4207	5	16.6746	0	0	9.03176	2.66667
DR_004215-RA	0	0	0	0	0	0	0	0	0	0	0	0	0	0	0	0	0	0	0	0	0	0	0	0
DR_004241-RA	0	0	0	0	0	0	0	0	3	93.5104	0	0	1	137.646	77.0522	1.33333	11	38.2093	2	6.66982	0	0	14.9597	4.33333
DR_004229-RA	0	0	1	135.74	0	0	45.2468	0.333333	5	155.851	2	62.9644	0	0	72.9383	2.33333	28	97.26	23	76.703	2	60.2174	78.0601	17.6667
DR_004284-RA	3	197.485	0	0	0	0	65.8285	1	3	93.5104	6	188.893	0	0	94.1345	3	40	138.943	79	263.458	1	30.1087	144.17	40
DR_004290-RA	4	263.314	3	407.221	1	228.781	299.772	2.66667	10	311.701	8	251.857	4	550.585	371.381	7.33333	21	72.945	33	110.052	5	150.543	111.18	19.6667
DR_004291-RA	3	197.485	3	407.221	1	228.781	277.829	2.33333	1	31.1701	1	31.4822	0	0	20.8841	0.666667	12	41.6829	12	40.0189	0	0	27.2339	8
DR_004313-RA	2	131.657	0	0	0	0	43.8856	0.666667	0	0	1	31.4822	0	0	10.4941	0.333333	6	20.8414	10	33.3491	1	30.1087	28.0997	5.66667
DR_004344-RA	1	65.8285	0	0	0	0	21.9428	0.333333	0	0	1	31.4822	0	0	10.4941	0.333333	11	38.2093	111	370.175	13	391.413	266.599	45
DR_004331-RA	0	0	0	0	0	0	0	0	0	0	0	0	0	0	0	0	1	3.47357	0	0	0	0	1.15786	0.333333
DR_004359-RA	0	0	0	0	0	0	0	0	0	0	0	0	0	0	0	0	0	0	0	0	0	0	0	0
DR_004338-RA	0	0	0	0	0	0	0	0	0	0	0	0	0	0	0	0	4	13.8943	5	16.6746	0	0	10.1896	3
DR_004448-RA	0	0	0	0	0	0	0	0	0	0	0	0	0	0	0	0	1	3.47357	2	6.66982	0	0	3.38113	1
DR_004450-RA	17	1119.08	3	407.221	2	457.561	661.289	7.33333	64	1994.89	38	1196.32	13	1789.4	1660.2	38.3333	323	1121.96	259	863.742	28	843.043	942.917	203.333
DR_004459-RA	1	65.8285	0	0	0	0	21.9428	0.333333	0	0	2	62.9644	0	0	20.9881	0.666667	10	38.2093	6	26.6793	1	30.1087	31.6658	6.66667
DR_004449-RA	0	0	0	0	0	0	0	0	0	0	0	0	0	0	0	0	0	0	0	0	0	0	0	0
DR_004452-RA	0	0	0	0	0	0	0	0	1	31.1701	0	0	0	0	10.39	0.333333	2	6.94715	3	10.0047	0	0	5.65063	1.66667
DR_004478-RA	0	0	0	0	0	0	0	0	0	0	0	0	0	0	0	0	0	0	0	0	0	0	0	0
DR_004464-RA	1	65.8285	1	135.74	0	0	67.1896	0.666667	2	62.3403	1	31.4822	0	0	31.2741	1	16	55.5772	11	36.684	0	0	30.7537	9
DR_004483-RA	0	0	0	0	0	0	0	0	0	0	0	0	0	0	0	0	0	0	2	6.66982	0	0	2.22327	0.666667
DR_004487-RA	0	0	0	0	0	0	0	0	0	0	0	0	0	0	0	0	0	0	0	0	0	0	0	0
DR_004505-RA	0	0	0	0	0	0	0	0	0	0	0	0	0	0	0	0	0	0	0	0	0	0	0	0
DR_004523-RA	0	0	0	0	0	0	0	0	0	0	0	0	0	0	0	0	0	0	0	0	0	0	0	0
DR_004527-RA	0	0	0	0	0	0	0	0	0	0	0	0	0	0	0	0	1	3.47357	3	10.0047	1	30.1087	14.529	1.66667
DR_004493-RA	0	0	0	0	0	0	0	0	0	0	0	0	0	0	0	0	1	3.47357	0	0	0	0	1.15786	0.333333
DR_004502-RA	1	65.8285	0	0	0	0	21.9428	0.333333	3	93.5104	6	188.893	0	0	94.1345	3	15	52.1036	15	50.0237	2	60.2174	54.1149	10.6667
DR_004519-RA	0	0	0	0	0	0	0	0	0	0	0	0	0	0	0	0	0	0	0	0	1	30.1087	10.0362	0.333333
DR_004372-RA	0	0	0	0	0	0	0	0	0	0	0	0	0	0	0	0	0	0	0	0	0	0	0	0
DR_004380-RA	0	0	0	0	0	0	0	0	1	31.1701	2	62.9644	0	0	31.3782	1	17	59.0507	17	56.6935	4	120.435	78.7263	12.6667
DR_004385-RA	0	0	0	0	0	0	0	0	0	0	0	0	0	0	0	0	0	0	0	0	0	0	0	0
DR_004382-RA	0	0	0	0	0	0	0	0	1	31.1701	1	31.4822	0	0	20.8841	0.666667	0	0	0	0	1	30.1087	10.0362	0.333333
DR_004384-RA	0	0	0	0	0	0	0	0	0	0	2	62.9644	0	0	20.9881	0.666667	0	0	0	0	0	0	0	0
DR_004421-RA	0	0	1	135.74	2	457.561	197.767	1	1	31.1701	0	0	0	0	10.39	0.333333	14	48.63	14	46.6888	2	60.2174	51.8454	10
DR_004417-RA	0	0	0	0	0	0	0	0	0	0	0	0	0	0	0	0	4	13.8943	1	3.33491	0	0	5.74307	1.66667
DR_004391-RA	0	0	2	271.481	0	0	90.4936	0.666667	5	155.851	3	94.4465	2	275.292	175.197	3.33333	5	17.3679	10	33.3491	1	30.1087	26.9419	5.33333
DR_004565-RA	1	65.8285	0	0	0	0	21.9428	0.333333	1	31.1701	0	0	0	0	10.39	0.333333	12	41.6829	9	30.0142	0	0	23.899	7
DR_004556-RA	0	0	1	135.74	0	0	45.2468	0.333333	3	93.5104	4	125.929	1	137.646	119.028	2.66667	37	131.996	30	100.047	6	180.652	137.565	24.6667
DR_004559-RA	2	131.657	1	135.74	2	457.561	241.653	1.66667	7	218.191	8	251.857	0	0	156.683	5	78	270.939	69	230.109	10	301.087	267.378	52.3333
DR_004552-RA	2	131.657	4	542.962	0	0	224.873	2	3	93.5104	0	0	0	0	31.1701	1	16	55.5772	6	20.0095	0	0	25.1955	7.33333
DR_004585-RA	5	329.142	0	0	0	0	109.714	1.66667	5	155.851	9	283.34	3	412.939	284.043	5.66667	28	97.26	37	123.392	2	60.2174	93.6231	22.3333
DR_004587-RA	0	0	0	0	0	0	0	0	0	0	0	0	0	0	0	0	0	0	0	0	0	0	0	0
DR_004595-RA	0	0	0	0	0	0	0	0	0	0	0	0	0	0	0	0	2	6.94715	2	6.66982	1	30.1087	14.5752	1.66667
DR_004582-RA	0	0	0	0	0	0	0	0	1	31.1701	0	0	0	0	10.39	0.333333	2	6.94715	0	0	0	0	2.31572	0.666667
DR_004596-RA	0	0	0	0	0	0	0	0	2	62.3403	1	31.4822	0	0	31.2741	1	2	6.94715	5	16.6746	2	60.2174	27.9464	3
DR_004623-RA	0	0	0	0	0	0	0	0	0	0	0	0	0	0	0	0	1	3.47357	1	3.33491	0	0	2.26949	0.666667
DR_004731-RA	2	131.657	1	135.74	0	0	89.1325	1	3	93.5104	3	94.4465	0	0	62.6523	2	12	41.6829	12	40.0189	2	60.2174	47.3064	8.66667
DR_004735-RA	1	65.8285	2	271.481	0	0	112.436	1	2	62.3403	4	125.929	0	0	62.7563	2	9	31.2622	7	23.3444	1	30.1087	28.2384	5.66667
DR_004762-RA	0	0	0	0	0	0	0	0	0	0	0	0	0	0	0	0	2	6.94715	3	10.0047	1	30.1087	15.6869	2
DR_004774-RA	0	0	0	0	0	0	0	0	1	31.1701	0	0	0	0	10.39	0.333333	1	3.47357	0	0	0	0	1.15786	0.333333
DR_004789-RA	0	0	0	0	0	0	0	0	0	0	0	0	0	0	0	0	0	0	0	0	0	0	0	0
DR_004798-RA	1	65.8285	0	0	1	228.781	98.203	0.666667	0	0	0	0	0	0	0	0	1	3.47357	1	3.33491	0	0	2.26949	0.666667
DR_004775-RA	0	0	0	0	0	0	0	0	0	0	0	0	0	0	0	0	0	0	0	0	0	0	0	0
DR_004631-RA	0	0	0	0	0	0	0	0	1	31.1701	1	31.4822	1	137.646	66.7662	1	19	65.9979	10	33.3491	1	30.1087	43.1519	10
DR_004638-RA	0	0	0	0	0	0	0	0	0	0	0	0	0	0	0	0	0	0	0	0	0	0	0	0
DR_004652-RA	2	131.657	0	0	0	0	43.8856	0.666667	8	249.361	7	220.375	0	0	156.579	5	89	312.622	88	293.472	8	240.87	282.321	62
DR_004657-RA	0	0	0	0	0	0	0	0	1	31.1701	1	31.4822	1	137.646	66.7662	1	0	0	0	0	0	0	0	0
DR_004681-RA	0	0	2	271.481	0	0	90.4936	0.666667	0	0	0	0	0	0	0	0	0	0	1	3.33491	0	0	1.11164	0.333333
DR_004686-RA	0	0	0	0	0	0	0	0	0	0	0	0	0	0	0	0	0	0	0	0	0	0	0	0
DR_004687-RA	1	65.8285	0	0	0	0	21.9428	0.333333	1	31.1701	1	31.4822	0	0	20.8841	0.666667	10	34.7357	5	16.6746	1	30.1087	27.173	5.33333
DR_004694-RA	1	65.8285	2	271.481	0	0	112.436	1	2	62.3403	1	31.4822	1	137.646	77.1562	1.33333	13	45.1564	8	26.6793	0	0	23.9452	7
DR_004700-RA	0	0	0	0	0	0	0	0	1	31.1701	3	94.4465	0	0	41.8722	1.33333	0	0	1	3.33491	0	0	1.11164	0.333333
DR_004670-RA	2	131.657	1	135.74	0	0	89.1325	1	0	0	3	94.4465	0	0	31.4822	1	17	59.0507	21	70.0331	5	150.543	93.2091	14.3333
DR_004697-RA	0	0	0	0	0	0	0	0	2	62.3403	1	31.4822	0	0	31.2741	1	6	20.8414	3	10.0047	1	30.1087	20.3183	3.33333
DR_004674-RA	0	0	0	0	0	0	0	0	0	0	2	62.9644	0	0	20.9881	0.666667	8	27.7886	5	16.6746	2	60.2174	34.8935	5
DR_004816-RA	0	0	0	0	0	0	0	0	0	0	0	0	0	0	0	0	0	0	0	0	0	0	0	0
DR_004818-RA	0	0	0	0	0	0	0	0	0	0	0	0	0	0	0	0	2	6.94715	0	0	1	30.1087	12.3519	1
DR_004804-RA	0	0	0	0	0	0	0	0	0	0	0	0	0	0	0	0	0	0	0	0	0	0	0	0
DR_004839-RA	0	0	0	0	0	0	0	0	0	0	1	31.4822	1	137.646	56.3761	0.666667	0	0	0	0	0	0	0	0
DR_004834-RA	0	0	0	0	0	0	0	0	0	0	0	0	0	0	0	0	0	0	0	0	0	0	0	0
DR_004885-RA	0	0	0	0	0	0	0	0	0	0	0	0	0	0	0	0	0	0	0	0	0	0	0	0
DR_004893-RA	0	0	0	0	0	0	0	0	0	0	0	0	1	137.646	45.8821	0.333333	2	6.94715	0	0	0	0	2.31572	0.666667
DR_004896-RA	1	65.8285	0	0	0	0	21.9428	0.333333	5	155.851	3	94.4465	2	275.292	175.197	3.33333	14	48.63	12	40.0189	1	30.1087	39.5859	9
DR_004903-RA	1	65.8285	0	0	0	0	21.9428	0.333333	0	0	0	0	1	137.646	45.8821	0.333333	0	0	0	0	1	30.1087	10.0362	0.333333
DR_004924-RA	0	0	0	0	0	0	0	0	0	0	1	31.4822	0	0	10.4941	0.333333	1	3.47357	0	0	1	30.1087	11.1941	0.666667
DR_004917-RA	0	0	1	135.74	0	0	45.2468	0.333333	0	0	0	0	0	0	0	0	2	6.94715	0	0	1	30.1087	12.3519	1
DR_004925-RA	0	0	2	271.481	0	0	90.4936	0.666667	1	31.1701	1	31.4822	1	137.646	66.7662	1	13	45.1564	17	60.0284	0	0	35.0616	10.3333
DR_004929-RA	0	0	0	0	0	0	0	0	0	0	0	0	0	0	0	0	1	3.47357	0	0	0	0	1.15786	0.333333
DR_004912-RA	0	0	0	0	0	0	0	0	0	0	0	0	0	0	0	0	0	0	0	0	0	0	0	0
DR_004958-RA	0	0	1	135.74	0	0	45.2468	0.333333	0	0	0	0	0	0	0	0	1	3.47357	2	6.66982	0	0	3.38113	1
DR_004950-RA	1	65.8285	2	271.481	1	228.781	188.697	1.33333	11	342.871	12	377.786	3	412.939	377.865	8.66667	110	382.093	164	546.926	21	632.283	520.434	98.3333
DR_004974-RA	0	0	0	0	0	0	0	0	0	0	0	0	0	0	0	0	1	3.47357	0	0	0	0	1.15786	0.333333
DR_004980-RA	0	0	0	0	0	0	0	0	0	0	0	0	0	0	0	0	0	0	0	0	1	30.1087	10.0362	0.333333
DR_004981-RA	0	0	0	0	0	0	0	0	3	93.5104	1	31.4822	0	0	41.6642	1.33333	4	13.8943	1	3.33491	0	0	5.74307	1.66667
DR_004966-RA	0	0	0	0	0	0	0	0	0	0	0	0	0	0	0	0	3	10.4207	3	10.0047	0	0	6.80848	2
DR_005019-RA	0	0	0	0	0	0	0	0	0	0	0	0	0	0	0	0	0	0	0	0	0	0	0	0
DR_005031-RA	0	0	0	0	1	228.781	76.2602	0.333333	1	31.1701	1	31.4822	0	0	20.8841	0.666667	0	0	0	0	0	0	0	0
DR_005033-RA	0	0	0	0	0	0	0	0	0	0	0	0	0	0	0	0	1	3.47357	1	3.33491	0	0	2.26949	0.666667
DR_005111-RA	0	0	0	0	0	0	0	0	0	0	0	0	0	0	0	0	7	24.315	2	6.66982	0	0	10.3283	3
DR_005121-RA	1	65.8285	0	0	0	0	21.9428	0.333333	5	155.851	3	94.4465	0	0	83.4324	2.66667	14	48.63	19	63.3633	2	60.2174	57.4036	11.6667
DR_005127-RA	4	263.314	5	678.702	1	228.781	390.266	3.33333	16	498.722	15	472.233	5	688.231	553.062	12	146	541.877	164	550.26	14	421.522	504.553	111.667
DR_005151-RA	0	0	0	0	1	228.781	76.2602	0.333333	0	0	0	0	0	0	0	0	0	0	3	10.0047	0	0	3.33491	1
DR_005165-RA	0	0	1	135.74	0	0	45.2468	0.333333	12	374.042	14	440.751	1	137.646	317.479	9	118	409.882	84	280.133	8	240.87	310.295	70
DR_005149-RA	1	65.8285	0	0	0	0	21.9428	0.333333	0	0	0	0	0	0	0	0	2	6.94715	5	16.6746	0	0	7.8739	2.33333
DR_005170-RA	0	0	0	0	0	0	0	0	0	0	0	0	0	0	0	0	2	6.94715	1	3.33491	0	0	3.42735	1
DR_005178-RA	0	0	0	0	0	0	0	0	0	0	0	0	0	0	0	0	7	24.315	12	40.0189	1	30.1087	31.4809	6.66667
DR_005183-RA	0	0	0	0	0	0	0	0	0	0	0	0	0	0	0	0	0	0	0	0	0	0	0	0
DR_005199-RA	1	65.8285	0	0	0	0	21.9428	0.333333	3	93.5104	1	31.4822	0	0	41.6642	1.33333	0	0	1	3.33491	0	0	1.11164	0.333333
DR_005177-RA	0	0	0	0	0	0	0	0	0	0	0	0	0	0	0	0	1	3.47357	0	0	0	0	1.15786	0.333333
DR_005185-RA	2	131.657	0	0	0	0	43.8856	0.666667	1	31.1701	1	31.4822	0	0	20.8841	0.666667	9	38.2093	19	73.3681	0	0	37.1925	11
DR_005058-RA	5	329.142	0	0	0	0	109.714	1.66667	13	405.212	2	62.9644	1	137.646	201.941	5.33333	31	107.681	20	66.6982	4	120.435	98.2713	18.3333
DR_005066-RA	2	131.657	0	0	0	0	43.8856	0.666667	1	31.1701	0	0	0	0	10.39	0.333333	10	34.7357	6	20.0095	0	0	18.2484	5.33333
DR_005068-RA	3	197.485	0	0	0	0	65.8285	1	0	0	0	0	0	0	0	0	3	10.4207	0	0	1	30.1087	13.5098	1.33333
DR_005107-RA	0	0	0	0	0	0	0	0	0	0	0	0	0	0	0	0	0	0	0	0	0	0	0	0
DR_005207-RA	0	0	0	0	0	0	0	0	0	0	0	0	0	0	0	0	0	0	0	0	0	0	0	0
DR_005233-RA	0	0	0	0	1	228.781	76.2602	0.333333	1	31.1701	1	31.4822	0	0	20.8841	0.666667	19	65.9979	17	56.6935	2	60.2174	60.9696	12.6667
DR_005278-RA	1	65.8285	1	135.74	0	0	67.1896	0.666667	0	0	1	31.4822	1	137.646	56.3761	0.666667	13	45.1564	6	20.0095	3	90.3261	51.8307	7.33333
DR_005277-RA	0	0	0	0	0	0	0	0	0	0	0	0	1	137.646	45.8821	0.333333	0	0	1	3.33491	0	0	1.11164	0.333333
DR_005459-RA	0	0	0	0	0	0	0	0	1	31.1701	4	125.929	0	0	52.3663	1.66667	9	31.2622	6	20.0095	0	0	17.0905	5
DR_005442-RA	0	0	0	0	1	228.781	76.2602	0.333333	0	0	0	0	0	0	0	0	0	0	4	13.3396	0	0	4.44655	1.33333
DR_005448-RA	1	65.8285	0	0	0	0	21.9428	0.333333	1	31.1701	0	0	0	0	10.39	0.333333	6	20.8414	1	3.33491	1	30.1087	18.095	2.66667
DR_005488-RA	0	0	1	135.74	0	0	45.2468	0.333333	9	280.531	7	220.375	0	0	166.969	5.33333	55	191.047	51	170.081	13	391.413	250.847	39.6667
DR_005364-RA	1	65.8285	2	271.481	0	0	112.436	1	1	31.1701	1	31.4822	0	0	20.8841	0.666667	16	55.5772	9	30.0142	1	30.1087	38.5667	8.66667
DR_005381-RA	0	0	0	0	0	0	0	0	0	0	0	0	0	0	0	0	0	0	0	0	0	0	0	0
DR_005382-RA	0	0	0	0	0	0	0	0	0	0	1	31.4822	0	0	10.4941	0.333333	1	3.47357	0	0	0	0	1.15786	0.333333
DR_005390-RA	1	65.8285	1	135.74	0	0	67.1896	0.666667	3	93.5104	3	94.4465	1	137.646	108.534	2.33333	13	45.1564	15	50.0237	2	60.2174	51.7992	10
DR_005405-RA	0	0	0	0	1	228.781	76.2602	0.333333	1	31.1701	1	31.4822	1	137.646	66.7662	1	10	34.7357	8	26.6793	1	30.1087	30.5079	6.33333
DR_005408-RA	0	0	0	0	0	0	0	0	0	0	0	0	0	0	0	0	1	3.47357	1	3.33491	1	30.1087	12.3057	1
DR_005421-RA	0	0	2	271.481	1	228.781	166.754	1	8	249.361	7	220.375	0	0	156.579	5	35	121.575	32	106.717	3	90.3261	106.206	23.3333
DR_005293-RA	1	65.8285	0	0	1	228.781	98.203	0.666667	3	93.5104	3	94.4465	0	0	62.6523	2	19	65.9979	11	36.684	0	0	34.2273	10
DR_005296-RA	0	0	0	0	0	0	0	0	0	0	0	0	0	0	0	0	0	0	0	0	0	0	0	0
DR_005292-RA	1	65.8285	0	0	0	0	21.9428	0.333333	4	124.681	2	62.9644	0	0	62.5483	2	19	65.9979	13	43.3539	4	120.435	76.5955	12
DR_005312-RA	0	0	0	0	0	0	0	0	3	93.5104	2	62.9644	2	275.292	143.922	2.33333	25	86.8393	24	80.0379	3	90.3261	85.7344	17.3333
DR_005318-RA	4	263.314	0	0	0	0	87.7713	1.33333	24	779.253	13	440.751	7	963.524	727.842	15.3333	281	1035.12	347	1200.57	42	1264.57	1166.75	233.333
DR_005323-RA	4	263.314	0	0	0	0	87.7713	1.33333	4	124.681	7	220.375	0	0	115.019	3.66667	32	111.154	33	110.052	2	60.2174	93.8079	22.3333
DR_005346-RA	0	0	0	0	0	0	0	0	0	0	0	0	0	0	0	0	1	3.47357	1	3.33491	0	0	2.26949	0.666667
DR_005331-RA	0	0	0	0	0	0	0	0	0	0	0	0	0	0	0	0	0	0	0	0	0	0	0	0
DR_005644-RA	0	0	0	0	0	0	0	0	0	0	0	0	0	0	0	0	0	0	1	3.33491	0	0	1.11164	0.333333
DR_005636-RA	0	0	0	0	0	0	0	0	0	0	0	0	0	0	0	0	0	0	0	0	0	0	0	0
DR_005666-RA	0	0	0	0	0	0	0	0	0	0	0	0	0	0	0	0	4	13.8943	1	3.33491	0	0	5.74307	1.66667
DR_005662-RA	0	0	0	0	0	0	0	0	0	0	0	0	0	0	0	0	0	0	0	0	0	0	0	0
DR_005515-RA	2	131.657	2	271.481	0	0	134.379	1.33333	3	93.5104	1	31.4822	0	0	41.6642	1.33333	24	83.3658	16	53.3586	5	150.543	95.7559	15
DR_005505-RA	0	0	0	0	1	228.781	76.2602	0.333333	0	0	1	31.4822	0	0	10.4941	0.333333	0	0	3	10.0047	0	0	3.33491	1
DR_005528-RA	2	131.657	0	0	0	0	43.8856	0.666667	1	31.1701	1	31.4822	0	0	20.8841	0.666667	9	31.2622	3	10.0047	0	0	13.7556	4
DR_005534-RA	0	0	0	0	0	0	0	0	0	0	0	0	0	0	0	0	0	0	0	0	0	0	0	0
DR_005522-RA	0	0	0	0	1	228.781	76.2602	0.333333	0	0	2	62.9644	0	0	20.9881	0.666667	3	10.4207	0	0	0	0	3.47357	1
DR_005562-RA	0	0	0	0	0	0	0	0	2	62.3403	0	0	0	0	20.7801	0.666667	2	6.94715	0	0	0	0	2.31572	0.666667
DR_005594-RA	0	0	0	0	0	0	0	0	1	31.1701	0	0	0	0	10.39	0.333333	9	31.2622	11	36.684	2	60.2174	42.7212	7.33333
DR_005607-RA	0	0	0	0	0	0	0	0	0	0	0	0	0	0	0	0	0	0	2	6.66982	0	0	2.22327	0.666667
DR_005609-RA	0	0	0	0	0	0	0	0	0	0	0	0	0	0	0	0	0	0	0	0	0	0	0	0
DR_005615-RA	0	0	0	0	0	0	0	0	0	0	0	0	0	0	0	0	0	0	0	0	0	0	0	0
DR_005967-RA	0	0	0	0	0	0	0	0	0	0	0	0	0	0	0	0	0	0	0	0	1	30.1087	10.0362	0.333333
DR_006000-RA	0	0	0	0	0	0	0	0	0	0	0	0	0	0	0	0	2	6.94715	6	20.0095	0	0	8.98554	2.66667
DR_005983-RA	0	0	0	0	0	0	0	0	0	0	0	0	0	0	0	0	0	0	0	0	0	0	0	0
DR_005986-RA	0	0	0	0	0	0	0	0	1	31.1701	0	0	0	0	10.39	0.333333	0	0	0	0	0	0	0	0
DR_005989-RA	0	0	0	0	0	0	0	0	0	0	1	31.4822	0	0	10.4941	0.333333	10	34.7357	4	13.3396	0	0	16.0251	4.66667
DR_005857-RA	2	131.657	0	0	0	0	43.8856	0.666667	2	62.3403	0	0	0	0	20.7801	0.666667	10	34.7357	24	80.0379	2	60.2174	58.3303	12
DR_005861-RA	0	0	0	0	0	0	0	0	0	0	0	0	0	0	0	0	11	38.2093	15	50.0237	1	30.1087	39.4472	9
DR_005864-RA	0	0	1	135.74	0	0	45.2468	0.333333	0	0	0	0	0	0	0	0	0	0	0	0	0	0	0	0
DR_005854-RA	0	0	0	0	0	0	0	0	0	0	0	0	0	0	0	0	0	0	0	0	0	0	0	0
DR_005905-RA	0	0	0	0	0	0	0	0	1	31.1701	0	0	1	137.646	56.2721	0.666667	0	0	0	0	1	30.1087	10.0362	0.333333
DR_005911-RA	0	0	0	0	0	0	0	0	0	0	0	0	0	0	0	0	5	17.3679	1	3.33491	1	30.1087	16.9372	2.33333
DR_005907-RA	0	0	0	0	0	0	0	0	0	0	0	0	0	0	0	0	2	6.94715	0	0	0	0	2.31572	0.666667
DR_005926-RA	0	0	0	0	0	0	0	0	0	0	0	0	0	0	0	0	0	0	0	0	0	0	0	0
DR_006015-RA	0	0	0	0	0	0	0	0	0	0	0	0	0	0	0	0	1	3.47357	0	0	0	0	1.15786	0.333333
DR_006031-RA	2	131.657	1	135.74	1	228.781	165.393	1.33333	8	249.361	14	440.751	2	275.292	321.801	8	111	427.249	143	506.907	12	361.304	431.82	95.6667
DR_006054-RA	1	65.8285	0	0	0	0	21.9428	0.333333	2	62.3403	0	0	0	0	20.7801	0.666667	6	20.8414	3	10.0047	0	0	10.2821	3
DR_006045-RA	0	0	0	0	0	0	0	0	0	0	0	0	0	0	0	0	0	0	0	0	0	0	0	0
DR_006060-RA	0	0	0	0	0	0	0	0	0	0	0	0	0	0	0	0	0	0	0	0	0	0	0	0
DR_006062-RA	1	65.8285	0	0	0	0	21.9428	0.333333	0	0	2	62.9644	0	0	20.9881	0.666667	2	6.94715	5	20.0095	0	0	8.98554	2.66667
DR_006067-RA	1	65.8285	0	0	0	0	21.9428	0.333333	1	31.1701	0	0	0	0	10.39	0.333333	12	41.6829	3	10.0047	2	60.2174	37.3017	5.66667
DR_006084-RA	0	0	0	0	0	0	0	0	0	0	0	0	0	0	0	0	0	0	0	0	0	0	0	0
DR_006087-RA	0	0	0	0	0	0	0	0	0	0	0	0	0	0	0	0	0	0	1	3.33491	0	0	1.11164	0.333333
DR_005832-RA	1	65.8285	0	0	0	0	21.9428	0.333333	1	31.1701	1	31.4822	0	0	20.8841	0.666667	1	3.47357	1	3.33491	0	0	2.26949	0.666667
DR_005840-RA	0	0	0	0	0	0	0	0	0	0	2	62.9644	0	0	20.9881	0.666667	1	3.47357	1	3.33491	0	0	2.26949	0.666667
DR_005843-RA	0	0	0	0	0	0	0	0	1	31.1701	0	0	0	0	10.39	0.333333	1	3.47357	1	3.33491	0	0	2.26949	0.666667
DR_005690-RA	0	0	0	0	0	0	0	0	0	0	2	62.9644	0	0	20.9881	0.666667	3	10.4207	3	10.0047	0	0	6.80848	2
DR_005711-RA	0	0	0	0	0	0	0	0	0	0	0	0	0	0	0	0	4	13.8943	1	3.33491	0	0	5.74307	1.66667
DR_005695-RA	1	65.8285	0	0	0	0	21.9428	0.333333	0	0	0	0	0	0	0	0	0	0	1	3.33491	0	0	1.11164	0.333333
DR_005699-RA	0	0	0	0	0	0	0	0	0	0	2	62.9644	0	0	20.9881	0.666667	1	3.47357	1	3.33491	1	30.1087	12.3057	1
DR_005727-RA	11	724.113	5	678.702	1	228.781	543.865	5.66667	24	748.083	24	787.055	2	275.292	603.477	17	199	691.241	231	770.365	23	692.5	718.035	151
DR_005732-RA	1	65.8285	0	0	0	0	21.9428	0.333333	1	31.1701	0	0	0	0	10.39	0.333333	1	3.47357	0	0	0	0	1.15786	0.333333
DR_005733-RA	27	1777.37	1	135.74	8	1830.24	1247.78	12	2	62.3403	6	188.893	0	0	83.7444	2.66667	32	111.154	40	140.066	16	481.739	244.32	30
DR_005769-RA	1	65.8285	1	135.74	0	0	67.1896	0.666667	7	218.191	6	188.893	2	275.292	227.459	5	60	208.414	47	156.741	3	90.3261	151.827	36.6667
DR_005745-RA	0	0	0	0	0	0	0	0	0	0	0	0	0	0	0	0	0	0	0	0	0	0	0	0
DR_005780-RA	0	0	0	0	1	228.781	76.2602	0.333333	0	0	0	0	0	0	0	0	19	65.9979	11	36.684	0	0	34.2273	10
DR_005751-RA	0	0	0	0	0	0	0	0	0	0	1	31.4822	0	0	10.4941	0.333333	4	13.8943	7	23.3444	0	0	12.4129	3.66667
DR_006118-RA	0	0	0	0	0	0	0	0	0	0	0	0	0	0	0	0	1	3.47357	0	0	0	0	1.15786	0.333333
DR_006099-RA	0	0	1	135.74	0	0	45.2468	0.333333	0	0	0	0	1	137.646	45.8821	0.333333	5	17.3679	5	16.6746	0	0	11.3475	3.33333
DR_006124-RA	0	0	0	0	0	0	0	0	0	0	0	0	0	0	0	0	1	3.47357	5	16.6746	1	30.1087	16.7523	2.33333
DR_006151-RA	0	0	0	0	0	0	0	0	0	0	0	0	0	0	0	0	0	0	0	0	0	0	0	0
DR_006148-RA	0	0	0	0	0	0	0	0	0	0	0	0	0	0	0	0	0	0	2	6.66982	0	0	2.22327	0.666667
DR_006179-RA	0	0	0	0	0	0	0	0	0	0	0	0	0	0	0	0	1	3.47357	1	3.33491	0	0	2.26949	0.666667
DR_006189-RA	0	0	1	135.74	1	228.781	121.507	0.666667	2	62.3403	3	94.4465	1	137.646	98.1443	2	2	6.94715	10	33.3491	2	60.2174	33.5045	4.66667
DR_006204-RA	1	65.8285	0	0	1	228.781	98.203	0.666667	0	0	2	62.9644	0	0	20.9881	0.666667	2	6.94715	6	20.0095	0	0	8.98554	2.66667
DR_006228-RA	0	0	1	135.74	0	0	45.2468	0.333333	0	0	0	0	0	0	0	0	0	0	0	0	0	0	0	0
DR_006293-RA	0	0	0	0	0	0	0	0	0	0	0	0	0	0	0	0	0	0	0	0	0	0	0	0
DR_006267-RA	0	0	0	0	1	228.781	76.2602	0.333333	0	0	0	0	0	0	0	0	1	3.47357	0	0	0	0	1.15786	0.333333
DR_006269-RA	1	65.8285	0	0	0	0	21.9428	0.333333	2	62.3403	2	62.9644	1	137.646	87.6503	1.66667	8	27.7886	12	40.0189	0	0	22.6025	6.66667
DR_006277-RA	0	0	0	0	0	0	0	0	1	31.1701	0	0	1	137.646	56.2721	0.666667	1	3.47357	0	0	1	30.1087	11.1941	0.666667
DR_006301-RA	2	131.657	2	271.481	0	0	134.379	1.33333	1	31.1701	1	31.4822	2	275.292	112.648	1.33333	2	6.94715	4	13.3396	1	30.1087	16.7985	2.33333
DR_006304-RA	0	0	0	0	0	0	0	0	0	0	0	0	0	0	0	0	0	0	0	0	0	0	0	0
DR_006319-RA	0	0	0	0	3	686.342	228.781	1	0	0	0	0	0	0	0	0	23	79.8922	19	63.3633	2	60.2174	67.8243	14.6667
DR_006320-RA	0	0	0	0	0	0	0	0	0	0	1	31.4822	0	0	10.4941	0.333333	3	10.4207	4	13.3396	0	0	7.92012	2.33333
DR_006310-RA	0	0	0	0	0	0	0	0	2	62.3403	2	62.9644	1	137.646	87.6503	1.66667	5	17.3679	7	23.3444	0	0	13.5707	4
DR_006365-RA	0	0	2	271.481	0	0	90.4936	0.666667	0	0	0	0	0	0	0	0	0	0	0	0	0	0	0	0
DR_006351-RA	0	0	0	0	0	0	0	0	0	0	0	0	0	0	0	0	0	0	0	0	0	0	0	0
DR_006358-RA	1	65.8285	0	0	0	0	21.9428	0.333333	2	62.3403	1	31.4822	0	0	31.2741	1	10	34.7357	14	46.6888	1	30.1087	37.1777	8.33333
DR_006357-RA	0	0	0	0	0	0	0	0	0	0	0	0	0	0	0	0	2	6.94715	0	0	0	0	2.31572	0.666667
DR_006370-RA	0	0	2	271.481	0	0	90.4936	0.666667	1	31.1701	1	31.4822	1	137.646	66.7662	1	1	3.47357	3	10.0047	1	30.1087	14.529	1.66667
DR_006371-RA	2	131.657	2	271.481	0	0	134.379	1.33333	0	0	0	0	0	0	0	0	2	6.94715	1	3.33491	0	0	3.42735	1
DR_006389-RA	0	0	0	0	1	228.781	76.2602	0.333333	1	31.1701	5	157.411	1	137.646	108.742	2.33333	22	76.4186	21	70.0331	3	90.3261	78.9259	15.3333
DR_006423-RA	0	0	0	0	0	0	0	0	0	0	0	0	0	0	0	0	1	3.47357	1	3.33491	0	0	2.26949	0.666667
DR_006391-RA	0	0	0	0	0	0	0	0	0	0	0	0	0	0	0	0	0	0	1	3.33491	1	30.1087	11.1479	0.666667
DR_006414-RA	0	0	0	0	0	0	0	0	0	0	0	0	0	0	0	0	0	0	0	0	0	0	0	0
DR_006563-RA	0	0	0	0	0	0	0	0	0	0	1	31.4822	0	0	10.4941	0.333333	4	13.8943	2	6.66982	0	0	6.85471	2
DR_006573-RA	0	0	0	0	0	0	0	0	0	0	0	0	0	0	0	0	4	13.8943	3	10.0047	0	0	7.96634	2.33333
DR_006608-RA	0	0	0	0	0	0	0	0	0	0	0	0	0	0	0	0	0	0	0	0	0	0	0	0
DR_006606-RA	1	65.8285	1	135.74	0	0	67.1896	0.666667	2	62.3403	0	0	0	0	20.7801	0.666667	11	38.2093	8	26.6793	2	60.2174	41.702	7
DR_006433-RA	0	0	0	0	0	0	0	0	0	0	0	0	0	0	0	0	0	0	0	0	0	0	0	0
DR_006442-RA	0	0	0	0	0	0	0	0	0	0	0	0	0	0	0	0	2	6.94715	2	6.66982	0	0	4.53899	1.33333
DR_006473-RA	1	65.8285	0	0	0	0	21.9428	0.333333	0	0	2	62.9644	1	137.646	66.8702	1	0	0	2	6.66982	0	0	2.22327	0.666667
DR_006470-RA	1	65.8285	0	0	0	0	21.9428	0.333333	4	124.681	0	0	0	0	41.5602	1.33333	13	45.1564	8	26.6793	1	30.1087	33.9815	7.33333
DR_006472-RA	0	0	0	0	0	0	0	0	0	0	0	0	0	0	0	0	3	10.4207	15	50.0237	2	60.2174	40.2206	6.66667
DR_006451-RA	0	0	0	0	0	0	0	0	0	0	0	0	0	0	0	0	0	0	0	0	0	0	0	0
DR_006483-RA	0	0	0	0	0	0	0	0	0	0	0	0	0	0	0	0	0	0	0	0	0	0	0	0
DR_006533-RA	0	0	0	0	0	0	0	0	0	0	0	0	0	0	0	0	0	0	3	10.0047	0	0	3.33491	1
DR_006525-RA	0	0	3	407.221	0	0	135.74	1	1	31.1701	3	94.4465	2	275.292	133.636	2	12	41.6829	23	76.703	0	0	39.4619	11.6667
DR_006539-RA	0	0	1	135.74	0	0	45.2468	0.333333	0	0	0	0	0	0	0	0	11	38.2093	9	30.0142	0	0	22.7412	6.66667
DR_006645-RA	30	1974.85	21	2850.55	15	3431.71	2752.37	22	18	561.062	5	157.411	2	275.292	331.255	8.33333	164	569.666	86	286.802	12	361.304	405.924	87.3333
DR_006680-RA	2	131.657	8	1085.92	0	0	405.86	3.33333	1	31.1701	2	62.9644	1	137.646	77.2602	1.33333	15	52.1036	20	66.6982	2	60.2174	59.6731	12.3333
DR_006681-RA	0	0	0	0	0	0	0	0	0	0	0	0	1	137.646	45.8821	0.333333	1	3.47357	0	0	0	0	1.15786	0.333333
DR_006710-RA	0	0	0	0	0	0	0	0	0	0	0	0	0	0	0	0	0	0	0	0	0	0	0	0
DR_006714-RA	1	131.657	1	135.74	1	228.781	165.393	1.33333	0	0	1	31.4822	0	0	10.4941	0.333333	3	10.4207	2	6.66982	1	30.1087	15.7331	2
DR_006679-RA	111	7306.96	23	3122.03	26	5948.3	5459.09	53.3333	7	218.191	11	346.304	6	825.877	463.457	8	75	263.992	72	240.114	10	301.087	268.397	52.6667
DR_006740-RA	1	65.8285	0	0	1	228.781	98.203	0.666667	0	0	1	31.4822	0	0	10.4941	0.333333	5	17.3679	5	16.6746	0	0	11.3475	3.33333
DR_006724-RA	3	197.485	0	0	0	0	65.8285	1	4	124.681	0	0	0	0	41.5602	1.33333	11	38.2093	9	30.0142	1	30.1087	32.7774	7
DR_006745-RA	0	0	0	0	0	0	0	0	0	0	0	0	0	0	0	0	0	0	0	0	0	0	0	0
DR_006748-RA	0	0	0	0	0	0	0	0	0	0	0	0	0	0	0	0	0	0	0	0	0	0	0	0
DR_006763-RA	4	263.314	0	0	1	228.781	164.031	1.66667	3	93.5104	6	188.893	1	137.646	140.017	3.33333	62	215.362	55	183.42	4	120.435	173.072	40.3333
DR_006751-RA	0	0	0	0	0	0	0	0	0	0	0	0	0	0	0	0	0	0	0	0	0	0	0	0
DR_006896-RA	0	0	0	0	0	0	0	0	0	0	1	31.4822	1	137.646	56.3761	0.666667	1	3.47357	0	0	0	0	1.15786	0.333333
DR_006904-RA	0	0	0	0	0	0	0	0	1	31.1701	1	31.4822	0	0	20.8841	0.666667	1	3.47357	22	73.3681	12	361.304	146.049	11.6667
DR_006856-RA	0	0	0	0	0	0	0	0	0	0	2	62.9644	0	0	20.9881	0.666667	9	31.2622	1	3.33491	1	30.1087	21.5686	3.66667
DR_006819-RA	0	0	1	135.74	1	228.781	121.507	0.666667	3	93.5104	3	94.4465	1	137.646	108.534	2.33333	27	93.7865	19	63.3633	7	210.761	122.637	17.6667
DR_006826-RA	0	0	0	0	0	0	0	0	0	0	0	0	0	0	0	0	3	10.4207	1	3.33491	0	0	4.58521	1.33333
DR_006992-RA	0	0	0	0	0	0	0	0	0	0	0	0	0	0	0	0	0	0	0	0	0	0	0	0
DR_006991-RA	0	0	0	0	0	0	0	0	1	31.1701	0	0	0	0	10.39	0.333333	1	3.47357	0	0	0	0	1.15786	0.333333
DR_007031-RA	0	0	0	0	0	0	0	0	0	0	0	0	0	0	0	0	0	0	0	0	0	0	0	0
DR_006998-RA	0	0	1	135.74	0	0	45.2468	0.333333	0	0	0	0	0	0	0	0	6	20.8414	5	16.6746	1	30.1087	22.5416	4
DR_007002-RA	6	394.971	1	135.74	1	228.781	253.164	2.66667	10	311.701	18	566.679	2	275.292	384.558	10	79	274.412	102	340.161	8	240.87	285.148	63
DR_007017-RA	3	197.485	1	135.74	0	0	111.075	1.33333	6	187.021	10	346.304	4	550.585	361.303	7	59	211.888	71	250.118	8	240.87	234.292	48
DR_006993-RA	8	526.628	3	407.221	0	0	311.283	3.66667	24	748.083	29	912.983	7	963.524	874.863	20	194	673.873	240	800.379	19	572.065	682.106	151
DR_006933-RA	0	0	0	0	0	0	0	0	0	0	2	62.9644	0	0	20.9881	0.666667	0	0	1	3.33491	0	0	1.11164	0.333333
DR_006958-RA	0	0	0	0	0	228.781	76.2602	0.333333	0	0	0	0	0	0	0	0	2	6.94715	0	0	0	0	2.31572	0.666667
DR_006975-RA	2	131.657	2	271.481	0	0	134.379	1.33333	6	187.021	5	157.411	1	137.646	160.693	4	26	93.7865	28	93.3775	1	30.1087	72.4242	18.6667
DR_006970-RA	2	131.657	1	135.74	0	0	89.1325	1	0	0	1	31.4822	1	137.646	56.3761	0.666667	1	3.47357	2	6.66982	1	30.1087	13.4174	1.33333
DR_007076-RA	2	131.657	0	0	0	0	43.8856	0.666667	1	31.1701	0	0	1	137.646	56.2721	0.666667	12	41.6829	15	50.0237	0	0	30.5689	9
DR_007094-RA	0	0	0	0	0	0	0	0	2	62.3403	0	0	0	0	20.7801	0.666667	4	13.8943	4	13.3396	0	0	9.07798	2.66667
DR_007062-RA	1	65.8285	0	0	0	0	21.9428	0.333333	1	31.1701	0	0	0	0	10.39	0.333333	1	3.47357	3	10.0047	0	0	4.49277	1.33333
DR_007083-RA	1	65.8285	0	0	0	0	21.9428	0.333333	0	0	0	0	0	0	0	0	0	0	0	0	0	0	0	0
DR_007099-RA	0	0	0	0	0	0	0	0	1	31.1701	0	0	0	0	10.39	0.333333	0	0	0	0	0	0	0	0
DR_007118-RA	0	0	0	0	0	0	0	0	0	0	0	0	0	0	0	0	0	0	0	0	0	0	0	0
DR_007132-RA	0	0	0	0	0	0	0	0	1	31.1701	0	0	0	0	10.39	0.333333	0	0	0	0	0	0	0	0
DR_007208-RA	1	65.8285	0	0	0	0	21.9428	0.333333	0	0	1	31.4822	0	0	10.4941	0.333333	3	10.4207	1	3.33491	0	0	4.58521	1.33333
DR_007224-RA	0	0	0	0	0	0	0	0	0	0	0	0	0	0	0	0	0	0	0	0	0	0	0	0
DR_007210-RA	8	526.628	1	135.74	2	457.561	373.31	3.66667	14	436.382	15	472.233	6	825.877	578.164	11.6667	180	625.243	152	506.907	15	451.63	527.927	115.667
DR_007217-RA	0	0	0	0	0	0	0	0	0	0	0	0	0	0	0	0	4	13.8943	6	23.3444	0	0	12.4129	3.66667
DR_007261-RA	0	0	0	0	0	0	0	0	0	0	0	0	0	0	0	0	0	0	0	0	0	0	0	0
DR_007243-RA	0	0	0	0	0	0	0	0	0	0	0	0	0	0	0	0	0	0	0	0	0	0	0	0
DR_007246-RA	0	0	0	0	0	0	0	0	0	0	0	0	0	0	0	0	1	3.47357	1	3.33491	0	0	2.26949	0.666667
DR_007257-RA	0	0	0	0	0	0	0	0	3	93.5104	0	0	0	0	31.1701	1	4	13.8943	7	23.3444	0	0	12.4129	3.66667
DR_007262-RA	0	0	2	271.481	0	0	90.4936	0.666667	1	31.1701	2	62.9644	0	0	31.3782	1	9	31.2622	8	26.6793	3	90.3261	49.4225	6.66667
DR_007279-RA	0	0	0	0	0	0	0	0	1	31.1701	0	0	0	0	10.39	0.333333	3	10.4207	0	0	0	0	3.47357	1
DR_007247-RA	0	0	0	0	0	0	0	0	0	0	0	0	0	0	0	0	3	10.4207	0	0	0	0	3.47357	1
DR_007289-RA	0	0	0	0	0	0	0	0	0	0	0	0	0	0	0	0	0	0	1	3.33491	0	0	1.11164	0.333333
DR_007290-RA	0	0	0	0	0	0	0	0	0	0	2	62.9644	0	0	20.9881	0.666667	6	20.8414	1	3.33491	1	30.1087	18.095	2.66667
DR_007293-RA	0	0	0	0	1	228.781	76.2602	0.333333	0	0	0	0	0	0	0	0	0	0	1	3.33491	0	0	1.11164	0.333333
DR_007291-RA	0	0	0	0	0	0	0	0	2	62.3403	0	0	0	0	20.7801	0.666667	8	27.7886	13	43.3539	0	0	23.7141	7
DR_007310-RA	0	0	0	0	0	0	0	0	0	0	0	0	0	0	0	0	0	0	0	0	0	0	0	0
DR_007316-RA	0	0	0	0	0	0	0	0	0	0	0	0	0	0	0	0	0	0	0	0	0	0	0	0
DR_007303-RA	1	65.8285	0	0	1	228.781	98.203	0.666667	0	0	0	0	0	0	0	0	13	45.1564	10	33.3491	1	30.1087	36.2048	8
DR_007340-RA	0	0	0	0	0	0	0	0	0	0	0	0	0	0	0	0	0	0	0	0	1	30.1087	10.0362	0.333333
DR_007354-RA	0	0	0	0	0	0	0	0	1	31.1701	0	0	0	0	10.39	0.333333	0	0	0	0	0	0	0	0
DR_007374-RA	0	0	0	0	0	0	0	0	0	0	0	0	0	0	0	0	1	3.47357	1	3.33491	0	0	2.26949	0.666667
DR_007385-RA	0	0	0	0	0	0	0	0	0	0	0	0	0	0	0	0	0	0	1	3.33491	0	0	1.11164	0.333333
DR_007390-RA	0	0	0	0	0	0	0	0	0	0	0	0	0	0	0	0	1	3.47357	1	3.33491	0	0	2.26949	0.666667
DR_007363-RA	0	0	0	0	0	0	0	0	1	31.1701	0	0	0	0	10.39	0.333333	6	20.8414	3	10.0047	0	0	10.2821	3
DR_007192-RA	0	0	0	0	0	0	0	0	0	0	0	0	0	0	0	0	0	0	0	0	0	0	0	0
DR_007198-RA	1	65.8285	0	0	0	0	21.9428	0.333333	1	31.1701	1	31.4822	0	0	20.8841	0.666667	6	20.8414	7	23.3444	0	0	14.7286	4.33333
DR_007556-RA	0	0	0	0	0	0	0	0	0	0	0	0	0	0	0	0	1	3.47357	2	6.66982	1	30.1087	13.4174	1.33333
DR_007551-RA	4	263.314	0	0	2	457.561	240.292	2	10	311.701	12	377.786	5	688.231	459.24	9	68	236.203	77	256.788	4	120.435	204.475	49.6667
DR_007553-RA	0	0	0	0	0	0	0	0	0	0	3	94.4465	0	0	31.4822	1	4	13.8943	4	13.3396	1	30.1087	19.1142	3
DR_007597-RA	1	65.8285	0	0	1	228.781	98.203	0.666667	86	2680.63	91	2864.88	12	1651.75	2399.09	63	142	493.247	178	593.614	25	752.717	613.193	115
DR_007600-RA	0	0	0	0	0	0	0	0	0	0	1	31.4822	0	0	10.4941	0.333333	2	6.94715	4	13.3396	1	30.1087	16.7985	2.33333
DR_007619-RA	2	131.657	0	0	0	0	43.8856	0.666667	1	31.1701	4	125.929	0	0	52.3663	1.66667	6	20.8414	11	36.684	1	30.1087	29.2114	6
DR_007592-RA	0	0	0	0	0	0	0	0	1	31.1701	0	0	0	0	10.39	0.333333	6	20.8414	4	13.3396	0	0	11.3937	3.33333
DR_007605-RA	0	0	0	0	0	0	0	0	0	0	0	0	0	0	0	0	0	0	0	0	0	0	0	0
DR_007607-RA	0	0	1	135.74	0	0	45.2468	0.333333	0	0	0	0	0	0	0	0	1	3.47357	1	3.33491	0	0	2.26949	0.666667
DR_007446-RA	0	0	0	0	0	0	0	0	0	0	0	0	0	0	0	0	1	3.47357	0	0	0	0	1.15786	0.333333
DR_007447-RA	0	0	2	271.481	0	0	90.4936	0.666667	0	0	0	0	0	0	0	0	0	0	1	3.33491	0	0	1.11164	0.333333
DR_007487-RA	0	0	0	0	0	0	0	0	0	0	0	0	0	0	0	0	0	0	0	0	0	0	0	0
DR_007489-RA	0	0	0	0	0	0	0	0	0	0	0	0	1	137.646	45.8821	0.333333	7	24.315	5	16.6746	0	0	13.6632	4
DR_007459-RA	0	0	0	0	0	0	0	0	0	0	0	0	0	0	0	0	5	17.3679	4	13.3396	1	30.1087	20.2721	3.33333
DR_007622-RA	2	131.657	1	135.74	0	0	89.1325	1	7	218.191	5	157.411	0	0	125.201	4	39	135.469	50	166.746	1	30.1087	110.775	30
DR_007627-RA	0	0	1	135.74	1	228.781	121.507	0.666667	3	93.5104	1	31.4822	0	0	41.6642	1.33333	24	83.3658	14	46.6888	3	90.3261	73.4602	13.6667
DR_007628-RA	1	65.8285	0	0	0	0	21.9428	0.333333	0	0	0	0	0	0	0	0	4	13.8943	3	10.0047	0	0	7.96634	2.33333
DR_007629-RA	0	0	0	0	0	0	0	0	1	31.1701	0	0	1	137.646	56.2721	0.666667	8	27.7886	9	30.0142	2	60.2174	39.3401	6.33333
DR_007671-RA	1	65.8285	1	135.74	0	0	67.1896	0.666667	1	31.1701	0	0	0	0	10.39	0.333333	3	10.4207	3	10.0047	0	0	6.80848	2
DR_007647-RA	10	658.285	1	135.74	3	686.342	493.456	4.66667	7	218.191	9	283.34	4	550.585	350.705	6.66667	120	416.829	157	523.581	16	481.739	474.05	97.6667
DR_007652-RA	3	197.485	1	135.74	1	228.781	187.335	1.66667	12	374.042	28	881.501	2	275.292	510.278	14	149	517.562	134	446.878	9	270.978	411.806	97.3333
DR_007397-RA	0	0	0	0	0	0	0	0	0	0	1	31.4822	0	0	10.4941	0.333333	4	13.8943	3	10.0047	0	0	7.96634	2.33333
DR_007402-RA	0	0	2	271.481	0	0	90.4936	0.666667	0	0	0	0	0	0	0	0	1	3.47357	0	0	0	0	1.15786	0.333333
DR_007404-RA	0	0	0	0	0	0	0	0	0	0	0	0	0	0	0	0	0	0	1	3.33491	0	0	1.11164	0.333333
DR_007415-RA	0	0	0	0	0	0	0	0	13	405.212	3	94.4465	2	275.292	258.317	6	16	55.5772	23	76.703	2	60.2174	64.1658	13.6667
DR_007431-RA	0	0	0	0	0	0	0	0	0	0	0	0	0	0	0	0	1	3.47357	0	0	0	0	1.15786	0.333333
DR_007438-RA	1	65.8285	0	0	0	0	21.9428	0.333333	0	0	1	31.4822	0	0	10.4941	0.333333	5	17.3679	15	50.0237	1	30.1087	32.5001	7
DR_007406-RA	1	65.8285	0	0	0	0	21.9428	0.333333	2	62.3403	1	31.4822	0	0	31.2741	1	3	10.4207	0	0	1	30.1087	13.5098	1.33333
DR_007421-RA	0	0	3	407.221	1	228.781	212.001	1.33333	0	0	3	94.4465	1	137.646	77.3643	1.33333	21	72.945	15	50.0237	2	60.2174	61.062	12.6667
DR_007683-RA	0	0	0	0	0	0	0	0	0	0	0	0	0	0	0	0	0	0	0	0	0	0	0	0
DR_007680-RA	0	0	0	0	0	0	0	0	0	0	0	0	0	0	0	0	0	0	0	0	0	0	0	0
DR_007711-RA	0	0	0	0	0	0	0	0	0	0	0	0	0	0	0	0	1	3.47357	0	0	0	0	1.15786	0.333333
DR_007709-RA	3	197.485	0	0	0	0	65.8285	1	2	62.3403	3	94.4465	0	0	52.2623	1.66667	12	41.6829	17	56.6935	2	60.2174	52.8646	10.3333
DR_007715-RA	0	0	1	135.74	2	457.561	197.767	1	3	93.5104	3	94.4465	0	0	62.6523	2	12	41.6829	12	40.0189	2	60.2174	47.3064	8.66667
DR_007502-RA	0	0	0	0	0	0	0	0	0	0	0	0	0	0	0	0	0	0	0	0	0	0	0	0
DR_007503-RA	0	0	0	0	0	0	0	0	0	0	0	0	0	0	0	0	0	0	0	0	0	0	0	0
DR_007537-RA	0	0	0	0	0	0	0	0	0	0	0	0	0	0	0	0	0	0	0	0	0	0	0	0
DR_007521-RA	0	0	0	0	0	0	0	0	0	0	0	0	0	0	0	0	0	0	2	6.66982	0	0	2.22327	0.666667
DR_007773-RA	2	131.657	1	135.74	0	0	89.1325	1	10	311.701	0	0	1	137.646	149.783	3.66667	59	208.414	41	143.401	6	180.652	177.489	36.3333
DR_007778-RA	0	0	0	0	0	0	0	0	1	31.1701	0	0	0	0	10.39	0.333333	10	34.7357	6	20.0095	2	60.2174	38.3209	6
DR_007782-RA	14	921.598	9	1357.4	5	1143.9	1140.97	9.66667	16	498.722	3	94.4465	3	412.939	335.369	7.33333	126	437.67	94	313.482	7	210.761	320.638	75.6667
DR_007803-RA	0	0	0	0	0	0	0	0	0	0	0	0	0	0	0	0	4	13.8943	0	0	0	0	4.63143	1.33333
DR_007809-RA	0	0	2	271.481	0	0	90.4936	0.666667	1	31.1701	1	31.4822	1	137.646	66.7662	1	16	55.5772	8	26.6793	0	0	27.4188	8
DR_007897-RA	1	65.8285	2	271.481	1	228.781	188.697	1.33333	5	155.851	2	62.9644	0	0	72.9383	2.33333	19	65.9979	23	76.703	1	30.1087	57.6032	14.3333
DR_007951-RA	0	0	0	0	0	0	0	0	0	0	0	0	0	0	0	0	0	0	1	3.33491	0	0	1.11164	0.333333
DR_007922-RA	0	0	0	0	0	0	0	0	0	0	0	0	0	0	0	0	0	0	0	0	0	0	0	0
DR_007929-RA	7	460.799	0	0	1	228.781	229.86	2.66667	4	124.681	6	188.893	1	137.646	150.407	3.66667	40	138.943	34	113.387	4	120.435	124.255	26
DR_007939-RA	0	0	0	0	0	0	0	0	0	0	0	0	0	0	0	0	0	0	0	0	0	0	0	0
DR_007942-RA	0	0	0	0	0	0	0	0	0	0	0	0	0	0	0	0	0	0	0	0	0	0	0	0
DR_007946-RA	0	0	2	271.481	0	0	90.4936	0.666667	1	31.1701	0	0	0	0	10.39	0.333333	10	34.7357	12	40.0189	2	60.2174	44.9907	8
DR_007853-RA	2	131.657	0	0	1	228.781	120.146	1	0	0	0	0	0	0	0	0	0	0	0	0	0	0	0	0
DR_007856-RA	0	0	3	407.221	0	0	135.74	1	0	0	2	62.9644	0	0	20.9881	0.666667	11	38.2093	8	26.6793	3	90.3261	51.7382	7.33333
DR_007861-RA	0	0	0	0	0	0	0	0	0	0	0	0	0	0	0	0	0	0	0	0	0	0	0	0
DR_007864-RA	0	0	0	0	0	0	0	0	0	0	1	31.4822	1	137.646	56.3761	0.666667	1	3.47357	2	6.66982	1	30.1087	13.4174	1.33333
DR_007870-RA	0	0	0	0	0	0	0	0	0	0	0	0	0	0	0	0	0	0	0	0	0	0	0	0
DR_007874-RA	8	526.628	4	542.962	2	457.561	509.05	4.66667	14	436.382	14	440.751	3	412.939	430.024	10.3333	191	666.926	294	980.464	17	511.848	719.746	167.667
DR_007878-RA	0	0	0	0	0	0	0	0	0	0	0	0	0	0	0	0	0	0	0	0	0	0	0	0
DR_007759-RA	0	0	0	0	0	0	0	0	2	62.3403	1	31.4822	0	0	31.2741	1	7	24.315	6	20.0095	0	0	14.7748	4.33333
DR_007961-RA	0	0	0	0	0	0	0	0	0	0	0	0	0	0	0	0	0	0	0	0	0	0	0	0
DR_008000-RA	0	0	0	0	0	0	0	0	0	0	0	0	0	0	0	0	0	0	0	0	0	0	0	0
DR_007981-RA	0	0	0	0	0	0	0	0	0	0	0	0	0	0	0	0	0	0	0	0	0	0	0	0
DR_007992-RA	0	0	0	0	0	0	0	0	0	0	0	0	0	0	0	0	1	3.47357	0	0	0	0	1.15786	0.333333
DR_008014-RA	0	0	0	0	0	0	0	0	0	0	0	0	0	0	0	0	2	6.94715	1	10.0047	0	0	5.65063	1.66667
DR_008015-RA	0	0	0	0	0	0	0	0	0	0	0	0	0	0	0	0	0	0	1	3.33491	0	0	1.11164	0.333333
DR_008005-RA	0	0	0	0	0	0	0	0	0	0	0	0	0	0	0	0	0	0	0	0	0	0	0	0
DR_008006-RA	0	0	0	0	0	0	0	0	0	0	0	0	0	0	0	0	0	0	0	0	0	0	0	0
DR_008038-RA	0	0	0	0	0	0	0	0	0	0	0	0	0	0	0	0	0	0	0	0	0	0	0	0
DR_008040-RA	0	0	0	0	0	0	0	0	0	0	0	0	0	0	0	0	0	0	1	3.33491	0	0	1.11164	0.333333
DR_008043-RA	0	0	0	0	0	0	0	0	0	0	2	62.9644	0	0	20.9881	0.666667	2	6.94715	1	3.33491	0	0	3.42735	1
DR_008046-RA	0	0	0	0	0	0	0	0	0	0	1	31.4822	0	0	10.4941	0.333333	5	17.3679	4	13.3396	1	30.1087	20.2721	3.33333
DR_008110-RA	1	65.8285	0	0	0	0	21.9428	0.333333	1	31.1701	6	188.893	0	0	73.3544	2.33333	4	13.8943	1	3.33491	0	0	5.74307	1.66667
DR_008095-RA	0	0	0	0	0	0	0	0	1	31.1701	3	125.929	1	137.646	98.2484	2	4	20.8414	10	33.3491	2	60.2174	38.136	6
DR_008101-RA	0	0	3	407.221	0	0	135.74	1	0	0	0	0	0	0	0	0	6	20.8414	5	16.6746	0	0	12.5053	3.66667
DR_008157-RA	1	65.8285	2	271.481	1	228.781	188.697	1.33333	1	31.1701	3	94.4465	0	0	41.8722	1.33333	23	79.8922	20	66.6982	0	0	48.8635	14.3333
DR_008168-RA	0	0	0	0	0	0	0	0	1	31.1701	0	0	0	0	10.39	0.333333	4	13.8943	2	6.66982	0	0	6.85471	2
DR_008174-RA	1	65.8285	0	0	0	0	21.9428	0.333333	0	0	0	0	0	0	0	0	2	6.94715	2	6.66982	0	0	4.53899	1.33333
DR_008182-RA	0	0	0	0	0	0	0	0	1	31.1701	1	31.4822	0	0	20.8841	0.666667	4	13.8943	3	10.0047	0	0	7.96634	2.33333
DR_008166-RA	0	0	0	0	0	0	0	0	0	0	0	0	0	0	0	0	0	0	0	0	0	0	0	0
DR_008196-RA	0	0	0	0	0	0	0	0	0	0	0	0	0	0	0	0	0	0	0	0	0	0	0	0
DR_008203-RA	1	65.8285	0	0	0	0	21.9428	0.333333	0	0	1	31.4822	1	137.646	56.3761	0.666667	2	6.94715	0	0	1	30.1087	12.3519	1
DR_008199-RA	0	0	0	0	0	0	0	0	0	0	0	0	0	0	0	0	0	0	2	10.0047	1	30.1087	13.3711	1.33333
DR_008200-RA	69	4607.99	18	2443.33	13	2974.15	3341.82	33.6667	14	436.382	21	661.126	6	825.877	641.128	13.6667	62	218.835	77	260.123	11	331.196	270.051	50.6667
DR_008248-RA	0	0	0	0	0	0	0	0	0	0	0	0	0	0	0	0	1	3.47357	0	0	0	0	1.15786	0.333333
DR_008261-RA	0	0	0	0	0	0	0	0	1	31.1701	0	0	1	137.646	56.2721	0.666667	17	59.0507	14	46.6888	1	30.1087	45.2827	10.6667
DR_008266-RA	1	131.657	0	0	0	0	43.8856	0.666667	0	0	0	0	0	0	0	0	2	6.94715	1	3.33491	1	30.1087	13.4636	1.33333
DR_008254-RA	0	0	0	0	0	0	0	0	0	0	1	31.4822	0	0	10.4941	0.333333	1	3.47357	4	13.3396	0	0	5.60441	1.66667
DR_008376-RA	0	0	0	0	0	0	0	0	2	62.3403	0	0	1	137.646	66.6622	1	1	3.47357	0	0	0	0	1.15786	0.333333
DR_008444-RA	0	0	0	0	1	228.781	76.2602	0.333333	3	93.5104	2	62.9644	1	137.646	98.0403	2	25	86.8393	13	43.3539	2	60.2174	63.4702	13.3333
DR_008443-RA	0	0	0	0	1	228.781	76.2602	0.333333	2	62.3403	1	31.4822	0	0	31.2741	1	4	13.8943	0	0	0	0	4.63143	1.33333
DR_008438-RA	0	0	0	0	0	0	0	0	0	0	1	31.4822	0	0	10.4941	0.333333	4	13.8943	4	13.3396	0	0	9.07798	2.66667
DR_008452-RA	0	0	0	0	0	0	0	0	1	31.1701	0	0	0	0	10.39	0.333333	5	17.3679	12	40.0189	0	0	19.1289	5.66667
DR_008458-RA	6	394.971	10	1357.4	0	0	584.125	5.33333	0	0	4	125.929	0	0	41.9762	1.33333	23	79.8922	13	43.3539	1	30.1087	51.1182	12.3333
DR_008114-RA	0	0	0	0	0	0	0	0	0	0	0	0	0	0	0	0	1	3.47357	1	3.33491	1	30.1087	12.3057	1
DR_008273-RA	0	0	0	0	0	0	0	0	1	31.1701	3	94.4465	0	0	41.8722	1.33333	8	27.7886	14	50.0237	6	180.652	86.1548	9.66667
DR_008290-RA	0	0	0	0	0	0	0	0	0	0	0	0	0	0	0	0	2	6.94715	1	3.33491	2	60.2174	23.4998	1.66667
DR_008307-RA	0	0	0	0	0	0	0	0	1	31.1701	0	0	0	0	10.39	0.333333	0	0	2	6.66982	0	0	2.22327	0.666667
DR_008314-RA	0	0	1	135.74	0	0	45.2468	0.333333	0	0	0	0	0	0	0	0	1	3.47357	2	6.66982	1	30.1087	13.4174	1.33333
DR_008316-RA	0	0	0	0	0	0	0	0	0	0	0	0	0	0	0	0	5	17.3679	4	13.3396	0	0	10.2358	3
DR_008322-RA	0	0	0	0	0	0	0	0	0	0	0	0	0	0	0	0	0	0	0	0	0	0	0	0
DR_008298-RA	0	0	0	0	0	0	0	0	0	0	0	0	0	0	0	0	9	31.2622	4	13.3396	2	60.2174	34.9397	5
DR_008559-RA	0	0	0	0	0	0	0	0	1	31.1701	0	0	0	0	10.39	0.333333	3	10.4207	2	6.66982	2	60.2174	25.7693	2.33333
DR_008594-RA	1	65.8285	1	135.74	0	0	67.1896	0.666667	4	124.681	1	31.4822	0	0	52.0542	1.66667	1	3.47357	7	23.3444	1	30.1087	18.9755	3
DR_008600-RA	3	197.485	1	135.74	0	0	111.075	1.33333	19	592.232	9	283.34	2	275.292	383.622	10	60	208.414	66	220.104	13	391.413	273.311	46.3333
DR_008585-RA	0	0	0	0	0	0	0	0	0	0	0	0	0	0	0	0	0	0	0	0	0	0	0	0
DR_008577-RA	0	0	0	0	0	0	0	0	0	0	1	31.4822	0	0	10.4941	0.333333	5	17.3679	1	3.33491	1	30.1087	16.9372	2.33333
DR_008500-RA	0	0	0	0	0	0	0	0	0	0	0	0	0	0	0	0	3	10.4207	1	3.33491	0	0	4.58521	1.33333
DR_008520-RA	0	0	0	0	0	0	0	0	0	0	0	0	0	0	0	0	0	0	0	0	0	0	0	0
DR_008535-RA	1	65.8285	0	0	0	0	21.9428	0.333333	0	0	6	188.893	1	137.646	108.846	2.33333	14	48.63	19	63.3633	1	30.1087	47.3673	11.3333
DR_008523-RA	1	65.8285	0	0	0	0	21.9428	0.333333	0	0	1	31.4822	0	0	10.4941	0.333333	2	6.94715	0	0	0	0	2.31572	0.666667
DR_008671-RA	0	0	0	0	0	0	0	0	1	31.1701	0	0	0	0	10.39	0.333333	1	3.47357	2	6.66982	0	0	3.38113	1
DR_008677-RA	0	0	0	0	0	0	0	0	0	0	2	62.9644	0	0	20.9881	0.666667	2	6.94715	0	0	2	60.2174	22.3882	1.33333
DR_008676-RA	0	0	0	0	0	0	0	0	0	0	0	0	0	0	0	0	0	0	0	0	0	0	0	0
DR_008679-RA	3	197.485	2	271.481	1	228.781	232.582	2	5	155.851	3	94.4465	2	275.292	175.197	3.33333	20	69.4715	19	63.3633	2	60.2174	64.3507	13.6667
DR_008683-RA	2	131.657	1	135.74	0	0	89.1325	1	15	467.552	17	535.197	2	275.292	426.014	11.3333	170	590.507	152	506.907	14	421.522	506.312	112
DR_008701-RA	0	0	0	0	0	0	0	0	0	0	0	0	0	0	0	0	0	0	0	0	0	0	0	0
DR_008715-RA	12	789.941	4	542.962	2	457.561	596.821	6	5	155.851	7	220.375	5	688.231	354.819	5.66667	53	184.099	57	190.09	6	180.652	184.947	38.6667
DR_008640-RA	0	0	0	0	0	0	0	0	2	62.3403	2	62.9644	0	0	41.7682	1.33333	42	145.89	48	160.076	1	30.1087	112.025	30.3333
DR_008644-RA	3	197.485	0	0	2	457.561	218.349	1.66667	9	280.531	3	94.4465	10	1376.46	583.813	7.33333	105	364.725	126	420.199	13	391.413	392.112	81.3333
DR_008645-RA	0	0	0	0	0	0	0	0	0	0	0	0	0	0	0	0	1	3.47357	0	0	0	0	1.15786	0.333333
DR_008651-RA	0	0	0	0	0	0	0	0	1	31.1701	2	62.9644	0	0	31.3782	1	1	3.47357	10	33.3491	1	30.1087	22.3105	4
DR_008652-RA	0	0	0	0	0	0	0	0	0	0	0	0	1	137.646	45.8821	0.333333	0	0	0	0	0	0	0	0
DR_008627-RA	0	0	1	135.74	0	0	45.2468	0.333333	0	0	0	0	0	0	0	0	5	17.3679	3	10.0047	0	0	9.1242	2.66667
DR_008629-RA	3	197.485	0	0	2	457.561	218.349	1.66667	2	62.3403	6	188.893	3	412.939	221.391	3.66667	28	97.26	17	56.6935	2	60.2174	71.3903	15.6667
DR_008660-RA	0	0	0	0	1	228.781	76.2602	0.333333	1	31.1701	0	0	0	0	10.39	0.333333	8	27.7886	5	20.0095	1	30.1087	25.9689	5
DR_008805-RA	0	0	0	0	0	0	0	0	0	0	0	0	0	0	0	0	1	3.47357	0	0	0	0	1.15786	0.333333
DR_008796-RA	2	131.657	0	0	0	0	43.8856	0.666667	1	31.1701	1	31.4822	0	0	20.8841	0.666667	4	13.8943	12	40.0189	1	30.1087	28.0073	5.66667
DR_008832-RA	0	0	1	135.74	1	228.781	121.507	0.666667	0	0	1	31.4822	0	0	10.4941	0.333333	1	3.47357	0	0	0	0	1.15786	0.333333
DR_008379-RA	0	0	0	0	0	0	0	0	0	0	1	31.4822	0	0	10.4941	0.333333	1	3.47357	3	10.0047	0	0	4.49277	1.33333
DR_008388-RA	0	0	0	0	0	0	0	0	1	31.1701	0	0	0	0	10.39	0.333333	9	48.63	11	43.3539	1	30.1087	40.6975	9.33333
DR_008393-RA	0	0	0	0	0	0	0	0	0	0	0	0	0	0	0	0	0	0	0	0	0	0	0	0
DR_008398-RA	0	0	0	0	0	0	0	0	1	31.1701	1	31.4822	0	0	20.8841	0.666667	1	3.47357	0	0	0	0	1.15786	0.333333
DR_008378-RA	0	0	2	271.481	1	228.781	166.754	1	0	0	0	0	1	137.646	45.8821	0.333333	12	41.6829	4	13.3396	1	30.1087	28.3771	5.66667
DR_008391-RA	2	131.657	1	135.74	0	0	89.1325	1	0	0	0	0	0	0	0	0	2	6.94715	2	6.66982	0	0	4.53899	1.33333
DR_008404-RA	0	0	0	0	0	0	0	0	0	0	0	0	0	0	0	0	0	0	0	0	0	0	0	0
DR_008408-RA	0	0	0	0	0	0	0	0	2	62.3403	1	31.4822	0	0	31.2741	1	53	184.099	50	166.746	3	90.3261	147.057	35.3333
DR_008425-RA	0	0	0	0	0	0	0	0	0	0	1	31.4822	0	0	10.4941	0.333333	10	34.7357	12	40.0189	2	60.2174	44.9907	8
DR_008847-RA	1	65.8285	0	0	0	0	21.9428	0.333333	1	31.1701	0	0	0	0	10.39	0.333333	2	6.94715	1	3.33491	0	0	3.42735	1
DR_008887-RA	0	0	0	0	0	0	0	0	0	31.1701	0	0	0	0	10.39	0.333333	0	0	0	0	0	0	0	0
DR_008873-RA	0	0	0	0	0	0	0	0	0	0	0	0	0	0	0	0	0	0	0	0	0	0	0	0
DR_008880-RA	0	0	1	135.74	0	0	45.2468	0.333333	0	0	0	0	0	0	0	0	0	0	0	0	0	0	0	0
DR_008886-RA	1	65.8285	0	0	0	0	21.9428	0.333333	1	31.1701	0	0	0	0	10.39	0.333333	0	0	0	0	0	0	0	0
DR_008947-RA	0	0	0	0	0	0	0	0	0	0	0	0	0	0	0	0	0	0	0	0	0	0	0	0
DR_008962-RA	0	0	0	0	0	0	0	0	0	0	0	0	0	0	0	0	0	0	0	0	0	0	0	0
DR_008966-RA	0	0	0	0	0	0	0	0	1	62.3403	0	0	0	0	20.7801	0.666667	3	13.8943	4	13.3396	0	0	9.07798	2.66667
DR_008983-RA	0	0	0	0	0	0	0	0	0	0	0	0	0	0	0	0	2	6.94715	1	3.33491	0	0	3.42735	1
DR_008999-RA	0	0	0	0	0	0	0	0	0	0	0	0	0	0	0	0	1	3.47357	0	0	0	0	1.15786	0.333333
DR_009001-RA	0	0	0	0	0	0	0	0	1	31.1701	0	0	0	0	10.39	0.333333	0	0	1	3.33491	0	0	1.11164	0.333333
DR_009000-RA	0	0	2	271.481	1	228.781	166.754	1	0	0	0	0	0	0	0	0	0	0	1	3.33491	1	30.1087	11.1479	0.666667
DR_008899-RA	0	0	0	0	0	0	0	0	0	0	0	0	3	412.939	137.646	1	8	27.7886	8	26.6793	2	60.2174	38.2284	6
DR_008905-RA	1	65.8285	1	135.74	1	228.781	143.45	1	2	62.3403	2	62.9644	3	412.939	179.414	2.33333	7	24.315	12	40.0189	0	0	21.4447	6.33333
DR_008888-RA	0	0	0	0	0	0	0	0	1	31.1701	0	0	0	0	10.39	0.333333	2	6.94715	1	3.33491	0	0	3.42735	1
DR_008889-RA	1	65.8285	0	0	0	0	21.9428	0.333333	0	0	0	0	0	0	0	0	3	10.4207	3	10.0047	0	0	6.80848	2
DR_008900-RA	0	0	0	0	0	0	0	0	0	0	0	0	0	0	0	0	6	20.8414	9	30.0142	0	0	16.9519	5
DR_008906-RA	0	0	0	0	0	0	0	0	0	0	0	0	1	137.646	45.8821	0.333333	5	17.3679	2	6.66982	0	0	8.01256	2.33333
DR_009055-RA	1	65.8285	0	0	0	0	21.9428	0.333333	1	31.1701	1	31.4822	0	0	20.8841	0.666667	10	34.7357	35	116.722	1	30.1087	60.5221	15.3333
DR_009074-RA	0	0	0	0	0	0	0	0	0	0	0	0	0	0	0	0	0	0	0	0	0	0	0	0
DR_009010-RA	1	65.8285	1	135.74	0	0	67.1896	0.666667	0	0	0	0	0	0	0	0	3	10.4207	4	13.3396	2	60.2174	27.9926	3
DR_009021-RA	3	197.485	0	0	0	0	65.8285	1	2	62.3403	3	94.4465	0	0	52.2623	1.66667	10	34.7357	7	23.3444	1	30.1087	29.3963	6
DR_009032-RA	0	0	0	0	0	0	0	0	0	0	0	0	0	0	0	0	4	13.8943	4	13.3396	1	30.1087	19.1142	3
DR_009052-RA	0	0	0	0	0	0	0	0	0	0	0	0	0	0	0	0	0	0	0	0	0	0	0	0
DR_008738-RA	0	0	1	135.74	1	228.781	121.507	0.666667	6	187.021	4	125.929	1	137.646	150.199	3.66667	27	93.7865	22	73.3681	1	30.1087	65.7544	16.6667
DR_008743-RA	10	658.285	0	0	5	1143.9	600.729	5	34	1059.78	29	912.983	11	1514.11	1162.29	24.6667	275	955.233	235	787.039	22	662.391	801.554	177.667
DR_008750-RA	2	131.657	0	0	1	228.781	120.146	1	0	0	1	31.4822	0	0	10.4941	0.333333	11	38.2093	11	36.684	0	0	24.9644	7.33333
DR_008755-RA	0	0	0	0	0	0	0	0	0	0	0	0	0	0	0	0	0	0	0	0	0	0	0	0
DR_008757-RA	0	0	0	0	0	0	0	0	0	0	0	0	0	0	0	0	0	0	0	0	1	30.1087	10.0362	0.333333
DR_009109-RA	0	0	0	0	0	0	0	0	0	0	0	0	0	0	0	0	2	6.94715	1	3.33491	0	0	3.42735	1
DR_009095-RA	0	0	0	0	0	0	0	0	0	0	2	62.9644	0	0	20.9881	0.666667	3	10.4207	5	16.6746	0	0	9.03176	2.66667
DR_009118-RA	1	65.8285	0	0	0	0	21.9428	0.333333	0	0	0	0	0	0	0	0	1	3.47357	2	6.66982	0	0	3.38113	1
DR_009120-RA	0	0	0	0	0	0	0	0	0	0	0	0	0	0	0	0	0	0	0	0	0	0	0	0
DR_009145-RA	0	0	0	0	0	0	0	0	2	62.3403	1	31.4822	0	0	31.2741	1	8	27.7886	4	13.3396	1	30.1087	23.7456	4.33333
DR_009140-RA	0	0	0	0	0	0	0	0	7	218.191	1	31.4822	1	137.646	129.106	3	8	27.7886	9	30.0142	0	0	19.2676	5.66667
DR_009163-RA	0	0	0	0	0	0	0	0	0	0	0	0	0	0	0	0	0	0	0	0	0	0	0	0
DR_009165-RA	0	0	0	0	0	0	0	0	0	0	0	0	0	0	0	0	0	0	0	0	0	0	0	0
DR_009202-RA	0	0	0	0	0	0	0	0	1	31.1701	0	0	0	0	10.39	0.333333	2	6.94715	1	3.33491	1	30.1087	13.4636	1.33333
DR_009183-RA	2	131.657	0	0	0	0	43.8856	0.666667	2	62.3403	1	31.4822	1	137.646	77.1562	1.33333	7	24.315	11	36.684	2	60.2174	40.4055	6.66667
DR_009185-RA	0	0	0	0	0	0	0	0	0	0	0	0	0	0	0	0	0	0	0	0	0	0	0	0
DR_009187-RA	3	197.485	0	0	0	0	65.8285	1	1	31.1701	3	94.4465	0	0	41.8722	1.33333	9	31.2622	15	50.0237	1	30.1087	37.1315	8.33333
DR_009178-RA	0	0	0	0	0	0	0	0	0	0	0	0	0	0	0	0	0	0	1	3.33491	0	0	1.11164	0.333333
DR_009196-RA	0	0	0	0	0	0	0	0	0	0	0	0	0	0	0	0	0	0	0	0	0	0	0	0
DR_009239-RA	0	0	0	0	0	0	0	0	2	62.3403	1	31.4822	0	0	31.2741	1	17	59.0507	5	16.6746	0	0	25.2418	7.33333
DR_009255-RA	0	0	0	0	0	0	0	0	0	0	0	0	0	0	0	0	0	0	1	3.33491	0	0	1.11164	0.333333
DR_009269-RA	0	0	0	0	0	0	0	0	0	0	0	0	0	0	0	0	1	3.47357	1	3.33491	0	0	2.26949	0.666667
DR_009264-RA	1	65.8285	0	0	1	228.781	98.203	0.666667	1	31.1701	2	62.9644	0	0	31.3782	1	15	52.1036	20	66.6982	3	90.3261	69.7093	12.6667
DR_009288-RA	0	0	0	0	0	0	0	0	0	0	0	0	0	0	0	0	2	6.94715	0	0	0	0	2.31572	0.666667
DR_009367-RA	18	1184.91	2	271.481	1	228.781	561.725	7	5	155.851	15	472.233	4	550.585	392.889	8	82	284.833	90	300.142	14	421.522	335.499	62
DR_009334-RA	0	0	1	135.74	0	0	45.2468	0.333333	0	0	0	0	0	0	0	0	0	0	0	0	0	0	0	0
DR_009333-RA	1	65.8285	0	0	0	0	21.9428	0.333333	0	0	1	31.4822	0	0	10.4941	0.333333	5	17.3679	1	3.33491	0	0	6.90093	2
DR_009302-RA	0	0	0	0	0	0	0	0	0	0	0	0	1	137.646	45.8821	0.333333	1	3.47357	0	0	0	0	1.15786	0.333333
DR_009304-RA	0	0	0	0	0	0	0	0	0	0	1	31.4822	0	0	10.4941	0.333333	0	0	1	3.33491	0	0	1.11164	0.333333
DR_009293-RA	0	0	0	0	0	0	0	0	0	0	1	31.4822	0	0	10.4941	0.333333	2	6.94715	1	3.33491	0	0	3.42735	1
DR_009306-RA	0	0	0	0	0	0	0	0	1	31.1701	0	0	0	0	10.39	0.333333	1	3.47357	0	0	1	30.1087	11.1941	0.666667
DR_009315-RA	2	131.657	0	0	0	0	43.8856	0.666667	0	0	0	0	0	0	0	0	9	31.2622	7	23.3444	0	0	18.2022	5.33333
DR_009322-RA	0	0	0	0	0	0	0	0	0	0	0	0	0	0	0	0	0	0	1	3.33491	0	0	1.11164	0.333333
DR_009416-RA	4	263.314	0	0	0	0	87.7713	1.33333	0	0	0	0	0	0	0	0	8	27.7886	12	40.0189	1	30.1087	32.6387	7
DR_009395-RA	0	0	1	135.74	0	0	45.2468	0.333333	1	31.1701	0	0	0	0	10.39	0.333333	1	3.47357	1	3.33491	1	30.1087	12.3057	1
DR_009417-RA	0	0	2	271.481	0	0	90.4936	0.666667	0	0	0	0	1	137.646	45.8821	0.333333	14	48.63	8	26.6793	0	0	25.1031	7.33333
DR_009452-RA	2	131.657	0	0	2	457.561	196.406	1.33333	6	187.021	2	62.9644	3	412.939	220.975	3.66667	36	125.049	46	153.406	4	120.435	132.963	28.6667
DR_009463-RA	1	65.8285	0	0	0	0	21.9428	0.333333	1	31.1701	0	0	0	0	10.39	0.333333	5	17.3679	12	40.0189	3	90.3261	49.2376	6.66667
DR_009481-RA	1	65.8285	0	0	1	228.781	98.203	0.666667	2	62.3403	5	157.411	0	0	73.2504	2.33333	14	48.63	16	53.3586	2	60.2174	54.0687	10.6667
DR_009541-RA	0	0	0	0	0	0	0	0	0	0	0	0	0	0	0	0	4	13.8943	1	3.33491	0	0	5.74307	1.66667
DR_009558-RA	0	0	0	0	0	0	0	0	0	0	0	0	0	0	0	0	0	0	2	6.66982	0	0	2.22327	0.666667
DR_009561-RA	0	0	0	0	0	0	0	0	0	0	0	0	0	0	0	0	0	0	0	0	0	0	0	0
DR_009527-RA	0	0	0	0	0	0	0	0	0	0	0	0	0	0	0	0	0	0	0	0	0	0	0	0
DR_009534-RA	22	1448.23	8	1085.92	4	915.122	1149.76	11.3333	70	2181.91	106	3337.11	12	1651.75	2390.26	62.6667	1318	4578.17	1289	4305.37	124	3733.48	4205.67	911
DR_009551-RA	0	0	0	0	0	0	0	0	0	0	0	0	0	0	0	0	4	13.8943	1	3.33491	0	0	5.74307	1.66667
DR_009559-RA	0	0	0	0	0	0	0	0	1	31.1701	3	94.4465	0	0	41.8722	1.33333	9	31.2622	10	33.3491	1	30.1087	31.5733	6.66667
DR_009691-RA	0	0	0	0	0	0	0	0	1	31.1701	0	0	0	0	10.39	0.333333	0	0	0	0	0	0	0	0
DR_009676-RA	0	0	0	0	0	0	0	0	1	31.1701	0	0	1	137.646	56.2721	0.666667	0	0	0	0	0	0	0	0
DR_009692-RA	0	0	0	0	0	0	0	0	0	0	1	31.4822	0	0	10.4941	0.333333	7	24.315	13	43.3539	0	0	22.5563	6.66667
DR_009673-RA	0	0	0	0	0	0	0	0	0	0	0	0	0	0	0	0	5	17.3679	2	6.66982	0	0	8.01256	2.33333
DR_009685-RA	0	0	0	0	0	0	0	0	1	31.1701	0	0	0	0	10.39	0.333333	0	0	0	0	0	0	0	0
DR_009576-RA	1	65.8285	0	0	0	0	21.9428	0.333333	0	0	0	0	0	0	0	0	0	0	2	6.66982	0	0	2.22327	0.666667
DR_009600-RA	0	0	0	0	0	0	0	0	0	0	0	0	0	0	0	0	0	0	0	0	0	0	0	0
DR_009606-RA	0	0	0	0	0	0	0	0	0	0	0	0	0	0	0	0	3	10.4207	5	16.6746	1	30.1087	19.068	3
DR_009616-RA	0	0	0	0	0	0	0	0	0	0	0	0	0	0	0	0	0	0	0	0	0	0	0	0
DR_009741-RA	0	0	0	0	0	0	0	0	0	0	0	0	0	0	0	0	0	0	0	0	0	0	0	0
DR_009751-RA	0	0	0	0	0	0	0	0	0	0	0	0	0	0	0	0	1	3.47357	5	16.6746	0	0	6.71604	2
DR_009758-RA	0	0	0	0	0	0	0	0	0	0	0	0	0	0	0	0	0	0	0	0	0	0	0	0
DR_009756-RA	0	0	2	271.481	0	0	90.4936	0.666667	0	0	0	0	0	0	0	0	2	6.94715	0	0	0	0	2.31572	0.666667
DR_009763-RA	2	131.657	2	271.481	1	228.781	210.639	1.66667	5	155.851	2	62.9644	1	137.646	118.82	2.66667	48	166.732	41	136.731	7	210.761	171.408	32
DR_009719-RA	0	0	0	0	0	0	0	0	0	0	0	0	0	0	0	0	1	6.94715	0	0	0	0	2.31572	0.666667
DR_009737-RA	1	65.8285	0	0	0	0	21.9428	0.333333	6	187.021	7	220.375	1	137.646	181.681	4.66667	17	59.0507	21	70.0331	3	90.3261	73.1367	13.6667
DR_009700-RA	0	0	0	0	0	0	0	0	0	0	0	0	0	0	0	0	2	6.94715	0	0	0	0	2.31572	0.666667
DR_009704-RA	3	197.485	3	407.221	0	0	201.569	2	8	249.361	4	125.929	1	137.646	170.979	4.33333	59	204.941	51	170.081	4	120.435	165.152	38
DR_009708-RA	0	0	0	0	0	0	0	0	0	0	0	0	1	137.646	45.8821	0.333333	0	0	0	0	0	0	0	0
DR_009646-RA	0	0	0	0	0	0	0	0	0	0	1	31.4822	0	0	10.4941	0.333333	3	10.4207	0	0	0	0	3.47357	1
DR_009640-RA	0	0	0	0	0	0	0	0	0	0	0	0	0	0	0	0	1	3.47357	1	3.33491	0	0	2.26949	0.666667
DR_009808-RA	0	0	0	0	0	0	0	0	0	0	0	0	0	0	0	0	2	6.94715	1	3.33491	1	30.1087	13.4636	1.33333
DR_009776-RA	0	0	0	0	0	0	0	0	0	0	3	94.4465	0	0	31.4822	1	8	27.7886	6	20.0095	0	0	15.9327	4.66667
DR_009880-RA	0	0	0	0	0	0	0	0	0	0	0	0	0	0	0	0	0	0	0	0	0	0	0	0
DR_009891-RA	0	0	0	0	0	0	0	0	0	0	2	62.9644	1	137.646	66.8702	1	6	20.8414	9	30.0142	0	0	16.9519	5
DR_009907-RA	0	0	0	0	0	0	0	0	0	0	0	0	0	0	0	0	1	3.47357	0	0	0	0	1.15786	0.333333
DR_009876-RA	0	0	0	0	0	0	0	0	1	31.1701	0	0	0	0	10.39	0.333333	1	3.47357	0	0	0	0	1.15786	0.333333
DR_009921-RA	6	394.971	1	135.74	0	0	176.904	2.33333	9	280.531	3	94.4465	1	137.646	170.875	4.33333	36	125.049	43	146.736	4	120.435	130.74	28
DR_009924-RA	2	131.657	0	0	0	0	43.8856	0.666667	5	155.851	4	125.929	0	0	93.9265	3	23	83.3658	17	56.6935	6	180.652	106.904	15.6667
DR_009928-RA	0	0	0	0	0	0	0	0	1	31.1701	1	31.4822	0	0	20.8841	0.666667	2	6.94715	1	3.33491	0	0	3.42735	1
DR_009518-RA	0	0	0	0	0	0	0	0	0	0	0	0	0	0	0	0	3	10.4207	5	16.6746	1	30.1087	19.068	3
DR_009524-RA	2	131.657	0	0	0	0	43.8856	0.666667	5	155.851	0	0	0	0	51.9502	1.66667	5	17.3679	8	26.6793	2	60.2174	34.7548	5
DR_009835-RA	0	0	0	0	0	0	0	0	2	62.3403	0	0	0	0	20.7801	0.666667	1	3.47357	2	6.66982	1	30.1087	13.4174	1.33333
DR_009857-RA	1	65.8285	0	0	0	0	21.9428	0.333333	2	62.3403	2	62.9644	1	137.646	87.6503	1.66667	46	159.784	30	100.047	4	120.435	126.755	26.6667
DR_009823-RA	0	0	0	0	0	0	0	0	2	62.3403	0	0	0	0	20.7801	0.666667	4	13.8943	10	33.3491	1	30.1087	25.784	5
DR_009828-RA	1	65.8285	0	0	0	0	21.9428	0.333333	0	0	4	125.929	1	137.646	87.8583	1.66667	3	10.4207	7	23.3444	1	30.1087	21.2913	3.66667
DR_009831-RA	0	0	7	950.183	0	0	316.728	2.33333	4	124.681	2	62.9644	1	137.646	108.43	2.33333	1	3.47357	4	13.3396	0	0	5.60441	1.66667
DR_009818-RA	0	0	1	135.74	0	0	45.2468	0.333333	0	0	0	0	0	0	0	0	0	0	0	0	0	0	0	0
DR_009844-RA	0	0	0	0	0	0	0	0	0	0	0	0	0	0	0	0	0	0	0	0	0	0	0	0
DR_009846-RA	0	0	0	0	0	0	0	0	0	0	0	0	0	0	0	0	0	0	0	0	0	0	0	0
DR_009851-RA	1	65.8285	2	271.481	0	0	112.436	1	13	405.212	3	94.4465	4	550.585	350.081	6.66667	48	166.732	66	220.104	4	120.435	169.09	39.3333
DR_009983-RA	0	0	2	271.481	0	0	90.4936	0.666667	1	31.1701	0	0	0	0	10.39	0.333333	10	34.7357	7	23.3444	1	30.1087	29.3963	6
DR_009994-RA	0	0	0	0	0	0	0	0	0	0	0	0	0	0	0	0	1	3.47357	2	6.66982	1	30.1087	13.4174	1.33333
DR_010002-RA	2	131.657	2	271.481	0	0	134.379	1.33333	0	0	0	0	0	0	0	0	0	0	0	0	0	0	0	0
DR_010014-RA	0	0	0	0	0	0	0	0	0	0	0	0	0	0	0	0	0	0	0	0	0	0	0	0
DR_009962-RA	0	0	0	0	0	0	0	0	4	124.681	2	62.9644	0	0	62.5483	2	7	24.315	13	43.3539	0	0	22.5563	6.66667
DR_009971-RA	2	131.657	1	135.74	0	0	89.1325	1	0	0	3	94.4465	2	275.292	123.246	1.66667	12	41.6829	8	26.6793	2	60.2174	42.8599	7.33333
DR_009987-RA	1	65.8285	1	135.74	0	0	67.1896	0.666667	0	0	0	0	0	0	0	0	2	6.94715	4	13.3396	1	30.1087	16.7985	2.33333
DR_010012-RA	0	0	1	135.74	0	0	45.2468	0.333333	0	0	0	0	0	0	0	0	3	10.4207	3	10.0047	0	0	6.80848	2
DR_010039-RA	1	65.8285	3	407.221	0	0	157.683	1.33333	5	155.851	8	251.857	2	275.292	227.667	5	26	90.3129	23	76.703	6	180.652	115.889	18.3333
DR_010020-RA	0	0	0	0	0	0	0	0	1	31.1701	1	31.4822	1	137.646	66.7662	1	2	6.94715	2	6.66982	0	0	4.53899	1.33333
DR_010028-RA	4	263.314	2	271.481	0	0	178.265	2	1	31.1701	1	31.4822	2	275.292	112.648	1.33333	13	45.1564	10	33.3491	0	0	26.1685	7.66667
DR_010045-RA	2	131.657	0	0	0	0	43.8856	0.666667	12	374.042	11	346.304	2	275.292	331.879	8.33333	72	250.097	74	246.783	8	240.87	245.917	51.3333
DR_010197-RA	0	0	0	0	0	0	0	0	0	0	3	94.4465	0	0	31.4822	1	13	45.1564	14	46.6888	4	120.435	70.76	10.3333
DR_010171-RA	0	0	0	0	0	0	0	0	1	31.1701	3	94.4465	1	137.646	87.7543	1.66667	1	3.47357	1	3.33491	0	0	2.26949	0.666667
DR_010183-RA	0	0	0	0	0	0	0	0	0	0	0	0	0	0	0	0	0	0	0	0	0	0	0	0
DR_010187-RA	2	131.657	0	0	2	457.561	196.406	1.33333	0	0	2	62.9644	2	275.292	112.752	1.33333	6	20.8414	2	6.66982	0	0	9.17042	2.66667
DR_010198-RA	0	0	0	0	0	0	0	0	0	0	0	0	0	0	0	0	0	0	0	0	0	0	0	0
DR_010160-RA	0	0	0	0	0	0	0	0	0	0	2	62.9644	0	0	20.9881	0.666667	1	3.47357	0	3.33491	0	0	2.26949	0.666667
DR_010118-RA	0	0	3	407.221	0	0	135.74	1	2	62.3403	2	62.9644	2	275.292	133.532	2	7	24.315	12	40.0189	1	30.1087	31.4809	6.66667
DR_010145-RA	4	263.314	1	135.74	1	228.781	209.278	2	5	155.851	0	0	0	0	51.9502	1.66667	13	45.1564	7	23.3444	2	60.2174	42.9061	7.33333
DR_010131-RA	0	0	0	0	0	0	0	0	0	0	0	0	0	0	0	0	1	3.47357	0	0	0	0	1.15786	0.333333
DR_010137-RA	0	0	0	0	0	0	0	0	1	31.1701	0	0	0	0	10.39	0.333333	0	0	5	16.6746	1	30.1087	15.5944	2
DR_010154-RA	1	65.8285	0	0	0	0	21.9428	0.333333	0	0	0	0	0	0	0	0	0	0	1	3.33491	0	0	1.11164	0.333333
DR_010264-RA	0	0	0	0	0	0	0	0	0	0	0	0	0	0	0	0	0	0	0	0	0	0	0	0
DR_010215-RA	0	0	0	0	0	0	0	0	1	31.1701	0	0	0	0	10.39	0.333333	0	0	0	0	0	0	0	0
DR_010244-RA	0	0	0	0	0	0	0	0	0	0	0	0	0	0	0	0	3	10.4207	1	3.33491	1	30.1087	14.6214	1.66667
DR_010357-RA	0	0	0	0	0	0	0	0	0	0	0	0	0	0	0	0	0	0	0	0	0	0	0	0
DR_010372-RA	0	0	0	0	0	0	0	0	0	0	0	0	0	0	0	0	0	0	0	0	0	0	0	0
DR_010389-RA	0	0	0	0	0	0	0	0	0	0	0	0	0	0	0	0	0	0	0	0	0	0	0	0
DR_010390-RA	0	0	0	0	0	0	0	0	0	0	0	0	0	0	0	0	3	10.4207	2	6.66982	1	30.1087	15.7331	2
DR_010363-RA	0	0	0	0	0	0	0	0	1	31.1701	1	31.4822	0	0	20.8841	0.666667	19	65.9979	9	30.0142	1	30.1087	42.0403	9.66667
DR_010380-RA	0	0	0	0	0	0	0	0	0	0	0	0	0	0	0	0	3	10.4207	0	0	0	0	3.47357	1
DR_010393-RA	1	65.8285	0	0	0	0	21.9428	0.333333	2	62.3403	1	31.4822	1	137.646	77.1562	1.33333	7	24.315	10	33.3491	1	30.1087	29.2576	6
DR_010395-RA	0	0	0	0	0	0	0	0	0	0	0	0	0	0	0	0	0	0	0	0	0	0	0	0
DR_010396-RA	0	0	0	0	0	0	0	0	0	0	0	0	0	0	0	0	0	0	0	0	0	0	0	0
DR_010403-RA	3	197.485	0	0	0	0	65.8285	1	2	62.3403	0	0	0	0	20.7801	0.666667	3	10.4207	6	20.0095	2	60.2174	30.2159	3.66667
DR_010422-RA	0	0	0	0	0	0	0	0	0	0	2	62.9644	0	0	20.9881	0.666667	0	0	1	3.33491	0	0	1.11164	0.333333
DR_010414-RA	0	0	0	0	0	0	0	0	0	0	0	0	0	0	0	0	0	0	0	0	0	0	0	0
DR_010421-RA	0	0	0	0	0	0	0	0	0	0	0	0	0	0	0	0	1	3.47357	0	0	0	0	1.15786	0.333333
DR_010488-RA	0	0	0	0	0	0	0	0	0	0	0	0	0	0	0	0	1	3.47357	0	0	1	30.1087	11.1941	0.666667
DR_010500-RA	2	131.657	2	271.481	0	0	134.379	1.33333	1	31.1701	2	62.9644	1	137.646	77.2602	1.33333	22	76.4186	28	93.3775	3	90.3261	86.7074	17.6667
DR_010448-RA	0	0	1	135.74	0	0	45.2468	0.333333	5	155.851	4	125.929	2	275.292	185.691	3.66667	27	93.7865	51	170.081	4	120.435	128.101	27.3333
DR_010464-RA	0	0	0	0	0	0	0	0	1	31.1701	3	94.4465	0	0	41.8722	1.33333	6	20.8414	5	16.6746	0	0	12.5053	3.66667
DR_010303-RA	0	0	0	0	0	0	0	0	2	62.3403	0	0	0	0	20.7801	0.666667	9	31.2622	5	16.6746	0	0	15.9789	4.66667
DR_010266-RA	0	0	0	0	0	0	0	0	0	0	0	0	0	0	0	0	0	0	0	0	0	0	0	0
DR_010277-RA	0	0	0	0	0	0	0	0	1	31.1701	0	0	0	0	10.39	0.333333	1	3.47357	3	10.0047	0	0	4.49277	1.33333
DR_010288-RA	1	65.8285	0	0	0	0	21.9428	0.333333	1	31.1701	3	94.4465	0	0	41.8722	1.33333	16	55.5772	12	40.0189	0	0	31.8654	9.33333
DR_010302-RA	2	131.657	0	0	0	0	43.8856	0.666667	0	0	1	31.4822	0	0	10.4941	0.333333	3	13.8943	6	23.3444	2	90.3261	42.5216	4.66667
DR_010284-RA	1	65.8285	2	271.481	0	0	112.436	1	0	0	0	0	1	137.646	45.8821	0.333333	3	10.4207	3	10.0047	0	0	6.80848	2
DR_010285-RA	0	0	0	0	0	0	0	0	1	31.1701	0	0	0	0	10.39	0.333333	0	0	0	0	1	30.1087	10.0362	0.333333
DR_010313-RA	0	0	0	0	0	0	0	0	2	62.3403	0	0	0	0	20.7801	0.666667	0	0	1	3.33491	0	0	1.11164	0.333333
DR_010315-RA	0	0	0	0	0	0	0	0	0	0	1	31.4822	0	0	10.4941	0.333333	1	3.47357	5	16.6746	1	30.1087	16.7523	2.33333
DR_010330-RA	0	0	0	0	0	0	0	0	2	62.3403	1	31.4822	0	0	31.2741	1	5	17.3679	5	16.6746	0	0	11.3475	3.33333
DR_010326-RA	0	0	0	0	0	0	0	0	2	62.3403	0	0	0	0	20.7801	0.666667	3	55.5772	2	40.0189	0	0	31.8654	9.33333
DR_010519-RA	0	0	0	0	0	0	0	0	0	0	0	0	0	0	0	0	0	0	0	0	0	0	0	0
DR_010518-RA	0	0	0	0	0	0	0	0	0	0	0	0	0	0	0	0	1	3.47357	1	3.33491	0	0	2.26949	0.666667
DR_010521-RA	0	0	0	0	0	0	0	0	2	62.3403	2	62.9644	1	137.646	87.6503	1.66667	9	31.2622	20	66.6982	1	30.1087	42.6897	10
DR_010528-RA	0	0	0	0	0	0	0	0	0	0	0	0	0	0	0	0	1	3.47357	0	0	1	30.1087	11.1941	0.666667
DR_010525-RA	1	65.8285	0	0	0	0	21.9428	0.333333	0	0	0	0	0	0	0	0	3	10.4207	5	16.6746	0	0	9.03176	2.66667
DR_010533-RA	0	0	1	135.74	0	0	45.2468	0.333333	2	62.3403	2	62.9644	1	137.646	87.6503	1.66667	7	24.315	24	80.0379	2	60.2174	54.8568	11
DR_010631-RA	0	0	0	0	0	0	0	0	0	0	0	0	0	0	0	0	0	0	0	0	0	0	0	0
DR_010643-RA	0	0	0	0	0	0	0	0	0	0	0	0	0	0	0	0	0	0	0	0	0	0	0	0
DR_010650-RA	0	0	0	0	0	0	0	0	0	0	1	31.4822	0	0	10.4941	0.333333	1	3.47357	2	6.66982	0	0	3.38113	1
DR_010657-RA	0	0	0	0	0	0	0	0	1	31.1701	1	31.4822	0	0	20.8841	0.666667	2	6.94715	0	0	1	30.1087	12.3519	1
DR_010667-RA	0	0	0	0	0	0	0	0	0	0	0	0	0	0	0	0	0	0	0	0	0	0	0	0
DR_010688-RA	0	0	0	0	0	0	0	0	0	0	0	0	0	0	0	0	0	0	1	3.33491	1	30.1087	11.1479	0.666667
DR_010694-RA	3	197.485	5	678.702	2	457.561	444.583	3.33333	12	374.042	14	440.751	2	275.292	363.362	9.33333	97	336.937	104	346.831	8	240.87	308.212	69.6667
DR_010566-RA	0	0	0	0	0	0	0	0	0	0	0	0	0	0	0	0	0	0	0	0	0	0	0	0
DR_010575-RA	0	0	0	0	0	0	0	0	0	0	1	31.4822	0	0	10.4941	0.333333	2	6.94715	4	13.3396	0	0	6.76226	2
DR_010579-RA	0	0	1	135.74	2	457.561	197.767	1	6	187.021	7	220.375	1	137.646	181.681	4.66667	27	93.7865	65	216.769	4	120.435	143.664	32
DR_010833-RA	0	0	4	542.962	0	0	180.987	1.33333	2	93.5104	2	62.9644	2	275.292	143.922	2.33333	2	6.94715	2	6.66982	0	0	4.53899	1.33333
DR_010855-RA	0	0	0	0	0	0	0	0	0	0	0	0	0	0	0	0	0	0	0	0	1	30.1087	10.0362	0.333333
DR_010839-RA	5	329.142	1	135.74	1	228.781	231.221	2.33333	8	249.361	7	220.375	2	275.292	248.343	5.66667	64	222.309	60	200.095	8	240.87	221.091	44
DR_010850-RA	0	0	0	0	0	0	0	0	1	31.1701	0	0	0	0	10.39	0.333333	8	27.7886	5	16.6746	0	0	14.821	4.33333
DR_010700-RA	6	394.971	0	0	1	228.781	207.917	2.33333	14	467.552	14	440.751	4	550.585	486.296	11	9	31.2622	27	90.0426	4	120.435	80.5798	13.3333
DR_010723-RA	1	65.8285	2	271.481	0	0	112.436	1	4	124.681	4	125.929	1	137.646	129.418	3	27	93.7865	29	96.7124	1	30.1087	73.5359	19
DR_010701-RA	0	0	1	135.74	0	0	45.2468	0.333333	9	280.531	7	220.375	1	137.646	212.851	5.66667	58	201.467	75	250.118	4	120.435	190.673	45.6667
DR_010707-RA	0	0	2	271.481	0	0	90.4936	0.666667	0	0	0	0	0	0	0	0	1	3.47357	1	3.33491	0	0	2.26949	0.666667
DR_010806-RA	1	65.8285	0	0	0	0	21.9428	0.333333	2	62.3403	1	31.4822	1	137.646	77.1562	1.33333	14	48.63	11	36.684	0	0	28.438	8.33333
DR_010807-RA	1	65.8285	0	0	0	0	21.9428	0.333333	0	0	0	0	0	0	0	0	0	0	2	6.66982	0	0	2.22327	0.666667
DR_010902-RA	1	65.8285	0	0	0	0	21.9428	0.333333	0	0	0	0	0	0	0	0	3	10.4207	3	10.0047	0	0	6.80848	2
DR_010895-RA	0	0	0	0	0	0	0	0	0	0	0	0	0	0	0	0	0	0	0	0	0	0	0	0
DR_010919-RA	0	0	0	0	0	0	0	0	0	0	0	0	0	0	0	0	0	0	0	0	0	0	0	0
DR_010925-RA	2	131.657	0	0	0	0	43.8856	0.666667	3	93.5104	1	31.4822	0	0	41.6642	1.33333	21	72.945	18	60.0284	1	30.1087	54.3607	13.3333
DR_010936-RA	6	394.971	2	271.481	2	457.561	374.671	3.33333	5	155.851	7	220.375	0	0	125.409	4	45	156.311	54	180.085	6	180.652	172.349	35
DR_010865-RA	0	0	1	135.74	0	0	45.2468	0.333333	0	0	2	62.9644	0	0	20.9881	0.666667	0	0	1	3.33491	0	0	1.11164	0.333333
DR_010876-RA	0	0	0	0	0	0	0	0	0	0	0	0	0	0	0	0	0	0	0	0	0	0	0	0
DR_010881-RA	0	0	0	0	0	0	0	0	2	62.3403	1	31.4822	0	0	31.2741	1	7	24.315	5	16.6746	0	0	13.6632	4
DR_010880-RA	0	0	0	0	0	0	0	0	0	0	0	0	0	0	0	0	0	0	0	0	0	0	0	0
DR_010772-RA	0	0	0	0	0	0	0	0	0	0	0	0	0	0	0	0	6	20.8414	2	6.66982	1	30.1087	19.2067	3
DR_010781-RA	7	460.799	2	271.481	3	686.342	472.874	4	6	187.021	3	94.4465	8	1101.17	460.879	5.66667	42	145.89	27	90.0426	1	30.1087	88.6805	23.3333
DR_010801-RA	0	0	0	0	0	0	0	0	0	0	0	0	0	0	0	0	0	0	0	0	0	0	0	0
DR_010790-RA	0	0	0	0	0	0	0	0	2	62.3403	0	0	0	0	20.7801	0.666667	3	10.4207	1	3.33491	0	0	4.58521	1.33333
DR_010995-RA	0	0	0	0	0	0	0	0	3	93.5104	2	62.9644	0	0	52.1582	1.66667	1	3.47357	0	0	0	0	1.15786	0.333333
DR_011001-RA	0	0	0	0	0	0	0	0	0	0	0	0	0	0	0	0	2	6.94715	1	3.33491	0	0	3.42735	1
DR_011008-RA	1	65.8285	0	0	0	0	21.9428	0.333333	0	0	0	0	0	0	0	0	0	0	0	0	0	0	0	0
DR_011015-RA	0	0	0	0	0	0	0	0	0	0	2	62.9644	0	0	20.9881	0.666667	2	6.94715	2	6.66982	0	0	4.53899	1.33333
DR_011016-RA	0	0	0	0	0	0	0	0	0	0	0	0	0	0	0	0	1	3.47357	0	0	0	0	1.15786	0.333333
DR_011020-RA	0	0	0	0	0	0	0	0	0	0	0	0	0	0	0	0	1	3.47357	0	0	0	0	1.15786	0.333333
DR_011025-RA	1	65.8285	0	0	0	0	21.9428	0.333333	0	0	2	62.9644	0	0	20.9881	0.666667	2	6.94715	3	10.0047	0	0	5.65063	1.66667
DR_011038-RA	0	0	0	0	0	0	0	0	0	0	0	0	0	0	0	0	0	0	0	0	0	0	0	0
DR_011090-RA	0	0	0	0	0	0	0	0	0	0	0	0	0	0	0	0	0	0	0	0	0	0	0	0
DR_011105-RA	0	0	0	0	0	0	0	0	4	124.681	1	31.4822	0	0	52.0542	1.66667	16	55.5772	14	46.6888	1	30.1087	44.1249	10.3333
DR_011109-RA	0	0	0	0	0	0	0	0	0	0	0	0	0	0	0	0	4	13.8943	2	6.66982	0	0	6.85471	2
DR_011110-RA	0	0	0	0	0	0	0	0	0	0	0	0	0	0	0	0	4	13.8943	4	13.3396	0	0	9.07798	2.66667
DR_011134-RA	0	0	0	0	0	0	0	0	0	0	0	0	0	0	0	0	1	3.47357	5	16.6746	0	0	6.71604	2
DR_011131-RA	0	0	0	0	0	0	0	0	3	93.5104	8	251.857	0	0	115.123	3.66667	13	45.1564	18	60.0284	2	60.2174	55.1341	11
DR_011158-RA	0	0	0	0	0	0	0	0	0	0	0	0	0	0	0	0	0	0	0	0	0	0	0	0
DR_011114-RA	0	0	0	0	0	0	0	0	0	0	0	0	0	0	0	0	2	6.94715	0	0	0	0	2.31572	0.666667
DR_011120-RA	1	65.8285	4	542.962	0	0	202.93	1.66667	6	187.021	1	31.4822	1	137.646	118.716	2.66667	19	65.9979	21	70.0331	4	120.435	85.4886	14.6667
DR_010972-RA	5	329.142	4	542.962	0	0	290.701	3	6	187.021	6	188.893	3	412.939	262.951	5	56	194.52	51	170.081	5	150.543	171.715	37.3333
DR_010967-RA	1	65.8285	0	0	0	0	21.9428	0.333333	3	93.5104	4	125.929	0	0	73.1464	2.33333	17	62.5243	32	106.717	3	90.3261	86.5225	17.6667
DR_011189-RA	0	0	0	0	0	0	0	0	0	0	0	0	0	0	0	0	2	6.94715	2	6.66982	0	0	4.53899	1.33333
DR_011185-RA	0	0	0	0	0	0	0	0	0	0	0	0	0	0	0	0	0	0	1	3.33491	0	0	1.11164	0.333333
DR_011215-RA	0	0	0	0	0	0	0	0	0	0	1	31.4822	0	0	10.4941	0.333333	0	0	0	0	0	0	0	0
DR_011351-RA	0	0	0	0	0	0	0	0	1	31.1701	0	0	3	412.939	148.036	1.33333	0	0	1	3.33491	1	30.1087	11.1479	0.666667
DR_011354-RA	0	0	0	0	0	0	0	0	0	0	0	0	0	0	0	0	0	0	0	0	0	0	0	0
DR_011327-RA	0	0	0	0	0	0	0	0	0	0	0	0	0	0	0	0	1	3.47357	0	0	0	0	1.15786	0.333333
DR_011242-RA	2	131.657	0	0	0	0	43.8856	0.666667	0	0	1	31.4822	0	0	10.4941	0.333333	32	111.154	4	13.3396	2	60.2174	61.5705	12.6667
DR_011258-RA	0	0	0	0	0	0	0	0	1	31.1701	2	62.9644	0	0	31.3782	1	3	10.4207	8	26.6793	1	30.1087	22.4029	4
DR_011244-RA	0	0	0	0	0	0	0	0	0	0	0	0	0	0	0	0	0	0	0	0	0	0	0	0
DR_011444-RA	0	0	0	0	1	228.781	76.2602	0.333333	0	0	0	0	0	0	0	0	1	3.47357	1	3.33491	0	0	2.26949	0.666667
DR_011434-RA	0	0	1	135.74	0	0	45.2468	0.333333	2	62.3403	1	31.4822	1	137.646	77.1562	1.33333	9	31.2622	11	36.684	0	0	22.6487	6.66667
DR_011447-RA	0	0	0	0	0	0	0	0	0	0	0	0	0	0	0	0	1	3.47357	3	10.0047	1	30.1087	14.529	1.66667
DR_011357-RA	0	0	0	0	0	0	0	0	0	0	1	31.4822	0	0	10.4941	0.333333	2	6.94715	2	6.66982	0	0	4.53899	1.33333
DR_011376-RA	4	263.314	1	135.74	1	228.781	209.278	2	6	187.021	4	125.929	2	275.292	196.081	4	46	159.784	53	176.75	1	30.1087	122.214	33.3333
DR_011369-RA	1	65.8285	0	0	0	0	21.9428	0.333333	1	31.1701	0	0	0	0	10.39	0.333333	10	34.7357	10	33.3491	2	60.2174	42.7674	7.33333
DR_011498-RA	0	0	1	135.74	0	0	45.2468	0.333333	0	0	0	0	0	0	0	0	2	6.94715	1	3.33491	0	0	3.42735	1
DR_011514-RA	0	0	0	0	0	0	0	0	0	0	0	0	0	0	0	0	2	6.94715	0	0	0	0	2.31572	0.666667
DR_011519-RA	4	263.314	4	542.962	3	686.342	497.539	3.66667	38	1184.46	40	1259.29	4	550.585	998.112	27.3333	558	1938.25	436	1457.36	62	1866.74	1754.12	352.333
DR_011489-RA	0	0	0	0	0	0	0	0	0	0	0	0	0	0	0	0	0	0	0	0	0	0	0	0
DR_011497-RA	0	0	0	0	0	0	0	0	0	0	0	0	0	0	0	0	2	6.94715	1	3.33491	0	0	3.42735	1
DR_011487-RA	1	65.8285	2	271.481	0	0	112.436	1	2	62.3403	0	0	0	0	20.7801	0.666667	2	6.94715	7	23.3444	0	0	10.0972	3
DR_011427-RA	0	0	0	0	0	0	0	0	0	0	0	0	0	0	0	0	5	17.3679	3	10.0047	0	0	9.1242	2.66667
DR_011391-RA	0	0	0	0	0	0	0	0	0	0	1	31.4822	1	137.646	56.3761	0.666667	5	17.3679	2	6.66982	0	0	8.01256	2.33333
DR_011392-RA	0	0	0	0	0	0	0	0	0	0	0	0	0	0	0	0	0	0	0	0	0	0	0	0
DR_011292-RA	0	0	0	0	0	0	0	0	1	31.1701	1	31.4822	0	0	20.8841	0.666667	4	13.8943	5	16.6746	1	30.1087	20.2258	3.33333
DR_011294-RA	0	0	0	0	0	0	0	0	1	31.1701	0	0	0	0	10.39	0.333333	2	6.94715	1	3.33491	0	0	3.42735	1
DR_011284-RA	0	0	0	0	0	0	0	0	0	0	1	31.4822	1	137.646	56.3761	0.666667	1	3.47357	3	10.0047	1	30.1087	14.529	1.66667
DR_011304-RA	0	0	0	0	1	228.781	76.2602	0.333333	0	0	0	0	0	0	0	0	2	6.94715	1	3.33491	0	0	3.42735	1
DR_011286-RA	0	0	0	0	0	0	0	0	0	0	0	0	0	0	0	0	0	0	0	0	0	0	0	0
DR_011615-RA	0	0	0	0	0	0	0	0	0	0	0	0	0	0	0	0	10	34.7357	9	30.0142	0	0	21.5833	6.33333
DR_011633-RA	1	65.8285	0	0	0	0	21.9428	0.333333	1	31.1701	0	0	0	0	10.39	0.333333	6	20.8414	14	46.6888	1	30.1087	32.5463	7
DR_011637-RA	2	131.657	1	135.74	0	0	89.1325	1	1	31.1701	1	31.4822	0	0	20.8841	0.666667	6	20.8414	13	43.3539	1	30.1087	31.4347	6.66667
DR_011473-RA	0	0	0	0	0	0	0	0	0	0	0	0	0	0	0	0	0	0	0	0	0	0	0	0
DR_011559-RA	0	0	0	0	0	0	0	0	0	0	0	0	0	0	0	0	0	0	0	0	0	0	0	0
DR_011562-RA	1	65.8285	1	135.74	0	0	67.1896	0.666667	10	311.701	5	157.411	2	275.292	248.135	5.66667	34	118.101	18	60.0284	3	90.3261	89.4853	18.3333
DR_011549-RA	0	0	0	0	0	0	0	0	0	0	0	0	0	0	0	0	0	0	0	0	0	0	0	0
DR_011593-RA	0	0	1	135.74	0	0	45.2468	0.333333	3	93.5104	2	62.9644	1	137.646	98.0403	2	39	135.469	42	140.066	4	120.435	131.99	28.3333
DR_011589-RA	0	0	0	0	0	0	0	0	0	0	0	0	0	0	0	0	0	0	0	0	0	0	0	0
DR_011592-RA	3	197.485	1	135.74	0	0	111.075	1.33333	0	0	0	0	1	137.646	45.8821	0.333333	3	10.4207	9	30.0142	1	30.1087	23.5145	4.33333
DR_011576-RA	0	0	0	0	0	0	0	0	1	31.1701	1	31.4822	0	0	20.8841	0.666667	1	3.47357	1	3.33491	0	0	2.26949	0.666667
DR_011586-RA	0	0	0	0	0	0	0	0	0	0	0	0	0	0	0	0	0	0	0	0	0	0	0	0
DR_011706-RA	0	0	0	0	0	0	0	0	1	31.1701	0	0	0	0	10.39	0.333333	1	3.47357	3	10.0047	0	0	4.49277	1.33333
DR_011705-RA	2	131.657	2	271.481	3	686.342	363.16	2.33333	0	0	0	0	1	137.646	45.8821	0.333333	16	55.5772	18	60.0284	4	120.435	78.6801	12.6667
DR_011707-RA	0	0	0	0	0	0	0	0	0	0	0	0	0	0	0	0	3	10.4207	4	13.3396	0	0	7.92012	2.33333
DR_011709-RA	1	65.8285	5	678.702	4	915.122	553.218	3.33333	1	31.1701	1	31.4822	0	0	20.8841	0.666667	5	17.3679	2	6.66982	0	0	8.01256	2.33333
DR_011669-RA	0	0	0	0	0	0	0	0	0	0	0	0	1	137.646	45.8821	0.333333	3	10.4207	8	26.6793	0	0	12.3667	3.66667
DR_011672-RA	0	0	0	0	0	0	0	0	0	0	4	125.929	0	0	41.9762	1.33333	9	31.2622	6	20.0095	0	0	17.0905	5
DR_011651-RA	0	0	0	0	0	0	0	0	2	62.3403	0	0	0	0	20.7801	0.666667	5	17.3679	0	0	0	0	5.78929	1.66667
DR_011655-RA	1	65.8285	0	0	0	0	21.9428	0.333333	0	0	3	94.4465	1	137.646	77.3643	1.33333	29	100.734	39	130.062	7	210.761	147.185	25
DR_011645-RA	0	0	0	0	0	0	0	0	0	0	0	0	0	0	0	0	0	0	0	0	0	0	0	0
DR_011649-RA	0	0	0	0	0	0	0	0	0	0	0	0	0	0	0	0	0	0	0	0	0	0	0	0
DR_011533-RA	0	0	0	0	0	0	0	0	0	0	0	0	0	0	0	0	0	0	0	0	0	0	0	0
DR_011540-RA	0	0	0	0	0	0	0	0	0	0	0	0	0	0	0	0	1	3.47357	1	3.33491	0	0	2.26949	0.666667
DR_011742-RA	0	0	0	0	0	0	0	0	2	62.3403	0	0	0	0	20.7801	0.666667	4	13.8943	0	0	0	0	4.63143	1.33333
DR_011760-RA	0	0	2	271.481	0	0	90.4936	0.666667	0	0	1	31.4822	1	137.646	56.3761	0.666667	2	6.94715	0	0	0	0	2.31572	0.666667
DR_011750-RA	0	0	0	0	0	0	0	0	1	31.1701	0	0	0	0	10.39	0.333333	3	10.4207	1	3.33491	0	0	4.58521	1.33333
DR_011748-RA	0	0	0	0	0	0	0	0	0	0	0	0	0	0	0	0	0	0	4	13.3396	0	0	4.44655	1.33333
DR_011782-RA	0	0	1	135.74	0	0	45.2468	0.333333	0	0	0	0	0	0	0	0	0	0	0	0	0	0	0	0
DR_011791-RA	11	724.113	1	135.74	2	457.561	439.138	4.66667	9	280.531	14	440.751	2	275.292	332.191	8.33333	104	361.252	111	370.175	11	331.196	354.207	75.3333
DR_011795-RA	0	0	0	0	0	0	0	0	1	31.1701	3	94.4465	0	0	41.8722	1.33333	24	83.3658	33	110.052	2	60.2174	84.5451	19.6667
DR_011799-RA	1	65.8285	0	0	0	0	21.9428	0.333333	0	0	0	0	0	0	0	0	0	0	0	0	0	0	0	0
DR_011808-RA	0	0	0	0	0	0	0	0	1	31.1701	2	62.9644	0	0	31.3782	1	6	20.8414	5	16.6746	0	0	12.5053	3.66667
DR_011793-RA	1	65.8285	0	0	0	0	21.9428	0.333333	5	155.851	2	62.9644	2	275.292	164.702	3	9	31.2622	15	50.0237	1	30.1087	37.1315	8.33333
DR_011820-RA	0	0	0	0	0	0	0	0	0	0	0	0	0	0	0	0	0	0	0	0	0	0	0	0
DR_011835-RA	0	0	1	135.74	0	0	45.2468	0.333333	1	31.1701	2	62.9644	1	137.646	77.2602	1.33333	6	20.8414	9	30.0142	0	0	16.9519	5
DR_011856-RA	0	0	0	0	0	0	0	0	0	0	0	0	0	0	0	0	0	0	0	0	0	0	0	0
DR_011858-RA	0	0	0	0	0	0	0	0	0	0	0	0	0	0	0	0	0	0	0	0	0	0	0	0
DR_011859-RA	0	0	0	0	1	228.781	76.2602	0.333333	1	31.1701	1	31.4822	1	137.646	66.7662	1	0	0	2	6.66982	0	0	2.22327	0.666667
DR_011870-RA	0	0	0	0	0	0	0	0	0	0	0	0	0	0	0	0	0	0	0	0	0	0	0	0
DR_011943-RA	1	65.8285	0	0	0	0	21.9428	0.333333	0	0	0	0	2	275.292	91.7642	0.666667	1	3.47357	4	13.3396	0	0	5.60441	1.66667
DR_011769-RA	2	131.657	5	678.702	1	228.781	346.38	2.66667	5	155.851	7	220.375	1	137.646	171.291	4.33333	44	152.837	59	196.76	3	90.3261	146.641	35.3333
DR_011773-RA	0	0	0	0	0	0	0	0	0	0	0	0	0	0	0	0	0	0	0	0	0	0	0	0
DR_011780-RA	1	65.8285	0	0	0	0	21.9428	0.333333	3	93.5104	3	94.4465	0	0	62.6523	2	4	13.8943	6	20.0095	1	30.1087	21.3375	3.66667
DR_011991-RA	0	0	0	0	0	0	0	0	1	31.1701	0	0	0	0	10.39	0.333333	8	27.7886	8	26.6793	1	30.1087	28.1922	5.66667
DR_011996-RA	0	0	0	0	1	228.781	76.2602	0.333333	0	0	0	0	0	0	0	0	0	0	0	0	0	0	0	0
DR_011981-RA	0	0	0	0	0	0	0	0	0	0	0	0	0	0	0	0	0	0	0	0	0	0	0	0
DR_011985-RA	1	65.8285	0	0	0	0	21.9428	0.333333	0	0	1	31.4822	0	0	10.4941	0.333333	11	38.2093	7	23.3444	0	0	20.5179	6
DR_011988-RA	0	0	0	0	0	0	0	0	0	0	0	0	0	0	0	0	0	0	0	0	0	0	0	0
DR_011989-RA	0	0	0	0	1	228.781	76.2602	0.333333	0	0	0	0	1	137.646	45.8821	0.333333	9	31.2622	9	30.0142	1	30.1087	30.4617	6.33333
DR_012003-RA	0	0	0	0	0	0	0	0	0	0	0	0	0	0	0	0	0	0	0	0	0	0	0	0
DR_011925-RA	0	0	0	0	0	0	0	0	0	0	0	0	0	0	0	0	0	0	0	0	0	0	0	0
DR_011930-RA	0	0	0	0	0	0	0	0	0	0	4	125.929	0	0	41.9762	1.33333	0	0	3	10.0047	0	0	3.33491	1
DR_012092-RA	0	0	0	0	0	0	0	0	0	0	0	0	0	0	0	0	0	0	0	0	0	0	0	0
DR_012099-RA	0	0	0	0	0	0	0	0	0	0	0	0	0	0	0	0	0	0	0	0	0	0	0	0
DR_012110-RA	0	0	2	271.481	0	0	90.4936	0.666667	0	0	0	0	0	0	0	0	2	6.94715	0	0	0	0	2.31572	0.666667
DR_012094-RA	1	65.8285	1	135.74	1	228.781	143.45	1	1	31.1701	1	31.4822	1	137.646	66.7662	1	6	20.8414	5	16.6746	0	0	12.5053	3.66667
DR_012123-RA	0	0	0	0	0	0	0	0	0	0	0	0	0	0	0	0	0	0	0	0	0	0	0	0
DR_012128-RA	0	0	0	0	0	0	0	0	0	0	0	0	0	0	0	0	1	3.47357	0	0	0	0	1.15786	0.333333
DR_012129-RA	0	0	0	0	0	0	0	0	0	0	2	62.9644	1	137.646	66.8702	1	1	3.47357	0	0	0	0	1.15786	0.333333
DR_012114-RA	0	0	0	0	0	0	0	0	0	0	0	0	0	0	0	0	0	0	0	0	0	0	0	0
DR_012044-RA	2	131.657	1	135.74	1	228.781	165.393	1.33333	6	187.021	0	0	0	0	62.3403	2	58	201.467	49	163.411	7	210.761	191.88	38
DR_012049-RA	0	0	0	0	0	0	0	0	1	31.1701	2	62.9644	0	0	31.3782	1	9	31.2622	6	20.0095	0	0	17.0905	5
DR_012056-RA	2	131.657	0	0	0	0	43.8856	0.666667	3	93.5104	2	62.9644	0	0	52.1582	1.66667	11	38.2093	2	6.66982	2	60.2174	35.0322	5
DR_012136-RA	6	394.971	3	407.221	1	228.781	343.658	3.33333	18	561.062	25	787.055	4	550.585	632.901	15.6667	110	385.567	106	353.501	10	301.087	346.718	75.6667
DR_011972-RA	0	0	0	0	0	0	0	0	1	31.1701	0	0	0	0	10.39	0.333333	0	0	0	0	0	0	0	0
DR_012021-RA	0	0	0	0	0	0	0	0	0	0	0	0	0	0	0	0	0	0	0	0	0	0	0	0
DR_012172-RA	0	0	0	0	0	0	0	0	0	0	0	0	1	137.646	45.8821	0.333333	0	0	0	0	0	0	0	0
DR_012239-RA	1	65.8285	0	0	0	0	21.9428	0.333333	0	0	1	31.4822	0	0	10.4941	0.333333	5	17.3679	12	40.0189	0	0	19.1289	5.66667
DR_012238-RA	0	0	0	0	0	0	0	0	0	0	1	31.4822	0	0	10.4941	0.333333	7	24.315	3	10.0047	0	0	11.4399	3.33333
DR_012216-RA	0	0	0	0	0	0	0	0	0	0	0	0	1	137.646	45.8821	0.333333	3	10.4207	6	20.0095	1	30.1087	20.1796	3.33333
DR_012254-RA	0	0	0	0	0	0	0	0	0	0	0	0	0	0	0	0	1	3.47357	2	6.66982	0	0	3.38113	1
DR_012295-RA	0	0	0	0	0	0	0	0	0	0	0	0	0	0	0	0	0	0	0	0	0	0	0	0
DR_012304-RA	0	0	0	0	1	228.781	76.2602	0.333333	0	0	3	94.4465	0	0	31.4822	1	7	24.315	6	20.0095	0	0	14.7748	4.33333
DR_012313-RA	0	0	0	0	0	0	0	0	0	0	0	0	0	0	0	0	1	3.47357	3	10.0047	1	30.1087	14.529	1.66667
DR_012303-RA	0	0	0	0	0	0	0	0	3	93.5104	1	31.4822	1	137.646	87.5463	1.66667	9	31.2622	14	46.6888	2	60.2174	46.0561	8.33333
DR_012321-RA	0	0	0	0	0	0	0	0	0	0	0	0	0	0	0	0	0	0	0	0	0	0	0	0
DR_012378-RA	0	0	0	0	1	228.781	76.2602	0.333333	0	0	2	62.9644	0	0	20.9881	0.666667	2	6.94715	5	16.6746	1	30.1087	17.9101	2.66667
DR_012278-RA	0	0	0	0	0	0	0	0	0	0	0	0	0	0	0	0	0	0	0	0	0	0	0	0
DR_012351-RA	0	0	0	0	0	0	0	0	0	0	0	0	0	0	0	0	2	6.94715	2	6.66982	0	0	4.53899	1.33333
DR_012437-RA	1	65.8285	2	271.481	0	0	112.436	1	0	0	2	62.9644	0	0	20.9881	0.666667	6	20.8414	8	26.6793	0	0	15.8402	4.66667
DR_012445-RA	0	0	1	135.74	0	0	45.2468	0.333333	0	0	0	0	0	0	0	0	0	0	1	3.33491	0	0	1.11164	0.333333
DR_012418-RA	0	0	0	0	0	0	0	0	0	0	0	0	0	0	0	0	3	10.4207	3	10.0047	1	30.1087	16.8447	2.33333
DR_012426-RA	0	0	0	0	0	0	0	0	0	0	0	0	0	0	0	0	0	0	0	0	0	0	0	0
DR_012341-RA	1	65.8285	0	0	0	0	21.9428	0.333333	0	0	0	0	0	0	0	0	2	6.94715	1	3.33491	0	0	3.42735	1
DR_012342-RA	0	0	0	0	0	0	0	0	1	31.1701	1	31.4822	1	137.646	66.7662	1	3	10.4207	4	13.3396	2	60.2174	27.9926	3
DR_012580-RA	0	0	0	0	0	0	0	0	0	0	0	0	0	0	0	0	0	0	0	0	0	0	0	0
DR_012585-RA	0	0	0	0	0	0	0	0	0	0	0	0	0	0	0	0	2	6.94715	4	13.3396	0	0	6.76226	2
DR_012510-RA	0	0	0	0	0	0	0	0	1	31.1701	1	31.4822	0	0	20.8841	0.666667	8	27.7886	5	16.6746	1	30.1087	24.8573	4.66667
DR_012567-RA	3	197.485	0	0	0	0	65.8285	1	2	62.3403	4	125.929	1	137.646	108.638	2.33333	32	111.154	32	106.717	3	90.3261	102.733	22.3333
DR_012577-RA	1	131.657	1	135.74	0	0	89.1325	1	4	124.681	0	0	0	0	41.5602	1.33333	24	83.3658	15	50.0237	1	30.1087	54.4994	13.3333
DR_012553-RA	0	0	1	135.74	0	0	45.2468	0.333333	0	0	0	0	0	0	0	0	6	20.8414	3	10.0047	0	0	10.2821	3
DR_012550-RA	0	0	0	0	0	0	0	0	1	31.1701	0	0	0	0	10.39	0.333333	1	3.47357	0	0	0	0	1.15786	0.333333
DR_012613-RA	0	0	0	0	0	0	0	0	0	0	0	0	0	0	0	0	0	0	0	0	0	0	0	0
DR_012536-RA	0	0	0	0	0	0	0	0	1	31.1701	0	0	0	0	10.39	0.333333	0	0	1	3.33491	0	0	1.11164	0.333333
DR_012629-RA	0	0	0	0	0	0	0	0	1	31.1701	6	220.375	0	0	83.8485	2.66667	14	48.63	16	56.6935	3	90.3261	65.2165	11.3333
DR_012638-RA	1	65.8285	0	0	0	0	21.9428	0.333333	0	0	2	62.9644	0	0	20.9881	0.666667	1	3.47357	1	3.33491	2	60.2174	22.342	1.33333
DR_012642-RA	1	65.8285	1	135.74	2	457.561	219.71	1.33333	12	374.042	3	94.4465	0	0	156.163	5	12	41.6829	15	50.0237	0	0	30.5689	9
DR_012490-RA	0	0	0	0	0	0	0	0	0	0	0	0	0	0	0	0	0	0	1	3.33491	0	0	1.11164	0.333333
DR_012489-RA	6	394.971	1	135.74	2	457.561	329.424	3	12	374.042	26	818.537	2	275.292	489.29	13.3333	125	434.197	122	406.859	16	481.739	440.932	87.6667
DR_012671-RA	0	0	0	0	0	0	0	0	1	31.1701	0	0	0	0	10.39	0.333333	1	3.47357	3	13.3396	0	0	5.60441	1.66667
DR_012655-RA	2	131.657	0	0	0	0	43.8856	0.666667	0	0	0	0	0	0	0	0	1	3.47357	1	3.33491	0	0	2.26949	0.666667
DR_012661-RA	4	263.314	0	0	2	457.561	240.292	2	13	405.212	4	125.929	1	137.646	222.929	6	33	114.628	29	96.7124	4	120.435	110.592	22
DR_012408-RA	2	131.657	1	135.74	0	0	89.1325	1	3	93.5104	4	125.929	1	137.646	119.028	2.66667	36	125.049	21	70.0331	0	0	65.0273	19
DR_012680-RA	1	65.8285	0	0	0	0	21.9428	0.333333	1	31.1701	0	0	0	0	10.39	0.333333	6	20.8414	8	26.6793	2	60.2174	35.9127	5.33333
DR_012679-RA	0	0	0	0	0	0	0	0	0	0	0	0	0	0	0	0	3	10.4207	2	6.66982	1	30.1087	15.7331	2
DR_012459-RA	0	0	1	135.74	0	0	45.2468	0.333333	0	0	2	62.9644	0	0	20.9881	0.666667	5	17.3679	4	13.3396	0	0	10.2358	3
DR_012706-RA	1	65.8285	0	0	0	0	21.9428	0.333333	0	0	0	0	0	0	0	0	0	0	2	6.66982	0	0	2.22327	0.666667
DR_012709-RA	0	0	0	0	0	0	0	0	0	0	0	0	0	0	0	0	0	0	2	6.66982	0	0	2.22327	0.666667
DR_012747-RA	0	0	0	0	0	0	0	0	0	0	0	0	0	0	0	0	0	0	0	0	0	0	0	0
DR_012751-RA	0	0	0	0	0	0	0	0	0	0	0	0	0	0	0	0	0	0	4	13.3396	0	0	4.44655	1.33333
DR_012732-RA	1	65.8285	1	135.74	0	0	67.1896	0.666667	2	62.3403	6	188.893	0	0	83.7444	2.66667	27	93.7865	34	113.387	1	30.1087	79.0941	20.6667
DR_012818-RA	0	0	0	0	0	0	0	0	1	31.1701	0	0	0	0	10.39	0.333333	5	17.3679	4	13.3396	0	0	10.2358	3
DR_012826-RA	0	0	0	0	0	0	0	0	0	0	0	0	0	0	0	0	0	0	0	0	0	0	0	0
DR_012838-RA	0	0	1	135.74	0	0	45.2468	0.333333	0	0	2	62.9644	0	0	20.9881	0.666667	5	17.3679	7	23.3444	1	30.1087	23.607	4.33333
DR_012843-RA	0	0	0	0	0	0	0	0	0	0	0	0	0	0	0	0	0	0	0	0	0	0	0	0
DR_012847-RA	0	0	0	0	0	0	0	0	0	0	0	0	0	0	0	0	1	3.47357	0	0	0	0	1.15786	0.333333
DR_012920-RA	0	0	0	0	0	0	0	0	0	0	4	125.929	0	0	41.9762	1.33333	11	38.2093	8	26.6793	0	0	21.6295	6.33333
DR_012917-RA	0	0	0	0	0	0	0	0	0	0	0	0	0	0	0	0	4	13.8943	0	0	0	0	4.63143	1.33333
DR_012922-RA	0	0	0	0	0	0	0	0	2	62.3403	0	0	0	0	20.7801	0.666667	3	10.4207	1	3.33491	0	0	4.58521	1.33333
DR_012924-RA	0	0	0	0	0	0	0	0	0	0	0	0	0	0	0	0	0	0	1	3.33491	0	0	1.11164	0.333333
DR_012830-RA	1	65.8285	0	0	0	0	21.9428	0.333333	3	93.5104	0	0	1	137.646	77.0522	1.33333	3	10.4207	0	0	1	30.1087	13.5098	1.33333
DR_012938-RA	3	197.485	1	135.74	1	228.781	187.335	1.66667	4	124.681	2	62.9644	3	412.939	200.195	3	10	34.7357	21	70.0331	2	60.2174	54.9954	11
DR_012901-RA	0	0	0	0	0	0	0	0	1	31.1701	0	0	1	137.646	56.2721	0.666667	11	38.2093	4	13.3396	1	30.1087	27.2192	5.33333
DR_012768-RA	2	131.657	0	0	0	0	43.8856	0.666667	0	0	0	0	0	0	0	0	0	0	2	6.66982	0	30.1087	12.2595	1
DR_013003-RA	2	131.657	0	0	0	0	43.8856	0.666667	2	62.3403	2	62.9644	2	275.292	133.532	2	12	41.6829	8	26.6793	1	30.1087	32.8236	7
DR_013000-RA	0	0	0	0	0	0	0	0	0	0	0	0	1	137.646	45.8821	0.333333	3	10.4207	0	0	0	0	3.47357	1
DR_012995-RA	0	0	0	0	0	0	0	0	0	0	0	0	0	0	0	0	1	3.47357	0	0	0	0	1.15786	0.333333
DR_013069-RA	1	65.8285	0	0	0	0	21.9428	0.333333	0	0	0	0	0	0	0	0	0	0	2	6.66982	1	30.1087	12.2595	1
DR_013027-RA	1	65.8285	2	271.481	0	0	112.436	1	0	0	0	0	0	0	0	0	2	6.94715	5	16.6746	1	30.1087	17.9101	2.66667
DR_013021-RA	0	0	0	0	0	0	0	0	0	0	0	0	0	0	0	0	0	0	0	0	0	0	0	0
DR_013100-RA	0	0	0	0	0	0	0	0	0	0	0	0	0	0	0	0	0	0	0	0	0	0	0	0
DR_013094-RA	0	0	0	0	0	0	0	0	2	62.3403	1	31.4822	0	0	31.2741	1	2	6.94715	1	3.33491	0	0	3.42735	1
DR_012809-RA	0	0	0	0	0	0	0	0	3	93.5104	0	0	1	137.646	77.0522	1.33333	21	72.945	24	80.0379	2	60.2174	71.0668	15.6667
DR_012805-RA	1	65.8285	0	0	0	0	21.9428	0.333333	1	31.1701	1	31.4822	0	0	20.8841	0.666667	4	13.8943	9	30.0142	0	0	14.6362	4.33333
DR_013037-RA	1	65.8285	0	0	0	0	21.9428	0.333333	0	0	0	0	0	0	0	0	0	0	0	0	1	30.1087	10.0362	0.333333
DR_013082-RA	3	197.485	0	0	1	228.781	142.089	1.33333	1	31.1701	0	0	0	0	10.39	0.333333	0	0	0	0	0	0	0	0
DR_013085-RA	1	65.8285	1	135.74	2	457.561	219.71	1.33333	0	0	0	0	0	0	0	0	11	41.6829	5	16.6746	0	0	19.4525	5.66667
DR_013182-RA	0	0	0	0	0	0	0	0	0	31.1701	0	0	0	0	10.39	0.333333	0	0	4	13.3396	1	30.1087	14.4828	1.66667
DR_013183-RA	1	65.8285	0	0	0	0	21.9428	0.333333	2	62.3403	2	62.9644	0	0	41.7682	1.33333	51	177.152	72	240.114	6	180.652	199.306	43
DR_013110-RA	0	0	0	0	0	0	0	0	0	0	0	0	0	0	0	0	0	0	0	0	0	0	0	0
DR_013108-RA	0	0	1	135.74	0	0	45.2468	0.333333	0	0	0	0	0	0	0	0	1	3.47357	2	6.66982	0	0	3.38113	1
DR_013157-RA	0	0	0	0	0	0	0	0	1	31.1701	0	0	0	0	10.39	0.333333	4	17.3679	2	6.66982	2	60.2174	28.085	3
DR_013244-RA	3	197.485	2	271.481	0	0	156.322	1.66667	12	374.042	14	440.751	3	412.939	409.244	9.66667	160	555.772	124	423.534	13	391.413	456.906	100
DR_013240-RA	6	394.971	6	814.443	0	0	403.138	4	6	187.021	5	157.411	2	275.292	206.575	4.33333	20	69.4715	13	43.3539	4	120.435	77.7534	12.3333
DR_013245-RA	0	0	0	0	0	0	0	0	0	0	1	31.4822	0	0	10.4941	0.333333	1	3.47357	1	3.33491	0	0	2.26949	0.666667
DR_013160-RA	0	0	0	0	0	0	0	0	0	0	0	0	0	0	0	0	0	0	0	0	0	0	0	0
DR_013263-RA	0	0	0	0	0	0	0	0	0	0	0	0	0	0	0	0	0	0	0	0	0	0	0	0
DR_013232-RA	0	0	0	0	0	0	0	0	0	0	0	0	0	0	0	0	0	0	0	0	0	0	0	0
DR_013127-RA	0	0	0	0	0	0	0	0	0	0	0	0	0	0	0	0	3	10.4207	0	0	0	0	3.47357	1
DR_013124-RA	0	0	1	135.74	0	0	45.2468	0.333333	4	124.681	3	94.4465	0	0	73.0423	2.33333	8	27.7886	22	73.3681	0	0	33.7189	10
DR_013310-RA	2	131.657	0	0	1	228.781	120.146	1	6	187.021	8	251.857	1	137.646	192.175	5	83	288.307	62	206.765	10	301.087	265.386	51.6667
DR_013389-RA	1	65.8285	0	0	0	0	21.9428	0.333333	1	31.1701	0	0	0	0	10.39	0.333333	12	41.6829	8	26.6793	0	0	22.7874	6.66667
DR_013393-RA	0	0	0	0	0	0	0	0	0	0	0	0	0	0	0	0	0	0	0	0	0	0	0	0
DR_013340-RA	0	0	0	0	0	0	0	0	0	0	0	0	0	0	0	0	0	0	0	0	0	0	0	0
DR_013342-RA	0	0	0	0	0	0	0	0	1	31.1701	0	0	0	0	10.39	0.333333	0	0	0	0	0	0	0	0
DR_013141-RA	1	65.8285	2	271.481	0	0	112.436	1	6	187.021	2	62.9644	0	0	83.3284	2.66667	14	48.63	20	66.6982	4	120.435	78.5877	12.6667
DR_013278-RA	4	263.314	2	271.481	1	228.781	254.525	2.33333	13	405.212	12	377.786	2	275.292	352.763	9	114	395.987	103	343.496	16	481.739	407.074	77.6667
DR_013362-RA	0	0	0	0	0	0	0	0	1	31.1701	5	157.411	0	0	62.8603	2	1	3.47357	6	20.0095	1	30.1087	17.8639	2.66667
DR_013260-RA	0	0	0	0	0	0	0	0	2	62.3403	2	62.9644	0	0	41.7682	1.33333	19	65.9979	16	53.3586	2	60.2174	59.858	12.3333
DR_013438-RA	0	0	0	0	0	0	0	0	0	0	0	0	0	0	0	0	3	10.4207	0	0	0	0	3.47357	1
DR_013482-RA	1	65.8285	0	0	0	0	21.9428	0.333333	3	93.5104	0	0	0	0	31.1701	1	9	31.2622	9	30.0142	0	0	20.4255	6
DR_013499-RA	0	0	3	407.221	0	0	135.74	1	4	124.681	0	0	0	0	41.5602	1.33333	12	41.6829	19	63.3633	1	30.1087	45.0516	10.6667
DR_013450-RA	0	0	0	0	0	0	0	0	0	0	1	31.4822	1	137.646	56.3761	0.666667	0	0	0	0	0	0	0	0
DR_013458-RA	0	0	0	0	0	0	0	0	0	0	0	0	0	0	0	0	2	6.94715	3	10.0047	1	30.1087	15.6869	2
DR_013542-RA	1	65.8285	0	0	0	0	21.9428	0.333333	1	31.1701	0	0	0	0	10.39	0.333333	8	27.7886	8	26.6793	1	30.1087	28.1922	5.66667
DR_013508-RA	0	0	2	271.481	0	0	90.4936	0.666667	2	62.3403	0	0	0	0	20.7801	0.666667	6	20.8414	11	36.684	0	0	19.1752	5.66667
DR_013554-RA	0	0	0	0	0	0	0	0	2	62.3403	0	0	0	0	20.7801	0.666667	6	20.8414	5	16.6746	0	0	12.5053	3.66667
DR_013462-RA	0	0	0	0	1	228.781	76.2602	0.333333	0	0	0	0	0	0	0	0	0	0	0	0	0	0	0	0
DR_013558-RA	1	65.8285	0	0	0	0	21.9428	0.333333	1	31.1701	1	31.4822	0	0	20.8841	0.666667	1	3.47357	1	3.33491	0	0	2.26949	0.666667
DR_013625-RA	0	0	0	0	0	0	0	0	2	62.3403	1	31.4822	0	0	31.2741	1	23	79.8922	24	80.0379	1	30.1087	63.3463	16
DR_013663-RA	0	0	0	0	0	0	0	0	1	31.1701	0	0	1	137.646	56.2721	0.666667	4	13.8943	3	10.0047	0	0	7.96634	2.33333
DR_013667-RA	0	0	0	0	0	0	0	0	1	31.1701	0	0	0	0	10.39	0.333333	0	0	0	0	0	0	0	0
DR_013697-RA	0	0	0	0	0	0	0	0	0	0	0	0	0	0	0	0	1	3.47357	0	0	0	0	1.15786	0.333333
DR_013698-RA	0	0	0	0	0	0	0	0	1	31.1701	0	0	0	0	10.39	0.333333	2	6.94715	2	6.66982	0	0	4.53899	1.33333
DR_013689-RA	0	0	0	0	0	0	0	0	0	0	0	0	0	0	0	0	2	6.94715	2	6.66982	0	0	4.53899	1.33333
DR_013717-RA	0	0	0	0	0	0	0	0	0	0	0	0	0	0	0	0	0	0	0	0	0	0	0	0
DR_013726-RA	0	0	0	0	0	0	0	0	0	0	0	0	0	0	0	0	1	3.47357	0	0	0	0	1.15786	0.333333
DR_013729-RA	0	0	0	0	0	0	0	0	1	31.1701	0	0	0	0	10.39	0.333333	8	27.7886	6	20.0095	1	30.1087	25.9689	5
DR_013737-RA	0	0	0	0	0	0	0	0	0	0	0	0	0	0	0	0	0	0	0	0	0	0	0	0
DR_013762-RA	1	65.8285	1	135.74	2	457.561	219.71	1.33333	4	124.681	1	31.4822	0	0	52.0542	1.66667	16	55.5772	5	16.6746	1	30.1087	34.1201	7.33333
DR_013770-RA	0	0	0	0	1	228.781	76.2602	0.333333	2	62.3403	0	0	0	0	20.7801	0.666667	0	0	3	10.0047	0	0	3.33491	1
DR_013797-RA	1	65.8285	2	271.481	0	0	112.436	1	0	0	0	0	0	0	0	0	5	17.3679	4	13.3396	0	0	10.2358	3
DR_013820-RA	0	0	0	0	0	0	0	0	0	0	0	0	0	0	0	0	0	0	0	0	0	0	0	0
DR_013831-RA	0	0	0	0	0	0	0	0	0	0	0	0	1	137.646	45.8821	0.333333	2	6.94715	5	16.6746	2	60.2174	27.9464	3
DR_013834-RA	0	0	0	0	0	0	0	0	0	0	0	0	0	0	0	0	0	0	1	3.33491	0	0	1.11164	0.333333
DR_013870-RA	0	0	0	0	0	0	0	0	0	0	1	31.4822	0	0	10.4941	0.333333	2	6.94715	0	0	0	0	2.31572	0.666667
DR_013874-RA	0	0	0	0	0	0	0	0	0	0	0	0	0	0	0	0	0	0	0	0	0	0	0	0
DR_013876-RA	0	0	0	0	0	0	0	0	0	0	0	0	1	137.646	45.8821	0.333333	0	0	0	0	0	0	0	0
DR_013863-RA	0	0	0	0	0	0	0	0	0	0	0	0	0	0	0	0	0	0	0	0	0	0	0	0
DR_013902-RA	0	0	0	0	0	0	0	0	0	0	0	0	0	0	0	0	3	10.4207	0	0	0	0	3.47357	1
DR_013912-RA	0	0	0	0	0	0	0	0	0	0	0	0	0	0	0	0	0	0	0	0	0	0	0	0
DR_013898-RA	0	0	0	0	0	0	0	0	0	0	1	31.4822	0	0	10.4941	0.333333	5	17.3679	6	20.0095	1	30.1087	22.4953	4
DR_013915-RA	0	0	0	0	0	0	0	0	0	0	0	0	0	0	0	0	11	38.2093	5	16.6746	0	0	18.2946	5.33333
DR_013921-RA	0	0	0	0	0	0	0	0	0	0	0	0	0	0	0	0	6	20.8414	2	6.66982	0	0	9.17042	2.66667
DR_013926-RA	0	0	0	0	0	0	0	0	0	0	0	0	0	0	0	0	2	6.94715	9	30.0142	0	0	12.3205	3.66667
DR_013940-RA	6	394.971	1	135.74	0	0	176.904	2.33333	4	124.681	3	94.4465	1	137.646	118.924	2.66667	42	145.89	53	176.75	3	120.435	147.692	33
DR_013946-RA	0	0	0	0	0	0	0	0	0	0	2	62.9644	0	0	20.9881	0.666667	2	6.94715	1	3.33491	0	0	3.42735	1
DR_013951-RA	0	0	0	0	0	0	0	0	0	0	0	0	0	0	0	0	0	0	0	0	0	0	0	0
DR_013952-RA	0	0	0	0	0	0	0	0	1	31.1701	0	0	0	0	10.39	0.333333	1	3.47357	0	0	0	0	1.15786	0.333333
DR_013953-RA	0	0	0	0	0	0	0	0	0	0	0	0	0	0	0	0	2	6.94715	0	0	0	0	2.31572	0.666667
DR_013959-RA	2	131.657	0	0	0	0	43.8856	0.666667	0	0	0	0	0	0	0	0	0	0	0	0	0	0	0	0
DR_013974-RA	0	0	0	0	0	0	0	0	0	0	0	0	0	0	0	0	0	0	0	3.33491	0	0	1.11164	0.333333
DR_013976-RA	0	0	0	0	0	0	0	0	0	0	0	0	0	0	0	0	0	0	0	0	0	0	0	0
DR_013984-RA	1	65.8285	0	0	0	0	21.9428	0.333333	0	0	0	0	0	0	0	0	3	10.4207	0	0	0	0	3.47357	1
DR_000012-RA	0	0	0	0	0	0	0	0	0	0	0	0	0	0	0	0	0	0	0	0	0	0	0	0
DR_000001-RA	0	0	0	0	0	0	0	0	2	62.3403	1	31.4822	0	0	31.2741	1	5	17.3679	5	16.6746	2	60.2174	31.4199	4
DR_000037-RA	0	0	0	0	0	0	0	0	1	31.1701	0	0	1	137.646	56.2721	0.666667	1	3.47357	2	6.66982	0	0	3.38113	1
DR_000071-RA	0	0	0	0	0	0	0	0	1	31.1701	0	0	1	137.646	56.2721	0.666667	4	13.8943	4	13.3396	2	60.2174	29.1504	3.33333
DR_000079-RA	0	0	0	0	0	0	0	0	0	0	0	0	0	0	0	0	1	3.47357	0	0	1	30.1087	11.1941	0.666667
DR_000082-RA	0	0	0	0	0	0	0	0	0	0	0	0	0	0	0	0	0	0	0	0	0	0	0	0
DR_000088-RA	0	0	0	0	0	0	0	0	0	0	0	0	0	0	0	0	2	6.94715	0	0	0	0	2.31572	0.666667
DR_000111-RA	2	131.657	9	1221.66	1	228.781	527.367	4	6	187.021	0	0	3	412.939	199.987	3	38	131.996	27	90.0426	1	30.1087	84.049	22
DR_000095-RA	0	0	0	0	0	0	0	0	0	0	0	0	0	0	0	0	0	0	0	0	0	0	0	0
DR_000107-RA	0	0	0	0	1	228.781	76.2602	0.333333	1	31.1701	5	157.411	0	0	62.8603	2	20	69.4715	4	13.3396	1	30.1087	37.6399	8.33333
DR_000155-RA	0	0	0	0	0	0	0	0	0	0	0	0	1	137.646	45.8821	0.333333	2	6.94715	1	3.33491	1	30.1087	13.4636	1.33333
DR_000149-RA	0	0	0	0	0	0	0	0	0	0	0	0	0	0	0	0	0	0	1	3.33491	0	0	1.11164	0.333333
DR_000153-RA	0	0	0	0	0	0	0	0	1	31.1701	2	62.9644	0	0	31.3782	1	12	41.6829	3	10.0047	2	60.2174	37.3017	5.66667
DR_000167-RA	4	263.314	0	0	0	0	87.7713	1.33333	1	31.1701	0	0	1	137.646	56.2721	0.666667	5	17.3679	3	10.0047	0	0	9.1242	2.66667
DR_000179-RA	0	0	0	0	0	0	0	0	0	0	0	0	0	0	0	0	0	0	0	0	0	0	0	0
DR_000183-RA	0	0	0	0	0	0	0	0	0	0	0	0	0	0	0	0	2	6.94715	0	0	0	0	2.31572	0.666667
DR_000177-RA	0	0	0	0	0	0	0	0	0	0	0	0	0	0	0	0	0	0	4	13.3396	1	30.1087	14.4828	1.66667
DR_000208-RA	0	0	0	0	0	0	0	0	0	0	0	0	0	0	0	0	7	24.315	5	16.6746	2	60.2174	33.7357	4.66667
DR_000211-RA	0	0	0	0	0	0	0	0	0	0	0	0	0	0	0	0	0	0	0	0	0	0	0	0
DR_000217-RA	0	0	0	0	0	0	0	0	0	0	0	0	0	0	0	0	0	0	0	0	0	0	0	0
DR_000219-RA	0	0	0	0	0	0	0	0	0	0	0	0	0	0	0	0	1	3.47357	1	3.33491	0	0	2.26949	0.666667
DR_000248-RA	0	0	0	0	0	0	0	0	1	31.1701	1	31.4822	0	0	20.8841	0.666667	1	3.47357	1	3.33491	1	30.1087	12.3057	1
DR_000257-RA	0	0	0	0	0	0	0	0	1	31.1701	0	0	0	0	10.39	0.333333	11	38.2093	13	43.3539	1	30.1087	37.224	8.33333
DR_000258-RA	0	0	0	0	0	0	0	0	0	0	0	0	0	0	0	0	0	0	0	0	0	0	0	0
DR_000265-RA	0	0	0	0	0	0	0	0	0	0	0	0	0	0	0	0	0	0	0	0	1	30.1087	10.0362	0.333333
DR_000266-RA	0	0	0	0	0	0	0	0	0	0	0	0	0	0	0	0	0	0	1	3.33491	0	0	1.11164	0.333333
DR_000270-RA	0	0	0	0	0	0	0	0	0	0	0	0	0	0	0	0	0	0	0	0	0	0	0	0
DR_000278-RA	0	0	0	0	0	0	0	0	1	31.1701	0	0	0	0	10.39	0.333333	0	0	1	3.33491	0	0	1.11164	0.333333
DR_000286-RA	0	0	0	0	0	0	0	0	0	0	0	0	0	0	0	0	0	0	0	0	0	0	0	0
DR_000291-RA	0	0	0	0	0	0	0	0	0	0	2	62.9644	0	0	20.9881	0.666667	1	3.47357	3	10.0047	0	0	4.49277	1.33333
DR_000282-RA	0	0	0	0	1	228.781	76.2602	0.333333	0	0	1	31.4822	0	0	10.4941	0.333333	1	3.47357	1	3.33491	0	0	2.26949	0.666667
DR_000307-RA	1	65.8285	0	0	0	0	21.9428	0.333333	0	0	0	0	0	0	0	0	0	0	1	3.33491	0	0	1.11164	0.333333
DR_000317-RA	0	0	0	0	0	0	0	0	2	62.3403	0	0	1	137.646	66.6622	1	4	13.8943	3	10.0047	0	0	7.96634	2.33333
DR_000314-RA	0	0	0	0	0	0	0	0	0	0	0	0	0	0	0	0	0	0	0	0	0	0	0	0
DR_000356-RA	0	0	0	0	0	0	0	0	0	0	0	0	0	0	0	0	0	0	0	0	0	0	0	0
DR_000359-RA	0	0	0	0	0	0	0	0	0	0	1	31.4822	0	0	10.4941	0.333333	3	10.4207	1	3.33491	1	30.1087	14.6214	1.66667
DR_000383-RA	0	0	0	0	0	0	0	0	0	0	0	0	0	0	0	0	0	0	0	0	0	0	0	0
DR_000413-RA	0	0	0	0	0	0	0	0	0	0	0	0	0	0	0	0	0	0	0	0	0	0	0	0
DR_000426-RA	0	0	0	0	0	0	0	0	0	0	0	0	0	0	0	0	0	0	0	0	0	0	0	0
DR_000398-RA	0	0	1	135.74	0	0	45.2468	0.333333	0	0	0	0	0	0	0	0	1	3.47357	3	10.0047	0	0	4.49277	1.33333
DR_000402-RA	0	0	0	0	1	228.781	76.2602	0.333333	1	31.1701	0	0	0	0	10.39	0.333333	1	3.47357	0	0	0	0	1.15786	0.333333
DR_000415-RA	0	0	0	0	0	0	0	0	2	62.3403	0	0	0	0	20.7801	0.666667	5	17.3679	2	6.66982	0	0	8.01256	2.33333
DR_000422-RA	1	65.8285	0	0	1	228.781	98.203	0.666667	1	31.1701	0	0	0	0	10.39	0.333333	11	38.2093	7	23.3444	1	30.1087	30.5541	6.33333
DR_000425-RA	0	0	0	0	1	228.781	76.2602	0.333333	2	62.3403	0	0	0	0	20.7801	0.666667	0	0	0	0	0	0	0	0
DR_000428-RA	0	0	0	0	0	0	0	0	0	0	0	0	0	0	0	0	0	0	0	0	0	0	0	0
DR_000433-RA	0	0	0	0	0	0	0	0	1	31.1701	0	0	0	0	10.39	0.333333	0	0	1	3.33491	0	0	1.11164	0.333333
DR_000439-RA	0	0	0	0	0	0	0	0	0	0	0	0	0	0	0	0	2	6.94715	1	3.33491	0	0	3.42735	1
DR_000446-RA	2	131.657	0	0	0	0	43.8856	0.666667	1	31.1701	1	31.4822	0	0	20.8841	0.666667	13	45.1564	4	13.3396	1	30.1087	29.5349	6
DR_000465-RA	0	0	1	135.74	0	0	45.2468	0.333333	0	0	0	0	0	0	0	0	9	31.2622	13	43.3539	1	30.1087	34.9082	7.66667
DR_000466-RA	0	0	0	0	0	0	0	0	0	0	0	0	0	0	0	0	0	0	0	0	0	0	0	0
DR_000472-RA	0	0	0	0	0	0	0	0	2	62.3403	0	31.4822	1	137.646	77.1562	1.33333	3	10.4207	1	10.0047	1	30.1087	16.8447	2.33333
DR_000486-RA	1	65.8285	0	0	0	0	21.9428	0.333333	0	0	0	0	0	0	0	0	5	17.3679	0	0	0	0	5.78929	1.66667
DR_000477-RA	0	0	0	0	0	0	0	0	0	0	0	0	0	0	0	0	2	6.94715	0	0	0	0	2.31572	0.666667
DR_000490-RA	0	0	0	0	0	0	0	0	0	0	0	0	0	0	0	0	0	0	1	3.33491	0	0	1.11164	0.333333
DR_000498-RA	0	0	0	0	1	228.781	76.2602	0.333333	1	31.1701	0	0	0	0	10.39	0.333333	0	0	0	0	0	0	0	0
DR_000494-RA	0	0	0	0	0	0	0	0	0	0	0	0	0	0	0	0	0	0	0	0	0	0	0	0
DR_000496-RA	0	0	0	0	0	0	0	0	0	0	0	0	0	0	0	0	1	3.47357	0	0	0	0	1.15786	0.333333
DR_000511-RA	0	0	2	271.481	0	0	90.4936	0.666667	0	0	0	0	1	137.646	45.8821	0.333333	1	3.47357	3	10.0047	0	0	4.49277	1.33333
DR_000509-RA	1	65.8285	0	0	0	0	21.9428	0.333333	0	0	0	0	0	0	0	0	0	0	1	3.33491	1	30.1087	11.1479	0.666667
DR_000525-RA	0	0	0	0	0	0	0	0	5	155.851	2	62.9644	2	275.292	164.702	3	20	69.4715	25	83.3728	1	30.1087	60.9843	15.3333
DR_000526-RA	0	0	0	0	0	0	0	0	1	31.1701	1	31.4822	0	0	20.8841	0.666667	56	194.52	57	190.09	5	150.543	178.385	39.3333
DR_000528-RA	0	0	0	0	0	0	0	0	0	0	0	0	0	0	0	0	0	0	0	0	0	0	0	0
DR_000546-RA	0	0	0	0	0	0	0	0	0	0	0	0	0	0	0	0	4	13.8943	0	0	0	0	4.63143	1.33333
DR_000550-RA	3	197.485	1	135.74	0	0	111.075	1.33333	2	62.3403	6	188.893	1	137.646	129.627	3	19	65.9979	29	96.7124	4	120.435	94.3817	17.3333
DR_000551-RA	0	0	0	0	0	0	0	0	0	0	0	0	0	0	0	0	0	0	0	0	0	0	0	0
DR_000556-RA	0	0	0	0	0	0	0	0	1	31.1701	0	0	0	0	10.39	0.333333	0	0	2	6.66982	0	0	2.22327	0.666667
DR_000563-RA	0	0	0	0	0	0	0	0	0	0	0	0	0	0	0	0	0	0	2	6.66982	0	0	2.22327	0.666667
DR_000616-RA	0	0	0	0	0	0	0	0	0	0	0	0	0	0	0	0	1	3.47357	2	6.66982	0	0	3.38113	1
DR_000603-RA	2	131.657	2	271.481	0	0	134.379	1.33333	8	249.361	7	220.375	3	412.939	294.225	6	28	97.26	26	86.7077	3	90.3261	91.4313	19
DR_000605-RA	0	0	0	0	0	0	0	0	0	0	0	0	0	0	0	0	0	0	1	3.33491	0	0	1.11164	0.333333
DR_000614-RA	0	0	0	0	0	0	0	0	0	0	0	0	0	0	0	0	0	0	0	0	0	0	0	0
DR_000591-RA	0	0	0	0	0	0	0	0	0	0	0	0	0	0	0	0	1	3.47357	1	3.33491	0	0	2.26949	0.666667
DR_000607-RA	1	65.8285	0	0	0	0	21.9428	0.333333	0	0	0	0	0	0	0	0	9	31.2622	7	23.3444	0	0	18.2022	5.33333
DR_000626-RA	0	0	0	0	0	0	0	0	0	0	0	0	0	0	0	0	0	0	0	0	0	0	0	0
DR_000641-RA	0	0	0	0	0	0	0	0	0	0	0	0	0	0	0	0	0	0	0	0	0	0	0	0
DR_000629-RA	0	0	0	0	0	0	0	0	0	0	0	0	0	0	0	0	2	6.94715	2	6.66982	0	0	4.53899	1.33333
DR_000631-RA	0	0	0	0	0	0	0	0	0	0	0	0	0	0	0	0	0	0	2	6.66982	0	0	2.22327	0.666667
DR_000645-RA	0	0	0	0	0	0	0	0	1	31.1701	0	0	0	0	10.39	0.333333	1	3.47357	0	0	0	0	1.15786	0.333333
DR_000662-RA	0	0	0	0	0	0	0	0	0	0	0	0	0	0	0	0	0	0	0	0	0	0	0	0
DR_000675-RA	1	65.8285	1	135.74	1	228.781	143.45	1	2	62.3403	6	188.893	1	137.646	129.627	3	38	131.996	32	106.717	6	180.652	139.788	25.3333
DR_000687-RA	0	0	0	0	0	0	0	0	0	0	0	0	0	0	0	0	0	0	0	0	0	0	0	0
DR_000709-RA	0	0	0	0	0	0	0	0	1	31.1701	1	31.4822	1	137.646	66.7662	1	4	13.8943	1	3.33491	2	60.2174	25.8155	2.33333
DR_000735-RA	1	65.8285	0	0	1	228.781	98.203	0.666667	0	0	1	31.4822	0	0	10.4941	0.333333	6	20.8414	2	6.66982	1	30.1087	19.2067	3
DR_000746-RA	1	65.8285	1	135.74	0	0	67.1896	0.666667	2	62.3403	2	62.9644	0	0	41.7682	1.33333	11	38.2093	15	50.0237	3	90.3261	59.5197	9.66667
DR_000738-RA	0	0	0	0	0	0	0	0	0	0	0	0	0	0	0	0	1	3.47357	2	6.66982	1	30.1087	13.4174	1.33333
DR_000756-RA	3	197.485	0	0	0	0	65.8285	1	19	592.232	7	220.375	1	137.646	316.751	9	169	587.034	248	827.058	22	662.391	692.161	146.333
DR_000770-RA	0	0	0	0	0	0	0	0	0	0	0	0	0	0	0	0	0	0	2	6.66982	0	0	2.22327	0.666667
DR_000763-RA	0	0	0	0	0	0	0	0	1	31.1701	0	0	0	0	10.39	0.333333	1	3.47357	3	10.0047	1	30.1087	14.529	1.66667
DR_000785-RA	0	0	0	0	0	0	0	0	0	0	0	0	0	0	0	0	1	3.47357	3	10.0047	2	60.2174	24.5652	2
DR_000798-RA	0	0	0	0	0	0	0	0	0	0	0	0	0	0	0	0	0	0	0	0	0	0	0	0
DR_000811-RA	1	65.8285	0	0	0	0	21.9428	0.333333	6	187.021	6	188.893	0	0	125.305	4	59	204.941	60	200.095	10	301.087	235.374	43
DR_000819-RA	0	0	0	0	0	0	0	0	0	0	0	0	0	0	0	0	0	0	0	0	0	0	0	0
DR_000808-RA	0	0	0	0	0	0	0	0	0	0	0	0	0	0	0	0	0	0	0	0	0	0	0	0
DR_000812-RA	0	0	0	0	0	0	0	0	0	0	0	0	0	0	0	0	0	0	4	13.3396	0	30.1087	14.4828	1.66667
DR_000815-RA	0	0	0	0	0	0	0	0	0	0	0	0	0	0	0	0	7	24.315	6	20.0095	0	0	14.7748	4.33333
DR_000829-RA	0	0	0	0	0	0	0	0	1	31.1701	0	0	1	137.646	56.2721	0.666667	4	13.8943	8	26.6793	1	30.1087	23.5608	4.33333
DR_000859-RA	0	0	0	0	0	0	0	0	0	0	0	0	1	137.646	45.8821	0.333333	5	17.3679	3	10.0047	1	30.1087	19.1604	3
DR_000861-RA	0	0	0	0	0	0	0	0	0	0	0	0	0	0	0	0	0	0	0	0	0	0	0	0
DR_000864-RA	0	0	0	0	0	0	0	0	0	0	0	0	0	0	0	0	0	0	0	0	0	0	0	0
DR_000865-RA	0	0	0	0	0	0	0	0	0	0	0	0	0	0	0	0	0	0	0	0	0	0	0	0
DR_000886-RA	17	1119.08	7	950.183	4	915.122	994.796	9.33333	50	1558.51	64	2014.86	10	1376.46	1649.94	41.3333	892	3098.43	820	2734.63	71	2137.72	2656.92	594.333
DR_000888-RA	2	131.657	0	0	0	0	43.8856	0.666667	1	31.1701	0	0	0	0	10.39	0.333333	7	24.315	14	46.6888	0	0	23.6679	7
DR_000890-RA	0	0	0	0	0	0	0	0	5	155.851	7	220.375	1	137.646	171.291	4.33333	8	27.7886	16	53.3586	4	120.435	67.194	9.33333
DR_000896-RA	0	0	0	0	0	0	0	0	0	0	0	0	0	0	0	0	1	3.47357	2	6.66982	0	0	3.38113	1
DR_000895-RA	0	0	0	0	0	0	0	0	2	62.3403	3	94.4465	0	0	52.2623	1.66667	16	55.5772	21	70.0331	0	0	41.8701	12.3333
DR_000903-RA	0	0	0	0	0	0	0	0	0	0	1	31.4822	0	0	10.4941	0.333333	1	3.47357	1	3.33491	0	0	2.26949	0.666667
DR_000907-RA	0	0	0	0	0	0	0	0	0	0	0	0	0	0	0	0	0	0	2	6.66982	0	0	2.22327	0.666667
DR_000908-RA	0	0	0	0	0	0	0	0	0	0	0	0	0	0	0	0	0	0	0	0	0	0	0	0
DR_000912-RA	0	0	0	0	0	0	0	0	0	0	0	0	0	0	0	0	6	20.8414	7	23.3444	0	0	14.7286	4.33333
DR_000925-RA	1	65.8285	0	0	0	0	21.9428	0.333333	0	0	2	62.9644	0	0	20.9881	0.666667	4	13.8943	5	16.6746	0	0	10.1896	3
DR_000951-RA	2	131.657	0	0	0	0	43.8856	0.666667	0	0	0	0	0	0	0	0	0	0	0	0	0	0	0	0
DR_000966-RA	0	0	0	0	0	0	0	0	0	0	0	0	0	0	0	0	1	3.47357	1	3.33491	0	0	2.26949	0.666667
DR_000969-RA	1	65.8285	0	0	0	0	21.9428	0.333333	1	31.1701	1	31.4822	0	0	20.8841	0.666667	8	27.7886	4	13.3396	0	0	13.7094	4
DR_000971-RA	0	0	0	0	0	0	0	0	3	93.5104	0	0	0	0	31.1701	1	6	20.8414	6	20.0095	0	0	13.617	4
DR_000978-RA	0	0	0	0	0	0	0	0	0	0	1	31.4822	2	275.292	102.258	1	7	24.315	14	46.6888	0	0	23.6679	7
DR_000990-RA	1	65.8285	0	0	0	0	21.9428	0.333333	1	31.1701	0	0	0	0	10.39	0.333333	3	13.8943	4	13.3396	0	0	9.07798	2.66667
DR_000981-RA	0	0	0	0	0	0	0	0	0	0	0	0	0	0	0	0	0	0	0	0	0	0	0	0
DR_001011-RA	2	131.657	0	0	1	228.781	120.146	1	1	31.1701	1	31.4822	0	0	20.8841	0.666667	4	13.8943	2	6.66982	2	60.2174	26.9272	2.66667
DR_001013-RA	0	0	1	135.74	1	228.781	121.507	0.666667	2	62.3403	6	188.893	0	0	83.7444	2.66667	47	163.258	18	60.0284	6	180.652	134.646	23.6667
DR_001008-RA	1	65.8285	0	0	0	0	21.9428	0.333333	0	0	2	62.9644	0	0	20.9881	0.666667	1	3.47357	4	13.3396	0	0	5.60441	1.66667
DR_001054-RA	0	0	0	0	0	0	0	0	0	0	0	0	0	0	0	0	0	0	0	0	0	0	0	0
DR_001032-RA	3	197.485	1	135.74	1	228.781	187.335	1.66667	2	62.3403	4	125.929	0	0	62.7563	2	22	76.4186	9	30.0142	3	90.3261	65.5863	11.3333
DR_001034-RA	0	0	0	0	1	228.781	76.2602	0.333333	2	62.3403	2	62.9644	1	137.646	87.6503	1.66667	7	24.315	0	0	0	0	8.105	2.33333
DR_001047-RA	0	0	1	135.74	1	228.781	121.507	0.666667	0	0	3	94.4465	1	137.646	77.3643	1.33333	4	13.8943	0	0	2	60.2174	24.7039	2
DR_001072-RA	0	0	0	0	0	0	0	0	0	0	0	0	0	0	0	0	0	0	1	3.33491	0	0	1.11164	0.333333
DR_001057-RA	0	0	0	0	0	0	0	0	0	0	0	0	0	0	0	0	0	0	2	6.66982	0	0	2.22327	0.666667
DR_001062-RA	0	0	0	0	0	0	0	0	0	0	0	0	0	0	0	0	0	0	0	0	0	0	0	0
DR_001064-RA	1	65.8285	0	0	0	0	21.9428	0.333333	0	0	0	0	0	0	0	0	1	3.47357	2	6.66982	1	30.1087	13.4174	1.33333
DR_001078-RA	0	0	0	0	0	0	0	0	0	0	0	0	0	0	0	0	1	3.47357	2	6.66982	1	30.1087	13.4174	1.33333
DR_001079-RA	0	0	0	0	0	0	0	0	0	0	0	0	0	0	0	0	0	0	0	0	0	0	0	0
DR_001086-RA	0	0	0	0	1	228.781	76.2602	0.333333	0	0	2	62.9644	0	0	20.9881	0.666667	8	27.7886	6	20.0095	2	60.2174	36.0051	5.33333
DR_001117-RA	0	0	0	0	0	0	0	0	0	0	0	0	0	0	0	0	2	6.94715	1	3.33491	0	0	3.42735	1
DR_001110-RA	0	0	0	0	0	0	0	0	0	0	1	31.4822	1	137.646	56.3761	0.666667	1	3.47357	0	0	0	0	1.15786	0.333333
DR_001115-RA	0	0	0	0	0	0	0	0	0	0	0	0	0	0	0	0	1	3.47357	1	3.33491	0	0	2.26949	0.666667
DR_001131-RA	0	0	0	0	0	0	0	0	0	0	0	0	0	0	0	0	0	0	0	0	0	0	0	0
DR_001136-RA	0	0	0	0	0	0	0	0	0	0	0	0	0	0	0	0	1	3.47357	1	3.33491	0	0	2.26949	0.666667
DR_001145-RA	0	0	0	0	0	0	0	0	0	0	0	0	0	0	0	0	0	0	0	0	0	0	0	0
DR_001147-RA	0	0	0	0	0	0	0	0	0	0	0	0	0	0	0	0	1	3.47357	4	13.3396	0	0	5.60441	1.66667
DR_001160-RA	12	789.941	10	1357.4	4	915.122	1020.82	8.66667	19	592.232	35	1101.88	5	688.231	794.113	19.6667	56	194.52	103	343.496	7	210.761	249.592	55.3333
DR_001156-RA	0	0	0	0	0	0	0	0	0	0	0	0	1	137.646	45.8821	0.333333	3	10.4207	3	10.0047	0	0	6.80848	2
DR_001161-RA	1	65.8285	0	0	0	0	21.9428	0.333333	0	0	0	0	1	137.646	45.8821	0.333333	2	6.94715	0	0	0	0	2.31572	0.666667
DR_001202-RA	0	0	0	0	0	0	0	0	0	0	0	0	0	0	0	0	0	0	1	3.33491	0	0	1.11164	0.333333
DR_001193-RA	0	0	0	0	1	228.781	76.2602	0.333333	0	0	1	31.4822	0	0	10.4941	0.333333	1	3.47357	2	6.66982	1	30.1087	13.4174	1.33333
DR_001197-RA	0	0	0	0	0	0	0	0	0	0	0	0	0	0	0	0	2	6.94715	0	0	0	0	2.31572	0.666667
DR_001223-RA	0	0	1	135.74	1	228.781	121.507	0.666667	5	155.851	6	188.893	3	412.939	252.561	4.66667	28	97.26	33	110.052	6	180.652	129.321	22.3333
DR_001251-RA	2	131.657	1	135.74	0	0	89.1325	1	2	62.3403	3	94.4465	0	0	52.2623	1.66667	2	6.94715	5	16.6746	0	0	7.8739	2.33333
DR_001239-RA	0	0	0	0	0	0	0	0	0	0	1	31.4822	0	0	10.4941	0.333333	0	0	1	3.33491	0	0	1.11164	0.333333
DR_001241-RA	0	0	0	0	0	0	0	0	0	0	0	0	0	0	0	0	6	20.8414	12	40.0189	1	30.1087	30.323	6.33333
DR_001264-RA	0	0	0	0	0	0	0	0	0	0	0	0	1	137.646	45.8821	0.333333	0	0	0	0	0	0	0	0
DR_001279-RA	0	0	0	0	0	0	0	0	1	31.1701	0	0	0	0	10.39	0.333333	4	13.8943	6	20.0095	0	0	11.3013	3.33333
DR_001280-RA	1	65.8285	0	0	1	228.781	98.203	0.666667	0	0	0	0	0	0	0	0	0	0	0	0	0	0	0	0
DR_001285-RA	0	0	0	0	0	0	0	0	0	0	0	0	0	0	0	0	3	10.4207	0	0	0	0	3.47357	1
DR_001306-RA	0	0	0	0	1	228.781	76.2602	0.333333	1	31.1701	1	31.4822	0	0	20.8841	0.666667	0	0	3	10.0047	0	0	3.33491	1
DR_001309-RA	3	197.485	1	135.74	2	457.561	263.596	2	8	249.361	9	283.34	5	688.231	406.977	7.33333	12	41.6829	17	56.6935	1	30.1087	42.8284	10
DR_001312-RA	1	65.8285	0	0	0	0	21.9428	0.333333	0	0	0	0	0	0	0	0	5	17.3679	3	10.0047	0	0	9.1242	2.66667
DR_001313-RA	0	0	0	0	0	0	0	0	0	0	0	0	0	0	0	0	0	0	1	3.33491	0	0	1.11164	0.333333
DR_001314-RA	0	0	0	0	0	0	0	0	0	0	0	0	0	0	0	0	2	6.94715	1	3.33491	0	0	3.42735	1
DR_001330-RA	0	0	0	0	0	0	0	0	0	0	0	0	0	0	0	0	0	0	0	0	0	0	0	0
DR_001340-RA	0	0	0	0	0	0	0	0	0	0	0	0	1	137.646	45.8821	0.333333	12	45.1564	9	30.0142	2	60.2174	45.1293	8
DR_001350-RA	0	0	0	0	1	228.781	76.2602	0.333333	0	0	0	0	0	0	0	0	0	0	0	0	0	0	0	0
DR_001357-RA	0	0	0	0	0	0	0	0	1	31.1701	0	0	0	0	10.39	0.333333	5	17.3679	1	3.33491	0	0	6.90093	2
DR_001336-RA	0	0	0	0	0	0	0	0	0	0	0	0	0	0	0	0	1	3.47357	0	0	0	0	1.15786	0.333333
DR_001344-RA	0	0	0	0	1	228.781	76.2602	0.333333	0	0	0	0	0	0	0	0	2	6.94715	0	0	1	30.1087	12.3519	1
DR_001371-RA	0	0	0	0	0	0	0	0	0	0	0	0	0	0	0	0	0	0	0	0	0	0	0	0
DR_001394-RA	0	0	0	0	0	0	0	0	0	0	0	0	0	0	0	0	0	0	1	3.33491	0	0	1.11164	0.333333
DR_001395-RA	0	0	0	0	0	0	0	0	0	0	0	0	0	0	0	0	2	6.94715	0	0	0	0	2.31572	0.666667
DR_001410-RA	1	65.8285	0	0	0	0	21.9428	0.333333	1	31.1701	2	62.9644	0	0	31.3782	1	10	34.7357	6	20.0095	1	30.1087	28.2846	5.66667
DR_001418-RA	1	65.8285	1	135.74	2	457.561	219.71	1.33333	0	0	0	0	1	137.646	45.8821	0.333333	2	6.94715	0	0	1	30.1087	12.3519	1
DR_001424-RA	0	0	0	0	0	0	0	0	0	0	0	0	0	0	0	0	1	3.47357	0	0	0	0	1.15786	0.333333
DR_001435-RA	1	65.8285	0	0	0	0	21.9428	0.333333	1	31.1701	1	31.4822	0	0	20.8841	0.666667	6	20.8414	6	20.0095	1	30.1087	23.6532	4.33333
DR_001444-RA	0	0	0	0	0	0	0	0	0	0	0	0	0	0	0	0	9	31.2622	3	10.0047	1	30.1087	23.7919	4.33333
DR_001449-RA	0	0	0	0	0	0	0	0	0	0	0	0	0	0	0	0	1	3.47357	0	0	1	30.1087	11.1941	0.666667
DR_001474-RA	0	0	0	0	0	0	0	0	0	0	0	0	0	0	0	0	0	0	0	0	0	0	0	0
DR_001462-RA	0	0	0	0	0	0	0	0	0	0	0	0	0	0	0	0	0	0	0	0	0	0	0	0
DR_001467-RA	0	0	0	0	0	0	0	0	0	0	0	0	0	0	0	0	0	0	1	3.33491	0	0	1.11164	0.333333
DR_001492-RA	0	0	0	0	0	0	0	0	0	0	0	0	0	0	0	0	1	3.47357	1	3.33491	0	0	2.26949	0.666667
DR_001495-RA	0	0	0	0	0	0	0	0	1	31.1701	0	0	0	0	10.39	0.333333	12	41.6829	2	6.66982	0	0	16.1176	4.66667
DR_001498-RA	0	0	0	0	0	0	0	0	0	0	0	0	0	0	0	0	3	10.4207	1	3.33491	0	0	4.58521	1.33333
DR_001500-RA	0	0	0	0	0	0	0	0	0	0	0	0	0	0	0	0	7	24.315	9	30.0142	0	0	18.1097	5.33333
DR_001669-RA	0	0	0	0	0	0	0	0	0	0	0	0	0	0	0	0	19	65.9979	13	43.3539	1	30.1087	46.4868	11
DR_001671-RA	0	0	0	0	1	228.781	76.2602	0.333333	6	187.021	6	188.893	0	0	125.305	4	78	270.939	79	263.458	6	180.652	238.35	54.3333
DR_001685-RA	0	0	0	0	0	0	0	0	12	374.042	16	503.715	0	0	292.585	9.33333	16	55.5772	8	26.6793	3	90.3261	57.5275	9
DR_001701-RA	0	0	1	135.74	0	0	45.2468	0.333333	0	0	0	0	0	0	0	0	7	24.315	6	20.0095	1	30.1087	24.8111	4.66667
DR_001702-RA	0	0	0	0	0	0	0	0	0	0	1	31.4822	0	0	10.4941	0.333333	1	3.47357	4	13.3396	1	30.1087	15.6406	2
DR_001704-RA	1	65.8285	0	0	0	0	21.9428	0.333333	0	0	0	0	0	0	0	0	1	3.47357	0	0	0	0	1.15786	0.333333
DR_001725-RA	0	0	0	0	1	228.781	76.2602	0.333333	0	0	0	0	1	137.646	45.8821	0.333333	0	0	0	0	0	0	0	0
DR_001716-RA	0	0	0	0	0	0	0	0	0	0	1	31.4822	0	0	10.4941	0.333333	0	0	0	0	0	0	0	0
DR_001721-RA	0	0	2	271.481	0	0	90.4936	0.666667	0	0	1	31.4822	0	0	10.4941	0.333333	6	20.8414	1	3.33491	0	0	8.05878	2.33333
DR_001727-RA	2	131.657	1	135.74	1	228.781	165.393	1.33333	5	155.851	3	94.4465	3	412.939	221.079	3.66667	28	97.26	38	126.727	9	270.978	164.988	25
DR_001748-RA	2	131.657	1	135.74	0	0	89.1325	1	13	405.212	6	220.375	0	0	208.529	6.66667	122	427.249	129	430.204	12	361.304	406.252	88
DR_001796-RA	1	65.8285	0	0	1	228.781	98.203	0.666667	0	0	0	0	0	0	0	0	0	0	0	0	0	0	0	0
DR_001798-RA	0	0	0	0	0	0	0	0	0	0	0	0	0	0	0	0	0	0	0	0	0	0	0	0
DR_001755-RA	236	15535.5	130	17646.3	65	14870.7	16017.5	143.667	77	2400.1	33	1038.91	33	4542.33	2660.45	47.6667	676	2348.14	288	960.455	53	1595.76	1634.78	339
DR_001759-RA	2	131.657	0	0	0	0	43.8856	0.666667	0	0	0	0	0	0	0	0	5	17.3679	3	10.0047	1	30.1087	19.1604	3
DR_001770-RA	0	0	0	0	0	0	0	0	0	0	0	0	0	0	0	0	0	0	0	0	0	0	0	0
DR_001771-RA	3	197.485	0	0	0	0	65.8285	1	0	0	0	0	0	0	0	0	1	3.47357	3	10.0047	2	60.2174	24.5652	2
DR_001784-RA	6	394.971	2	271.481	0	0	222.151	2.66667	5	155.851	6	188.893	2	275.292	206.679	4.33333	0	0	1	3.33491	3	90.3261	31.2203	1.33333
DR_001797-RA	1	65.8285	0	0	0	0	21.9428	0.333333	0	0	0	0	0	0	0	0	0	0	0	0	0	0	0	0
DR_001769-RA	0	0	0	0	0	0	0	0	0	0	0	0	0	0	0	0	1	3.47357	0	0	0	0	1.15786	0.333333
DR_001788-RA	0	0	0	0	0	0	0	0	0	0	0	0	0	0	0	0	0	0	0	0	0	0	0	0
DR_001512-RA	2	131.657	0	0	0	0	43.8856	0.666667	0	0	2	62.9644	0	0	20.9881	0.666667	2	6.94715	3	10.0047	0	0	5.65063	1.66667
DR_001542-RA	0	0	0	0	0	0	0	0	0	0	0	0	0	0	0	0	7	24.315	6	20.0095	1	30.1087	24.8111	4.66667
DR_001530-RA	0	0	0	0	0	0	0	0	0	0	0	0	0	0	0	0	3	10.4207	1	3.33491	0	0	4.58521	1.33333
DR_001540-RA	0	0	2	271.481	0	0	90.4936	0.666667	3	93.5104	0	0	1	137.646	77.0522	1.33333	21	72.945	43	143.401	4	120.435	112.26	22.6667
DR_001545-RA	0	0	1	135.74	1	228.781	121.507	0.666667	0	0	0	0	0	0	0	0	19	65.9979	15	50.0237	1	30.1087	48.7101	11.6667
DR_001549-RA	27	1777.37	6	814.443	0	0	863.937	11	53	1652.02	54	1700.04	4	550.585	1300.88	37	201	705.135	216	720.341	27	812.935	746.137	148.667
DR_001561-RA	0	0	0	0	0	0	0	0	0	0	0	0	0	0	0	0	1	3.47357	0	0	0	0	1.15786	0.333333
DR_001574-RA	0	0	1	135.74	0	0	45.2468	0.333333	0	0	0	0	0	0	0	0	3	10.4207	1	3.33491	0	0	4.58521	1.33333
DR_001563-RA	0	0	1	135.74	0	0	45.2468	0.333333	0	0	0	0	0	0	0	0	8	27.7886	12	40.0189	0	0	22.6025	6.66667
DR_001567-RA	1	65.8285	0	0	0	0	21.9428	0.333333	1	31.1701	0	0	0	0	10.39	0.333333	0	0	1	3.33491	0	0	1.11164	0.333333
DR_001586-RA	0	0	0	0	0	0	0	0	6	187.021	5	157.411	1	137.646	160.693	4	9	31.2622	4	13.3396	0	0	14.8673	4.33333
DR_001589-RA	2	131.657	0	0	0	0	43.8856	0.666667	0	0	0	0	1	137.646	45.8821	0.333333	3	10.4207	1	3.33491	0	0	4.58521	1.33333
DR_001584-RA	0	0	0	0	0	0	0	0	0	0	2	62.9644	0	0	20.9881	0.666667	0	0	0	0	0	0	0	0
DR_001613-RA	1	65.8285	0	0	0	0	21.9428	0.333333	0	0	0	0	0	0	0	0	0	0	1	3.33491	0	0	1.11164	0.333333
DR_001621-RA	1	65.8285	0	0	0	0	21.9428	0.333333	4	124.681	1	31.4822	1	137.646	97.9363	2	20	69.4715	33	110.052	4	120.435	99.9861	19
DR_001651-RA	0	0	0	0	0	0	0	0	0	0	0	0	0	0	0	0	0	0	0	0	0	0	0	0
DR_001610-RA	0	0	0	0	0	0	0	0	0	0	0	0	0	0	0	0	0	0	3	10.0047	0	0	3.33491	1
DR_001628-RA	0	0	0	0	0	0	0	0	0	0	0	0	0	0	0	0	0	0	0	0	0	0	0	0
DR_001815-RA	0	0	0	0	0	0	0	0	1	31.1701	0	0	0	0	10.39	0.333333	5	17.3679	4	16.6746	0	0	11.3475	3.33333
DR_001830-RA	0	0	0	0	0	0	0	0	8	249.361	10	314.822	0	0	188.061	6	58	201.467	40	133.396	3	90.3261	141.73	33.6667
DR_001833-RA	0	0	0	0	0	0	0	0	0	0	0	0	0	0	0	0	0	0	0	0	0	0	0	0
DR_001834-RA	0	0	0	0	0	0	0	0	0	0	0	0	0	0	0	0	0	0	1	3.33491	0	0	1.11164	0.333333
DR_001842-RA	0	0	0	0	0	0	0	0	0	0	0	0	0	0	0	0	1	3.47357	1	3.33491	0	0	2.26949	0.666667
DR_001869-RA	0	0	1	135.74	0	0	45.2468	0.333333	0	0	0	0	0	0	0	0	1	3.47357	0	0	0	0	1.15786	0.333333
DR_001872-RA	0	0	0	0	0	0	0	0	0	0	0	0	0	0	0	0	1	3.47357	0	0	0	0	1.15786	0.333333
DR_001876-RA	0	0	0	0	0	0	0	0	0	0	2	62.9644	0	0	20.9881	0.666667	0	0	0	0	0	0	0	0
DR_001878-RA	0	0	0	0	0	0	0	0	0	0	0	0	0	0	0	0	0	0	0	0	0	0	0	0
DR_001902-RA	0	0	0	0	0	0	0	0	1	31.1701	0	0	0	0	10.39	0.333333	1	3.47357	2	6.66982	0	0	3.38113	1
DR_001903-RA	0	0	0	0	0	0	0	0	0	0	1	31.4822	0	0	10.4941	0.333333	1	3.47357	0	0	0	0	1.15786	0.333333
DR_001900-RA	0	0	0	0	0	0	0	0	1	31.1701	1	31.4822	1	137.646	66.7662	1	18	62.5243	11	36.684	1	30.1087	43.1057	10
DR_001904-RA	20	1316.57	4	542.962	5	1143.9	1001.14	9.66667	28	872.764	5	157.411	4	550.585	526.92	12.3333	118	409.882	102	340.161	16	481.739	410.594	78.6667
DR_001933-RA	0	0	0	0	0	0	0	0	0	0	0	0	0	0	0	0	1	3.47357	1	3.33491	0	0	2.26949	0.666667
DR_001938-RA	1	65.8285	0	0	1	228.781	98.203	0.666667	0	0	2	62.9644	0	0	20.9881	0.666667	16	55.5772	15	50.0237	2	60.2174	55.2727	11
DR_001937-RA	1	65.8285	0	0	0	0	21.9428	0.333333	0	0	1	31.4822	0	0	10.4941	0.333333	9	31.2622	6	20.0095	0	0	17.0905	5
DR_001947-RA	0	0	0	0	0	0	0	0	0	0	0	0	0	0	0	0	0	0	0	0	0	0	0	0
DR_001955-RA	0	0	0	0	0	0	0	0	0	0	0	0	0	0	0	0	1	3.47357	2	6.66982	0	0	3.38113	1
DR_001969-RA	1	65.8285	0	0	0	0	21.9428	0.333333	1	31.1701	1	31.4822	1	137.646	66.7662	1	8	27.7886	8	26.6793	1	30.1087	28.1922	5.66667
DR_001983-RA	0	0	0	0	0	0	0	0	0	0	0	0	0	0	0	0	3	10.4207	3	10.0047	0	0	6.80848	2
DR_001987-RA	11	724.113	3	407.221	3	686.342	605.892	5.66667	15	467.552	25	787.055	5	688.231	647.613	15	2	6.94715	10	33.3491	2	60.2174	33.5045	4.66667
DR_001979-RA	0	0	0	0	0	0	0	0	0	0	0	0	0	0	0	0	0	0	0	0	0	0	0	0
DR_001988-RA	0	0	0	0	0	0	0	0	0	0	0	0	0	0	0	0	0	0	0	0	0	0	0	0
DR_001989-RA	0	0	0	0	0	0	0	0	0	0	0	0	0	0	0	0	0	0	0	0	0	0	0	0
DR_001997-RA	0	0	0	0	0	0	0	0	0	0	0	0	0	0	0	0	0	0	0	0	0	0	0	0
DR_002008-RA	0	0	0	0	0	0	0	0	1	31.1701	0	0	0	0	10.39	0.333333	3	10.4207	0	0	0	0	3.47357	1
DR_002009-RA	0	0	0	0	0	0	0	0	0	0	0	0	0	0	0	0	0	0	0	0	0	0	0	0
DR_002012-RA	0	0	0	0	0	0	0	0	1	31.1701	1	31.4822	0	0	20.8841	0.666667	19	65.9979	14	46.6888	0	0	37.5622	11
DR_001998-RA	1	65.8285	1	135.74	0	0	67.1896	0.666667	0	0	0	0	0	0	0	0	3	10.4207	1	3.33491	1	30.1087	14.6214	1.66667
DR_002024-RA	0	0	0	0	0	0	0	0	0	0	0	0	0	0	0	0	7	24.315	4	13.3396	0	0	12.5516	3.66667
DR_002039-RA	0	0	0	0	0	0	0	0	0	0	0	0	0	0	0	0	1	3.47357	0	0	0	0	1.15786	0.333333
DR_002038-RA	2	131.657	0	0	0	0	43.8856	0.666667	2	62.3403	0	0	0	0	20.7801	0.666667	3	10.4207	6	20.0095	3	90.3261	40.2521	4
DR_002045-RA	6	394.971	0	0	1	228.781	207.917	2.33333	4	124.681	1	31.4822	0	0	52.0542	1.66667	32	111.154	20	66.6982	2	60.2174	79.3567	18
DR_002079-RA	6	658.285	4	678.702	2	686.342	674.443	6	8	529.892	2	220.375	3	963.524	571.264	10.3333	86	510.615	83	456.883	12	632.283	533.26	101.667
DR_002087-RA	1	65.8285	0	0	0	0	21.9428	0.333333	0	0	0	0	0	0	0	0	1	3.47357	1	3.33491	0	0	2.26949	0.666667
DR_002075-RA	0	0	0	0	0	0	0	0	0	0	0	0	0	0	0	0	0	0	0	0	0	0	0	0
DR_002092-RA	3	197.485	5	678.702	3	686.342	520.843	3.66667	3	93.5104	2	62.9644	0	0	52.1582	1.66667	4	13.8943	9	33.3491	4	120.435	55.8927	6
DR_002094-RA	1	65.8285	2	271.481	1	228.781	188.697	1.33333	1	31.1701	3	94.4465	0	0	41.8722	1.33333	5	17.3679	7	23.3444	0	0	13.5707	4
DR_002106-RA	0	0	0	0	0	0	0	0	0	0	1	31.4822	0	0	10.4941	0.333333	5	17.3679	5	16.6746	0	0	11.3475	3.33333
DR_002117-RA	0	0	0	0	0	0	0	0	0	0	0	0	0	0	0	0	4	13.8943	1	3.33491	0	0	5.74307	1.66667
DR_002119-RA	0	0	0	0	0	0	0	0	0	0	0	0	0	0	0	0	1	3.47357	2	6.66982	0	0	3.38113	1
DR_002123-RA	0	0	0	0	0	0	0	0	0	0	1	31.4822	0	0	10.4941	0.333333	2	6.94715	0	0	0	0	2.31572	0.666667
DR_002144-RA	2	131.657	0	0	0	0	43.8856	0.666667	0	0	0	0	0	0	0	0	3	10.4207	5	16.6746	1	30.1087	19.068	3
DR_002149-RA	0	0	0	0	0	0	0	0	1	31.1701	1	31.4822	0	0	20.8841	0.666667	0	0	0	0	0	0	0	0
DR_002151-RA	0	0	0	0	0	0	0	0	0	0	2	62.9644	1	137.646	66.8702	1	4	13.8943	4	13.3396	0	0	9.07798	2.66667
DR_002194-RA	2	131.657	2	271.481	0	0	134.379	1.33333	12	374.042	1	31.4822	0	0	135.175	4.33333	36	125.049	33	110.052	4	120.435	118.512	24.3333
DR_002177-RA	0	0	0	0	0	0	0	0	0	0	0	0	0	0	0	0	0	0	2	6.66982	0	0	2.22327	0.666667
DR_002182-RA	2	131.657	1	135.74	1	228.781	165.393	1.33333	0	0	0	0	1	137.646	45.8821	0.333333	0	0	0	0	0	0	0	0
DR_002205-RA	0	0	1	135.74	0	0	45.2468	0.333333	19	592.232	14	440.751	3	412.939	481.974	12	6	20.8414	25	83.3728	2	60.2174	54.8105	11
DR_002208-RA	2	131.657	0	0	0	0	43.8856	0.666667	2	62.3403	2	62.9644	1	137.646	87.6503	1.66667	19	65.9979	23	76.703	2	60.2174	67.6394	14.6667
DR_002211-RA	1	65.8285	0	0	0	0	21.9428	0.333333	5	155.851	1	31.4822	0	0	62.4443	2	5	17.3679	18	60.0284	0	0	25.7988	7.66667
DR_002239-RA	0	0	0	0	0	0	0	0	0	0	0	0	0	0	0	0	0	0	0	0	0	0	0	0
DR_002255-RA	0	0	0	0	0	0	0	0	2	62.3403	6	188.893	1	137.646	129.627	3	5	17.3679	5	16.6746	0	0	11.3475	3.33333
DR_002240-RA	0	0	0	0	0	0	0	0	0	0	0	0	2	275.292	91.7642	0.666667	1	3.47357	0	0	0	0	1.15786	0.333333
DR_002241-RA	0	0	0	0	0	0	0	0	0	0	2	62.9644	0	0	20.9881	0.666667	0	0	0	0	0	0	0	0
DR_002248-RA	0	0	0	0	0	0	0	0	0	0	0	0	0	0	0	0	10	34.7357	1	3.33491	1	30.1087	22.7264	4
DR_002260-RA	0	0	0	0	0	0	0	0	0	0	0	0	0	0	0	0	0	0	0	0	0	0	0	0
DR_002263-RA	1	65.8285	0	0	0	0	21.9428	0.333333	0	0	1	31.4822	0	0	10.4941	0.333333	1	3.47357	0	0	0	0	1.15786	0.333333
DR_002277-RA	0	0	0	0	0	0	0	0	0	0	0	0	0	0	0	0	0	0	0	0	0	0	0	0
DR_002285-RA	3	197.485	0	0	0	0	65.8285	1	22	685.743	11	346.304	1	137.646	389.898	11.3333	56	194.52	85	283.468	10	301.087	259.692	50.3333
DR_002290-RA	1	65.8285	0	0	0	0	21.9428	0.333333	0	0	0	0	0	0	0	0	4	13.8943	1	3.33491	0	0	5.74307	1.66667
DR_002305-RA	1	65.8285	0	0	0	0	21.9428	0.333333	1	31.1701	0	0	0	0	10.39	0.333333	6	20.8414	13	43.3539	1	30.1087	31.4347	6.66667
DR_002307-RA	0	0	0	0	0	0	0	0	0	0	0	0	0	0	0	0	1	3.47357	0	0	0	0	1.15786	0.333333
DR_002312-RA	0	0	0	0	0	0	0	0	0	0	0	0	0	0	0	0	0	0	0	0	0	0	0	0
DR_002313-RA	0	0	0	0	0	0	0	0	0	0	0	0	0	0	0	0	1	3.47357	3	13.3396	0	0	5.60441	1.66667
DR_002338-RA	1	65.8285	0	0	0	0	21.9428	0.333333	2	62.3403	1	31.4822	0	0	31.2741	1	0	0	2	6.66982	0	0	2.22327	0.666667
DR_002340-RA	0	0	0	0	0	0	0	0	1	31.1701	0	0	0	0	10.39	0.333333	5	17.3679	2	6.66982	0	0	8.01256	2.33333
DR_002341-RA	0	0	0	0	0	0	0	0	0	0	0	0	0	0	0	0	0	0	0	0	0	0	0	0
DR_002358-RA	0	0	0	0	0	0	0	0	0	0	0	0	0	0	0	0	0	0	2	6.66982	0	0	2.22327	0.666667
DR_002346-RA	0	0	0	0	0	0	0	0	0	0	0	0	0	0	0	0	0	0	0	0	0	0	0	0
DR_002369-RA	0	0	0	0	0	0	0	0	0	0	0	0	0	0	0	0	1	3.47357	1	3.33491	1	30.1087	12.3057	1
DR_002379-RA	0	0	0	0	0	0	0	0	0	0	0	0	1	137.646	45.8821	0.333333	3	10.4207	2	6.66982	1	30.1087	15.7331	2
DR_002386-RA	2	131.657	0	0	0	0	43.8856	0.666667	0	0	0	0	0	0	0	0	1	3.47357	1	3.33491	0	0	2.26949	0.666667
DR_002403-RA	0	0	0	0	0	0	0	0	0	0	0	0	0	0	0	0	2	6.94715	2	6.66982	0	0	4.53899	1.33333
DR_002405-RA	0	0	0	0	0	0	0	0	0	0	0	0	0	0	0	0	0	0	0	0	0	0	0	0
DR_002409-RA	0	0	0	0	0	0	0	0	0	0	0	0	1	137.646	45.8821	0.333333	2	6.94715	0	0	0	0	2.31572	0.666667
DR_002424-RA	0	0	0	0	0	0	0	0	0	0	0	0	0	0	0	0	0	0	2	6.66982	0	0	2.22327	0.666667
DR_002417-RA	1	65.8285	0	0	0	0	21.9428	0.333333	0	0	0	0	0	0	0	0	0	0	0	0	0	0	0	0
DR_002430-RA	1	65.8285	0	0	0	0	21.9428	0.333333	2	62.3403	2	62.9644	1	137.646	87.6503	1.66667	2	6.94715	1	6.66982	0	0	4.53899	1.33333
DR_002436-RA	1	65.8285	0	0	1	228.781	98.203	0.666667	2	62.3403	0	0	0	0	20.7801	0.666667	6	20.8414	24	80.0379	1	30.1087	43.6627	10.3333
DR_002450-RA	0	0	0	0	0	0	0	0	0	0	0	0	0	0	0	0	0	0	0	0	0	0	0	0
DR_002454-RA	0	0	0	0	0	0	0	0	0	0	0	0	0	0	0	0	0	0	5	16.6746	0	0	5.55819	1.66667
DR_002459-RA	5	329.142	0	0	1	228.781	185.974	2	10	311.701	5	157.411	3	412.939	294.017	6	54	187.573	47	160.076	8	240.87	196.173	36.6667
DR_002481-RA	8	526.628	1	135.74	3	686.342	449.57	4	32	997.444	44	1385.22	3	412.939	931.866	26.3333	545	1906.99	544	1820.86	46	1385	1704.28	380.333
DR_002458-RA	1	65.8285	0	0	0	0	21.9428	0.333333	0	0	1	31.4822	2	275.292	102.258	1	8	27.7886	7	23.3444	3	90.3261	47.153	6
DR_002480-RA	0	0	0	0	0	0	0	0	0	0	2	62.9644	0	0	20.9881	0.666667	0	0	0	0	0	0	0	0
DR_002488-RA	0	0	0	0	0	0	0	0	0	0	0	0	0	0	0	0	0	0	0	0	0	0	0	0
DR_002493-RA	0	0	0	0	0	0	0	0	2	62.3403	3	94.4465	0	0	52.2623	1.66667	10	34.7357	20	66.6982	2	60.2174	53.8838	10.6667
DR_002526-RA	0	0	0	0	0	0	0	0	0	0	1	31.4822	0	0	10.4941	0.333333	1	3.47357	2	6.66982	0	0	3.38113	1
DR_002522-RA	0	0	0	0	0	0	0	0	0	0	2	62.9644	1	137.646	66.8702	1	6	20.8414	6	20.0095	1	30.1087	23.6532	4.33333
DR_002527-RA	0	0	0	0	0	0	0	0	0	0	0	0	0	0	0	0	0	0	2	6.66982	0	0	2.22327	0.666667
DR_002537-RA	0	0	0	0	1	228.781	76.2602	0.333333	0	0	1	31.4822	0	0	10.4941	0.333333	11	38.2093	12	40.0189	0	0	26.0761	7.66667
DR_002541-RA	0	0	0	0	0	0	0	0	0	0	0	0	0	0	0	0	0	0	0	0	0	0	0	0
DR_002546-RA	0	0	0	0	0	0	0	0	0	0	1	31.4822	0	0	10.4941	0.333333	1	3.47357	2	6.66982	0	0	3.38113	1
DR_002534-RA	1	65.8285	0	0	0	0	21.9428	0.333333	1	31.1701	2	62.9644	0	0	31.3782	1	4	13.8943	9	30.0142	0	0	14.6362	4.33333
DR_002538-RA	0	0	0	0	0	0	0	0	0	0	0	0	0	0	0	0	0	0	0	0	0	0	0	0
DR_002558-RA	0	0	0	0	0	0	0	0	0	0	0	0	0	0	0	0	1	3.47357	0	0	0	0	1.15786	0.333333
DR_002663-RA	0	0	0	0	0	0	0	0	0	0	0	0	0	0	0	0	0	0	0	0	0	0	0	0
DR_002660-RA	0	0	3	407.221	0	0	135.74	1	1	31.1701	0	0	0	0	10.39	0.333333	1	3.47357	3	10.0047	0	0	4.49277	1.33333
DR_002691-RA	0	0	0	0	0	0	0	0	0	0	0	0	0	0	0	0	1	3.47357	0	0	0	0	1.15786	0.333333
DR_002692-RA	1	65.8285	0	0	0	0	21.9428	0.333333	0	0	0	0	0	0	0	0	4	13.8943	5	16.6746	0	0	10.1896	3
DR_002728-RA	0	0	0	0	0	0	0	0	6	187.021	3	94.4465	2	275.292	185.587	3.66667	12	41.6829	13	43.3539	1	30.1087	38.3818	8.66667
DR_002713-RA	0	0	0	0	0	0	0	0	0	0	0	0	0	0	0	0	3	10.4207	0	0	0	0	3.47357	1
DR_002738-RA	0	0	1	135.74	0	0	45.2468	0.333333	0	0	0	0	0	0	0	0	0	0	2	6.66982	0	0	2.22327	0.666667
DR_002750-RA	255	16786.3	258	35021	76	17387.3	23064.9	196.333	16	498.722	1	31.4822	23	3165.86	1232.02	13.3333	18	62.5243	13	43.3539	5	150.543	85.4739	12
DR_002781-RA	0	0	0	0	0	0	0	0	0	0	0	0	0	0	0	0	0	0	0	0	0	0	0	0
DR_002739-RA	0	0	0	0	1	228.781	76.2602	0.333333	0	0	0	0	0	0	0	0	0	0	0	0	0	0	0	0
DR_002766-RA	7	460.799	0	0	3	686.342	382.38	3.33333	5	155.851	9	283.34	3	412.939	284.043	5.66667	78	270.939	115	383.515	9	270.978	308.477	67.3333
DR_002567-RA	0	0	0	0	0	0	0	0	0	0	0	0	0	0	0	0	0	0	0	0	0	0	0	0
DR_002569-RA	2	131.657	0	0	0	0	43.8856	0.666667	1	31.1701	0	0	0	0	10.39	0.333333	1	3.47357	0	0	0	0	1.15786	0.333333
DR_002589-RA	0	0	0	0	0	0	0	0	0	0	0	0	0	0	0	0	1	3.47357	0	0	0	0	1.15786	0.333333
DR_002606-RA	0	0	0	0	0	0	0	0	0	0	0	0	0	0	0	0	1	3.47357	0	0	0	0	1.15786	0.333333
DR_002597-RA	1	65.8285	0	0	0	0	21.9428	0.333333	3	93.5104	3	94.4465	0	0	62.6523	2	16	55.5772	15	50.0237	2	60.2174	55.2727	11
DR_002605-RA	0	0	0	0	0	0	0	0	0	0	0	0	0	0	0	0	2	6.94715	0	0	0	0	2.31572	0.666667
DR_002613-RA	0	0	0	0	0	0	0	0	0	0	0	0	0	0	0	0	2	6.94715	0	0	0	0	2.31572	0.666667
DR_002622-RA	1	65.8285	0	0	0	0	21.9428	0.333333	2	62.3403	0	0	0	0	20.7801	0.666667	9	31.2622	9	30.0142	2	60.2174	40.4979	6.66667
DR_002625-RA	0	0	0	0	0	0	0	0	1	31.1701	0	0	0	0	10.39	0.333333	7	24.315	7	23.3444	0	0	15.8865	4.66667
DR_002635-RA	1	65.8285	0	0	0	0	21.9428	0.333333	0	0	1	31.4822	1	137.646	56.3761	0.666667	8	27.7886	10	33.3491	0	0	20.3792	6
DR_002646-RA	0	0	0	0	0	0	0	0	0	0	0	0	0	0	0	0	2	6.94715	1	3.33491	0	0	3.42735	1
DR_002648-RA	0	0	0	0	0	0	0	0	0	0	0	0	0	0	0	0	0	0	0	0	0	0	0	0
DR_002652-RA	0	0	0	0	0	0	0	0	0	0	0	0	0	0	0	0	0	0	0	0	0	0	0	0
DR_002614-RA	0	0	0	0	0	0	0	0	2	62.3403	0	0	0	0	20.7801	0.666667	2	6.94715	7	23.3444	0	0	10.0972	3
DR_002798-RA	3	197.485	2	271.481	0	0	156.322	1.66667	7	218.191	7	220.375	4	550.585	329.717	6	40	138.943	68	230.109	3	90.3261	153.126	37.3333
DR_002790-RA	0	0	0	0	0	0	0	0	0	0	0	0	0	0	0	0	0	0	0	0	0	0	0	0
DR_002784-RA	1	65.8285	0	0	0	0	21.9428	0.333333	0	0	3	94.4465	0	0	31.4822	1	2	6.94715	2	6.66982	1	30.1087	14.5752	1.66667
DR_002791-RA	0	0	0	0	0	0	0	0	0	0	0	0	0	0	0	0	2	6.94715	4	13.3396	0	0	6.76226	2
DR_002800-RA	0	0	0	0	0	0	0	0	0	0	0	0	0	0	0	0	0	0	0	0	0	0	0	0
DR_002818-RA	1	65.8285	0	0	0	0	21.9428	0.333333	0	0	0	0	0	0	0	0	1	3.47357	0	0	0	0	1.15786	0.333333
DR_002843-RA	0	0	0	0	0	0	0	0	0	0	0	0	0	0	0	0	1	3.47357	5	16.6746	0	0	6.71604	2
DR_002835-RA	0	0	0	0	0	0	0	0	1	31.1701	0	0	1	137.646	56.2721	0.666667	3	10.4207	1	3.33491	1	30.1087	14.6214	1.66667
DR_002838-RA	0	0	0	0	0	0	0	0	0	0	0	0	0	0	0	0	2	6.94715	0	0	0	0	2.31572	0.666667
DR_002850-RA	0	0	0	0	0	0	0	0	0	0	0	0	0	0	0	0	0	0	0	0	0	0	0	0
DR_002855-RA	0	0	0	0	0	0	0	0	0	0	0	0	0	0	0	0	0	0	1	3.33491	0	0	1.11164	0.333333
DR_002868-RA	0	0	0	0	0	0	0	0	1	31.1701	0	0	0	0	10.39	0.333333	0	0	0	0	0	0	0	0
DR_002880-RA	0	0	0	0	0	0	0	0	0	0	0	0	0	0	0	0	2	6.94715	0	0	0	0	2.31572	0.666667
DR_002847-RA	0	0	0	0	0	0	0	0	0	0	0	0	0	0	0	0	0	0	0	0	0	0	0	0
DR_002863-RA	3	197.485	0	0	1	228.781	142.089	1.33333	3	93.5104	2	62.9644	0	0	52.1582	1.66667	7	24.315	6	20.0095	1	30.1087	24.8111	4.66667
DR_002870-RA	0	0	0	0	0	0	0	0	3	93.5104	1	31.4822	0	0	41.6642	1.33333	1	3.47357	2	6.66982	0	0	3.38113	1
DR_002871-RA	1	65.8285	0	0	1	228.781	98.203	0.666667	3	93.5104	1	31.4822	1	137.646	87.5463	1.66667	2	6.94715	4	13.3396	0	0	6.76226	2
DR_002906-RA	0	0	0	0	0	0	0	0	0	0	1	31.4822	0	0	10.4941	0.333333	2	10.4207	6	20.0095	1	30.1087	20.1796	3.33333
DR_002907-RA	0	0	0	0	0	0	0	0	0	0	0	0	0	0	0	0	0	0	0	0	0	0	0	0
DR_002926-RA	0	0	0	0	0	0	0	0	0	0	0	0	0	0	0	0	2	6.94715	7	23.3444	1	30.1087	20.1334	3.33333
DR_002928-RA	0	0	0	0	0	0	0	0	3	93.5104	1	31.4822	0	0	41.6642	1.33333	7	24.315	8	26.6793	1	30.1087	27.0343	5.33333
DR_002963-RA	0	0	0	0	0	0	0	0	0	0	0	0	0	0	0	0	0	0	0	0	0	0	0	0
DR_002956-RA	0	0	0	0	0	0	0	0	0	0	0	0	0	0	0	0	0	0	1	3.33491	0	0	1.11164	0.333333
DR_002966-RA	0	0	0	0	0	0	0	0	0	0	0	0	1	137.646	45.8821	0.333333	0	0	0	0	0	0	0	0
DR_002972-RA	0	0	0	0	0	0	0	0	0	0	0	0	0	0	0	0	0	0	1	3.33491	0	0	1.11164	0.333333
DR_002988-RA	0	0	0	0	0	0	0	0	0	0	0	0	0	0	0	0	0	0	0	0	0	0	0	0
DR_002990-RA	11	724.113	1	135.74	2	457.561	439.138	4.66667	1	31.1701	0	0	0	0	10.39	0.333333	13	45.1564	10	33.3491	0	0	26.1685	7.66667
DR_002974-RA	0	0	0	0	0	0	0	0	0	0	0	0	0	0	0	0	2	6.94715	0	0	0	0	2.31572	0.666667
DR_002982-RA	2	131.657	2	271.481	0	0	134.379	1.33333	3	93.5104	4	125.929	3	412.939	210.793	3.33333	13	45.1564	8	26.6793	6	180.652	84.1626	9
DR_002983-RA	0	0	0	0	0	0	0	0	0	0	2	62.9644	0	0	20.9881	0.666667	0	0	1	3.33491	0	0	1.11164	0.333333
DR_002984-RA	0	0	2	271.481	0	0	90.4936	0.666667	2	62.3403	0	0	0	0	20.7801	0.666667	12	41.6829	14	50.0237	1	30.1087	40.6051	9.33333
DR_003000-RA	0	0	0	0	0	0	0	0	0	0	0	0	0	0	0	0	0	0	0	0	0	0	0	0
DR_003004-RA	0	0	2	271.481	1	228.781	166.754	1	0	0	0	0	1	137.646	45.8821	0.333333	0	0	1	3.33491	1	30.1087	11.1479	0.666667
DR_003009-RA	2	131.657	0	0	0	0	43.8856	0.666667	0	0	0	0	0	0	0	0	4	13.8943	0	0	0	0	4.63143	1.33333
DR_003026-RA	0	0	0	0	0	0	0	0	1	31.1701	0	0	0	0	10.39	0.333333	0	0	1	3.33491	0	0	1.11164	0.333333
DR_003044-RA	0	0	1	135.74	0	0	45.2468	0.333333	3	93.5104	1	31.4822	0	0	41.6642	1.33333	14	48.63	20	66.6982	1	30.1087	48.479	11.6667
DR_003057-RA	0	0	0	0	0	0	0	0	0	0	0	0	0	0	0	0	0	0	0	0	0	0	0	0
DR_003058-RA	0	0	0	0	0	0	0	0	0	0	0	0	0	0	0	0	1	3.47357	0	0	0	0	1.15786	0.333333
DR_003063-RA	2	131.657	0	0	0	0	43.8856	0.666667	0	0	0	0	0	0	0	0	3	10.4207	8	26.6793	0	0	12.3667	3.66667
DR_003074-RA	2	131.657	0	0	1	228.781	120.146	1	3	93.5104	2	62.9644	1	137.646	98.0403	2	4	13.8943	2	6.66982	0	0	6.85471	2
DR_003075-RA	0	0	0	0	0	0	0	0	0	0	1	31.4822	0	0	10.4941	0.333333	4	13.8943	2	6.66982	1	30.1087	16.8909	2.33333
DR_003086-RA	0	0	0	0	0	0	0	0	0	0	0	0	0	0	0	0	0	0	2	6.66982	0	0	2.22327	0.666667
DR_003104-RA	6	394.971	5	678.702	2	457.561	510.411	4.33333	0	0	0	0	1	137.646	45.8821	0.333333	4	13.8943	1	3.33491	0	0	5.74307	1.66667
DR_003085-RA	0	0	0	0	0	0	0	0	0	0	0	0	0	0	0	0	0	0	0	0	0	0	0	0
DR_003112-RA	0	0	0	0	0	0	0	0	0	0	2	62.9644	0	0	20.9881	0.666667	1	3.47357	5	16.6746	0	0	6.71604	2
DR_003119-RA	0	0	0	0	0	0	0	0	0	0	0	0	0	0	0	0	0	0	0	0	0	0	0	0
DR_003130-RA	0	0	0	0	0	0	0	0	0	0	0	0	0	0	0	0	2	6.94715	0	0	0	0	2.31572	0.666667
DR_003138-RA	0	0	0	0	0	0	0	0	0	0	0	0	0	0	0	0	2	6.94715	0	0	0	0	2.31572	0.666667
DR_003147-RA	0	0	0	0	0	0	0	0	0	0	0	0	0	0	0	0	0	0	0	0	0	0	0	0
DR_003156-RA	0	0	0	0	0	0	0	0	0	0	0	0	0	0	0	0	0	0	0	0	0	0	0	0
DR_003161-RA	0	0	0	0	0	0	0	0	0	0	0	0	0	0	0	0	2	6.94715	3	10.0047	0	0	5.65063	1.66667
DR_003157-RA	2	131.657	0	0	0	0	43.8856	0.666667	0	0	2	62.9644	0	0	20.9881	0.666667	1	3.47357	2	6.66982	0	0	3.38113	1
DR_003187-RA	0	0	0	0	0	0	0	0	0	0	0	0	0	0	0	0	0	0	0	0	0	0	0	0
DR_003199-RA	1	65.8285	4	542.962	0	0	202.93	1.66667	1	31.1701	0	0	0	0	10.39	0.333333	0	0	1	3.33491	1	30.1087	11.1479	0.666667
DR_003205-RA	1	65.8285	0	0	0	0	21.9428	0.333333	0	0	0	0	0	0	0	0	6	20.8414	3	10.0047	0	0	10.2821	3
DR_003192-RA	0	0	0	0	0	0	0	0	0	0	0	0	0	0	0	0	0	0	0	0	0	0	0	0
DR_003196-RA	0	0	0	0	0	0	0	0	0	0	0	0	0	0	0	0	0	0	1	3.33491	0	0	1.11164	0.333333
DR_003197-RA	0	0	0	0	0	0	0	0	5	155.851	7	220.375	0	0	125.409	4	13	45.1564	8	26.6793	1	30.1087	33.9815	7.33333
DR_003198-RA	2	131.657	0	0	0	0	43.8856	0.666667	5	155.851	1	31.4822	0	0	62.4443	2	7	24.315	1	3.33491	4	120.435	49.3616	4
DR_003210-RA	1	65.8285	0	0	0	0	21.9428	0.333333	0	0	0	0	0	0	0	0	1	3.47357	1	3.33491	0	0	2.26949	0.666667
DR_003218-RA	0	0	0	0	0	0	0	0	0	0	0	0	0	0	0	0	1	3.47357	0	0	0	0	1.15786	0.333333
DR_003213-RA	0	0	0	0	0	0	0	0	0	0	0	0	0	0	0	0	0	0	0	0	0	0	0	0
DR_003229-RA	0	0	0	0	1	228.781	76.2602	0.333333	3	93.5104	0	0	0	0	31.1701	1	1	3.47357	4	13.3396	0	0	5.60441	1.66667
DR_003254-RA	0	0	0	0	0	0	0	0	1	31.1701	1	31.4822	0	0	20.8841	0.666667	1	3.47357	3	10.0047	0	0	4.49277	1.33333
DR_003231-RA	1	65.8285	0	0	0	0	21.9428	0.333333	0	0	0	0	1	137.646	45.8821	0.333333	2	6.94715	5	16.6746	0	0	7.8739	2.33333
DR_003252-RA	0	0	1	135.74	0	0	45.2468	0.333333	2	62.3403	0	0	0	0	20.7801	0.666667	0	0	5	16.6746	0	0	5.55819	1.66667
DR_003257-RA	0	0	1	135.74	2	457.561	197.767	1	0	0	0	0	1	137.646	45.8821	0.333333	1	3.47357	0	0	0	0	1.15786	0.333333
DR_003260-RA	2	131.657	0	0	0	0	43.8856	0.666667	0	0	2	62.9644	0	0	20.9881	0.666667	5	17.3679	12	40.0189	0	0	19.1289	5.66667
DR_003263-RA	0	0	0	0	0	0	0	0	0	0	0	0	0	0	0	0	0	0	1	3.33491	0	0	1.11164	0.333333
DR_003272-RA	0	0	1	135.74	1	228.781	121.507	0.666667	2	62.3403	0	0	0	0	20.7801	0.666667	0	0	0	0	0	0	0	0
DR_003285-RA	0	0	0	0	0	0	0	0	0	0	0	0	0	0	0	0	1	3.47357	3	10.0047	0	0	4.49277	1.33333
DR_003288-RA	0	0	0	0	0	0	0	0	0	0	0	0	0	0	0	0	6	20.8414	4	13.3396	2	60.2174	31.4662	4
DR_003290-RA	0	0	0	0	0	0	0	0	0	0	0	0	0	0	0	0	0	0	0	0	0	0	0	0
DR_003303-RA	0	0	0	0	0	0	0	0	0	0	0	0	0	0	0	0	0	0	1	3.33491	0	0	1.11164	0.333333
DR_003314-RA	0	0	0	0	1	228.781	76.2602	0.333333	5	155.851	1	31.4822	1	137.646	108.326	2.33333	13	45.1564	8	26.6793	1	30.1087	33.9815	7.33333
DR_003315-RA	0	0	0	0	0	0	0	0	0	0	0	0	0	0	0	0	0	3.47357	1	3.33491	0	0	2.26949	0.666667
DR_003305-RA	0	0	0	0	1	228.781	76.2602	0.333333	0	0	0	0	0	0	0	0	0	0	0	0	0	0	0	0
DR_003312-RA	2	131.657	3	407.221	0	0	179.626	1.66667	3	93.5104	4	125.929	2	275.292	164.911	3	6	20.8414	5	16.6746	1	30.1087	22.5416	4
DR_003320-RA	0	0	0	0	0	0	0	0	0	0	0	0	0	0	0	0	0	0	0	0	0	0	0	0
DR_003327-RA	0	0	0	0	0	0	0	0	0	0	0	0	0	0	0	0	0	0	0	0	0	0	0	0
DR_003341-RA	0	0	0	0	0	0	0	0	0	0	0	0	0	0	0	0	0	0	1	3.33491	0	0	1.11164	0.333333
DR_003359-RA	0	0	0	0	0	0	0	0	0	0	0	0	0	0	0	0	0	0	0	0	0	0	0	0
DR_003374-RA	0	0	1	135.74	0	0	45.2468	0.333333	0	0	0	0	0	0	0	0	5	17.3679	4	13.3396	0	0	10.2358	3
DR_003377-RA	5	329.142	7	950.183	0	0	426.442	4	12	374.042	16	503.715	2	275.292	384.35	10	23	79.8922	28	93.3775	4	120.435	97.9015	18.3333
DR_003395-RA	3	197.485	1	135.74	0	0	111.075	1.33333	1	31.1701	2	62.9644	0	0	31.3782	1	8	27.7886	6	20.0095	2	60.2174	36.0051	5.33333
DR_003394-RA	0	0	0	0	0	0	0	0	0	0	2	62.9644	0	0	20.9881	0.666667	11	38.2093	6	20.0095	0	0	19.4063	5.66667
DR_003396-RA	5	329.142	0	0	0	0	109.714	1.66667	8	249.361	4	125.929	3	412.939	262.743	5	27	93.7865	27	90.0426	1	30.1087	71.3126	18.3333
DR_003407-RA	0	0	0	0	0	0	0	0	1	31.1701	2	62.9644	0	0	31.3782	1	0	0	0	0	0	0	0	0
DR_003412-RA	0	0	0	0	0	0	0	0	0	0	0	0	0	0	0	0	1	3.47357	0	0	0	0	1.15786	0.333333
DR_003447-RA	0	0	0	0	0	0	0	0	2	62.3403	1	31.4822	1	137.646	77.1562	1.33333	6	20.8414	8	26.6793	0	0	15.8402	4.66667
DR_003451-RA	0	0	0	0	0	0	0	0	0	0	0	0	0	0	0	0	0	0	0	0	0	0	0	0
DR_003458-RA	10	658.285	3	407.221	2	457.561	507.689	5	5	155.851	0	0	5	688.231	281.361	3.33333	25	86.8393	6	20.0095	2	60.2174	55.6887	11
DR_003461-RA	0	0	0	0	0	0	0	0	0	0	0	0	0	0	0	0	0	0	0	0	0	0	0	0
DR_003476-RA	0	0	0	0	0	0	0	0	0	0	1	31.4822	0	0	10.4941	0.333333	2	6.94715	5	16.6746	0	0	7.8739	2.33333
DR_003480-RA	0	0	0	0	0	0	0	0	0	0	0	0	0	0	0	0	1	3.47357	0	0	0	0	1.15786	0.333333
DR_003466-RA	0	0	0	0	0	0	0	0	5	155.851	8	251.857	1	137.646	181.785	4.66667	31	107.681	34	113.387	2	60.2174	93.7617	22.3333
DR_003469-RA	0	0	1	135.74	1	228.781	121.507	0.666667	0	0	0	0	1	137.646	45.8821	0.333333	0	0	0	0	0	0	0	0
DR_003486-RA	0	0	0	0	0	0	0	0	1	31.1701	0	0	0	0	10.39	0.333333	1	3.47357	0	0	0	0	1.15786	0.333333
DR_003493-RA	1	65.8285	0	0	0	0	21.9428	0.333333	0	0	0	0	0	0	0	0	0	0	0	0	0	0	0	0
DR_003512-RA	1	65.8285	0	0	0	0	21.9428	0.333333	0	0	1	31.4822	0	0	10.4941	0.333333	0	0	0	0	0	0	0	0
DR_003525-RA	0	0	0	0	0	0	0	0	1	31.1701	0	0	0	0	10.39	0.333333	1	3.47357	2	6.66982	0	0	3.38113	1
DR_003528-RA	0	0	0	0	1	228.781	76.2602	0.333333	0	0	0	0	1	137.646	45.8821	0.333333	10	34.7357	3	10.0047	0	0	14.9135	4.33333
DR_003533-RA	9	592.456	7	1085.92	3	686.342	788.241	6.66667	33	1028.61	26	818.537	6	825.877	891.009	21.6667	216	750.292	249	833.728	23	692.5	758.84	163
DR_003537-RA	0	0	0	0	0	0	0	0	0	0	0	0	0	0	0	0	0	0	0	0	0	0	0	0
DR_003552-RA	0	0	0	0	0	0	0	0	0	0	0	0	0	0	0	0	0	0	2	6.66982	0	0	2.22327	0.666667
DR_003562-RA	0	0	0	0	0	0	0	0	0	0	0	0	0	0	0	0	2	6.94715	4	13.3396	0	0	6.76226	2
DR_003548-RA	0	0	0	0	0	0	0	0	0	0	0	0	0	0	0	0	3	10.4207	3	10.0047	0	0	6.80848	2
DR_003567-RA	5	329.142	0	0	0	0	109.714	1.66667	5	155.851	3	94.4465	3	412.939	221.079	3.66667	62	215.362	88	293.472	7	210.761	239.865	52.3333
DR_003575-RA	0	0	1	135.74	0	0	45.2468	0.333333	1	31.1701	0	0	0	0	10.39	0.333333	10	34.7357	8	26.6793	1	30.1087	30.5079	6.33333
DR_003586-RA	3	197.485	1	135.74	0	0	111.075	1.33333	11	342.871	15	472.233	4	550.585	455.23	10	267	927.444	331	1103.86	36	1083.91	1038.4	211.333
DR_003587-RA	0	0	0	0	0	0	0	0	0	0	0	0	0	0	0	0	3	10.4207	1	3.33491	0	0	4.58521	1.33333
DR_003585-RA	1	65.8285	0	0	0	0	21.9428	0.333333	0	0	0	0	0	0	0	0	7	24.315	6	20.0095	0	0	14.7748	4.33333
DR_003606-RA	0	0	1	135.74	0	0	45.2468	0.333333	0	0	0	0	0	0	0	0	1	3.47357	0	0	0	0	1.15786	0.333333
DR_003618-RA	10	658.285	4	542.962	0	0	400.415	4.66667	147	4582.01	175	5509.38	8	1101.17	3730.85	110	744	2584.34	1822	6076.21	421	12675.8	7112.1	995.667
DR_003619-RA	0	0	0	0	0	0	0	0	0	0	0	0	0	0	0	0	5	17.3679	0	0	1	30.1087	15.8255	2
DR_003626-RA	2	131.657	2	271.481	0	0	134.379	1.33333	3	93.5104	4	125.929	0	0	73.1464	2.33333	34	121.575	34	113.387	8	240.87	158.611	25.6667
DR_003597-RA	0	0	0	0	0	0	0	0	0	0	0	0	0	0	0	0	1	3.47357	0	0	0	0	1.15786	0.333333
DR_003840-RA	0	0	0	0	0	0	0	0	4	124.681	5	157.411	0	0	94.0305	3	63	218.835	70	233.444	3	90.3261	180.868	45.3333
DR_003837-RA	0	0	0	0	0	0	0	0	1	31.1701	2	62.9644	0	0	31.3782	1	2	6.94715	0	0	0	0	2.31572	0.666667
DR_003843-RA	0	0	0	0	0	0	0	0	0	0	0	0	0	0	0	0	0	0	0	0	0	0	0	0
DR_003861-RA	0	0	0	0	0	0	0	0	0	0	0	0	0	0	0	0	0	0	0	0	0	0	0	0
DR_003723-RA	0	0	0	0	0	0	0	0	0	0	0	0	0	0	0	0	0	0	0	0	0	0	0	0
DR_003731-RA	0	0	0	0	0	0	0	0	1	31.1701	0	0	0	0	10.39	0.333333	3	10.4207	1	3.33491	0	0	4.58521	1.33333
DR_003733-RA	0	0	0	0	0	0	0	0	0	0	0	0	0	0	0	0	0	0	0	0	0	0	0	0
DR_003749-RA	0	0	0	0	0	0	0	0	0	0	0	0	0	0	0	0	1	3.47357	0	0	0	0	1.15786	0.333333
DR_003752-RA	0	0	0	0	0	0	0	0	1	31.1701	0	0	0	0	10.39	0.333333	2	6.94715	3	10.0047	0	0	5.65063	1.66667
DR_003784-RA	0	0	0	0	1	228.781	76.2602	0.333333	0	0	0	0	0	0	0	0	1	3.47357	2	6.66982	0	0	3.38113	1
DR_003797-RA	0	0	0	0	1	228.781	76.2602	0.333333	0	0	0	0	0	0	0	0	0	0	0	0	0	0	0	0
DR_003803-RA	0	0	0	0	0	0	0	0	2	62.3403	1	31.4822	0	0	31.2741	1	12	45.1564	14	46.6888	0	0	30.6151	9
DR_003802-RA	3	197.485	1	135.74	0	0	111.075	1.33333	6	187.021	6	188.893	1	137.646	171.187	4.33333	82	284.833	58	193.425	8	240.87	239.709	49.3333
DR_003633-RA	0	0	0	0	0	0	0	0	0	0	0	0	0	0	0	0	0	0	0	0	0	0	0	0
DR_003647-RA	5	329.142	1	135.74	0	0	154.961	2	0	0	0	0	0	0	0	0	8	27.7886	8	26.6793	1	30.1087	28.1922	5.66667
DR_003651-RA	0	0	2	271.481	0	0	90.4936	0.666667	0	0	0	0	0	0	0	0	2	6.94715	0	0	2	60.2174	22.3882	1.33333
DR_003660-RA	1	65.8285	0	0	0	0	21.9428	0.333333	0	0	0	0	0	0	0	0	5	17.3679	3	10.0047	3	90.3261	39.2329	3.66667
DR_003661-RA	0	0	0	0	0	0	0	0	0	0	0	0	0	0	0	0	0	0	0	0	0	0	0	0
DR_003665-RA	0	0	0	0	0	0	0	0	0	0	0	0	0	0	0	0	0	0	0	0	0	0	0	0
DR_003669-RA	1	65.8285	0	0	0	0	21.9428	0.333333	5	155.851	1	31.4822	0	0	62.4443	2	5	17.3679	3	10.0047	2	60.2174	29.1967	3.33333
DR_003671-RA	1	65.8285	1	135.74	3	686.342	295.97	1.66667	7	218.191	9	283.34	1	137.646	213.059	5.66667	16	55.5772	10	33.3491	3	90.3261	59.7508	9.66667
DR_003673-RA	0	0	0	0	0	0	0	0	3	93.5104	0	0	1	137.646	77.0522	1.33333	7	24.315	9	30.0142	1	30.1087	28.146	5.66667
DR_003672-RA	0	0	0	0	0	0	0	0	0	0	0	0	0	0	0	0	1	3.47357	3	10.0047	0	0	4.49277	1.33333
DR_003676-RA	1	65.8285	0	0	0	0	21.9428	0.333333	2	62.3403	1	31.4822	0	0	31.2741	1	5	17.3679	4	13.3396	0	0	10.2358	3
DR_003696-RA	0	0	0	0	0	0	0	0	0	0	0	0	0	0	0	0	0	0	1	3.33491	0	0	1.11164	0.333333
DR_003698-RA	0	0	0	0	0	0	0	0	0	0	0	0	1	137.646	45.8821	0.333333	0	0	0	0	0	0	0	0
DR_003704-RA	0	0	0	0	0	0	0	0	0	0	0	0	0	0	0	0	3	10.4207	0	0	0	0	3.47357	1
DR_004006-RA	0	0	0	0	0	0	0	0	0	0	0	0	0	0	0	0	0	0	0	0	0	0	0	0
DR_004009-RA	0	0	0	0	0	0	0	0	0	0	0	0	0	0	0	0	0	0	0	0	0	0	0	0
DR_003997-RA	2	131.657	0	0	0	0	43.8856	0.666667	0	0	0	0	0	0	0	0	1	3.47357	4	13.3396	0	0	5.60441	1.66667
DR_004016-RA	0	0	1	135.74	0	0	45.2468	0.333333	0	0	2	62.9644	1	137.646	66.8702	1	24	83.3658	21	70.0331	3	90.3261	81.2417	16
DR_004025-RA	2	131.657	0	0	1	228.781	120.146	1	3	93.5104	5	157.411	1	137.646	129.523	3	88	305.674	89	296.807	16	481.739	361.407	64.3333
DR_004028-RA	0	0	0	0	0	0	0	0	0	0	0	0	0	0	0	0	1	3.47357	0	0	0	0	1.15786	0.333333
DR_004036-RA	6	394.971	4	542.962	1	228.781	388.904	3.66667	9	280.531	19	598.161	4	550.585	476.426	10.6667	119	413.355	146	486.897	26	782.826	561.026	97
DR_004055-RA	0	0	0	0	0	0	0	0	0	0	1	31.4822	0	0	10.4941	0.333333	1	3.47357	0	0	1	30.1087	11.1941	0.666667
DR_004077-RA	0	0	0	0	0	0	0	0	4	124.681	5	157.411	2	275.292	185.795	3.66667	47	163.258	29	96.7124	4	120.435	126.802	26.6667
DR_004053-RA	0	0	0	0	0	0	0	0	0	0	0	0	0	0	0	0	2	6.94715	0	0	0	0	2.31572	0.666667
DR_004074-RA	0	0	0	0	0	0	0	0	0	0	0	0	0	0	0	0	0	0	1	3.33491	0	0	1.11164	0.333333
DR_003897-RA	1	65.8285	1	135.74	0	0	67.1896	0.666667	5	155.851	8	251.857	0	0	135.903	4.33333	49	170.205	47	156.741	6	180.652	169.199	34
DR_003898-RA	0	0	0	0	0	0	0	0	0	0	0	0	0	0	0	0	1	3.47357	0	0	0	0	1.15786	0.333333
DR_003922-RA	0	0	0	0	0	0	0	0	0	0	0	0	0	0	0	0	0	0	0	0	0	0	0	0
DR_003937-RA	1	65.8285	0	0	0	0	21.9428	0.333333	1	31.1701	2	62.9644	0	0	31.3782	1	7	24.315	5	16.6746	0	0	13.6632	4
DR_003973-RA	6	394.971	5	678.702	2	457.561	510.411	4.33333	15	498.722	14	503.715	3	412.939	471.792	11.6667	109	416.829	150	576.94	12	361.304	451.691	101.667
DR_003977-RA	0	0	0	0	1	228.781	76.2602	0.333333	0	0	0	0	0	0	0	0	2	6.94715	1	3.33491	0	0	3.42735	1
DR_003972-RA	1	65.8285	1	135.74	0	0	67.1896	0.666667	1	31.1701	4	125.929	0	0	52.3663	1.66667	29	100.734	25	83.3728	1	30.1087	71.405	18.3333
DR_003948-RA	0	0	0	0	0	0	0	0	0	0	0	0	0	0	0	0	1	3.47357	0	0	0	0	1.15786	0.333333
DR_003958-RA	4	263.314	0	0	0	0	87.7713	1.33333	3	93.5104	5	157.411	0	0	83.6404	2.66667	60	208.414	62	206.765	2	60.2174	158.465	41.3333
DR_003981-RA	0	0	0	0	0	0	0	0	0	0	0	0	0	0	0	0	0	0	0	0	0	0	0	0
DR_003992-RA	0	0	0	0	0	0	0	0	0	0	0	0	0	0	0	0	8	27.7886	1	3.33491	0	0	10.3745	3
DR_004097-RA	0	0	0	0	0	0	0	0	0	0	0	0	0	0	0	0	0	0	0	0	0	0	0	0
DR_004103-RA	0	0	0	0	0	0	0	0	0	0	0	0	0	0	0	0	10	34.7357	9	30.0142	2	60.2174	41.6558	7
DR_004106-RA	0	0	0	0	0	0	0	0	0	0	0	0	0	0	0	0	3	10.4207	5	16.6746	0	0	9.03176	2.66667
DR_004100-RA	0	0	0	0	0	0	0	0	0	0	0	0	0	0	0	0	0	0	0	0	0	0	0	0
DR_004111-RA	0	0	0	0	0	0	0	0	0	0	0	0	0	0	0	0	1	3.47357	0	0	0	0	1.15786	0.333333
DR_004128-RA	0	0	0	0	0	0	0	0	0	0	0	0	0	0	0	0	3	10.4207	0	0	0	0	3.47357	1
DR_004110-RA	0	0	0	0	0	0	0	0	1	31.1701	0	0	1	137.646	56.2721	0.666667	0	0	0	0	0	0	0	0
DR_004122-RA	0	0	0	0	1	228.781	76.2602	0.333333	0	0	0	0	0	0	0	0	0	0	1	3.33491	0	0	1.11164	0.333333
DR_004132-RA	0	0	0	0	0	0	0	0	0	0	0	0	0	0	0	0	3	10.4207	4	13.3396	0	0	7.92012	2.33333
DR_004137-RA	10	658.285	1	135.74	1	228.781	340.935	4	13	405.212	12	377.786	5	688.231	490.41	10	87	302.201	51	170.081	27	812.935	428.405	55
DR_004152-RA	0	0	2	271.481	0	0	90.4936	0.666667	1	31.1701	3	94.4465	0	0	41.8722	1.33333	8	27.7886	2	6.66982	2	60.2174	31.5586	4
DR_004161-RA	0	0	0	0	0	0	0	0	0	0	0	0	0	0	0	0	1	3.47357	1	3.33491	0	0	2.26949	0.666667
DR_004175-RA	0	0	0	0	0	0	0	0	0	0	0	0	0	0	0	0	0	0	0	0	0	0	0	0
DR_004176-RA	0	0	0	0	0	0	0	0	1	31.1701	1	31.4822	2	275.292	112.648	1.33333	5	17.3679	7	26.6793	2	60.2174	34.7548	5
DR_004179-RA	0	0	0	0	0	0	0	0	0	0	0	0	0	0	0	0	2	6.94715	0	0	0	0	2.31572	0.666667
DR_004191-RA	1	65.8285	2	271.481	0	0	112.436	1	0	0	2	62.9644	0	0	20.9881	0.666667	13	45.1564	5	16.6746	3	90.3261	50.719	7
DR_004200-RA	1	65.8285	0	0	0	0	21.9428	0.333333	7	218.191	3	94.4465	3	412.939	241.859	4.33333	25	86.8393	21	70.0331	1	30.1087	62.3271	15.6667
DR_004203-RA	0	0	0	0	0	0	0	0	0	0	0	0	0	0	0	0	0	0	0	0	0	0	0	0
DR_004204-RA	0	0	0	0	1	228.781	76.2602	0.333333	0	0	0	0	0	0	0	0	2	6.94715	1	3.33491	1	30.1087	13.4636	1.33333
DR_004210-RA	0	0	0	0	0	0	0	0	1	31.1701	0	0	0	0	10.39	0.333333	7	24.315	5	16.6746	0	0	13.6632	4
DR_004214-RA	0	0	0	0	0	0	0	0	0	0	0	0	0	0	0	0	2	6.94715	2	6.66982	0	0	4.53899	1.33333
DR_004217-RA	1	65.8285	0	0	0	0	21.9428	0.333333	0	0	0	0	0	0	0	0	4	13.8943	0	0	0	0	4.63143	1.33333
DR_004219-RA	0	0	0	0	0	0	0	0	0	0	0	0	0	0	0	0	0	0	7	23.3444	0	0	7.78146	2.33333
DR_004238-RA	0	0	0	0	0	0	0	0	0	0	0	0	0	0	0	0	1	3.47357	0	0	0	0	1.15786	0.333333
DR_004244-RA	0	0	0	0	0	0	0	0	0	0	0	0	0	0	0	0	0	0	0	0	0	0	0	0
DR_004253-RA	0	0	0	0	0	0	0	0	0	0	0	0	0	0	0	0	0	0	0	0	0	0	0	0
DR_004274-RA	2	131.657	0	0	1	228.781	120.146	1	1	31.1701	1	31.4822	1	137.646	66.7662	1	4	13.8943	0	0	1	30.1087	14.6677	1.66667
DR_004234-RA	0	0	0	0	0	0	0	0	0	0	0	0	0	0	0	0	0	0	0	0	0	0	0	0
DR_004250-RA	0	0	0	0	0	0	0	0	2	62.3403	0	0	0	0	20.7801	0.666667	2	6.94715	7	23.3444	0	0	10.0972	3
DR_004259-RA	0	0	0	0	0	0	0	0	0	0	0	0	0	0	0	0	3	10.4207	3	10.0047	0	0	6.80848	2
DR_004280-RA	0	0	0	0	0	0	0	0	0	0	0	0	0	0	0	0	2	6.94715	0	0	0	0	2.31572	0.666667
DR_004285-RA	0	0	0	0	0	0	0	0	0	0	0	0	0	0	0	0	0	0	0	0	0	0	0	0
DR_004283-RA	0	0	0	0	0	0	0	0	0	0	0	0	0	0	0	0	0	0	0	0	0	0	0	0
DR_004288-RA	0	0	1	135.74	0	0	45.2468	0.333333	0	0	1	31.4822	0	0	10.4941	0.333333	0	0	0	0	0	0	0	0
DR_004300-RA	0	0	0	0	0	0	0	0	0	0	0	0	0	0	0	0	0	0	0	0	0	0	0	0
DR_004307-RA	0	0	1	135.74	0	0	45.2468	0.333333	0	0	2	62.9644	0	0	20.9881	0.666667	8	27.7886	6	20.0095	0	0	15.9327	4.66667
DR_004308-RA	1	65.8285	2	271.481	0	0	112.436	1	0	0	0	0	0	0	0	0	0	0	2	6.66982	0	0	2.22327	0.666667
DR_004333-RA	0	0	0	0	0	0	0	0	0	0	0	0	0	0	0	0	1	3.47357	0	0	0	0	1.15786	0.333333
DR_004353-RA	0	0	0	0	0	0	0	0	0	0	1	31.4822	0	0	10.4941	0.333333	0	0	0	0	1	30.1087	10.0362	0.333333
DR_004361-RA	1	65.8285	0	0	0	0	21.9428	0.333333	0	0	1	31.4822	0	0	10.4941	0.333333	2	6.94715	7	23.3444	1	30.1087	20.1334	3.33333
DR_004444-RA	0	0	0	0	0	0	0	0	0	0	0	0	0	0	0	0	0	0	0	0	0	0	0	0
DR_004460-RA	7	460.799	3	407.221	0	0	289.34	3.33333	0	0	0	0	0	0	0	0	0	0	0	0	0	0	0	0
DR_004461-RA	17	1119.08	6	814.443	4	915.122	949.55	9	15	467.552	8	251.857	2	275.292	331.567	8.33333	137	475.88	77	256.788	8	240.87	324.512	74
DR_004479-RA	0	0	0	0	0	0	0	0	0	0	0	0	0	0	0	0	0	0	0	0	0	0	0	0
DR_004465-RA	0	0	0	0	0	0	0	0	1	31.1701	0	0	0	0	10.39	0.333333	2	6.94715	3	10.0047	0	0	5.65063	1.66667
DR_004481-RA	0	0	0	0	0	0	0	0	0	0	0	0	0	0	0	0	0	0	0	0	0	0	0	0
DR_004526-RA	0	0	0	0	2	457.561	152.52	0.666667	0	0	0	0	1	137.646	45.8821	0.333333	2	6.94715	1	3.33491	0	0	3.42735	1
DR_004496-RA	0	0	0	0	0	0	0	0	0	0	0	0	0	0	0	0	0	0	0	0	0	0	0	0
DR_004525-RA	0	0	0	0	0	0	0	0	0	0	0	0	0	0	0	0	0	0	0	0	0	0	0	0
DR_004369-RA	20	1382.4	10	1493.15	6	1372.68	1416.08	12.6667	34	1059.78	44	1385.22	10	1376.46	1273.82	29.3333	166	587.034	203	676.987	25	752.717	672.246	132.333
DR_004371-RA	0	0	0	0	0	0	0	0	0	0	0	0	0	0	0	0	0	0	1	3.33491	0	0	1.11164	0.333333
DR_004389-RA	1	65.8285	0	0	0	0	21.9428	0.333333	0	0	0	0	0	0	0	0	0	0	0	0	0	0	0	0
DR_004397-RA	0	0	2	271.481	0	0	90.4936	0.666667	0	0	0	0	0	0	0	0	6	20.8414	1	3.33491	0	0	8.05878	2.33333
DR_004398-RA	0	0	0	0	0	0	0	0	1	31.1701	3	94.4465	0	0	41.8722	1.33333	7	24.315	9	30.0142	0	0	18.1097	5.33333
DR_004413-RA	0	0	0	0	0	0	0	0	0	0	0	0	0	0	0	0	0	0	0	0	0	0	0	0
DR_004393-RA	0	0	1	135.74	0	0	45.2468	0.333333	0	0	0	0	0	0	0	0	3	10.4207	1	3.33491	1	30.1087	14.6214	1.66667
DR_004394-RA	0	0	0	0	0	0	0	0	0	0	0	0	0	0	0	0	0	0	2	6.66982	0	0	2.22327	0.666667
DR_004396-RA	0	0	0	0	0	0	0	0	0	0	1	31.4822	0	0	10.4941	0.333333	5	17.3679	1	3.33491	0	0	6.90093	2
DR_004400-RA	0	0	0	0	0	0	0	0	1	31.1701	2	62.9644	0	0	31.3782	1	16	55.5772	19	63.3633	2	60.2174	59.7193	12.3333
DR_004563-RA	5	329.142	1	135.74	1	228.781	231.221	2.33333	1	31.1701	1	31.4822	3	412.939	158.53	1.66667	14	48.63	19	63.3633	1	30.1087	47.3673	11.3333
DR_004545-RA	1	65.8285	0	0	0	0	21.9428	0.333333	0	0	0	0	0	0	0	0	1	3.47357	0	0	1	30.1087	11.1941	0.666667
DR_004551-RA	2	131.657	3	407.221	0	0	179.626	1.66667	6	187.021	3	94.4465	2	275.292	185.587	3.66667	5	17.3679	10	33.3491	0	0	16.9057	5
DR_004567-RA	0	0	0	0	0	0	0	0	0	0	1	31.4822	0	0	10.4941	0.333333	3	10.4207	0	0	0	0	3.47357	1
DR_004576-RA	0	0	0	0	0	0	0	0	0	0	0	0	0	0	0	0	2	6.94715	2	6.66982	0	0	4.53899	1.33333
DR_004577-RA	0	0	0	0	0	0	0	0	3	93.5104	0	0	0	0	31.1701	1	1	3.47357	1	3.33491	0	0	2.26949	0.666667
DR_004592-RA	0	0	0	0	0	0	0	0	0	0	0	0	0	0	0	0	0	0	0	0	0	0	0	0
DR_004615-RA	1	65.8285	0	0	0	0	21.9428	0.333333	0	0	1	31.4822	0	0	10.4941	0.333333	1	3.47357	0	0	0	0	1.15786	0.333333
DR_004621-RA	0	0	0	0	0	0	0	0	0	0	0	0	0	0	0	0	0	0	2	6.66982	0	0	2.22327	0.666667
DR_004610-RA	0	0	0	0	0	0	0	0	2	62.3403	0	0	0	0	20.7801	0.666667	1	3.47357	0	0	0	0	1.15786	0.333333
DR_004713-RA	0	0	0	0	0	0	0	0	2	62.3403	2	62.9644	0	0	41.7682	1.33333	8	27.7886	7	23.3444	0	0	17.0443	5
DR_004716-RA	0	0	0	0	0	0	0	0	0	0	0	0	0	0	0	0	2	6.94715	0	0	0	0	2.31572	0.666667
DR_004729-RA	0	0	0	0	1	228.781	76.2602	0.333333	4	124.681	0	0	1	137.646	87.4423	1.66667	1	3.47357	6	20.0095	0	0	7.82768	2.33333
DR_004739-RA	4	263.314	1	135.74	0	0	133.018	1.66667	60	1870.21	58	1825.97	9	1238.82	1645	42.3333	333	1156.7	201	670.317	23	692.5	839.839	185.667
DR_004749-RA	0	0	0	0	0	0	0	0	0	0	0	0	0	0	0	0	0	0	0	0	0	0	0	0
DR_004746-RA	0	0	0	0	0	0	0	0	0	0	0	0	0	0	0	0	0	0	0	0	0	0	0	0
DR_004779-RA	0	0	0	0	0	0	0	0	0	0	0	0	0	0	0	0	0	0	0	0	0	0	0	0
DR_004793-RA	0	0	0	0	0	0	0	0	0	0	1	31.4822	0	0	10.4941	0.333333	0	0	0	0	1	30.1087	10.0362	0.333333
DR_004624-RA	0	0	0	0	0	0	0	0	0	0	0	0	0	0	0	0	0	0	0	0	0	0	0	0
DR_004626-RA	4	263.314	1	135.74	2	457.561	285.538	2.33333	14	436.382	3	94.4465	2	275.292	268.707	6.33333	57	197.994	51	170.081	7	210.761	192.945	38.3333
DR_004632-RA	0	0	0	0	0	0	0	0	0	0	0	0	0	0	0	0	0	0	0	0	0	0	0	0
DR_004645-RA	0	0	0	0	0	0	0	0	0	0	0	0	0	0	0	0	0	0	0	0	0	0	0	0
DR_004709-RA	0	0	3	407.221	1	228.781	212.001	1.33333	3	93.5104	4	125.929	0	0	73.1464	2.33333	40	138.943	35	116.722	5	150.543	135.403	26.6667
DR_004707-RA	7	460.799	1	135.74	0	0	198.847	2.66667	0	0	3	94.4465	1	137.646	77.3643	1.33333	31	107.681	41	136.731	1	30.1087	91.5069	24.3333
DR_004809-RA	0	0	0	0	0	0	0	0	0	0	0	0	0	0	0	0	2	6.94715	1	3.33491	0	0	3.42735	1
DR_004821-RA	0	0	0	0	0	0	0	0	0	0	0	0	0	0	0	0	4	13.8943	5	16.6746	0	0	10.1896	3
DR_004843-RA	0	0	0	0	0	0	0	0	0	0	0	0	0	0	0	0	0	0	0	0	0	0	0	0
DR_004840-RA	0	0	0	0	0	0	0	0	0	0	0	0	0	0	0	0	1	3.47357	0	0	0	0	1.15786	0.333333
DR_004864-RA	0	0	0	0	0	0	0	0	0	0	0	0	0	0	0	0	0	0	0	0	0	0	0	0
DR_004860-RA	0	0	0	0	0	0	0	0	0	0	0	0	0	0	0	0	0	0	0	0	0	0	0	0
DR_004899-RA	0	0	0	0	0	0	0	0	2	62.3403	0	0	0	0	20.7801	0.666667	2	6.94715	0	0	0	0	2.31572	0.666667
DR_004888-RA	0	0	0	0	0	0	0	0	0	0	0	0	0	0	0	0	0	0	0	0	0	0	0	0
DR_004909-RA	1	65.8285	0	0	0	0	21.9428	0.333333	6	218.191	3	125.929	2	275.292	206.471	4.33333	86	347.357	69	266.793	17	511.848	375.333	65.6667
DR_004930-RA	0	0	0	0	0	0	0	0	5	155.851	3	94.4465	1	137.646	129.314	3	15	52.1036	12	40.0189	0	0	30.7075	9
DR_004928-RA	0	0	0	0	0	0	0	0	2	62.3403	0	0	1	137.646	66.6622	1	3	10.4207	1	3.33491	0	0	4.58521	1.33333
DR_004931-RA	0	0	0	0	0	0	0	0	0	0	0	0	0	0	0	0	0	0	0	0	0	0	0	0
DR_004932-RA	6	394.971	0	0	0	0	131.657	2	12	374.042	11	346.304	1	137.646	285.997	8	121	420.302	126	420.199	6	180.652	340.384	84.3333
DR_004936-RA	0	0	2	271.481	0	0	90.4936	0.666667	0	0	2	62.9644	0	0	20.9881	0.666667	10	34.7357	7	23.3444	1	30.1087	29.3963	6
DR_004941-RA	0	0	0	0	0	0	0	0	0	0	0	0	0	0	0	0	2	6.94715	0	0	0	0	2.31572	0.666667
DR_004952-RA	0	0	5	678.702	0	0	226.234	1.66667	11	342.871	7	220.375	1	137.646	233.631	6.33333	19	65.9979	19	63.3633	8	240.87	123.41	15.3333
DR_004961-RA	0	0	0	0	0	0	0	0	0	0	1	31.4822	0	0	10.4941	0.333333	0	0	2	6.66982	0	0	2.22327	0.666667
DR_004963-RA	0	0	1	135.74	0	0	45.2468	0.333333	0	0	0	0	0	0	0	0	0	0	0	0	0	0	0	0
DR_004967-RA	0	0	0	0	0	0	0	0	1	31.1701	0	0	0	0	10.39	0.333333	0	0	0	0	0	0	0	0
DR_004969-RA	0	0	0	0	0	0	0	0	1	31.1701	1	31.4822	0	0	20.8841	0.666667	0	0	1	3.33491	0	0	1.11164	0.333333
DR_004976-RA	0	0	0	0	0	0	0	0	0	0	0	0	0	0	0	0	0	0	0	0	0	0	0	0
DR_004978-RA	1	65.8285	0	0	0	0	21.9428	0.333333	1	31.1701	0	0	1	137.646	56.2721	0.666667	4	13.8943	5	16.6746	1	30.1087	20.2258	3.33333
DR_004990-RA	2	131.657	0	0	0	0	43.8856	0.666667	1	31.1701	1	31.4822	0	0	20.8841	0.666667	2	6.94715	4	13.3396	0	0	6.76226	2
DR_004992-RA	0	0	0	0	0	0	0	0	0	0	0	0	0	0	0	0	4	13.8943	10	33.3491	0	0	15.7478	4.66667
DR_005001-RA	3	197.485	0	0	0	0	65.8285	1	0	0	0	0	0	0	0	0	1	3.47357	2	6.66982	0	0	3.38113	1
DR_005003-RA	0	0	0	0	0	0	0	0	0	0	0	0	0	0	0	0	0	0	0	0	0	0	0	0
DR_005006-RA	7	460.799	1	135.74	1	228.781	275.107	3	13	405.212	29	912.983	5	688.231	668.809	15.6667	127	441.144	224	747.02	14	421.522	536.562	121.667
DR_005004-RA	0	0	0	0	0	0	0	0	0	0	0	0	0	0	0	0	0	0	0	0	0	0	0	0
DR_005022-RA	0	0	0	0	0	0	0	0	0	0	0	0	0	0	0	0	1	3.47357	0	0	0	0	1.15786	0.333333
DR_005023-RA	0	0	0	0	0	0	0	0	0	0	0	0	0	0	0	0	0	0	1	3.33491	0	0	1.11164	0.333333
DR_005036-RA	0	0	0	0	0	0	0	0	1	31.1701	0	0	0	0	10.39	0.333333	1	3.47357	2	6.66982	0	0	3.38113	1
DR_005037-RA	0	0	0	0	0	0	0	0	0	0	0	0	0	0	0	0	0	0	0	0	0	0	0	0
DR_005030-RA	0	0	0	0	0	0	0	0	0	0	0	0	0	0	0	0	1	3.47357	0	0	0	0	1.15786	0.333333
DR_005119-RA	0	0	0	0	0	0	0	0	0	0	0	0	0	0	0	0	1	6.94715	2	6.66982	0	0	4.53899	1.33333
DR_005128-RA	0	0	0	0	0	0	0	0	0	0	0	0	0	0	0	0	3	10.4207	1	3.33491	0	0	4.58521	1.33333
DR_005131-RA	1	65.8285	0	0	0	0	21.9428	0.333333	1	31.1701	0	0	0	0	10.39	0.333333	4	13.8943	6	20.0095	0	0	11.3013	3.33333
DR_005123-RA	0	0	0	0	0	0	0	0	0	0	0	0	0	0	0	0	0	0	0	0	0	0	0	0
DR_005124-RA	19	1250.74	10	1357.4	0	0	869.382	9.66667	3	93.5104	6	188.893	2	275.292	185.899	3.66667	3	10.4207	6	20.0095	4	120.435	50.2883	4.33333
DR_005132-RA	0	0	0	0	0	0	0	0	0	0	0	0	0	0	0	0	2	6.94715	0	0	0	0	2.31572	0.666667
DR_005155-RA	0	0	0	0	0	0	0	0	1	31.1701	0	0	1	137.646	56.2721	0.666667	8	27.7886	6	20.0095	0	0	15.9327	4.66667
DR_005162-RA	0	0	0	0	0	0	0	0	0	0	0	0	0	0	0	0	1	3.47357	0	0	0	0	1.15786	0.333333
DR_005143-RA	0	0	0	0	0	0	0	0	0	0	0	0	0	0	0	0	0	0	0	0	0	0	0	0
DR_005145-RA	0	0	0	0	0	0	0	0	0	0	0	0	0	0	0	0	1	3.47357	0	0	0	0	1.15786	0.333333
DR_005167-RA	0	0	0	0	0	0	0	0	0	0	0	0	0	0	0	0	0	0	0	0	0	0	0	0
DR_005197-RA	0	0	0	0	0	0	0	0	0	0	0	0	0	0	0	0	0	0	0	0	0	0	0	0
DR_005048-RA	0	0	0	0	0	0	0	0	0	0	0	0	0	0	0	0	0	0	0	0	0	0	0	0
DR_005042-RA	0	0	0	0	0	0	0	0	0	0	0	0	0	0	0	0	0	0	0	0	0	0	0	0
DR_005043-RA	2	131.657	0	0	0	0	43.8856	0.666667	3	93.5104	5	157.411	2	275.292	175.405	3.33333	46	159.784	57	190.09	5	150.543	166.806	36
DR_005052-RA	0	0	0	0	0	0	0	0	0	0	0	0	1	137.646	45.8821	0.333333	1	3.47357	6	20.0095	0	0	7.82768	2.33333
DR_005069-RA	0	0	1	135.74	0	0	45.2468	0.333333	0	0	0	0	0	0	0	0	2	6.94715	0	0	0	0	2.31572	0.666667
DR_005062-RA	0	0	0	0	1	228.781	76.2602	0.333333	1	31.1701	0	0	0	0	10.39	0.333333	3	10.4207	0	0	2	60.2174	23.546	1.66667
DR_005090-RA	1	65.8285	0	0	0	0	21.9428	0.333333	1	31.1701	0	0	0	0	10.39	0.333333	1	3.47357	0	0	1	30.1087	11.1941	0.666667
DR_005205-RA	0	0	0	0	0	0	0	0	0	0	0	0	0	0	0	0	0	0	2	6.66982	0	0	2.22327	0.666667
DR_005217-RA	0	0	0	0	0	0	0	0	0	0	0	0	0	0	0	0	2	6.94715	1	3.33491	0	0	3.42735	1
DR_005204-RA	0	0	0	0	0	0	0	0	0	0	1	31.4822	0	0	10.4941	0.333333	3	10.4207	0	0	3	90.3261	33.5823	2
DR_005237-RA	0	0	0	0	0	0	0	0	0	0	0	0	0	0	0	0	1	3.47357	0	0	0	0	1.15786	0.333333
DR_005238-RA	0	0	0	0	0	0	0	0	0	0	0	0	0	0	0	0	0	0	0	0	0	0	0	0
DR_005230-RA	0	0	0	0	0	0	0	0	0	0	0	0	0	0	0	0	0	0	0	0	0	0	0	0
DR_005232-RA	1	65.8285	0	0	0	0	21.9428	0.333333	6	187.021	0	0	2	275.292	154.104	2.66667	7	24.315	5	16.6746	3	90.3261	43.7719	5
DR_005245-RA	1	65.8285	2	271.481	0	0	112.436	1	0	0	2	62.9644	0	0	20.9881	0.666667	5	17.3679	3	10.0047	2	60.2174	29.1967	3.33333
DR_005250-RA	0	0	0	0	0	0	0	0	0	0	0	0	0	0	0	0	0	0	1	3.33491	0	0	1.11164	0.333333
DR_005248-RA	0	0	2	271.481	0	0	90.4936	0.666667	1	31.1701	3	94.4465	1	137.646	87.7543	1.66667	15	52.1036	17	56.6935	1	30.1087	46.3019	11
DR_005251-RA	0	0	0	0	0	0	0	0	0	0	0	0	0	0	0	0	2	6.94715	5	16.6746	0	0	7.8739	2.33333
DR_005260-RA	1	65.8285	0	0	0	0	21.9428	0.333333	0	0	1	31.4822	1	137.646	56.3761	0.666667	3	10.4207	12	40.0189	0	0	16.8132	5
DR_005282-RA	5	329.142	2	271.481	2	457.561	352.728	3	5	155.851	3	94.4465	2	275.292	175.197	3.33333	49	173.679	56	186.755	2	60.2174	140.217	36
DR_005263-RA	0	0	0	0	0	0	0	0	0	0	0	0	1	137.646	45.8821	0.333333	7	24.315	4	13.3396	2	60.2174	32.624	4.33333
DR_005280-RA	4	263.314	2	271.481	0	0	178.265	2	16	498.722	6	188.893	2	275.292	320.969	8	88	305.674	77	256.788	9	270.978	277.814	58
DR_005429-RA	3	197.485	1	135.74	2	457.561	263.596	2	2	62.3403	2	62.9644	2	275.292	133.532	2	1	3.47357	5	16.6746	0	0	6.71604	2
DR_005433-RA	1	65.8285	0	0	0	0	21.9428	0.333333	1	31.1701	0	0	0	0	10.39	0.333333	6	20.8414	10	33.3491	1	30.1087	28.0997	5.66667
DR_005432-RA	0	0	0	0	0	0	0	0	0	0	0	0	0	0	0	0	0	0	2	6.66982	0	0	2.22327	0.666667
DR_005438-RA	0	0	0	0	0	0	0	0	0	0	0	0	0	0	0	0	3	10.4207	2	6.66982	0	0	5.69685	1.66667
DR_005441-RA	0	0	0	0	0	0	0	0	0	0	0	0	0	0	0	0	0	0	0	0	0	0	0	0
DR_005444-RA	2	131.657	0	0	1	228.781	120.146	1	2	62.3403	1	31.4822	1	137.646	77.1562	1.33333	26	90.3129	14	46.6888	2	60.2174	65.7397	14
DR_005480-RA	0	0	0	0	0	0	0	0	0	0	0	0	0	0	0	0	0	0	0	0	0	0	0	0
DR_005361-RA	0	0	0	0	0	0	0	0	0	0	0	0	0	0	0	0	0	0	0	0	0	0	0	0
DR_005373-RA	0	0	0	0	0	0	0	0	0	0	0	0	0	0	0	0	4	13.8943	6	20.0095	0	0	11.3013	3.33333
DR_005410-RA	0	0	0	0	0	0	0	0	0	0	0	0	0	0	0	0	0	0	0	0	0	0	0	0
DR_005418-RA	0	0	0	0	0	0	0	0	1	31.1701	1	31.4822	0	0	20.8841	0.666667	13	45.1564	14	53.3586	3	90.3261	62.947	10.6667
DR_005411-RA	0	0	0	0	0	0	0	0	0	0	0	0	0	0	0	0	1	3.47357	3	10.0047	0	0	4.49277	1.33333
DR_005413-RA	0	0	0	0	0	0	0	0	0	0	0	0	0	0	0	0	0	0	0	0	0	0	0	0
DR_005298-RA	0	0	1	135.74	0	0	45.2468	0.333333	0	0	0	0	0	0	0	0	1	3.47357	3	10.0047	0	0	4.49277	1.33333
DR_005309-RA	1	65.8285	2	271.481	0	0	112.436	1	1	31.1701	0	0	0	0	10.39	0.333333	8	27.7886	7	23.3444	1	30.1087	27.0806	5.33333
DR_005356-RA	0	0	0	0	0	0	0	0	0	0	0	0	0	0	0	0	0	0	0	0	0	0	0	0
DR_005349-RA	0	0	0	0	0	0	0	0	1	31.1701	0	0	0	0	10.39	0.333333	2	6.94715	2	6.66982	5	150.543	54.7201	3
DR_005635-RA	0	0	1	135.74	0	0	45.2468	0.333333	0	0	0	0	0	0	0	0	4	13.8943	5	16.6746	0	0	10.1896	3
DR_005641-RA	0	0	0	0	0	0	0	0	0	0	0	0	0	0	0	0	1	3.47357	0	0	0	0	1.15786	0.333333
DR_005653-RA	0	0	0	0	0	0	0	0	0	0	0	0	0	0	0	0	0	0	0	0	0	0	0	0
DR_005668-RA	0	0	0	0	0	0	0	0	0	0	0	0	0	0	0	0	1	3.47357	4	13.3396	0	0	5.60441	1.66667
DR_005682-RA	0	0	0	0	0	0	0	0	0	0	0	0	0	0	0	0	1	3.47357	0	0	0	0	1.15786	0.333333
DR_005673-RA	1	65.8285	0	0	1	228.781	98.203	0.666667	22	685.743	24	755.572	5	688.231	709.849	17	47	163.258	380	1267.27	16	481.739	637.421	147.667
DR_005674-RA	0	0	0	0	0	0	0	0	0	0	0	0	0	0	0	0	1	3.47357	3	10.0047	0	0	4.49277	1.33333
DR_005496-RA	0	0	0	0	0	0	0	0	0	0	0	0	0	0	0	0	1	3.47357	0	0	0	0	1.15786	0.333333
DR_005504-RA	0	0	0	0	0	0	0	0	0	0	0	0	0	0	0	0	2	6.94715	0	0	0	0	2.31572	0.666667
DR_005514-RA	8	526.628	3	407.221	3	686.342	540.064	4.66667	2	62.3403	3	94.4465	4	550.585	235.791	3	31	107.681	25	83.3728	2	60.2174	83.757	19.3333
DR_005494-RA	0	0	0	0	0	0	0	0	0	0	0	0	0	0	0	0	0	0	0	0	0	0	0	0
DR_005526-RA	0	0	0	0	0	0	0	0	0	0	0	0	0	0	0	0	0	0	0	0	0	0	0	0
DR_005520-RA	1	65.8285	2	271.481	3	686.342	341.217	2	4	124.681	1	31.4822	2	275.292	143.818	2.33333	35	121.575	33	110.052	2	60.2174	97.2815	23.3333
DR_005529-RA	0	0	0	0	0	0	0	0	0	0	0	0	0	0	0	0	2	6.94715	2	6.66982	0	0	4.53899	1.33333
DR_005533-RA	0	0	0	0	0	0	0	0	0	0	0	0	0	0	0	0	0	0	0	0	0	0	0	0
DR_005539-RA	0	0	2	271.481	0	0	90.4936	0.666667	3	93.5104	0	0	0	0	31.1701	1	13	45.1564	12	40.0189	0	0	28.3918	8.33333
DR_005541-RA	0	0	0	0	1	228.781	76.2602	0.333333	0	0	0	0	0	0	0	0	3	10.4207	0	0	0	0	3.47357	1
DR_005558-RA	0	0	0	0	0	0	0	0	0	0	0	0	0	0	0	0	0	0	0	0	0	0	0	0
DR_005560-RA	0	0	0	0	0	0	0	0	0	0	0	0	0	0	0	0	2	6.94715	0	0	2	60.2174	22.3882	1.33333
DR_005548-RA	0	0	0	0	0	0	0	0	0	0	1	31.4822	2	275.292	102.258	1	1	3.47357	0	0	0	0	1.15786	0.333333
DR_005551-RA	0	0	3	407.221	0	0	135.74	1	0	0	0	0	0	0	0	0	3	10.4207	1	3.33491	0	0	4.58521	1.33333
DR_005555-RA	1	65.8285	2	271.481	2	457.561	264.957	1.66667	41	1277.98	57	1794.48	15	2064.69	1712.38	37.6667	299	1038.6	363	1210.57	122	3673.26	1974.14	261.333
DR_005563-RA	0	0	0	0	0	0	0	0	0	0	0	0	0	0	0	0	12	41.6829	9	30.0142	2	60.2174	43.9715	7.66667
DR_005574-RA	0	0	2	271.481	1	228.781	166.754	1	1	31.1701	0	0	0	0	10.39	0.333333	2	6.94715	3	10.0047	0	0	5.65063	1.66667
DR_005576-RA	0	0	0	0	0	0	0	0	0	0	1	31.4822	0	0	10.4941	0.333333	1	3.47357	4	13.3396	1	30.1087	15.6406	2
DR_005591-RA	0	0	0	0	0	0	0	0	0	0	0	0	0	0	0	0	0	0	0	0	0	0	0	0
DR_005617-RA	0	0	0	0	0	0	0	0	0	0	0	0	0	0	0	0	4	13.8943	8	26.6793	2	60.2174	33.597	4.66667
DR_005612-RA	2	131.657	2	271.481	0	0	134.379	1.33333	1	31.1701	3	94.4465	2	275.292	133.636	2	22	76.4186	20	66.6982	2	60.2174	67.7781	14.6667
DR_005624-RA	0	0	0	0	0	0	0	0	0	0	0	0	0	0	0	0	0	0	0	0	0	0	0	0
DR_005625-RA	1	65.8285	0	0	0	0	21.9428	0.333333	0	0	1	31.4822	1	137.646	56.3761	0.666667	8	27.7886	6	20.0095	0	0	15.9327	4.66667
DR_005628-RA	1	197.485	0	0	0	0	65.8285	1	1	31.1701	0	0	0	0	10.39	0.333333	4	13.8943	6	23.3444	1	30.1087	22.4491	4
DR_005597-RA	0	0	0	0	0	0	0	0	0	0	0	0	1	137.646	45.8821	0.333333	0	0	0	0	0	0	0	0
DR_005606-RA	0	0	1	135.74	0	0	45.2468	0.333333	0	0	0	0	0	0	0	0	0	0	0	0	1	30.1087	10.0362	0.333333
DR_005938-RA	0	0	0	0	0	0	0	0	0	0	1	31.4822	0	0	10.4941	0.333333	3	10.4207	7	23.3444	2	60.2174	31.3275	4
DR_005939-RA	0	0	0	0	0	0	0	0	0	0	0	0	0	0	0	0	0	0	0	0	0	0	0	0
DR_005950-RA	0	0	0	0	0	0	0	0	0	0	0	0	0	0	0	0	0	0	0	0	0	0	0	0
DR_005974-RA	0	0	0	0	1	228.781	76.2602	0.333333	3	93.5104	5	157.411	1	137.646	129.523	3	46	163.258	26	86.7077	3	90.3261	113.431	25.3333
DR_005976-RA	0	0	0	0	0	0	0	0	0	0	0	0	0	0	0	0	0	0	0	0	0	0	0	0
DR_005957-RA	3	197.485	0	0	1	228.781	142.089	1.33333	1	31.1701	3	94.4465	0	0	41.8722	1.33333	19	65.9979	17	56.6935	2	60.2174	60.9696	12.6667
DR_005993-RA	0	0	3	407.221	0	0	135.74	1	0	0	0	0	0	0	0	0	7	24.315	5	16.6746	0	0	13.6632	4
DR_005988-RA	0	0	0	0	0	0	0	0	0	0	0	0	0	0	0	0	3	10.4207	1	3.33491	0	0	4.58521	1.33333
DR_005860-RA	0	0	0	0	0	0	0	0	0	0	0	0	0	0	0	0	5	17.3679	4	13.3396	1	30.1087	20.2721	3.33333
DR_005873-RA	2	131.657	1	135.74	0	0	89.1325	1	6	187.021	5	157.411	0	0	114.811	3.66667	18	62.5243	13	43.3539	4	120.435	75.4376	11.6667
DR_005881-RA	0	0	0	0	0	0	0	0	0	0	0	0	0	0	0	0	1	3.47357	0	0	0	0	1.15786	0.333333
DR_005886-RA	0	0	0	0	0	0	0	0	1	31.1701	0	0	0	0	10.39	0.333333	4	13.8943	3	10.0047	2	60.2174	28.0388	3
DR_005896-RA	0	0	0	0	0	0	0	0	0	0	0	0	0	0	0	0	1	3.47357	0	0	0	0	1.15786	0.333333
DR_005910-RA	0	0	3	407.221	0	0	135.74	1	0	0	0	0	0	0	0	0	1	3.47357	2	6.66982	0	0	3.38113	1
DR_005922-RA	0	0	0	0	0	0	0	0	1	31.1701	0	0	0	0	10.39	0.333333	1	3.47357	0	0	0	0	1.15786	0.333333
DR_005919-RA	0	0	0	0	0	0	0	0	0	0	0	0	0	0	0	0	0	0	3	10.0047	0	0	3.33491	1
DR_006014-RA	0	0	0	0	0	0	0	0	0	0	0	0	0	0	0	0	0	0	0	0	0	0	0	0
DR_006023-RA	0	0	1	135.74	0	0	45.2468	0.333333	0	0	0	0	0	0	0	0	0	0	0	0	0	0	0	0
DR_006004-RA	1	65.8285	0	0	0	0	21.9428	0.333333	0	0	5	157.411	0	0	52.4703	1.66667	12	41.6829	12	40.0189	0	0	27.2339	8
DR_006039-RA	0	0	0	0	0	0	0	0	0	0	0	0	0	0	0	0	5	20.8414	7	23.3444	0	0	14.7286	4.33333
DR_006058-RA	0	0	0	0	0	0	0	0	0	0	0	0	0	0	0	0	0	0	0	0	0	0	0	0
DR_006040-RA	0	0	0	0	0	0	0	0	0	0	4	125.929	0	0	41.9762	1.33333	8	27.7886	13	43.3539	1	30.1087	33.7504	7.33333
DR_006044-RA	4	263.314	1	135.74	3	686.342	361.799	2.66667	15	467.552	6	220.375	2	412.939	366.955	8.33333	25	90.3129	21	73.3681	5	150.543	104.741	17.6667
DR_006046-RA	0	0	0	0	0	0	0	0	0	0	0	0	0	0	0	0	2	6.94715	0	0	0	0	2.31572	0.666667
DR_006029-RA	0	0	0	0	0	0	0	0	0	0	0	0	0	0	0	0	0	0	0	0	0	0	0	0
DR_006076-RA	0	0	0	0	0	0	0	0	0	0	1	31.4822	0	0	10.4941	0.333333	0	0	1	3.33491	1	30.1087	11.1479	0.666667
DR_006077-RA	0	0	0	0	0	0	0	0	0	0	0	0	0	0	0	0	0	0	4	13.3396	1	30.1087	14.4828	1.66667
DR_006078-RA	0	0	0	0	0	0	0	0	1	31.1701	0	0	0	0	10.39	0.333333	0	0	0	0	0	0	0	0
DR_005796-RA	0	0	1	135.74	0	0	45.2468	0.333333	0	0	0	0	0	0	0	0	0	0	0	0	0	0	0	0
DR_005813-RA	1	65.8285	6	814.443	0	0	293.424	2.33333	0	0	0	0	0	0	0	0	0	0	0	0	0	0	0	0
DR_005815-RA	1	65.8285	0	0	0	0	21.9428	0.333333	0	0	0	0	0	0	0	0	2	6.94715	0	0	0	0	2.31572	0.666667
DR_005831-RA	0	0	0	0	0	0	0	0	0	0	0	0	0	0	0	0	3	10.4207	2	6.66982	0	0	5.69685	1.66667
DR_005848-RA	3	197.485	0	0	0	0	65.8285	1	1	31.1701	0	0	0	0	10.39	0.333333	3	10.4207	0	0	0	0	3.47357	1
DR_005691-RA	0	0	0	0	1	228.781	76.2602	0.333333	0	0	0	0	0	0	0	0	1	3.47357	1	3.33491	1	30.1087	12.3057	1
DR_005700-RA	0	0	0	0	0	0	0	0	0	0	0	0	1	137.646	45.8821	0.333333	0	0	0	0	0	0	0	0
DR_005683-RA	0	0	0	0	0	0	0	0	0	0	0	0	0	0	0	0	0	0	1	3.33491	0	0	1.11164	0.333333
DR_005709-RA	2	131.657	0	0	0	0	43.8856	0.666667	0	0	1	31.4822	0	0	10.4941	0.333333	23	79.8922	8	26.6793	1	30.1087	45.5601	10.6667
DR_005720-RA	0	0	0	0	0	0	0	0	0	0	0	0	0	0	0	0	0	0	1	3.33491	0	0	1.11164	0.333333
DR_005725-RA	0	0	0	0	0	0	0	0	0	0	0	0	0	0	0	0	0	0	0	0	0	0	0	0
DR_005735-RA	0	0	0	0	0	0	0	0	0	0	0	0	0	0	0	0	0	0	0	0	0	0	0	0
DR_005726-RA	2	131.657	3	407.221	0	0	179.626	1.66667	5	155.851	5	157.411	0	0	104.421	3.33333	20	69.4715	27	90.0426	7	210.761	123.425	18
DR_005737-RA	0	0	1	135.74	0	0	45.2468	0.333333	0	0	2	62.9644	0	0	20.9881	0.666667	2	6.94715	0	0	0	0	2.31572	0.666667
DR_005746-RA	0	0	0	0	0	0	0	0	0	0	0	0	0	0	0	0	0	0	0	0	0	0	0	0
DR_005744-RA	0	0	0	0	0	0	0	0	0	0	0	0	0	0	0	0	0	0	0	0	0	0	0	0
DR_005748-RA	0	0	0	0	0	0	0	0	0	0	0	0	0	0	0	0	0	0	0	0	0	0	0	0
DR_005758-RA	11	724.113	5	678.702	0	0	467.605	5.33333	15	467.552	9	283.34	2	275.292	342.061	8.66667	130	451.564	150	500.237	20	602.174	517.992	100
DR_005757-RA	0	0	0	0	0	0	0	0	1	31.1701	0	0	1	137.646	56.2721	0.666667	2	6.94715	0	0	0	0	2.31572	0.666667
DR_005770-RA	2	131.657	1	135.74	0	0	89.1325	1	1	31.1701	0	0	0	0	10.39	0.333333	0	0	3	10.0047	0	0	3.33491	1
DR_006111-RA	0	0	0	0	0	0	0	0	1	31.1701	0	0	0	0	10.39	0.333333	0	0	0	0	0	0	0	0
DR_006096-RA	0	0	0	0	0	0	0	0	0	0	0	0	0	0	0	0	0	0	0	0	0	0	0	0
DR_006123-RA	0	0	0	0	0	0	0	0	0	0	1	31.4822	0	0	10.4941	0.333333	3	10.4207	2	6.66982	0	0	5.69685	1.66667
[truncated: 12,005 more rows]

## Sheet: RNA-Seq_RAW Data
Feature ID	BR1_D72 (GE) - Expression values	BR1_D72 (GE) - Exon length	BR1_D72 (GE) - Unique gene reads	BR1_D72 (GE) - Total gene reads	BR1_D72 (GE) - Unique exon reads	BR1_D72 (GE) - Total exon reads	BR1_D72 (GE) - Unique intron reads	BR1_D72 (GE) - Total intron reads	BR1_D72 (GE) - Exons	BR1_D72 (GE) - RPKM	BR2_D72 (GE) - Expression values	BR2_D72 (GE) - Exon length	BR2_D72 (GE) - Unique gene reads	BR2_D72 (GE) - Total gene reads	BR2_D72 (GE) - Unique exon reads	BR2_D72 (GE) - Total exon reads	BR2_D72 (GE) - Unique intron reads	BR2_D72 (GE) - Total intron reads	BR2_D72 (GE) - Exons	BR2_D72 (GE) - RPKM	BR3_D72 (GE) - Expression values	BR3_D72 (GE) - Exon length	BR3_D72 (GE) - Unique gene reads	BR3_D72 (GE) - Total gene reads	BR3_D72 (GE) - Unique exon reads	BR3_D72 (GE) - Total exon reads	BR3_D72 (GE) - Unique intron reads	BR3_D72 (GE) - Total intron reads	BR3_D72 (GE) - Exons	BR3_D72 (GE) - RPKM	D72 - Means
DR_000001-RA	46	1425	46	46	40	40	6	6	4	30.0825	33	1425	33	33	32	32	1	1	4	20.435	9	1425	9	9	5	5	4	4	4	8.17836	29.3333
DR_000002-RA	12	1833	12	12	12	12	0	0	3	7.01598	6	1833	6	6	6	6	0	0	3	2.9787	6	1833	6	6	6	6	0	0	3	7.62957	8
DR_000003-RA	6	1611	6	6	6	6	0	0	1	3.9914	18	1611	18	18	18	18	0	0	1	10.1675	10	1611	10	10	10	10	0	0	1	14.4682	11.3333
DR_000004-RA	20	3938	20	20	20	20	0	0	4	5.44282	40	3938	40	40	40	40	0	0	4	9.24321	9	3938	9	9	9	9	0	0	4	5.32694	23
DR_000005-RA	53	2448	53	53	41	41	12	12	6	17.9491	22	2448	22	22	22	22	0	0	6	8.17805	12	2448	12	12	12	12	0	0	6	11.4257	29
DR_000006-RA	25	1773	25	25	23	23	2	2	3	13.9024	51	1773	51	51	51	51	0	0	3	26.1758	6	1773	6	6	6	6	0	0	3	7.88776	27.3333
DR_000007-RA	22	1318	22	22	22	22	0	0	2	17.8886	20	1318	20	20	20	20	0	0	2	13.8087	12	1318	12	12	12	12	0	0	2	21.2216	18
DR_000008-RA	4	573	4	4	4	4	0	0	2	7.48126	0	573	0	0	0	0	0	0	2	0	0	573	0	0	0	0	0	0	2	0	1.33333
DR_000009-RA	0	3036	0	0	0	0	0	0	1	0	2	3036	2	2	2	2	0	0	1	0.599469	0	3036	0	0	0	0	0	0	1	0	0.666667
DR_000010-RA	183	883	183	183	183	183	0	0	5	222.106	188	883	188	188	188	188	0	0	5	193.747	80	883	80	80	80	80	0	0	5	211.174	150.333
DR_000011-RA	1	204	1	1	1	1	0	0	2	5.25339	6	204	6	6	6	6	0	0	2	26.7645	5	204	5	5	5	5	0	0	2	57.1283	4
DR_000012-RA	178	2364	178	178	178	178	0	0	1	80.6941	140	2364	140	140	140	140	0	0	1	53.8914	64	2364	64	64	64	64	0	0	1	63.1021	127.333
DR_000013-RA	165	972	165	165	165	165	0	0	6	181.923	116	972	116	116	116	116	0	0	6	108.6	39	972	39	39	36	36	3	3	6	86.3272	106.667
DR_000014-RA	20	2268	20	20	14	14	6	6	3	6.61538	10	2268	10	10	10	10	0	0	3	4.01232	12	2268	12	12	12	12	0	0	3	12.3325	14
DR_000015-RA	18	1755	18	18	18	18	0	0	3	10.9917	6	1755	6	6	6	6	0	0	3	3.11109	5	1755	5	5	2	2	3	3	3	2.65622	9.66667
DR_000016-RA	6	957	6	6	6	6	0	0	2	6.71906	4	957	4	4	4	4	0	0	2	3.80353	3	957	3	3	3	3	0	0	2	7.30669	4.33333
DR_000017-RA	4	1500	4	4	4	4	0	0	8	2.85784	9	1500	9	9	9	9	0	0	8	5.45997	8	1500	8	8	8	8	0	0	8	12.4311	7
DR_000018-RA	7	624	7	7	7	7	0	0	2	12.0222	30	624	30	30	27	27	3	3	2	39.3748	12	624	12	12	12	12	0	0	2	44.8237	16.3333
DR_000019-RA	168	2139	168	168	168	168	0	0	4	84.1721	150	2139	150	150	150	150	0	0	4	63.8145	40	2139	40	40	40	40	0	0	4	43.5874	119.333
DR_000020-RA	3	339	3	3	3	3	0	0	2	9.48399	1	339	1	1	1	1	0	0	2	2.68435	1	339	1	1	1	1	0	0	2	6.87562	1.66667
DR_000021-RA	59	1137	59	59	59	59	0	0	3	55.611	40	1137	40	40	40	40	0	0	3	32.0139	12	1137	12	12	12	12	0	0	3	24.5998	37
DR_000022-RA	242	1535	242	242	242	242	0	0	2	168.957	280	1535	280	280	280	280	0	0	2	165.992	152	1535	152	152	152	152	0	0	2	230.806	224.667
DR_000023-RA	5	2200	5	5	5	5	0	0	4	2.43566	34	2200	34	35	34	35	0	0	4	14.4772	38	2200	38	38	35	35	3	3	4	37.0814	25.6667
DR_000024-RA	15	549	15	15	7	7	8	8	2	13.6645	2	549	2	2	2	2	0	0	2	3.3151	5	549	5	5	4	4	1	1	2	16.9824	7.33333
DR_000025-RA	32	4812	32	32	32	32	0	0	2	7.12679	5	4812	5	5	5	5	0	0	2	0.945547	4	4812	4	4	4	4	0	0	2	1.93752	13.6667
DR_000026-RA	37	2070	37	37	37	37	0	0	2	19.1558	29	2070	29	29	29	29	0	0	2	12.7487	10	2070	10	10	10	10	0	0	2	11.2601	25.3333
DR_000027-RA	390	1052	390	427	370	406	20	21	3	413.599	321	1052	321	360	317	355	4	5	3	307.08	140	1052	140	148	135	143	5	5	3	316.834	283.667
DR_000028-RA	32	1755	32	32	32	32	0	0	2	19.5408	11	1755	11	11	11	11	0	0	2	5.70367	1	1755	1	1	1	1	0	0	2	1.32811	14.6667
DR_000029-RA	14	2145	14	14	14	14	0	0	3	6.99472	6	2145	6	6	6	6	0	0	3	2.54544	6	2145	6	6	6	6	0	0	3	6.51982	8.66667
DR_000030-RA	28	3594	28	28	28	28	0	0	3	8.34929	16	3594	16	16	16	16	0	0	3	4.05117	6	3594	6	6	6	6	0	0	3	3.89121	16.6667
DR_000031-RA	16	1089	16	16	16	16	0	0	3	15.7457	29	1089	29	29	29	29	0	0	3	24.2331	13	1089	13	13	13	13	0	0	3	27.8245	19.3333
DR_000032-RA	3	2364	3	3	3	3	0	0	4	1.36001	8	2364	8	8	8	8	0	0	4	3.07951	5	2364	5	5	5	5	0	0	4	4.92985	5.33333
DR_000033-RA	72	1231	72	72	72	72	0	0	4	62.6822	63	1231	63	63	63	63	0	0	4	46.5716	19	1231	19	19	19	19	0	0	4	35.9755	51.3333
DR_000034-RA	41	1122	41	41	41	41	0	0	1	39.1616	68	1122	68	68	68	68	0	0	1	55.1512	4	1122	4	4	4	4	0	0	1	8.30957	37.6667
DR_000035-RA	30	2055	30	30	30	30	0	0	3	15.6451	42	2055	42	42	42	42	0	0	3	18.5984	9	2055	9	9	9	9	0	0	3	10.208	27
DR_000036-RA	12	1095	12	12	12	12	0	0	1	11.7446	1	1095	1	1	1	1	0	0	1	0.831045	0	1095	0	0	0	0	0	0	1	0	4.33333
DR_000037-RA	14	939	14	14	9	9	5	5	3	10.2718	2	939	2	2	2	2	0	0	3	1.93822	0	939	0	0	0	0	0	0	3	0	5.33333
DR_000038-RA	30	2184	30	31	30	31	0	0	1	15.2117	7	2184	7	7	7	7	0	0	1	2.91665	13	2184	13	13	13	13	0	0	1	13.874	16.6667
DR_000039-RA	38	1536	38	38	38	38	0	0	5	26.5132	40	1536	40	40	40	40	0	0	5	23.6978	6	1536	6	6	5	5	1	1	5	7.58735	28
DR_000040-RA	26	2775	26	26	21	21	5	5	6	8.11009	4	2775	4	4	4	4	0	0	6	1.3117	2	2775	2	2	2	2	0	0	6	1.67988	10.6667
DR_000041-RA	3	903	3	3	3	3	0	0	2	3.56043	32	903	32	32	32	32	0	0	2	32.2479	8	903	8	8	8	8	0	0	2	20.6497	14.3333
DR_000042-RA	47	892	47	47	47	47	0	0	2	56.468	39	892	39	39	39	39	0	0	2	39.7867	11	892	11	11	11	11	0	0	2	28.7435	32.3333
DR_000043-RA	29	1398	29	29	29	29	0	0	1	22.2311	9	1398	9	9	9	9	0	0	1	5.85833	6	1398	6	6	6	6	0	0	1	10.0036	14.6667
DR_000044-RA	0	195	0	0	0	0	0	0	2	0	0	195	0	0	0	0	0	0	2	0	0	195	0	0	0	0	0	0	2	0	0
DR_000045-RA	0	285	0	0	0	0	0	0	2	0	0	285	0	0	0	0	0	0	2	0	0	285	0	0	0	0	0	0	2	0	0
DR_000046-RA	0	543	0	0	0	0	0	0	2	0	0	543	0	0	0	0	0	0	2	0	0	543	0	0	0	0	0	0	2	0	0
DR_000047-RA	1	1317	1	1	1	1	0	0	3	0.813736	2	1317	2	2	2	2	0	0	3	1.38192	0	1317	0	0	0	0	0	0	3	0	1
DR_000048-RA	4	1498	4	4	4	4	0	0	3	2.86166	12	1498	12	12	12	12	0	0	3	7.28967	10	1498	10	10	10	10	0	0	3	15.5596	8.66667
DR_000049-RA	24	1344	24	24	24	24	0	0	3	19.1373	0	1344	0	0	0	0	0	0	3	0	2	1344	2	2	2	2	0	0	3	3.4685	8.66667
DR_000050-RA	62	987	62	62	62	62	0	0	3	67.32	46	987	46	46	46	46	0	0	3	42.4111	17	987	17	17	17	17	0	0	3	40.1461	41.6667
DR_000051-RA	0	939	0	0	0	0	0	0	1	0	8	939	8	8	8	8	0	0	1	7.75288	5	939	5	5	5	5	0	0	1	12.4113	4.33333
DR_000052-RA	28	1605	28	28	28	28	0	0	3	18.6962	52	1605	52	52	52	52	0	0	3	29.4827	19	1605	19	19	19	19	0	0	3	27.5924	33
DR_000053-RA	48	1647	48	48	48	48	0	0	4	31.2332	66	1647	66	66	66	66	0	0	4	36.4661	28	1647	28	28	26	26	2	2	4	36.7952	47.3333
DR_000054-RA	16	1926	16	16	16	16	0	0	1	8.90293	32	1926	32	32	32	32	0	0	1	15.1193	11	1926	11	11	11	11	0	0	1	13.3121	19.6667
DR_000055-RA	11	675	11	11	5	5	6	6	3	7.93845	6	675	6	6	3	3	3	3	3	4.04442	0	675	0	0	0	0	0	0	3	0	5.66667
DR_000056-RA	2	1479	2	2	2	2	0	0	3	1.44921	7	1479	7	7	6	6	1	1	3	3.69166	3	1479	3	3	3	3	0	0	3	4.72786	4
DR_000057-RA	22	963	22	22	13	13	9	9	2	14.4673	30	963	30	30	26	26	4	4	2	24.5689	10	963	10	10	10	10	0	0	2	24.2039	20.6667
DR_000058-RA	2	644	2	2	2	2	0	0	3	3.32823	0	644	0	0	0	0	0	0	3	0	4	644	4	4	0	0	4	4	3	0	2
DR_000059-RA	0	822	0	0	0	0	0	0	4	0	6	822	6	6	6	6	0	0	4	6.64229	9	822	9	9	9	9	0	0	4	25.5201	5
DR_000060-RA	140	3507	140	140	135	135	5	5	4	41.2541	126	3507	126	127	121	122	5	5	4	31.6565	59	3507	59	60	57	58	2	2	4	38.5482	108.333
DR_000061-RA	80	2582	80	80	79	79	1	1	4	32.7899	48	2582	48	48	48	48	0	0	4	16.917	11	2582	11	11	6	6	5	5	4	5.41635	46.3333
DR_000062-RA	34	1344	34	34	27	27	7	7	3	21.5295	19	1344	19	19	19	19	0	0	3	12.8645	2	1344	2	2	2	2	0	0	3	3.4685	18.3333
DR_000063-RA	42	2754	42	42	42	42	0	0	1	16.3439	48	2754	48	48	48	48	0	0	1	15.8605	12	2754	12	12	12	12	0	0	1	10.1561	34
DR_000064-RA	10	987	10	10	10	10	0	0	2	10.8581	0	987	0	0	0	0	0	0	2	0	0	987	0	0	0	0	0	0	2	0	3.33333
DR_000065-RA	1	814	1	1	1	1	0	0	3	1.31657	4	814	4	4	4	4	0	0	3	4.47172	5	814	5	5	5	5	0	0	3	14.3172	3.33333
DR_000066-RA	36	2277	36	36	36	36	0	0	3	16.9437	51	2277	51	51	51	51	0	0	3	20.382	39	2277	39	39	39	39	0	0	3	39.9221	42
DR_000067-RA	18	3576	18	18	18	18	0	0	3	5.39442	42	3576	42	42	42	42	0	0	3	10.6879	20	3576	20	20	20	20	0	0	3	13.036	26.6667
DR_000068-RA	29	1677	29	29	29	29	0	0	3	18.5325	11	1677	11	11	11	11	0	0	3	5.96895	6	1677	6	6	6	6	0	0	3	8.3393	15.3333
DR_000069-RA	36	2022	36	36	32	32	4	4	3	16.9605	25	2022	25	25	25	25	0	0	3	11.2512	7	2022	7	7	6	6	1	1	3	6.91642	22.6667
DR_000070-RA	0	1770	0	0	0	0	0	0	1	0	0	1770	0	0	0	0	0	0	1	0	0	1770	0	0	0	0	0	0	1	0	0
DR_000071-RA	55	5442	55	55	50	50	5	5	5	9.84648	65	5442	65	65	65	65	0	0	5	10.8691	15	5442	15	15	15	15	0	0	5	6.42457	45
DR_000072-RA	22	1695	22	22	22	22	0	0	2	13.9099	57	1695	57	57	57	57	0	0	2	30.6016	18	1695	18	18	18	18	0	0	2	24.7522	32.3333
DR_000073-RA	15	1254	15	15	15	15	0	0	3	12.8193	11	1254	11	11	11	11	0	0	3	7.98241	4	1254	4	4	4	4	0	0	3	7.43488	10
DR_000074-RA	19	933	19	19	16	16	3	3	2	18.3784	24	933	24	24	24	24	0	0	2	23.4082	9	933	9	9	9	9	0	0	2	22.4839	17.3333
DR_000075-RA	21	1647	21	21	15	15	6	6	7	9.76039	20	1647	20	20	20	20	0	0	7	11.0503	33	1647	33	33	33	33	0	0	7	46.7016	24.6667
DR_000076-RA	108	3236	108	108	103	103	5	5	3	34.1113	82	3236	82	82	82	82	0	0	3	23.0592	30	3236	30	30	27	27	3	3	3	19.4476	73.3333
DR_000077-RA	28	1501	28	28	21	21	7	7	6	14.9937	37	1501	37	37	29	29	8	8	6	17.5815	18	1501	18	18	16	16	2	2	6	24.8457	27.6667
DR_000078-RA	34	1916	34	34	34	34	0	0	5	19.0175	27	1916	27	27	25	25	2	2	5	11.8736	25	1916	25	25	24	24	1	1	5	29.1962	28.6667
DR_000079-RA	14	1035	14	14	14	14	0	0	4	14.4963	10	1035	10	10	10	10	0	0	4	8.79222	6	1035	6	6	6	6	0	0	4	13.5121	10
DR_000080-RA	44	1751	44	44	41	41	3	3	6	25.0938	28	1751	28	28	28	28	0	0	6	14.5516	26	1751	26	26	26	26	0	0	6	34.6098	32.6667
DR_000081-RA	6	1929	6	6	4	4	2	2	4	2.22227	8	1929	8	8	7	7	1	1	4	3.30221	6	1929	6	6	5	5	1	1	4	6.04156	6.66667
DR_000082-RA	64	2232	64	64	64	64	0	0	3	30.7295	33	2232	33	33	33	33	0	0	3	13.4542	14	2232	14	14	14	14	0	0	3	14.6199	37
DR_000083-RA	8	3157	8	8	8	8	0	0	5	2.71572	8	3157	8	8	8	8	0	0	5	2.30597	0	3157	0	0	0	0	0	0	5	0	5.33333
DR_000084-RA	2	701	2	2	2	2	0	0	6	3.05761	6	701	6	6	6	6	0	0	6	7.78882	2	701	2	2	2	2	0	0	6	6.65003	3.33333
DR_000085-RA	46	4982	46	46	46	46	0	0	3	9.89518	54	4982	54	55	54	55	0	0	3	10.0461	38	4982	38	38	38	38	0	0	3	17.7783	46
DR_000086-RA	83	10218	83	83	75	75	8	8	10	7.8662	55	10218	55	55	49	49	6	6	10	4.36384	6	10218	6	6	4	4	2	2	10	0.912442	48
DR_000087-RA	4	1656	4	4	4	4	0	0	3	2.58863	6	1656	6	6	6	6	0	0	3	3.29708	2	1656	2	2	2	2	0	0	3	2.81502	4
DR_000088-RA	26	1796	26	26	26	26	0	0	5	15.5145	35	1796	35	35	35	35	0	0	5	17.7337	4	1796	4	4	4	4	0	0	5	5.19117	21.6667
DR_000089-RA	44	1689	44	44	44	44	0	0	3	27.9185	18	1689	18	18	18	18	0	0	3	9.69799	9	1689	9	9	8	8	1	1	3	11.0401	23.6667
DR_000090-RA	34	2934	34	34	34	34	0	0	10	12.419	29	2934	29	29	27	27	2	2	10	8.37418	23	2934	23	23	22	22	1	1	10	17.4773	28.6667
DR_000091-RA	4	975	4	4	4	4	0	0	4	4.39668	20	975	20	20	20	20	0	0	4	18.6665	3	975	3	3	3	3	0	0	4	7.1718	9
DR_000092-RA	0	216	0	0	0	0	0	0	2	0	0	216	0	0	0	0	0	0	2	0	0	216	0	0	0	0	0	0	2	0	0
DR_000093-RA	0	399	0	0	0	0	0	0	2	0	0	399	0	0	0	0	0	0	2	0	0	399	0	0	0	0	0	0	2	0	0
DR_000094-RA	6	3450	6	6	6	6	0	0	3	1.86381	18	3450	18	18	18	18	0	0	3	4.7478	6	3450	6	6	6	6	0	0	3	4.05362	10
DR_000095-RA	4	927	4	4	4	4	0	0	3	4.62434	8	927	8	8	8	8	0	0	3	7.85324	2	927	2	2	2	2	0	0	3	5.02877	4.66667
DR_000096-RA	30	1798	30	30	30	30	0	0	2	17.8814	25	1798	25	25	25	25	0	0	2	12.6529	20	1798	20	20	20	20	0	0	2	25.927	25
DR_000097-RA	54	748	54	54	54	54	0	0	4	77.368	32	748	32	32	32	32	0	0	4	38.9302	14	748	14	14	14	14	0	0	4	43.6252	33.3333
DR_000098-RA	40	1039	40	40	37	37	3	3	4	38.1642	53	1039	53	53	53	53	0	0	4	46.4193	10	1039	10	10	10	10	0	0	4	22.4334	34.3333
DR_000099-RA	18	2472	18	18	18	18	0	0	3	7.80357	30	2472	30	30	30	30	0	0	3	11.0436	19	2472	19	19	17	17	2	2	3	16.0292	22.3333
DR_000100-RA	4	852	4	4	4	4	0	0	2	5.03141	7	852	7	7	7	7	0	0	2	7.47648	0	852	0	0	0	0	0	0	2	0	3.66667
DR_000101-RA	8	1440	8	8	8	8	0	0	6	5.95384	1	1440	1	1	1	1	0	0	6	0.63194	2	1440	2	2	2	2	0	0	6	3.23727	3.66667
DR_000102-RA	4	867	4	4	4	4	0	0	1	4.94436	20	867	20	20	20	20	0	0	1	20.9918	7	867	7	7	7	7	0	0	1	18.8187	10.3333
DR_000103-RA	56	1602	56	56	56	56	0	0	3	37.4623	32	1602	32	32	32	32	0	0	3	18.1772	8	1602	8	8	8	8	0	0	3	11.6396	32
DR_000104-RA	14	2073	14	14	14	14	0	0	4	7.23766	12	2073	12	12	12	12	0	0	4	5.26769	6	2073	6	6	6	6	0	0	4	6.74626	10.6667
DR_000105-RA	16	1803	16	16	16	16	0	0	2	9.51029	16	1803	16	16	14	14	2	2	2	7.06596	14	1803	14	14	14	14	0	0	2	18.0985	15.3333
DR_000106-RA	22	1739	22	22	22	22	0	0	2	13.5579	10	1739	10	10	10	10	0	0	2	5.23286	4	1739	4	4	4	4	0	0	2	5.36132	12
DR_000107-RA	239	4753	239	239	230	230	9	9	6	51.8596	182	4753	182	182	172	172	10	10	6	32.9306	73	4753	73	73	73	73	0	0	6	35.7986	164.667
DR_000108-RA	0	246	0	0	0	0	0	0	2	0	0	246	0	0	0	0	0	0	2	0	0	246	0	0	0	0	0	0	2	0	0
DR_000109-RA	0	1182	0	0	0	0	0	0	4	0	0	1182	0	0	0	0	0	0	4	0	0	1182	0	0	0	0	0	0	4	0	0
DR_000110-RA	34	3273	34	34	34	34	0	0	4	11.1327	38	3273	38	38	38	38	0	0	4	10.5652	8	3273	8	8	8	8	0	0	4	5.69712	26.6667
DR_000111-RA	59	1997	59	59	53	53	6	6	4	28.4425	59	1997	59	59	46	46	13	13	4	20.9613	36	1997	36	36	31	31	5	5	4	36.1822	51.3333
DR_000112-RA	27	1851	27	27	22	22	5	5	6	12.7375	21	1851	21	21	18	18	3	3	6	8.84922	0	1851	0	0	0	0	0	0	6	0	16
DR_000113-RA	76	2097	76	76	63	63	13	13	6	32.1967	34	2097	34	34	27	27	7	7	6	11.7167	16	2097	16	16	12	12	4	4	6	13.3381	42
DR_000114-RA	32	2352	32	32	32	32	0	0	1	14.5808	21	2352	21	21	21	21	0	0	1	8.12495	4	2352	4	4	4	4	0	0	1	3.964	19
DR_000115-RA	12	1338	12	12	12	12	0	0	1	9.61158	20	1338	20	20	20	20	0	0	1	13.6023	10	1338	10	10	10	10	0	0	1	17.4203	14
DR_000116-RA	26	2031	26	26	26	26	0	0	1	13.7193	55	2031	55	55	55	55	0	0	1	24.6429	10	2031	10	10	10	10	0	0	1	11.4763	30.3333
DR_000117-RA	14	2415	14	14	14	14	0	0	3	6.2127	0	2415	0	0	0	0	0	0	3	0	0	2415	0	0	0	0	0	0	3	0	4.66667
DR_000118-RA	73	3831	73	73	73	73	0	0	6	20.4211	19	3831	19	19	19	19	0	0	6	4.51315	11	3831	11	11	11	11	0	0	6	6.69255	34.3333
DR_000119-RA	0	2493	0	0	0	0	0	0	3	0	0	2493	0	0	0	0	0	0	3	0	0	2493	0	0	0	0	0	0	3	0	0
DR_000120-RA	39	1901	39	39	39	39	0	0	3	21.9863	40	1901	40	40	40	40	0	0	3	19.1477	40	1901	40	40	40	40	0	0	3	49.0444	39.6667
DR_000121-RA	32	3024	32	33	32	33	0	0	1	11.695	50	3024	50	50	50	50	0	0	1	15.0462	20	3024	20	20	20	20	0	0	1	15.4156	34
DR_000122-RA	48	1014	48	48	48	48	0	0	1	50.7309	32	1014	32	32	32	32	0	0	1	28.7178	18	1014	18	18	18	18	0	0	1	41.3757	32.6667
DR_000123-RA	0	954	0	0	0	0	0	0	3	0	2	954	2	2	2	2	0	0	3	1.90774	0	954	0	0	0	0	0	0	3	0	0.666667
DR_000124-RA	6	582	6	6	6	6	0	0	2	11.0484	6	582	6	6	6	6	0	0	2	9.38138	4	582	4	4	3	3	1	1	2	12.0146	5.33333
DR_000125-RA	10	1308	10	10	8	8	2	2	2	6.55468	11	1308	11	11	11	11	0	0	2	7.65286	11	1308	11	11	11	11	0	0	2	19.6018	10.6667
DR_000126-RA	0	804	0	0	0	0	0	0	3	0	0	804	0	0	0	0	0	0	3	0	0	804	0	0	0	0	0	0	3	0	0
DR_000127-RA	10	924	10	10	10	10	0	0	1	11.5984	22	924	22	22	22	22	0	0	1	21.6665	11	924	11	11	11	11	0	0	1	27.748	14.3333
DR_000128-RA	66	3198	66	66	66	66	0	0	4	22.1174	51	3198	51	51	51	51	0	0	4	14.5121	18	3198	18	18	18	18	0	0	4	13.1191	45
DR_000129-RA	110	4486	110	110	108	108	2	2	6	25.8008	92	4486	92	92	92	92	0	0	6	18.6624	34	4486	34	34	33	33	1	1	6	17.1461	78.6667
DR_000130-RA	10	2040	10	10	10	10	0	0	4	5.25339	0	2040	0	0	0	0	0	0	4	0	2	2040	2	2	2	2	0	0	4	2.28513	4
DR_000131-RA	22	2712	22	22	22	22	0	0	4	8.69366	13	2712	13	13	13	13	0	0	4	4.36207	7	2712	7	7	7	7	0	0	4	6.01616	14
DR_000132-RA	1	1389	1	1	1	1	0	0	2	0.771556	2	1389	2	2	2	2	0	0	2	1.31029	0	1389	0	0	0	0	0	0	2	0	1
DR_000133-RA	6	1257	6	6	5	5	1	1	6	4.26289	6	1257	6	6	3	3	3	3	6	2.17182	0	1257	0	0	0	0	0	0	6	0	4
DR_000134-RA	106	2344	106	106	106	106	0	0	3	48.4638	137	2344	137	137	137	137	0	0	3	53.1865	29	2344	29	29	29	29	0	0	3	28.8371	90.6667
DR_000135-RA	0	816	0	0	0	0	0	0	3	0	2	816	2	2	1	1	1	1	3	1.11519	0	816	0	0	0	0	0	0	3	0	0.666667
DR_000136-RA	8	1464	8	8	8	8	0	0	1	5.85623	14	1464	14	14	14	14	0	0	1	8.70213	2	1464	2	2	2	2	0	0	1	3.1842	8
DR_000137-RA	14	672	14	14	14	14	0	0	2	22.3269	7	672	7	7	7	7	0	0	2	9.47911	2	672	2	2	2	2	0	0	2	6.93701	7.66667
DR_000138-RA	83	2781	83	83	83	83	0	0	6	31.985	48	2781	48	48	48	48	0	0	6	15.7065	64	2781	64	65	64	65	0	0	6	54.4783	65
DR_000139-RA	0	1245	0	0	0	0	0	0	1	0	2	1245	2	2	2	2	0	0	1	1.46184	0	1245	0	0	0	0	0	0	1	0	0.666667
DR_000140-RA	0	2037	0	0	0	0	0	0	4	0	8	2037	8	8	8	8	0	0	4	3.57386	1	2037	1	1	1	1	0	0	4	1.14425	3
DR_000141-RA	64	2922	64	64	62	62	2	2	6	22.7395	64	2922	64	65	64	65	0	0	6	20.2429	24	2922	24	24	23	23	1	1	6	18.3467	50.6667
DR_000142-RA	73	683	73	73	73	73	0	0	3	114.544	69	683	69	69	68	68	1	1	3	90.5997	16	683	16	16	16	16	0	0	3	54.6023	52.6667
DR_000143-RA	0	735	0	0	0	0	0	0	2	0	7	735	7	7	7	7	0	0	2	8.66661	0	735	0	0	0	0	0	0	2	0	2.33333
DR_000144-RA	34	814	34	34	34	34	0	0	4	44.7635	2	814	2	2	2	2	0	0	4	2.23586	14	814	14	14	14	14	0	0	4	40.0881	16.6667
DR_000145-RA	129	1833	129	129	129	129	0	0	2	75.4218	88	1833	88	88	88	88	0	0	2	43.6877	12	1833	12	12	12	12	0	0	2	15.2591	76.3333
DR_000146-RA	235	1274	235	235	235	235	0	0	5	197.682	234	1274	234	234	234	234	0	0	5	167.142	86	1274	86	86	86	86	0	0	5	157.34	185
DR_000147-RA	58	3313	58	58	57	57	1	1	3	18.4384	42	3313	42	42	42	42	0	0	3	11.5363	20	3313	20	21	20	21	0	0	3	14.7744	40
DR_000148-RA	13	1038	13	13	13	13	0	0	4	13.4219	0	1038	0	0	0	0	0	0	4	0	4	1038	4	4	4	4	0	0	4	8.98202	5.66667
DR_000149-RA	8	2769	8	8	8	8	0	0	2	3.09625	26	2769	26	26	26	26	0	0	2	8.54455	2	2769	2	2	2	2	0	0	2	1.68352	12
DR_000150-RA	109	1269	109	109	105	105	4	4	2	88.6742	131	1269	131	134	131	134	0	0	2	96.0908	16	1269	16	16	16	16	0	0	2	29.388	85.3333
DR_000151-RA	31	3024	31	31	21	21	10	10	9	7.4423	33	3024	33	35	31	33	2	2	9	9.93049	12	3024	12	12	12	12	0	0	9	9.24934	25.3333
DR_000152-RA	49	2019	49	49	49	49	0	0	6	26.0093	42	2019	42	42	39	39	3	3	6	17.5779	0	2019	0	0	0	0	0	0	6	0	30.3333
DR_000153-RA	62	9330	62	62	62	62	0	0	4	7.12163	50	9330	50	50	50	50	0	0	4	4.87671	14	9330	14	14	14	14	0	0	4	3.4975	42
DR_000154-RA	273	1734	273	273	109	109	164	164	12	67.367	331	1734	331	331	140	140	191	191	12	73.4713	103	1734	103	103	57	57	46	46	12	76.6191	235.667
DR_000155-RA	43	1663	43	43	34	34	9	9	6	21.9107	41	1663	41	41	32	32	9	9	6	17.5104	4	1663	4	4	2	2	2	2	6	2.80317	29.3333
DR_000156-RA	16	985	16	16	16	16	0	0	3	17.4082	4	985	4	4	4	4	0	0	3	3.69541	8	985	8	8	8	8	0	0	3	18.9306	9.33333
DR_000157-RA	42	1341	42	42	38	38	4	4	3	30.3686	9	1341	9	9	6	6	3	3	3	4.07156	6	1341	6	6	6	6	0	0	3	10.4288	19
DR_000158-RA	22	1659	22	22	22	22	0	0	1	14.2117	26	1659	26	26	26	26	0	0	1	14.2615	4	1659	4	4	4	4	0	0	1	5.61985	17.3333
DR_000159-RA	2	3405	2	2	2	2	0	0	1	0.629481	6	3405	6	6	6	6	0	0	1	1.60351	14	3405	14	14	14	14	0	0	1	9.58346	7.33333
DR_000160-RA	34	2301	34	34	34	34	0	0	1	15.8355	26	2301	26	26	26	26	0	0	1	10.2824	6	2301	6	6	6	6	0	0	1	6.07779	22
DR_000161-RA	48	2071	48	48	48	48	0	0	3	24.8388	91	2071	91	91	91	91	0	0	3	39.9853	48	2071	48	48	48	48	0	0	3	54.0222	62.3333
DR_000162-RA	32	2378	32	32	32	32	0	0	3	14.4214	20	2378	20	20	20	20	0	0	3	7.65344	6	2378	6	6	6	6	0	0	3	5.88099	19.3333
DR_000163-RA	106	1905	106	106	106	106	0	0	2	59.6321	50	1905	50	51	50	51	0	0	2	24.3621	22	1905	22	22	22	22	0	0	2	26.9178	59.3333
DR_000164-RA	12	1680	12	12	12	12	0	0	2	7.65493	36	1680	36	36	36	36	0	0	2	19.4999	1	1680	1	1	1	1	0	0	2	1.3874	16.3333
DR_000165-RA	14	1389	14	14	14	14	0	0	2	10.8018	34	1389	34	34	34	34	0	0	2	22.2749	12	1389	12	12	11	11	1	1	2	18.4587	20
DR_000166-RA	29	4960	29	29	29	29	0	0	5	6.26593	16	4960	16	16	16	16	0	0	5	2.93547	6	4960	6	6	6	6	0	0	5	2.81956	17
DR_000167-RA	42	3315	42	42	38	38	4	4	2	12.2848	16	3315	16	16	15	15	1	1	2	4.11762	25	3315	25	25	24	24	1	1	2	16.8748	27.6667
DR_000168-RA	3	1494	3	3	3	3	0	0	3	2.15199	0	1494	0	0	0	0	0	0	3	0	0	1494	0	0	0	0	0	0	3	0	1
DR_000169-RA	10	1020	10	10	10	10	0	0	1	10.5068	12	1020	12	12	12	12	0	0	1	10.7058	2	1020	2	2	2	2	0	0	1	4.57026	8
DR_000170-RA	94	1209	94	94	94	94	0	0	2	83.3242	58	1209	58	58	58	58	0	0	2	43.6556	28	1209	28	28	28	28	0	0	2	53.9813	60
DR_000171-RA	8	1539	8	8	8	8	0	0	2	5.57084	0	1539	0	0	0	0	0	0	2	0	3	1539	3	3	3	3	0	0	2	4.54354	3.66667
DR_000172-RA	11	414	11	11	11	11	0	0	1	28.4749	4	414	4	4	4	4	0	0	1	8.79222	2	414	2	2	2	2	0	0	1	11.2601	5.66667
DR_000173-RA	24	1359	24	24	24	24	0	0	3	18.9261	23	1359	23	24	23	24	0	0	3	16.0705	3	1359	3	3	3	3	0	0	3	5.14533	16.6667
DR_000174-RA	11	1133	11	11	10	10	1	1	4	9.45888	32	1133	32	32	27	27	5	5	4	21.6857	8	1133	8	8	6	6	2	2	4	12.3433	17
DR_000175-RA	57	1608	57	57	57	57	0	0	2	37.989	61	1608	61	62	61	62	0	0	2	35.0868	29	1608	29	29	29	29	0	0	2	42.0362	49
DR_000176-RA	50	1770	50	50	49	49	1	1	4	29.6683	25	1770	25	25	24	24	1	1	4	12.3389	15	1770	15	15	15	15	0	0	4	19.7528	30
DR_000177-RA	14	400	14	14	14	14	0	0	4	37.5092	16	400	16	16	11	11	5	5	4	25.0248	10	400	10	10	6	6	4	4	4	34.9625	13.3333
DR_000178-RA	10	2173	10	10	10	10	0	0	3	4.93185	78	2173	78	78	78	78	0	0	3	32.6643	44	2173	44	44	44	44	0	0	3	47.1959	44
DR_000179-RA	6	1638	6	6	6	6	0	0	3	3.92561	0	1638	0	0	0	0	0	0	3	0	2	1638	2	2	2	2	0	0	3	2.84595	2.66667
DR_000180-RA	2	214	2	2	2	2	0	0	2	10.0158	6	214	6	6	6	6	0	0	2	25.5139	0	214	0	0	0	0	0	0	2	0	2.66667
DR_000181-RA	20	1626	20	20	20	20	0	0	5	13.1819	36	1626	36	36	36	36	0	0	5	20.1475	10	1626	10	10	10	10	0	0	5	14.3348	22
DR_000182-RA	8	906	8	8	8	8	0	0	4	9.46305	10	906	10	10	9	9	1	1	4	9.03968	8	906	8	8	5	5	3	3	4	12.8633	8.66667
DR_000183-RA	8	804	8	8	8	8	0	0	3	10.6636	4	804	4	4	4	4	0	0	3	4.52733	0	804	0	0	0	0	0	0	3	0	4
DR_000184-RA	16	2679	16	16	16	16	0	0	3	6.40054	23	2679	23	24	23	24	0	0	3	8.15224	0	2679	0	0	0	0	0	0	3	0	13
DR_000185-RA	0	1194	0	0	0	0	0	0	4	0	8	1194	8	8	7	7	1	1	4	5.33497	0	1194	0	0	0	0	0	0	4	0	2.66667
DR_000186-RA	19	1769	19	19	16	16	3	3	5	9.69308	34	1769	34	34	30	30	4	4	5	15.4324	4	1769	4	4	4	4	0	0	5	5.2704	19
DR_000187-RA	39	420	39	39	35	35	4	4	4	89.3076	17	420	17	17	17	17	0	0	4	36.8331	6	420	6	6	6	6	0	0	4	33.2976	20.6667
DR_000188-RA	70	1212	70	70	70	70	0	0	1	61.8963	32	1212	32	32	32	32	0	0	1	24.0263	8	1212	8	8	8	8	0	0	1	15.385	36.6667
DR_000189-RA	135	1519	135	135	134	134	1	1	4	94.5402	102	1519	102	102	102	102	0	0	4	61.1056	30	1519	30	30	30	30	0	0	4	46.0336	89
DR_000190-RA	110	1525	110	110	107	107	3	3	3	75.194	61	1525	61	61	61	61	0	0	3	36.3998	34	1525	34	34	32	32	2	2	3	48.9093	68.3333
DR_000191-RA	87	3032	87	87	64	64	23	23	6	22.6214	104	3032	104	104	92	92	12	12	6	27.612	19	3032	19	19	17	17	2	2	6	13.0687	70
DR_000192-RA	95	3802	95	95	95	95	0	0	5	26.7782	86	3802	86	86	86	86	0	0	5	20.5838	28	3802	28	28	28	28	0	0	5	17.1655	69.6667
DR_000193-RA	58	1893	58	58	58	58	0	0	2	32.8357	85	1893	85	85	85	85	0	0	2	40.8608	21	1893	21	21	17	17	4	4	2	20.9319	54.6667
DR_000194-RA	23	990	23	23	18	18	5	5	3	19.4853	46	990	46	46	43	43	3	3	3	39.525	10	990	10	10	6	6	4	4	3	14.1263	26.3333
DR_000195-RA	0	1476	0	0	0	0	0	0	1	0	18	1476	18	18	18	18	0	0	1	11.0975	0	1476	0	0	0	0	0	0	1	0	6
DR_000196-RA	0	1359	0	0	0	0	0	0	3	0	2	1359	2	2	2	2	0	0	3	1.33921	0	1359	0	0	0	0	0	0	3	0	0.666667
DR_000197-RA	19	3600	19	19	19	19	0	0	1	5.65615	7	3600	7	7	7	7	0	0	1	1.76943	0	3600	0	0	0	0	0	0	1	0	8.66667
DR_000198-RA	27	1686	27	27	27	27	0	0	4	17.1623	17	1686	17	17	17	17	0	0	4	9.17551	15	1686	15	15	15	15	0	0	4	20.737	19.6667
DR_000199-RA	85	2691	85	85	72	72	13	13	6	28.674	46	2691	46	46	40	40	6	6	6	13.5265	21	2691	21	21	19	19	2	2	6	16.457	50.6667
DR_000200-RA	7	1230	7	7	1	1	6	6	7	0.871293	10	1230	10	10	8	8	2	2	7	5.91866	2	1230	2	2	1	1	1	1	7	1.89499	6.33333
DR_000201-RA	38	1926	38	38	32	32	6	6	8	17.8059	24	1926	24	25	18	19	6	6	8	8.9771	34	1926	34	34	29	29	5	5	8	35.0956	32
DR_000202-RA	91	530	91	91	90	90	1	1	3	181.985	99	530	99	99	99	99	0	0	3	169.98	63	530	63	63	63	63	0	0	3	277.061	84.3333
DR_000203-RA	12	1884	12	12	12	12	0	0	2	6.82606	8	1884	8	8	8	8	0	0	2	3.86409	6	1884	6	6	6	6	0	0	2	7.42304	8.66667
DR_000204-RA	2	1053	2	2	2	2	0	0	2	2.0355	16	1053	16	16	16	16	0	0	2	13.8271	8	1053	8	8	8	8	0	0	2	17.7081	8.66667
DR_000205-RA	40	2343	40	40	40	40	0	0	1	18.296	38	2343	38	38	38	38	0	0	1	14.7588	2	2343	2	2	2	2	0	0	1	1.98961	26.6667
DR_000206-RA	3	1796	3	3	3	3	0	0	5	1.79013	11	1796	11	11	11	11	0	0	5	5.57346	27	1796	27	27	22	22	5	5	5	28.5514	13.6667
DR_000207-RA	61	1546	61	61	61	61	0	0	7	42.2853	17	1546	17	17	16	16	1	1	7	9.41779	22	1546	22	22	20	20	2	2	7	30.1531	33.3333
DR_000208-RA	22	1793	22	22	22	22	0	0	7	13.1496	12	1793	12	12	12	12	0	0	7	6.09031	38	1793	38	38	38	38	0	0	7	49.3986	24
DR_000209-RA	8	1614	8	8	8	8	0	0	1	5.31197	11	1614	11	11	11	11	0	0	1	6.20194	2	1614	2	2	2	2	0	0	1	2.88827	7
DR_000210-RA	8	1365	8	8	8	8	0	0	1	6.28097	8	1365	8	8	8	8	0	0	1	5.3333	4	1365	4	4	4	4	0	0	1	6.83028	6.66667
DR_000211-RA	0	852	0	0	0	0	0	0	3	0	0	852	0	0	0	0	0	0	3	0	0	852	0	0	0	0	0	0	3	0	0
DR_000212-RA	9	1452	9	9	9	9	0	0	4	6.64271	0	1452	0	0	0	0	0	0	4	0	0	1452	0	0	0	0	0	0	4	0	3
DR_000213-RA	6	1470	6	6	4	4	2	2	2	2.91617	2	1470	2	2	2	2	0	0	2	1.23809	8	1470	8	8	8	8	0	0	2	12.6848	5.33333
DR_000214-RA	26	2628	26	26	26	26	0	0	2	10.6027	18	2628	18	18	18	18	0	0	2	6.23284	0	2628	0	0	0	0	0	0	2	0	14.6667
DR_000215-RA	11	990	11	11	11	11	0	0	2	11.9077	9	990	9	9	9	9	0	0	2	8.27268	10	990	10	10	10	10	0	0	2	23.5438	10
DR_000216-RA	24	1266	24	24	24	24	0	0	8	20.3164	0	1266	0	0	0	0	0	0	8	0	0	1266	0	0	0	0	0	0	8	0	8
DR_000217-RA	0	801	0	0	0	0	0	0	3	0	0	801	0	0	0	0	0	0	3	0	0	801	0	0	0	0	0	0	3	0	0
DR_000218-RA	5	1697	5	5	5	5	0	0	3	3.1576	6	1697	6	6	4	4	2	2	3	2.14495	6	1697	6	6	6	6	0	0	3	8.24102	5.66667
DR_000219-RA	3	1524	3	3	3	3	0	0	4	2.10963	0	1524	0	0	0	0	0	0	4	0	0	1524	0	0	0	0	0	0	4	0	1
DR_000220-RA	6	1434	6	6	6	6	0	0	3	4.48406	4	1434	4	4	4	4	0	0	3	2.53834	5	1434	5	5	5	5	0	0	3	8.12704	5
DR_000221-RA	18	2076	18	18	18	18	0	0	1	9.29212	26	2076	26	26	26	26	0	0	1	11.3968	18	2076	18	18	18	18	0	0	1	20.2095	20.6667
DR_000222-RA	23	1758	23	24	23	24	0	0	5	14.6306	18	1758	18	19	18	19	0	0	5	9.83498	14	1758	14	14	14	14	0	0	5	18.5618	18.3333
DR_000223-RA	0	1041	0	0	0	0	0	0	2	0	11	1041	11	11	11	11	0	0	2	9.61569	4	1041	4	4	4	4	0	0	2	8.95613	5
DR_000224-RA	9	1605	9	9	9	9	0	0	2	6.00948	18	1605	18	18	18	18	0	0	2	10.2055	4	1605	4	4	4	4	0	0	2	5.80893	10.3333
DR_000225-RA	0	468	0	0	0	0	0	0	3	0	0	468	0	0	0	0	0	0	3	0	4	468	4	4	4	4	0	0	3	19.9217	1.33333
DR_000226-RA	107	1698	107	107	105	105	2	2	2	66.2706	114	1698	114	114	114	114	0	0	2	61.095	54	1698	54	54	52	52	2	2	2	71.3801	91.6667
DR_000227-RA	5	2466	5	5	5	5	0	0	6	2.17293	9	2466	9	9	9	9	0	0	6	3.32115	2	2466	2	2	2	2	0	0	6	1.89038	5.33333
DR_000228-RA	12	1407	12	12	12	12	0	0	2	9.14022	21	1407	21	21	21	21	0	0	2	13.582	6	1407	6	6	6	6	0	0	2	9.93959	13
DR_000229-RA	0	1021	0	0	0	0	0	0	4	0	0	1021	0	0	0	0	0	0	4	0	0	1021	0	0	0	0	0	0	4	0	0
DR_000230-RA	5	2445	5	5	5	5	0	0	3	2.1916	14	2445	14	14	14	14	0	0	3	5.2106	0	2445	0	0	0	0	0	0	3	0	6.33333
DR_000231-RA	87	1742	87	87	83	83	4	4	4	51.0622	54	1742	54	54	50	50	4	4	4	26.1192	32	1742	32	32	30	30	2	2	4	40.1407	57.6667
DR_000232-RA	27	915	27	27	27	27	0	0	1	31.6237	45	915	45	47	45	47	0	0	1	46.7429	12	915	12	12	12	12	0	0	1	30.5683	28
DR_000233-RA	579	597	579	579	571	571	8	8	3	1025.02	511	597	511	511	511	511	0	0	3	778.906	189	597	189	189	188	188	1	1	3	733.998	426.333
DR_000234-RA	691	776	691	691	672	672	19	19	4	928.062	573	776	573	573	568	568	5	5	4	666.078	192	776	192	192	190	190	2	2	4	570.694	485.333
DR_000235-RA	82	1574	82	82	82	82	0	0	10	55.8314	41	1574	41	41	41	41	0	0	10	23.7038	26	1574	26	26	26	26	0	0	10	38.5017	49.6667
DR_000236-RA	14	1041	14	14	10	10	4	4	2	10.2948	17	1041	17	17	17	17	0	0	2	14.8606	3	1041	3	3	3	3	0	0	2	6.7171	11.3333
DR_000237-RA	0	544	0	0	0	0	0	0	2	0	0	544	0	0	0	0	0	0	2	0	0	544	0	0	0	0	0	0	2	0	0
DR_000238-RA	17	1479	17	17	17	17	0	0	2	12.3183	8	1479	8	8	8	8	0	0	2	4.92221	10	1479	10	10	10	10	0	0	2	15.7595	11.6667
DR_000239-RA	44	1931	44	44	41	41	3	3	7	22.7547	57	1931	57	57	52	52	5	5	7	24.5053	28	1931	28	28	28	28	0	0	7	33.7977	43
DR_000240-RA	8	978	8	8	8	8	0	0	2	8.76639	9	978	9	9	6	6	3	3	2	5.58279	1	978	1	1	1	1	0	0	2	2.38327	6
DR_000241-RA	4	1827	4	4	4	4	0	0	2	2.34634	0	1827	0	0	0	0	0	0	2	0	0	1827	0	0	0	0	0	0	2	0	1.33333
DR_000242-RA	0	564	0	0	0	0	0	0	3	0	0	564	0	0	0	0	0	0	3	0	0	564	0	0	0	0	0	0	3	0	0
DR_000243-RA	36	2790	36	36	36	36	0	0	1	13.8283	24	2790	24	24	24	24	0	0	1	7.82791	48	2790	48	48	48	48	0	0	1	40.1004	36
DR_000244-RA	22	1433	22	22	22	22	0	0	2	16.453	32	1433	32	32	32	32	0	0	2	20.3209	12	1433	12	12	12	12	0	0	2	19.5185	22
DR_000245-RA	18	1074	18	18	12	12	6	6	4	11.9742	54	1074	54	54	33	33	21	21	4	27.9607	0	1074	0	0	0	0	0	0	4	0	24
DR_000246-RA	51	3125	51	51	46	46	5	5	6	15.7753	48	3125	48	48	44	44	4	4	6	12.8127	52	3125	52	52	52	52	0	0	6	38.7851	50.3333
DR_000247-RA	10	1421	10	10	10	10	0	0	5	7.54181	42	1421	42	42	42	42	0	0	5	26.8964	48	1421	48	48	48	48	0	0	5	78.7333	33.3333
DR_000248-RA	40	3102	40	40	34	34	6	6	4	11.7464	27	3102	27	27	27	27	0	0	4	7.92065	12	3102	12	12	10	10	2	2	4	7.51397	26.3333
DR_000249-RA	85	5439	85	85	85	85	0	0	3	16.7482	56	5439	56	56	56	56	0	0	3	9.36931	30	5439	30	30	30	30	0	0	3	12.8562	57
DR_000250-RA	20	2838	20	20	20	20	0	0	2	7.55244	2	2838	2	2	2	2	0	0	2	0.641293	12	2838	12	12	12	12	0	0	2	9.85553	11.3333
DR_000251-RA	63	2147	63	63	63	63	0	0	4	31.4469	37	2147	37	38	37	38	0	0	4	16.1061	24	2147	24	24	24	24	0	0	4	26.055	41.3333
DR_000252-RA	64	2107	64	64	63	63	1	1	3	32.0439	58	2107	58	58	58	58	0	0	3	25.0497	42	2107	42	42	42	42	0	0	3	46.4618	54.6667
DR_000253-RA	34	864	34	34	17	17	17	17	2	21.0865	12	864	12	12	8	8	4	4	2	8.42587	4	864	4	4	0	0	4	4	2	0	16.6667
DR_000254-RA	0	549	0	0	0	0	0	0	4	0	0	549	0	0	0	0	0	0	4	0	0	549	0	0	0	0	0	0	4	0	0
DR_000255-RA	35	2379	35	35	35	35	0	0	2	15.7668	44	2379	44	44	44	44	0	0	2	16.8305	29	2379	29	29	29	29	0	0	2	28.4129	36
DR_000256-RA	6	1380	6	6	6	6	0	0	7	4.65953	0	1380	0	0	0	0	0	0	7	0	4	1380	4	4	4	4	0	0	7	6.75604	3.33333
DR_000257-RA	34	1609	34	34	34	34	0	0	4	22.646	26	1609	26	26	26	26	0	0	4	14.7047	8	1609	8	8	8	8	0	0	4	11.589	22.6667
DR_000258-RA	33	1325	33	33	33	33	0	0	5	26.6912	25	1325	25	25	25	25	0	0	5	17.1697	13	1325	13	13	13	13	0	0	5	22.8686	23.6667
DR_000259-RA	198	385	198	198	193	193	5	5	3	537.237	288	385	288	288	288	288	0	0	3	680.723	160	385	160	160	158	158	2	2	3	956.55	215.333
DR_000260-RA	15	1434	15	15	12	12	3	3	3	8.96812	23	1434	23	23	21	21	2	2	3	13.3263	5	1434	5	5	4	4	1	1	3	6.50163	14.3333
DR_000261-RA	39	3999	39	39	29	29	10	10	5	7.7717	32	3999	32	32	31	31	1	1	5	7.05422	22	3999	22	22	22	22	0	0	5	12.8228	31
DR_000262-RA	0	2853	0	0	0	0	0	0	3	0	6	2853	6	6	6	6	0	0	3	1.91376	4	2853	4	4	4	4	0	0	3	3.26791	3.33333
DR_000263-RA	53	523	53	53	53	53	0	0	3	108.603	29	523	29	29	29	29	0	0	3	50.4586	21	523	21	21	21	21	0	0	3	93.5899	34.3333
DR_000264-RA	6	1551	6	6	6	6	0	0	4	4.14581	18	1551	18	18	18	18	0	0	4	10.5609	12	1551	12	12	12	12	0	0	4	18.0335	12
DR_000265-RA	5	5826	5	5	5	5	0	0	5	0.919748	21	5826	21	21	21	21	0	0	5	3.2801	4	5826	4	4	4	4	0	0	5	1.6003	10
DR_000266-RA	0	852	0	0	0	0	0	0	6	0	3	852	3	3	2	2	1	1	6	2.13614	0	852	0	0	0	0	0	0	6	0	1
DR_000267-RA	14	318	14	14	12	12	2	2	3	40.4412	4	318	4	4	4	4	0	0	3	11.4465	5	318	5	5	0	0	5	5	3	0	7.66667
DR_000268-RA	0	1833	0	0	0	0	0	0	7	0	10	1833	10	10	10	10	0	0	7	4.96451	10	1833	10	10	10	10	0	0	7	12.716	6.66667
DR_000269-RA	209	3168	209	209	156	156	53	53	8	52.7727	216	3168	216	216	181	181	35	35	8	51.9915	70	3168	70	70	62	62	8	8	8	45.6161	165
DR_000270-RA	0	294	0	0	0	0	0	0	2	0	0	294	0	0	0	0	0	0	2	0	0	294	0	0	0	0	0	0	2	0	0
DR_000271-RA	0	909	0	0	0	0	0	0	2	0	10	909	10	10	10	10	0	0	2	10.0109	0	909	0	0	0	0	0	0	2	0	3.33333
DR_000272-RA	16	1770	16	16	16	16	0	0	2	9.6876	15	1770	15	15	15	15	0	0	2	7.71182	12	1770	12	12	12	12	0	0	2	15.8023	14.3333
DR_000273-RA	0	981	0	0	0	0	0	0	5	0	6	981	6	6	6	6	0	0	5	5.56571	0	981	0	0	0	0	0	0	5	0	2
DR_000274-RA	2	1804	2	2	2	2	0	0	5	1.18813	5	1804	5	5	5	5	0	0	5	2.52216	2	1804	2	2	2	2	0	0	5	2.58407	3
DR_000275-RA	8	372	8	8	8	8	0	0	3	23.0471	1	372	1	1	1	1	0	0	3	2.44622	0	372	0	0	0	0	0	0	3	0	3
DR_000276-RA	0	1293	0	0	0	0	0	0	2	0	0	1293	0	0	0	0	0	0	2	0	4	1293	4	4	4	4	0	0	2	7.21062	1.33333
DR_000277-RA	46	2052	46	46	46	46	0	0	4	24.0243	16	2052	16	16	16	16	0	0	4	7.09547	3	2052	3	4	3	4	0	0	4	4.54354	21.6667
DR_000278-RA	74	3837	74	74	74	74	0	0	5	20.6685	105	3837	105	105	104	104	1	1	5	24.6649	11	3837	11	11	11	11	0	0	5	6.68209	63.3333
DR_000279-RA	14	2841	14	14	14	14	0	0	1	5.28112	18	2841	18	18	18	18	0	0	1	5.76554	0	2841	0	0	0	0	0	0	1	0	10.6667
DR_000280-RA	0	249	0	0	0	0	0	0	2	0	0	249	0	0	0	0	0	0	2	0	0	249	0	0	0	0	0	0	2	0	0
DR_000281-RA	22	1486	22	22	22	22	0	0	3	15.8662	22	1486	22	22	22	22	0	0	3	13.4723	9	1486	9	9	9	9	0	0	3	14.1168	17.6667
DR_000282-RA	10	768	10	10	6	6	4	4	3	8.37258	5	768	5	5	5	5	0	0	3	5.92444	0	768	0	0	0	0	0	0	3	0	5
DR_000283-RA	4	528	4	4	4	4	0	0	1	8.11887	6	528	6	6	6	6	0	0	1	10.3408	6	528	6	6	6	6	0	0	1	26.4867	5.33333
DR_000284-RA	17	1236	17	17	17	17	0	0	2	14.7401	19	1236	19	19	18	18	1	1	2	13.2523	2	1236	2	2	2	2	0	0	2	3.77158	12.6667
DR_000285-RA	5	1095	5	5	5	5	0	0	4	4.89357	6	1095	6	6	2	2	4	4	4	1.66209	6	1095	6	6	6	6	0	0	4	12.7717	5.66667
DR_000286-RA	20	1204	20	20	20	20	0	0	3	17.8022	21	1204	21	21	21	21	0	0	3	15.872	3	1204	3	3	3	3	0	0	3	5.80773	14.6667
DR_000287-RA	11	2583	11	11	11	11	0	0	5	4.56392	23	2583	23	23	23	23	0	0	5	8.10293	6	2583	6	6	6	6	0	0	5	5.41425	13.3333
DR_000288-RA	16	1048	16	16	16	16	0	0	3	16.3617	32	1048	32	32	32	32	0	0	3	27.7861	6	1048	6	6	6	6	0	0	3	13.3445	18
DR_000289-RA	244	404	244	244	243	243	1	1	3	644.606	173	404	173	173	173	173	0	0	3	389.676	73	404	73	73	73	73	0	0	3	421.166	163.333
DR_000290-RA	126	2332	126	126	124	124	2	2	3	56.9853	142	2332	142	142	142	142	0	0	3	55.4113	36	2332	36	36	36	36	0	0	3	35.982	101.333
DR_000291-RA	30	3294	30	30	30	30	0	0	6	9.76039	4	3294	4	4	4	4	0	0	6	1.10503	22	3294	22	22	22	22	0	0	6	15.5672	18.6667
DR_000292-RA	85	783	85	85	85	85	0	0	2	116.339	22	783	22	22	22	22	0	0	2	25.5682	26	783	26	26	26	26	0	0	2	77.3968	44.3333
DR_000293-RA	13	2826	13	13	13	13	0	0	1	4.92993	26	2826	26	26	26	26	0	0	1	8.37221	6	2826	6	6	6	6	0	0	1	4.94869	15
DR_000294-RA	12	986	12	12	12	12	0	0	3	13.0429	22	986	22	22	22	22	0	0	3	20.3041	0	986	0	0	0	0	0	0	3	0	11.3333
DR_000295-RA	9	299	9	9	9	9	0	0	4	32.2583	6	299	6	6	6	6	0	0	4	18.2608	18	299	18	19	18	19	0	0	4	148.113	11
DR_000296-RA	15	783	15	15	15	15	0	0	2	20.5305	22	783	22	22	22	22	0	0	2	25.5682	12	783	12	12	12	12	0	0	2	35.7216	16.3333
DR_000297-RA	5	1032	5	5	5	5	0	0	2	5.1923	2	1032	2	2	2	2	0	0	2	1.76355	2	1032	2	2	2	2	0	0	2	4.51712	3
DR_000298-RA	12	1893	12	12	12	12	0	0	2	6.7936	14	1893	14	14	14	14	0	0	2	6.73002	4	1893	4	4	4	4	0	0	2	4.92516	10
DR_000299-RA	33	1677	33	33	27	27	6	6	3	17.2544	40	1677	40	40	38	38	2	2	3	20.62	12	1677	12	12	10	10	2	2	3	13.8988	28.3333
DR_000300-RA	12	1020	12	12	12	12	0	0	3	12.6081	10	1020	10	10	10	10	0	0	3	8.92151	4	1020	4	4	4	4	0	0	3	9.14053	8.66667
DR_000301-RA	20	3001	20	20	20	20	0	0	3	7.14222	6	3001	6	6	6	6	0	0	3	1.81938	18	3001	18	18	18	18	0	0	3	13.9803	14.6667
DR_000302-RA	196	1752	196	196	196	196	0	0	4	119.892	154	1752	154	154	154	154	0	0	4	79.9881	79	1752	79	79	79	79	0	0	4	105.1	143
DR_000303-RA	6	438	6	6	2	2	4	4	4	4.89357	5	438	5	5	5	5	0	0	4	10.3881	10	438	10	10	5	5	5	5	4	26.6077	7
DR_000304-RA	24	576	24	24	24	24	0	0	3	44.6538	21	576	21	21	21	21	0	0	3	33.1769	18	576	18	18	14	14	4	4	3	56.6522	21
DR_000305-RA	40	772	40	40	40	40	0	0	3	55.528	32	772	32	32	32	32	0	0	3	37.72	4	772	4	4	4	4	0	0	3	12.0769	25.3333
DR_000306-RA	12	2413	12	12	12	12	0	0	7	5.32959	8	2413	8	8	8	8	0	0	7	3.01697	4	2413	4	4	4	4	0	0	7	3.86379	8
DR_000307-RA	18	2169	18	18	18	18	0	0	8	8.8937	12	2169	12	12	12	12	0	0	8	5.03455	8	2169	8	8	8	8	0	0	8	8.5969	12.6667
DR_000308-RA	13	651	13	13	6	6	7	7	4	9.87733	30	651	30	30	30	30	0	0	4	41.9352	10	651	10	10	10	10	0	0	4	35.8039	17.6667
DR_000309-RA	3	1105	3	3	3	3	0	0	2	2.90957	12	1105	12	12	12	12	0	0	2	9.88229	14	1105	14	14	14	14	0	0	2	29.5309	9.66667
DR_000310-RA	36	2013	36	36	36	36	0	0	6	19.1659	13	2013	13	13	13	13	0	0	6	5.87676	2	2013	2	2	2	2	0	0	6	2.31578	17
DR_000311-RA	60	1214	60	63	60	63	0	0	4	55.6149	12	1214	12	12	12	12	0	0	4	8.995	18	1214	18	18	18	18	0	0	4	34.5593	30
DR_000312-RA	73	3369	73	73	73	73	0	0	2	23.2216	43	3369	43	43	43	43	0	0	2	11.6146	20	3369	20	20	20	20	0	0	2	13.8369	45.3333
DR_000313-RA	33	496	33	33	33	33	0	0	4	71.302	13	496	13	13	13	13	0	0	4	23.8507	4	496	4	4	4	4	0	0	4	18.797	16.6667
DR_000314-RA	26	1836	26	26	26	26	0	0	2	15.1764	27	1836	27	27	25	25	2	2	2	12.391	12	1836	12	12	12	12	0	0	2	15.2342	21.6667
DR_000315-RA	2	1722	2	2	2	2	0	0	1	1.2447	29	1722	29	29	29	29	0	0	1	15.3251	38	1722	38	38	38	38	0	0	1	51.4354	23
DR_000316-RA	30	915	30	30	30	30	0	0	4	35.1374	33	915	33	33	31	31	2	2	4	30.8304	15	915	15	15	15	15	0	0	4	38.2104	26
DR_000317-RA	2	1434	2	2	2	2	0	0	1	1.49469	19	1434	19	19	19	19	0	0	1	12.0571	6	1434	6	6	6	6	0	0	1	9.75244	9
DR_000318-RA	0	597	0	0	0	0	0	0	2	0	0	597	0	0	0	0	0	0	2	0	0	597	0	0	0	0	0	0	2	0	0
DR_000319-RA	64	1503	64	64	64	64	0	0	1	45.6342	54	1503	54	54	54	54	0	0	1	32.6944	12	1503	12	12	12	12	0	0	1	18.6095	43.3333
DR_000320-RA	9	1956	9	9	9	9	0	0	2	4.93109	16	1956	16	16	16	16	0	0	2	7.44372	0	1956	0	0	0	0	0	0	2	0	8.33333
DR_000321-RA	14	999	14	14	14	14	0	0	3	15.0187	27	999	27	27	21	21	6	6	3	19.129	10	999	10	10	10	10	0	0	3	23.3317	17
DR_000322-RA	16	1571	16	16	16	16	0	0	3	10.9147	20	1571	20	20	20	20	0	0	3	11.5849	13	1571	13	13	13	13	0	0	3	19.2876	16.3333
DR_000323-RA	57	2894	57	57	57	57	0	0	5	21.1079	58	2894	58	58	58	58	0	0	5	18.2376	47	2894	47	47	47	47	0	0	5	37.8539	54
DR_000324-RA	271	3007	271	271	245	245	26	26	13	87.3177	254	3007	254	254	239	239	15	15	13	72.3274	75	3007	75	75	73	73	2	2	13	56.5849	200
DR_000325-RA	92	2217	92	92	92	92	0	0	3	44.4725	60	2217	60	60	60	60	0	0	3	24.6277	41	2217	41	41	40	40	1	1	3	42.0538	64.3333
DR_000326-RA	10	2286	10	10	10	10	0	0	2	4.68806	10	2286	10	10	10	10	0	0	2	3.98073	10	2286	10	10	10	10	0	0	2	10.1961	10
DR_000327-RA	717	790	717	718	701	702	16	16	3	952.313	533	790	533	533	513	513	20	20	3	590.92	171	790	171	171	161	161	10	10	3	475.018	473.667
DR_000328-RA	34	1299	34	34	34	34	0	0	7	28.0504	25	1299	25	26	25	26	0	0	7	18.2139	6	1299	6	6	6	6	0	0	7	10.766	21.6667
DR_000329-RA	20	2985	20	20	20	20	0	0	3	7.18051	54	2985	54	54	54	54	0	0	3	16.4622	30	2985	30	30	30	30	0	0	3	23.4255	34.6667
DR_000330-RA	178	1668	178	178	174	174	4	4	4	111.795	221	1668	221	221	221	221	0	0	4	120.569	76	1668	76	76	76	76	0	0	4	106.201	158.333
DR_000331-RA	20	2407	20	20	20	20	0	0	8	8.90478	14	2407	14	14	14	14	0	0	8	5.29286	10	2407	10	10	10	10	0	0	8	9.68356	14.6667
DR_000332-RA	6	2262	6	6	4	4	2	2	8	1.89512	12	2262	12	12	12	12	0	0	8	4.82756	0	2262	0	0	0	0	0	0	8	0	6
DR_000333-RA	0	1002	0	0	0	0	0	0	1	0	0	1002	0	0	0	0	0	0	1	0	0	1002	0	0	0	0	0	0	1	0	0
DR_000334-RA	0	1389	0	0	0	0	0	0	1	0	0	1389	0	0	0	0	0	0	1	0	0	1389	0	0	0	0	0	0	1	0	0
DR_000335-RA	17	655	17	17	17	17	0	0	2	27.8149	38	655	38	38	38	38	0	0	2	52.7936	18	655	18	18	16	16	2	2	2	56.9364	24.3333
DR_000336-RA	28	2781	28	28	28	28	0	0	1	10.7901	32	2781	32	32	32	32	0	0	1	10.471	18	2781	18	18	18	18	0	0	1	15.0863	26
DR_000337-RA	56	2118	56	56	55	55	1	1	5	27.8296	45	2118	45	45	45	45	0	0	5	19.3342	22	2118	22	22	22	22	0	0	5	24.2107	41
DR_000338-RA	33	1023	33	33	33	33	0	0	4	34.5707	12	1023	12	12	12	12	0	0	4	10.6744	0	1023	0	0	0	0	0	0	4	0	15
DR_000339-RA	45	2276	45	45	42	42	3	3	3	19.7764	19	2276	19	19	19	19	0	0	3	7.59661	7	2276	7	7	7	7	0	0	3	7.16865	23.6667
DR_000340-RA	26	2628	26	26	26	26	0	0	2	10.6027	37	2628	37	37	37	37	0	0	2	12.8119	23	2628	23	23	23	23	0	0	2	20.3992	28.6667
DR_000341-RA	520	612	520	522	520	522	0	0	5	914.089	559	612	559	560	559	560	0	0	5	832.675	168	612	168	173	168	173	0	0	5	658.88	415.667
DR_000342-RA	0	1131	0	0	0	0	0	0	2	0	26	1131	26	26	26	26	0	0	2	20.9194	9	1131	9	9	9	9	0	0	2	18.5477	11.6667
DR_000343-RA	85	249	85	85	85	85	0	0	5	365.838	26	249	26	26	24	24	2	2	5	87.7103	38	249	38	38	38	38	0	0	5	355.71	49.6667
DR_000344-RA	81	1365	81	81	81	81	0	0	2	63.5948	28	1365	28	28	28	28	0	0	2	18.6665	8	1365	8	8	8	8	0	0	2	13.6606	39
DR_000345-RA	10	787	10	10	10	10	0	0	2	13.6174	16	787	16	16	16	16	0	0	2	18.5005	8	787	8	8	8	8	0	0	2	23.6934	11.3333
DR_000346-RA	9	519	9	9	6	6	3	3	2	12.3895	9	519	9	9	9	9	0	0	2	15.7802	0	519	0	0	0	0	0	0	2	0	6
DR_000347-RA	21	1524	21	21	21	21	0	0	6	14.7674	6	1524	6	6	6	6	0	0	6	3.58265	4	1524	4	4	4	4	0	0	6	6.11767	10.3333
DR_000348-RA	0	1614	0	0	0	0	0	0	1	0	0	1614	0	0	0	0	0	0	1	0	0	1614	0	0	0	0	0	0	1	0	0
DR_000349-RA	7	715	7	7	7	7	0	0	2	10.4921	10	715	10	10	10	10	0	0	2	12.7272	29	715	29	29	29	29	0	0	2	94.5373	15.3333
DR_000350-RA	456	1673	456	456	456	456	0	0	4	292.105	323	1673	323	323	323	323	0	0	4	175.689	119	1673	119	119	119	119	0	0	4	165.792	299.333
DR_000351-RA	52	1601	52	53	47	48	5	5	5	32.1306	46	1601	46	46	38	38	8	8	5	21.5989	18	1601	18	18	18	18	0	0	5	26.2055	38.6667
DR_000352-RA	6	1653	6	6	6	6	0	0	3	3.88998	11	1653	11	11	11	11	0	0	3	6.05562	6	1653	6	6	6	6	0	0	3	8.46038	7.66667
DR_000353-RA	4	1719	4	4	4	4	0	0	3	2.49375	0	1719	0	0	0	0	0	0	3	0	0	1719	0	0	0	0	0	0	3	0	1.33333
DR_000354-RA	145	4623	145	145	145	145	0	0	3	33.6135	82	4623	82	82	82	82	0	0	3	16.1409	62	4623	62	62	62	62	0	0	3	31.2593	96.3333
DR_000355-RA	24	3633	24	24	22	22	2	2	2	6.48973	35	3633	35	35	35	35	0	0	2	8.7668	12	3633	12	12	12	12	0	0	2	7.69887	23.6667
DR_000356-RA	72	2535	72	72	72	72	0	0	1	30.4386	89	2535	89	90	88	89	1	1	1	31.9485	28	2535	28	28	28	28	0	0	1	25.7449	63
DR_000357-RA	5	1624	5	7	5	7	0	0	2	4.61936	20	1624	20	22	20	22	0	0	2	12.3275	0	1624	0	0	0	0	0	0	2	0	8.33333
DR_000358-RA	33	1728	33	33	19	19	14	14	6	11.7836	18	1728	18	18	3	3	15	15	6	1.57985	9	1728	9	9	8	8	1	1	6	10.7909	20
DR_000359-RA	12	1227	12	12	12	12	0	0	1	10.4811	7	1227	7	7	7	7	0	0	1	5.19149	8	1227	8	8	8	8	0	0	1	15.197	9
DR_000360-RA	36	948	36	36	36	36	0	0	3	40.6971	23	948	23	23	23	23	0	0	3	22.0779	10	948	10	10	10	10	0	0	3	24.5869	23
DR_000361-RA	22	6372	22	22	22	22	0	0	3	3.70013	42	6372	42	42	42	42	0	0	3	5.99808	0	6372	0	0	0	0	0	0	3	0	21.3333
DR_000362-RA	116	2013	116	116	116	116	0	0	3	61.7566	99	2013	99	99	99	99	0	0	3	44.7538	45	2013	45	45	45	45	0	0	3	52.1051	86.6667
DR_000363-RA	66	3205	66	66	66	66	0	0	3	22.0691	56	3205	56	56	56	56	0	0	3	15.9001	16	3205	16	16	16	16	0	0	3	11.636	46
DR_000364-RA	62	3342	62	63	62	63	0	0	5	20.2024	16	3342	16	16	16	16	0	0	5	4.35665	30	3342	30	30	30	30	0	0	5	20.9231	36
DR_000365-RA	32	888	32	32	32	32	0	0	2	38.6195	23	888	23	23	23	23	0	0	2	23.5697	2	888	2	2	2	2	0	0	2	5.24963	19
DR_000366-RA	14	1055	14	14	14	14	0	0	3	14.2215	9	1055	9	9	9	9	0	0	3	7.76298	6	1055	6	6	6	6	0	0	3	13.2559	9.66667
DR_000367-RA	31	1134	31	31	31	31	0	0	2	29.2967	16	1134	16	16	15	15	1	1	2	12.037	16	1134	16	16	16	16	0	0	2	32.8865	21
DR_000368-RA	46	2169	46	46	46	46	0	0	3	22.7283	50	2169	50	50	50	50	0	0	3	20.9773	21	2169	21	21	19	19	2	2	3	20.4176	39
DR_000369-RA	80	2274	80	80	80	80	0	0	1	37.7024	71	2274	71	71	71	71	0	0	1	28.4123	47	2274	47	47	47	47	0	0	1	48.1747	66
DR_000370-RA	9	588	9	9	9	9	0	0	1	16.4034	9	588	9	9	9	9	0	0	1	13.9285	14	588	14	14	14	14	0	0	1	55.496	10.6667
DR_000371-RA	18	1260	18	18	18	18	0	0	3	15.3099	23	1260	23	23	23	23	0	0	3	16.611	6	1260	6	6	6	6	0	0	3	11.0992	15.6667
DR_000372-RA	152	2033	152	152	150	150	2	2	3	79.0721	180	2033	180	180	179	179	1	1	3	80.1225	35	2033	35	36	35	36	0	0	3	41.274	122.333
DR_000373-RA	26	2091	26	26	20	20	6	6	4	10.2505	8	2091	8	8	7	7	1	1	4	3.04637	9	2091	9	9	9	9	0	0	4	10.0323	14.3333
DR_000374-RA	44	1734	44	44	44	44	0	0	1	27.194	39	1734	39	39	39	39	0	0	1	20.467	6	1734	6	6	6	6	0	0	1	8.06517	29.6667
DR_000375-RA	27	1104	27	27	27	27	0	0	1	26.2098	27	1104	27	27	27	27	0	0	1	22.2553	0	1104	0	0	0	0	0	0	1	0	18
DR_000376-RA	39	3927	39	39	39	39	0	0	5	10.6432	62	3927	62	62	62	62	0	0	5	14.3671	27	3927	27	27	27	27	0	0	5	16.0256	42.6667
DR_000377-RA	46	1569	46	46	21	21	25	25	3	14.3439	50	1569	50	50	39	39	11	11	3	22.6194	10	1569	10	10	5	5	5	5	3	7.42777	35.3333
DR_000378-RA	26	1751	26	26	26	26	0	0	3	15.9132	10	1751	10	10	10	10	0	0	3	5.197	2	1751	2	2	2	2	0	0	3	2.66229	12.6667
DR_000379-RA	16	1217	16	16	16	16	0	0	6	14.0896	47	1217	47	47	47	47	0	0	6	35.1436	2	1217	2	2	2	2	0	0	6	3.83046	21.6667
DR_000380-RA	0	897	0	0	0	0	0	0	2	0	10	897	10	10	10	10	0	0	2	10.1449	4	897	4	4	4	4	0	0	2	10.3939	4.66667
DR_000381-RA	32	1085	32	32	32	32	0	0	2	31.6075	18	1085	18	18	17	17	1	1	2	14.258	2	1085	2	2	2	2	0	0	2	4.29647	17.3333
DR_000382-RA	50	4934	50	50	50	50	0	0	3	10.8603	68	4934	68	68	68	68	0	0	3	12.5415	12	4934	12	12	12	12	0	0	3	5.66883	43.3333
DR_000383-RA	0	1266	0	0	0	0	0	0	2	0	0	1266	0	0	0	0	0	0	2	0	0	1266	0	0	0	0	0	0	2	0	0
DR_000384-RA	0	1046	0	0	0	0	0	0	3	0	11	1046	11	11	11	11	0	0	3	9.56973	2	1046	2	2	2	2	0	0	3	4.45666	4.33333
DR_000385-RA	0	600	0	0	0	0	0	0	4	0	5	600	5	5	4	4	1	1	4	6.06663	0	600	0	0	0	0	0	0	4	0	1.66667
DR_000386-RA	17	2136	17	17	15	15	2	2	6	7.52592	23	2136	23	23	19	19	4	4	6	8.09452	14	2136	14	14	12	12	2	2	6	13.0946	18
DR_000387-RA	28	873	28	28	28	28	0	0	2	34.3727	14	873	14	14	14	14	0	0	2	14.5933	8	873	8	8	8	8	0	0	2	21.3593	16.6667
DR_000388-RA	16	848	16	19	16	17	0	2	3	21.4844	12	848	12	12	12	12	0	0	3	12.8773	2	848	2	2	2	2	0	0	3	5.49725	10
DR_000389-RA	0	2267	0	0	0	0	0	0	6	0	0	2267	0	0	0	0	0	0	6	0	0	2267	0	0	0	0	0	0	6	0	0
DR_000390-RA	16	1890	16	16	16	16	0	0	3	9.07251	19	1890	19	19	19	19	0	0	3	9.14809	10	1890	10	10	10	10	0	0	3	12.3325	15
DR_000391-RA	38	2232	38	38	38	38	0	0	5	18.2456	20	2232	20	20	20	20	0	0	5	8.15407	2	2232	2	2	2	2	0	0	5	2.08856	20
DR_000392-RA	16	1458	16	16	16	16	0	0	2	11.7607	6	1458	6	6	6	6	0	0	2	3.74483	0	1458	0	0	0	0	0	0	2	0	7.33333
DR_000393-RA	0	903	0	0	0	0	0	0	1	0	16	903	16	20	16	20	0	0	1	20.1549	0	903	0	0	0	0	0	0	1	0	5.33333
DR_000394-RA	111	2654	111	111	111	111	0	0	4	44.822	88	2654	88	88	88	88	0	0	4	30.1731	25	2654	25	25	25	25	0	0	4	21.9559	74.6667
DR_000395-RA	30	2259	30	30	30	30	0	0	1	14.2323	20	2259	20	20	20	20	0	0	1	8.05661	27	2259	27	27	27	27	0	0	1	27.8586	25.6667
DR_000396-RA	18	1431	18	18	18	18	0	0	3	13.4804	36	1431	36	36	36	36	0	0	3	22.8929	2	1431	2	2	2	2	0	0	3	3.25763	18.6667
DR_000397-RA	34	933	34	34	34	34	0	0	2	39.0541	37	933	37	37	37	37	0	0	2	36.0877	2	933	2	2	2	2	0	0	2	4.99643	24.3333
DR_000398-RA	36	741	36	36	36	36	0	0	4	52.0659	38	741	38	38	38	38	0	0	4	46.6664	5	741	5	5	5	5	0	0	4	15.7276	26.3333
DR_000399-RA	0	2916	0	0	0	0	0	0	4	0	4	2916	4	4	4	4	0	0	4	1.24828	2	2916	2	2	2	2	0	0	4	1.59865	2
DR_000400-RA	99	1484	99	99	99	99	0	0	7	71.4942	93	1484	93	93	90	90	3	3	7	55.1883	36	1484	36	36	36	36	0	0	7	56.5431	76
DR_000401-RA	20	1416	20	20	20	20	0	0	1	15.1369	6	1416	6	6	6	6	0	0	1	3.85591	16	1416	16	16	16	16	0	0	1	26.3371	14
DR_000402-RA	5	888	5	5	5	5	0	0	2	6.03429	0	888	0	0	0	0	0	0	2	0	0	888	0	0	0	0	0	0	2	0	1.66667
DR_000403-RA	40	949	40	40	40	40	0	0	3	45.1714	44	949	44	44	44	44	0	0	3	42.1915	34	949	34	34	32	32	2	2	3	78.595	39.3333
DR_000404-RA	148	1920	148	148	148	148	0	0	3	82.6095	112	1920	112	112	112	112	0	0	3	53.083	46	1920	46	46	46	46	0	0	3	55.8429	102
DR_000405-RA	10	3123	10	10	10	10	0	0	1	3.43161	14	3123	14	14	14	14	0	0	1	4.07939	14	3123	14	14	14	14	0	0	1	10.4488	12.6667
DR_000406-RA	23	660	23	23	23	23	0	0	1	37.3468	1	660	1	1	1	1	0	0	1	1.37878	6	660	6	6	6	6	0	0	1	21.1894	10
DR_000407-RA	0	429	0	0	0	0	0	0	3	0	3	429	3	3	3	3	0	0	3	6.3636	0	429	0	0	0	0	0	0	3	0	1
DR_000408-RA	17	984	17	17	17	17	0	0	2	18.515	11	984	11	11	11	11	0	0	2	10.1727	14	984	14	14	14	14	0	0	2	33.1623	14
DR_000409-RA	67	1448	67	67	67	67	0	0	2	49.5879	41	1448	41	41	41	41	0	0	2	25.7664	42	1448	42	42	42	42	0	0	2	67.6071	50
DR_000410-RA	20	1668	20	20	20	20	0	0	3	12.85	10	1668	10	10	10	10	0	0	3	5.4556	2	1668	2	2	2	2	0	0	3	2.79476	10.6667
DR_000411-RA	24	666	24	24	24	24	0	0	2	38.6195	27	666	27	27	27	27	0	0	2	36.8917	14	666	14	14	14	14	0	0	2	48.9965	21.6667
DR_000412-RA	122	2346	122	122	121	121	1	1	5	55.2748	166	2346	166	166	166	166	0	0	5	64.39	49	2346	49	49	49	49	0	0	5	48.6832	112.333
DR_000413-RA	9	4053	9	9	9	9	0	0	2	2.37977	6	4053	6	6	6	6	0	0	2	1.34714	4	4053	4	4	4	4	0	0	2	2.30035	6.33333
DR_000414-RA	0	1908	0	0	0	0	0	0	3	0	2	1908	2	2	2	2	0	0	3	0.953872	0	1908	0	0	0	0	0	0	3	0	0.666667
DR_000415-RA	28	1117	28	28	28	28	0	0	6	26.8642	18	1117	18	18	18	18	0	0	6	14.6642	12	1117	12	12	12	12	0	0	6	25.0403	19.3333
DR_000416-RA	6	1368	6	6	6	6	0	0	2	4.7004	8	1368	8	8	8	8	0	0	2	5.3216	2	1368	2	2	2	2	0	0	2	3.40765	5.33333
DR_000417-RA	8	1308	8	8	8	8	0	0	3	6.55468	19	1308	19	19	18	18	1	1	3	12.5229	3	1308	3	3	3	3	0	0	3	5.34595	10
DR_000418-RA	21	1677	21	21	21	21	0	0	3	13.4201	14	1677	14	14	14	14	0	0	3	7.59685	12	1677	12	12	12	12	0	0	3	16.6786	15.6667
DR_000419-RA	12	1680	12	12	12	12	0	0	4	7.65493	24	1680	24	24	24	24	0	0	4	12.9999	4	1680	4	4	4	4	0	0	4	5.5496	13.3333
DR_000420-RA	0	1695	0	0	0	0	0	0	2	0	0	1695	0	0	0	0	0	0	2	0	0	1695	0	0	0	0	0	0	2	0	0
DR_000421-RA	15	1532	15	15	15	15	0	0	6	10.4931	0	1532	0	0	0	0	0	0	6	0	6	1532	6	6	5	5	1	1	6	7.60716	7
DR_000422-RA	110	1519	110	110	110	110	0	0	4	77.6076	102	1519	102	102	101	101	1	1	4	60.5065	25	1519	25	25	25	25	0	0	4	38.3613	79
DR_000423-RA	11	1058	11	11	11	11	0	0	3	11.1423	42	1058	42	42	42	42	0	0	3	36.1245	24	1058	24	24	24	24	0	0	3	52.8734	25.6667
DR_000424-RA	0	1692	0	0	0	0	0	0	5	0	0	1692	0	0	0	0	0	0	5	0	0	1692	0	0	0	0	0	0	5	0	0
DR_000425-RA	1	1659	1	1	1	1	0	0	10	0.645986	0	1659	0	0	0	0	0	0	10	0	0	1659	0	0	0	0	0	0	10	0	0.333333
DR_000426-RA	8	861	8	8	8	8	0	0	2	9.95764	0	861	0	0	0	0	0	0	2	0	0	861	0	0	0	0	0	0	2	0	2.66667
DR_000427-RA	4	2217	4	4	4	4	0	0	1	1.93359	0	2217	0	0	0	0	0	0	1	0	6	2217	6	6	6	6	0	0	1	6.30808	3.33333
DR_000428-RA	0	774	0	0	0	0	0	0	2	0	0	774	0	0	0	0	0	0	2	0	2	774	2	2	2	2	0	0	2	6.02283	0.666667
DR_000429-RA	1	1557	1	1	0	0	1	1	4	0	0	1557	0	0	0	0	0	0	4	0	3	1557	3	3	2	2	1	1	4	2.99401	1.33333
DR_000430-RA	2	1257	2	2	2	2	0	0	1	1.70516	6	1257	6	6	6	6	0	0	1	4.34365	0	1257	0	0	0	0	0	0	1	0	2.66667
DR_000431-RA	26	1800	26	26	26	26	0	0	1	15.48	57	1800	57	57	57	57	0	0	1	28.8165	4	1800	4	4	4	4	0	0	1	5.17963	29
DR_000432-RA	28	2088	28	28	28	28	0	0	2	14.3713	3	2088	3	3	3	3	0	0	2	1.30746	2	2088	2	2	2	2	0	0	2	2.2326	11
DR_000433-RA	10	2922	10	10	10	10	0	0	2	3.66766	26	2922	26	27	26	27	0	0	2	8.40857	18	2922	18	18	18	18	0	0	2	14.3583	18
DR_000434-RA	0	2325	0	0	0	0	0	0	3	0	0	2325	0	0	0	0	0	0	3	0	0	2325	0	0	0	0	0	0	3	0	0
DR_000435-RA	0	1599	0	0	0	0	0	0	2	0	0	1599	0	0	0	0	0	0	2	0	0	1599	0	0	0	0	0	0	2	0	0
DR_000436-RA	68	3486	68	68	64	64	4	4	3	19.6753	50	3486	50	50	49	49	1	1	3	12.7911	37	3486	37	37	36	36	1	1	3	24.0706	51.6667
DR_000437-RA	2	1437	2	2	2	2	0	0	3	1.49157	18	1437	18	18	18	18	0	0	3	11.3987	8	1437	8	8	8	8	0	0	3	12.9761	9.33333
DR_000438-RA	30	1632	30	31	30	31	0	0	2	20.3569	12	1632	12	12	12	12	0	0	2	6.69113	13	1632	13	13	13	13	0	0	2	18.5667	18.3333
DR_000439-RA	16	2889	16	16	8	8	8	8	6	2.96764	10	2889	10	10	6	6	4	4	6	1.88992	16	2889	16	19	12	12	4	7	6	9.68155	14
DR_000440-RA	10	996	10	10	10	10	0	0	2	10.7599	4	996	4	4	4	4	0	0	2	3.6546	2	996	2	2	2	2	0	0	2	4.68039	5.33333
DR_000441-RA	39	1881	39	39	39	39	0	0	1	22.2201	25	1881	25	25	25	25	0	0	1	12.0946	20	1881	20	20	20	20	0	0	1	24.7829	28
DR_000442-RA	0	1032	0	0	0	0	0	0	5	0	2	1032	2	2	2	2	0	0	5	1.76355	6	1032	6	6	6	6	0	0	5	13.5514	2.66667
DR_000443-RA	18	2025	18	18	18	18	0	0	1	9.52614	14	2025	14	14	14	14	0	0	1	6.29132	17	2025	17	17	17	17	0	0	1	19.5675	16.3333
DR_000444-RA	0	1749	0	0	0	0	0	0	3	0	0	1749	0	0	0	0	0	0	3	0	0	1749	0	0	0	0	0	0	3	0	0
DR_000445-RA	26	1440	26	26	26	26	0	0	3	19.35	18	1440	18	18	18	18	0	0	3	11.3749	18	1440	18	18	18	18	0	0	3	29.1354	20.6667
DR_000446-RA	73	1148	73	73	71	71	2	2	4	66.2805	186	1148	186	186	182	182	4	4	4	144.267	47	1148	47	47	45	45	2	2	4	91.3654	102
DR_000447-RA	24	2127	24	24	24	24	0	0	4	12.0924	10	2127	10	10	10	10	0	0	4	4.2783	14	2127	14	14	14	14	0	0	4	15.3416	16
DR_000448-RA	43	1955	43	43	41	41	2	2	7	22.4754	60	1955	60	60	60	60	0	0	7	27.9282	26	1955	26	26	26	26	0	0	7	30.9983	43
DR_000449-RA	86	2184	86	86	84	84	2	2	3	41.2189	98	2184	98	98	94	94	4	4	3	39.1664	45	2184	45	45	45	45	0	0	3	48.0254	76.3333
DR_000450-RA	0	1575	0	0	0	0	0	0	5	0	0	1575	0	0	0	0	0	0	5	0	0	1575	0	0	0	0	0	0	5	0	0
DR_000451-RA	16	1116	16	17	16	17	0	0	1	16.325	2	1116	2	2	2	2	0	0	1	1.63081	6	1116	6	11	6	11	0	0	1	22.9742	8
DR_000452-RA	6	2010	6	6	6	6	0	0	5	3.19908	0	2010	0	0	0	0	0	0	5	0	11	2010	11	11	10	10	1	1	5	11.5962	5.66667
DR_000453-RA	78	9264	78	78	60	60	18	18	2	6.941	71	9264	71	71	57	57	14	14	2	5.59906	26	9264	26	26	20	20	6	6	2	5.03202	58.3333
DR_000454-RA	25	1158	25	25	25	25	0	0	3	23.1367	18	1158	18	18	18	18	0	0	3	14.145	0	1158	0	0	0	0	0	0	3	0	14.3333
DR_000455-RA	456	1738	456	456	429	429	27	27	4	264.531	512	1738	512	512	508	508	4	4	4	265.982	227	1738	227	227	226	226	1	1	4	303.089	398.333
DR_000456-RA	153	1344	153	153	153	153	0	0	4	122.001	197	1344	197	197	194	194	3	3	4	131.353	73	1344	73	73	73	73	0	0	4	126.6	141
DR_000457-RA	27	2346	27	27	23	23	4	4	3	10.5068	18	2346	18	18	18	18	0	0	3	6.98205	4	2346	4	4	4	4	0	0	3	3.97414	16.3333
DR_000458-RA	0	2382	0	0	0	0	0	0	8	0	0	2382	0	0	0	0	0	0	8	0	0	2382	0	0	0	0	0	0	8	0	0
DR_000459-RA	0	750	0	0	0	0	0	0	1	0	0	750	0	0	0	0	0	0	1	0	0	750	0	0	0	0	0	0	1	0	0
DR_000460-RA	6	813	6	6	6	6	0	0	4	7.90916	19	813	19	19	19	19	0	0	4	21.2668	5	813	5	5	5	5	0	0	4	14.3348	10
DR_000461-RA	0	1068	0	0	0	0	0	0	6	0	0	1068	0	0	0	0	0	0	6	0	4	1068	4	4	4	4	0	0	6	8.72971	1.33333
DR_000462-RA	0	1380	0	0	0	0	0	0	2	0	4	1380	4	4	4	4	0	0	2	2.63766	0	1380	0	0	0	0	0	0	2	0	1.33333
DR_000463-RA	552	855	552	552	550	550	2	2	4	689.392	550	855	550	550	548	548	2	2	4	583.248	195	855	195	195	193	193	2	2	4	526.141	432.333
DR_000464-RA	2	891	2	2	2	2	0	0	2	2.40559	6	891	6	6	6	6	0	0	2	6.12791	2	891	2	2	2	2	0	0	2	5.23195	3.33333
DR_000465-RA	12	2051	12	12	12	12	0	0	2	6.27025	24	2051	24	24	24	24	0	0	2	10.6484	2	2051	2	2	2	2	0	0	2	2.27288	12.6667
DR_000466-RA	14	2190	14	14	14	14	0	0	5	6.85099	6	2190	6	6	6	6	0	0	5	2.49314	11	2190	11	11	11	11	0	0	5	11.7074	10.3333
DR_000467-RA	28	3513	28	28	28	28	0	0	1	8.5418	20	3513	20	20	20	20	0	0	1	5.18072	16	3513	16	16	16	16	0	0	1	10.6158	21.3333
DR_000468-RA	4	207	4	4	4	4	0	0	3	20.709	7	207	7	7	7	7	0	0	3	30.7728	19	207	19	19	19	19	0	0	3	213.941	10
DR_000469-RA	11	1215	11	11	11	11	0	0	3	9.70255	24	1215	24	24	24	24	0	0	3	17.9752	10	1215	10	10	10	10	0	0	3	19.1838	15
DR_000470-RA	20	1587	20	20	20	20	0	0	2	13.5059	60	1587	60	60	57	57	3	3	2	32.6841	14	1587	14	14	14	14	0	0	2	20.5619	31.3333
DR_000471-RA	82	3209	82	82	82	82	0	0	4	27.3851	56	3209	56	56	56	56	0	0	4	15.8802	16	3209	16	16	16	16	0	0	4	11.6215	51.3333
DR_000472-RA	27	4239	27	27	22	22	5	5	4	5.56197	24	4239	24	24	20	20	4	4	4	4.29344	12	4239	12	12	12	12	0	0	4	6.59826	21
DR_000473-RA	7	520	7	7	7	7	0	0	2	14.4266	14	520	14	14	14	14	0	0	2	24.4998	2	520	2	2	2	2	0	0	2	8.96475	7.66667
DR_000474-RA	2	1035	2	2	2	2	0	0	2	2.0709	0	1035	0	0	0	0	0	0	2	0	1	1035	1	1	1	1	0	0	2	2.25201	1
DR_000475-RA	10	1115	10	10	10	10	0	0	2	9.61158	11	1115	11	11	11	11	0	0	2	8.97752	4	1115	4	4	4	4	0	0	2	8.36174	8.33333
DR_000476-RA	0	2151	0	0	0	0	0	0	4	0	0	2151	0	0	0	0	0	0	4	0	0	2151	0	0	0	0	0	0	4	0	0
DR_000477-RA	16	2188	16	16	14	14	2	2	9	6.85725	4	2188	4	4	4	4	0	0	9	1.66361	4	2188	4	4	4	4	0	0	9	4.26112	8
DR_000478-RA	42	1155	42	42	42	42	0	0	4	38.9706	44	1155	44	44	44	44	0	0	4	34.6664	20	1155	20	20	20	20	0	0	4	40.3608	35.3333
DR_000479-RA	26	1416	26	26	26	26	0	0	3	19.6779	24	1416	24	24	24	24	0	0	3	15.4236	2	1416	2	2	2	2	0	0	3	3.29214	17.3333
DR_000480-RA	10	891	10	10	10	10	0	0	2	12.028	38	891	38	38	38	38	0	0	2	38.8101	2	891	2	2	2	2	0	0	2	5.23195	16.6667
DR_000481-RA	75	2417	75	75	75	75	0	0	4	33.2548	47	2417	47	47	47	47	0	0	4	17.6954	30	2417	30	30	30	30	0	0	4	28.9305	50.6667
DR_000482-RA	4	1734	4	4	4	4	0	0	3	2.47218	8	1734	8	8	8	8	0	0	3	4.19836	4	1734	4	4	4	4	0	0	3	5.37678	5.33333
DR_000483-RA	2	1967	2	2	2	2	0	0	3	1.08967	20	1967	20	20	20	20	0	0	3	9.25261	14	1967	14	14	14	14	0	0	3	16.5896	12
DR_000484-RA	43	1287	43	43	43	43	0	0	3	35.8063	49	1287	49	49	48	48	1	1	3	33.9392	10	1287	10	10	10	10	0	0	3	18.1106	34
DR_000485-RA	3	2092	3	3	3	3	0	0	3	1.53684	2	2092	2	2	2	2	0	0	3	0.869975	0	2092	0	0	0	0	0	0	3	0	1.66667
DR_000486-RA	4	1160	4	4	4	4	0	0	2	3.69549	7	1160	7	7	7	7	0	0	2	5.49134	7	1160	7	7	7	7	0	0	2	14.0654	6
DR_000487-RA	330	2061	330	330	329	329	1	1	4	171.075	348	2061	348	348	347	347	1	1	4	153.211	92	2061	92	92	90	90	2	2	4	101.783	256.667
DR_000488-RA	277	1062	277	277	247	247	30	30	2	249.254	222	1062	222	222	197	197	25	25	2	168.803	51	1062	51	51	48	48	3	3	2	105.348	183.333
DR_000489-RA	10	1062	10	10	8	8	2	2	3	8.073	4	1062	4	4	4	4	0	0	3	3.42747	3	1062	3	3	3	3	0	0	3	6.58428	5.66667
DR_000490-RA	25	3405	25	25	25	25	0	0	1	7.86851	12	3405	12	12	12	12	0	0	1	3.20703	0	3405	0	0	0	0	0	0	1	0	12.3333
DR_000491-RA	26	1365	26	26	26	26	0	0	2	20.4132	21	1365	21	21	21	21	0	0	2	13.9999	0	1365	0	0	0	0	0	0	2	0	15.6667
DR_000492-RA	52	310	52	52	52	52	0	0	5	179.767	43	310	43	43	43	43	0	0	5	126.225	52	310	52	52	52	52	0	0	5	390.979	49
DR_000493-RA	29	2094	29	29	29	29	0	0	10	14.8419	19	2094	19	19	19	19	0	0	10	8.25687	3	2094	3	3	3	3	0	0	10	3.3393	17
DR_000494-RA	8	1158	8	8	8	8	0	0	6	7.40374	0	1158	0	0	0	0	0	0	6	0	0	1158	0	0	0	0	0	0	6	0	2.66667
DR_000495-RA	0	870	0	0	0	0	0	0	4	0	2	870	2	2	2	2	0	0	4	2.09194	0	870	0	0	0	0	0	0	4	0	0.666667
DR_000496-RA	58	7251	58	58	58	58	0	0	4	8.57234	71	7251	71	71	70	70	1	1	4	8.78494	19	7251	19	21	19	21	0	0	4	6.75045	49.3333
DR_000497-RA	14	1596	14	14	14	14	0	0	3	9.4008	28	1596	28	29	28	29	0	0	3	16.535	7	1596	7	8	7	8	0	0	3	11.6834	16.3333
DR_000498-RA	0	273	0	0	0	0	0	0	2	0	3	273	3	3	0	0	3	3	2	0	0	273	0	0	0	0	0	0	2	0	1
DR_000499-RA	62	2134	62	62	62	62	0	0	4	31.1363	74	2134	74	74	74	74	0	0	4	31.5556	32	2134	32	32	32	32	0	0	4	34.9516	56
DR_000500-RA	0	1959	0	0	0	0	0	0	2	0	4	1959	4	4	4	4	0	0	2	1.85808	0	1959	0	0	0	0	0	0	2	0	1.33333
DR_000501-RA	18	1563	18	18	18	18	0	0	2	12.3419	12	1563	12	12	12	12	0	0	2	6.98652	4	1563	4	4	4	4	0	0	2	5.96503	11.3333
DR_000502-RA	5	1275	5	5	5	5	0	0	3	4.20271	20	1275	20	20	18	18	2	2	3	12.847	4	1275	4	4	4	4	0	0	3	7.31242	9.66667
DR_000503-RA	20	1842	20	20	20	20	0	0	4	11.6362	36	1842	36	36	36	36	0	0	4	17.7849	2	1842	2	2	2	2	0	0	4	2.53076	19.3333
DR_000504-RA	26	2382	26	26	26	26	0	0	2	11.6977	6	2382	6	6	6	6	0	0	2	2.29218	2	2382	2	2	2	2	0	0	2	1.95704	11.3333
DR_000505-RA	66	1833	66	66	63	63	3	3	4	36.8339	21	1833	21	21	21	21	0	0	4	10.4255	13	1833	13	13	3	3	10	10	4	3.81479	33.3333
DR_000506-RA	6	1869	6	6	6	6	0	0	2	3.44042	4	1869	4	4	4	4	0	0	2	1.94755	0	1869	0	0	0	0	0	0	2	0	3.33333
DR_000507-RA	66	1599	66	66	64	64	2	2	3	42.8944	10	1599	10	10	10	10	0	0	3	5.69102	4	1599	4	4	4	4	0	0	3	5.83073	26.6667
DR_000508-RA	0	651	0	0	0	0	0	0	3	0	0	651	0	0	0	0	0	0	3	0	0	651	0	0	0	0	0	0	3	0	0
DR_000509-RA	30	2375	30	30	30	30	0	0	4	13.5371	22	2375	22	22	22	22	0	0	4	8.42942	0	2375	0	0	0	0	0	0	4	0	17.3333
DR_000510-RA	16	2898	16	16	16	16	0	0	7	5.91686	54	2898	54	54	44	44	10	10	7	13.8163	20	2898	20	20	20	20	0	0	7	16.0858	30
DR_000511-RA	41	1112	41	41	41	41	0	0	8	39.5138	52	1112	52	52	46	46	6	6	8	37.6436	28	1112	28	28	27	27	1	1	8	56.594	40.3333
DR_000512-RA	8	1017	8	8	8	8	0	0	3	8.43021	26	1017	26	26	25	25	1	1	3	22.3696	14	1017	14	14	14	14	0	0	3	32.0862	16
DR_000513-RA	12	1107	12	12	12	12	0	0	2	11.6172	26	1107	26	26	25	25	1	1	2	20.5509	14	1107	14	14	14	14	0	0	2	29.4776	17.3333
DR_000514-RA	47	1278	47	47	43	43	4	4	3	36.0585	39	1278	39	39	39	39	0	0	3	27.7698	19	1278	19	19	18	18	1	1	3	32.8286	35
DR_000515-RA	0	696	0	0	0	0	0	0	2	0	0	696	0	0	0	0	0	0	2	0	0	696	0	0	0	0	0	0	2	0	0
DR_000516-RA	14	741	14	14	14	14	0	0	2	20.2479	1	741	1	1	1	1	0	0	2	1.22806	18	741	18	18	18	18	0	0	2	56.6194	11
DR_000517-RA	8	1011	8	8	8	8	0	0	1	8.48024	12	1011	12	12	12	12	0	0	1	10.8011	8	1011	8	8	8	8	0	0	1	18.4438	9.33333
DR_000518-RA	66	2214	66	66	66	66	0	0	3	31.9474	48	2214	48	48	46	46	2	2	3	18.9068	31	2214	31	31	31	31	0	0	3	32.6359	48.3333
DR_000519-RA	24	3273	24	24	24	24	0	0	1	7.85841	16	3273	16	16	16	16	0	0	1	4.44849	4	3273	4	4	4	4	0	0	1	2.84856	14.6667
DR_000520-RA	2	1020	2	2	2	2	0	0	2	2.10135	6	1020	6	6	6	6	0	0	2	5.35291	2	1020	2	2	2	2	0	0	2	4.57026	3.33333
DR_000521-RA	38	1209	38	38	38	38	0	0	4	33.6842	9	1209	9	9	9	9	0	0	4	6.77415	12	1209	12	12	12	12	0	0	4	23.1348	19.6667
DR_000522-RA	28	1598	28	28	28	28	0	0	6	18.7781	22	1598	22	22	22	22	0	0	6	12.5281	19	1598	19	19	19	19	0	0	6	27.7133	23
DR_000523-RA	15	1011	15	15	15	15	0	0	2	15.9005	4	1011	4	4	4	4	0	0	2	3.60037	0	1011	0	0	0	0	0	0	2	0	6.33333
DR_000524-RA	192	6085	192	192	192	192	0	0	3	33.8151	294	6085	294	294	294	294	0	0	3	43.9669	92	6085	92	92	92	92	0	0	3	35.2402	192.667
DR_000525-RA	230	6277	230	230	222	222	8	8	3	37.9027	236	6277	236	236	232	232	4	4	3	33.6337	87	6277	87	87	84	84	3	3	3	31.1917	184.333
DR_000526-RA	214	1762	214	217	214	217	0	0	7	131.985	194	1762	194	195	182	183	12	12	7	94.5113	73	1762	73	74	73	74	0	0	7	97.8897	160.333
DR_000527-RA	45	2021	45	45	45	45	0	0	3	23.8625	51	2021	51	51	51	51	0	0	3	22.9637	16	2021	16	16	16	16	0	0	3	18.4529	37.3333
DR_000528-RA	0	1140	0	0	0	0	0	0	5	0	4	1140	4	4	4	4	0	0	5	3.19296	0	1140	0	0	0	0	0	0	5	0	1.33333
DR_000529-RA	5	1305	5	5	5	5	0	0	2	4.10609	8	1305	8	8	8	8	0	0	2	5.57851	6	1305	6	6	6	6	0	0	2	10.7165	6.33333
DR_000530-RA	191	1104	191	191	191	191	0	0	1	185.41	132	1104	132	132	132	132	0	0	1	108.804	44	1104	44	44	44	44	0	0	1	92.8956	122.333
DR_000531-RA	12	1023	12	12	12	12	0	0	2	12.5712	6	1023	6	6	6	6	0	0	2	5.33721	2	1023	2	2	2	2	0	0	2	4.55686	6.66667
DR_000532-RA	34	2667	34	34	34	34	0	0	1	13.6623	18	2667	18	18	18	18	0	0	1	6.14169	12	2667	12	12	12	12	0	0	1	10.4874	21.3333
DR_000533-RA	0	1617	0	0	0	0	0	0	3	0	0	1617	0	0	0	0	0	0	3	0	0	1617	0	0	0	0	0	0	3	0	0
DR_000534-RA	30	1363	30	30	30	30	0	0	6	23.5882	23	1363	23	23	21	21	2	2	6	14.0205	8	1363	8	8	8	8	0	0	6	13.6806	20.3333
DR_000535-RA	0	732	0	0	0	0	0	0	5	0	4	732	4	4	4	4	0	0	5	4.97265	3	732	3	3	2	2	1	1	5	6.3684	2.33333
DR_000536-RA	11	2982	11	11	8	8	3	3	4	2.87509	2	2982	2	2	2	2	0	0	4	0.610325	4	2982	4	4	2	2	2	2	4	1.56327	5.66667
DR_000537-RA	27	864	27	27	23	23	4	4	4	28.5288	34	864	34	34	34	34	0	0	4	35.81	8	864	8	8	8	8	0	0	4	21.5818	23
DR_000538-RA	16	1830	16	16	16	16	0	0	6	9.36997	12	1830	12	12	12	12	0	0	6	5.96718	0	1830	0	0	0	0	0	0	6	0	9.33333
DR_000539-RA	23	1413	23	23	23	23	0	0	1	17.4444	23	1413	23	23	23	23	0	0	1	14.8124	12	1413	12	12	12	12	0	0	1	19.7948	19.3333
DR_000540-RA	36	1539	36	36	33	33	3	3	4	22.9797	26	1539	26	26	26	26	0	0	4	15.3735	4	1539	4	4	4	4	0	0	4	6.05805	22
DR_000541-RA	28	718	28	28	28	28	0	0	5	41.793	52	718	52	52	52	52	0	0	5	65.9049	29	718	29	29	29	29	0	0	5	94.1423	36.3333
DR_000542-RA	16	1832	16	16	16	16	0	0	6	9.35974	63	1832	63	63	63	63	0	0	6	31.2935	6	1832	6	6	6	6	0	0	6	7.63374	28.3333
DR_000543-RA	38	2748	38	38	38	38	0	0	5	14.8196	17	2748	17	17	17	17	0	0	5	5.62951	15	2748	15	15	15	15	0	0	5	12.7229	23.3333
DR_000544-RA	69	737	69	69	68	68	1	1	3	98.8806	86	737	86	86	86	86	0	0	3	106.187	21	737	21	21	21	21	0	0	3	66.4145	58.6667
DR_000545-RA	33	1965	33	33	33	33	0	0	2	17.9979	38	1965	38	38	38	38	0	0	2	17.5979	16	1965	16	16	16	16	0	0	2	18.9788	29
DR_000546-RA	23	2409	23	27	23	27	0	0	3	12.0115	37	2409	37	37	37	37	0	0	3	13.9767	12	2409	12	12	12	12	0	0	3	11.6106	24
DR_000547-RA	79	1236	79	79	79	79	0	0	3	68.498	61	1236	61	61	61	61	0	0	3	44.9107	32	1236	32	32	32	32	0	0	3	60.3452	57.3333
DR_000548-RA	40	994	40	40	40	40	0	0	4	43.1264	36	994	36	36	36	36	0	0	4	32.9575	2	994	2	2	1	1	1	1	4	2.3449	26
DR_000549-RA	0	843	0	0	0	0	0	0	4	0	6	843	6	6	6	6	0	0	4	6.47683	2	843	2	2	2	2	0	0	4	5.52986	2.66667
DR_000550-RA	109	3158	109	109	109	109	0	0	6	36.99	170	3158	170	170	170	170	0	0	6	48.9864	57	3158	57	57	53	53	4	4	6	39.1179	112
DR_000551-RA	3	257	3	3	3	3	0	0	3	12.51	0	257	0	0	0	0	0	0	3	0	0	257	0	0	0	0	0	0	3	0	1
DR_000552-RA	33	2271	33	33	33	33	0	0	3	15.5728	10	2271	10	10	10	10	0	0	3	4.00702	34	2271	34	34	34	34	0	0	3	34.8958	25.6667
DR_000553-RA	10	573	10	10	10	10	0	0	2	18.7032	4	573	4	4	4	4	0	0	2	6.35249	8	573	8	8	8	8	0	0	2	32.5422	7.33333
DR_000554-RA	38	714	38	38	38	38	0	0	3	57.0368	85	714	85	85	85	85	0	0	3	108.333	32	714	32	32	32	32	0	0	3	104.463	51.6667
DR_000555-RA	24	1831	24	24	24	24	0	0	3	14.0473	6	1831	6	6	6	6	0	0	3	2.98196	7	1831	7	7	7	7	0	0	3	8.91089	12.3333
DR_000556-RA	22	2574	22	22	22	22	0	0	4	9.15975	17	2574	17	17	17	17	0	0	4	6.01006	26	2574	26	26	26	26	0	0	4	23.5438	21.6667
DR_000557-RA	3	1287	3	3	3	3	0	0	3	2.49811	6	1287	6	6	6	6	0	0	3	4.2424	0	1287	0	0	0	0	0	0	3	0	3
DR_000558-RA	6	1521	6	6	6	6	0	0	1	4.22758	26	1521	26	26	26	26	0	0	1	15.5555	20	1521	20	20	20	20	0	0	1	30.6487	17.3333
DR_000559-RA	7	840	7	7	7	7	0	0	3	8.93076	28	840	28	28	26	26	2	2	3	28.1665	13	840	13	13	13	13	0	0	3	36.0724	16
DR_000560-RA	289	613	289	289	279	279	10	10	3	487.768	240	613	240	240	239	239	1	1	3	354.794	105	613	105	105	105	105	0	0	3	399.246	211.333
DR_000561-RA	14	876	14	14	14	14	0	0	2	17.1275	1	876	1	1	1	1	0	0	2	1.03881	0	876	0	0	0	0	0	0	2	0	5
DR_000562-RA	9	1187	9	9	9	9	0	0	2	8.12571	17	1187	17	17	17	17	0	0	2	13.0328	16	1187	16	16	16	16	0	0	2	31.4181	14
DR_000563-RA	14	3786	14	14	14	14	0	0	2	3.96293	8	3786	8	8	8	8	0	0	2	1.92286	22	3786	22	22	22	22	0	0	2	13.5442	14.6667
DR_000564-RA	2	828	2	2	2	2	0	0	1	2.58863	9	828	9	9	9	9	0	0	1	9.89124	6	828	6	6	6	6	0	0	1	16.8901	5.66667
DR_000565-RA	0	1320	0	0	0	0	0	0	2	0	10	1320	10	10	10	10	0	0	2	6.8939	0	1320	0	0	0	0	0	0	2	0	3.33333
DR_000566-RA	22	4653	22	22	20	20	2	2	3	4.60645	39	4653	39	39	39	39	0	0	3	7.62729	8	4653	8	8	8	8	0	0	3	4.00745	23
DR_000567-RA	354	8208	354	354	288	288	66	66	16	37.6032	383	8208	383	384	273	274	110	110	16	30.3775	112	8208	112	112	84	84	28	28	16	23.8536	283
DR_000568-RA	32	1659	32	32	32	32	0	0	2	20.6716	20	1659	20	20	20	20	0	0	2	10.9704	12	1659	12	12	12	12	0	0	2	16.8596	21.3333
DR_000569-RA	5	2276	5	5	5	5	0	0	4	2.35433	59	2276	59	59	59	59	0	0	4	23.5895	14	2276	14	14	14	14	0	0	4	14.3373	26
DR_000570-RA	13	984	13	13	13	13	0	0	4	14.1585	0	984	0	0	0	0	0	0	4	0	20	984	20	20	20	20	0	0	4	47.3747	11
DR_000571-RA	0	684	0	0	0	0	0	0	3	0	7	684	7	7	6	6	1	1	3	7.98241	0	684	0	0	0	0	0	0	3	0	2.33333
DR_000572-RA	64	2855	64	64	64	64	0	0	6	24.0239	62	2855	62	62	62	62	0	0	6	19.7617	19	2855	19	19	19	19	0	0	6	15.5117	48.3333
DR_000573-RA	21	1206	21	21	21	21	0	0	3	18.6613	14	1206	14	14	14	14	0	0	3	10.5638	6	1206	6	6	6	6	0	0	3	11.5962	13.6667
DR_000574-RA	77	2037	77	77	76	76	1	1	7	39.9845	34	2037	34	34	34	34	0	0	7	15.1889	6	2037	6	6	6	6	0	0	7	6.86549	39
DR_000575-RA	0	780	0	0	0	0	0	0	2	0	0	780	0	0	0	0	0	0	2	0	0	780	0	0	0	0	0	0	2	0	0
DR_000576-RA	20	1497	20	20	20	20	0	0	1	14.3178	9	1497	9	9	9	9	0	0	1	5.47091	4	1497	4	4	4	4	0	0	1	6.22801	11
DR_000577-RA	30	1029	30	30	30	30	0	0	2	31.2446	17	1029	17	17	17	17	0	0	2	15.0339	4	1029	4	4	4	4	0	0	2	9.06058	17
DR_000578-RA	28	549	28	28	18	18	10	10	3	35.1374	10	549	10	10	3	3	7	7	3	4.97265	8	549	8	8	7	7	1	1	3	29.7192	15.3333
DR_000579-RA	39	2738	39	39	39	39	0	0	2	15.2651	46	2738	46	46	46	46	0	0	2	15.2884	12	2738	12	12	12	12	0	0	2	10.2155	32.3333
DR_000580-RA	69	525	69	69	69	69	0	0	2	140.851	69	525	69	69	67	67	2	2	2	116.133	40	525	40	40	40	40	0	0	2	177.587	59.3333
DR_000581-RA	130	2138	130	130	130	130	0	0	3	65.1636	148	2138	148	148	148	148	0	0	3	62.9931	85	2138	85	85	85	85	0	0	3	92.6665	121
DR_000582-RA	46	2262	46	46	45	45	1	1	5	21.3201	94	2262	94	94	91	91	3	3	5	36.609	17	2262	17	17	17	17	0	0	5	17.5173	52.3333
DR_000583-RA	144	1509	144	144	136	136	8	8	5	96.5871	63	1509	63	63	62	62	1	1	5	37.3888	16	1509	16	16	16	16	0	0	5	24.7139	74.3333
DR_000584-RA	26	1076	26	26	26	26	0	0	2	25.8959	74	1076	74	74	74	74	0	0	2	62.5833	20	1076	20	20	18	18	2	2	2	38.9916	40
DR_000585-RA	175	797	175	175	146	146	29	29	5	196.32	196	797	196	196	161	161	35	35	5	183.826	79	797	79	79	53	53	26	26	5	154.999	150
DR_000586-RA	9	428	9	9	9	9	0	0	3	22.5356	15	428	15	15	14	14	1	1	3	29.7662	9	428	9	9	8	8	1	1	3	43.567	11
DR_000587-RA	24	4476	24	24	24	24	0	0	4	5.74633	27	4476	27	27	27	27	0	0	4	5.48924	17	4476	17	17	17	17	0	0	4	8.85259	22.6667
DR_000588-RA	8	1866	8	8	8	8	0	0	9	4.5946	0	1866	0	0	0	0	0	0	9	0	0	1866	0	0	0	0	0	0	9	0	2.66667
DR_000589-RA	9	2151	9	9	9	9	0	0	4	4.48406	16	2151	16	16	16	16	0	0	4	6.7689	12	2151	12	12	12	12	0	0	4	13.0033	12.3333
DR_000590-RA	77	420	77	77	77	77	0	0	5	196.477	98	420	98	98	98	98	0	0	5	212.332	31	420	31	31	31	31	0	0	5	172.038	68.6667
DR_000591-RA	50	1968	50	50	50	50	0	0	6	27.2279	22	1968	22	22	22	22	0	0	6	10.1727	18	1968	18	18	18	18	0	0	6	21.3186	30
DR_000592-RA	86	11454	86	86	76	76	10	10	15	7.11092	87	11454	87	87	70	70	17	17	15	5.56134	24	11454	24	24	12	12	12	12	15	2.44194	65.6667
DR_000593-RA	24	1413	24	25	24	25	0	0	1	18.9613	26	1413	26	27	26	27	0	0	1	17.3884	18	1413	18	18	18	18	0	0	1	29.6922	22.6667
DR_000594-RA	740	752	740	740	739	739	1	1	4	1053.16	562	752	562	562	560	560	2	2	4	677.655	190	752	190	190	190	190	0	0	4	588.908	497.333
DR_000595-RA	497	850	497	497	497	497	0	0	3	626.624	366	850	366	366	366	366	0	0	3	391.833	121	850	121	121	121	121	0	0	3	331.801	328
DR_000596-RA	34	2211	34	34	34	34	0	0	3	16.4801	63	2211	63	63	63	63	0	0	3	25.9293	26	2211	26	26	26	26	0	0	3	27.4092	41
DR_000597-RA	37	1642	37	37	37	37	0	0	3	24.1489	22	1642	22	22	22	22	0	0	3	12.1924	10	1642	10	10	10	10	0	0	3	14.1951	23
DR_000598-RA	2	1986	2	2	1	1	1	1	5	0.539623	1	1986	1	1	0	0	1	1	5	0	0	1986	0	0	0	0	0	0	5	0	1
DR_000599-RA	16	1977	16	16	16	16	0	0	1	8.67327	12	1977	12	12	12	12	0	0	1	5.52349	8	1977	8	8	8	8	0	0	1	9.4318	12
DR_000600-RA	17	1785	17	17	17	17	0	0	3	10.2066	23	1785	23	23	23	23	0	0	3	11.7254	6	1785	6	6	6	6	0	0	3	7.83474	15.3333
DR_000601-RA	0	1827	0	0	0	0	0	0	2	0	6	1827	6	6	6	6	0	0	2	2.98849	4	1827	4	4	4	4	0	0	2	5.10308	3.33333
DR_000602-RA	12	984	12	12	12	12	0	0	3	13.0694	5	984	5	5	4	4	1	1	3	3.69916	10	984	10	10	10	10	0	0	3	23.6873	9
DR_000603-RA	44	2889	44	44	44	44	0	0	3	16.322	45	2889	45	45	24	24	21	21	3	7.55966	19	2889	19	19	17	17	2	2	3	13.7155	36
DR_000604-RA	46	590	46	46	45	45	1	1	4	81.7391	78	590	78	78	78	78	0	0	4	120.304	11	590	11	11	11	11	0	0	4	43.4562	45
DR_000605-RA	4	303	4	4	4	4	0	0	2	14.1477	0	303	0	0	0	0	0	0	2	0	4	303	4	4	4	4	0	0	2	30.7701	2.66667
DR_000606-RA	6	582	6	6	6	6	0	0	1	11.0484	18	582	18	18	18	18	0	0	1	28.1442	4	582	4	4	4	4	0	0	1	16.0195	9.33333
DR_000607-RA	14	328	14	14	14	14	0	0	5	45.7429	4	328	4	4	4	4	0	0	5	11.0975	12	328	12	12	12	12	0	0	5	85.2744	10
DR_000608-RA	25	2250	25	27	25	27	0	0	4	12.8603	38	2250	38	40	38	40	0	0	4	16.1777	16	2250	16	17	16	17	0	0	4	17.6107	26.3333
DR_000609-RA	10	588	10	10	10	10	0	0	1	18.226	0	588	0	0	0	0	0	0	1	0	0	588	0	0	0	0	0	0	1	0	3.33333
DR_000610-RA	10	5754	10	10	10	10	0	0	4	1.86251	17	5754	17	17	15	15	2	2	4	2.37225	0	5754	0	0	0	0	0	0	4	0	9
DR_000611-RA	0	660	0	0	0	0	0	0	3	0	0	660	0	0	0	0	0	0	3	0	0	660	0	0	0	0	0	0	3	0	0
DR_000612-RA	20	1776	20	20	20	20	0	0	2	12.0686	38	1776	38	38	38	38	0	0	2	19.4706	4	1776	4	4	4	4	0	0	2	5.24963	20.6667
DR_000613-RA	12	1661	12	12	12	12	0	0	3	7.7425	12	1661	12	12	12	12	0	0	3	6.57431	0	1661	0	0	0	0	0	0	3	0	8
DR_000614-RA	27	2226	27	28	27	28	0	0	8	13.4804	28	2226	28	28	28	28	0	0	8	11.4465	6	2226	6	6	4	4	2	2	8	4.18838	20.3333
DR_000615-RA	4	972	4	4	4	4	0	0	2	4.41025	8	972	8	8	8	8	0	0	2	7.48966	23	972	23	23	23	23	0	0	2	55.1535	11.6667
DR_000616-RA	14	1218	14	14	14	14	0	0	8	12.3183	32	1218	32	32	32	32	0	0	8	23.9079	18	1218	18	18	18	18	0	0	8	34.4458	21.3333
DR_000617-RA	28	1464	28	28	28	28	0	0	1	20.4968	25	1464	25	25	25	25	0	0	1	15.5395	5	1464	5	5	5	5	0	0	1	7.9605	19.3333
DR_000618-RA	0	1353	0	0	0	0	0	0	4	0	0	1353	0	0	0	0	0	0	4	0	0	1353	0	0	0	0	0	0	4	0	0
DR_000619-RA	13	1581	13	13	13	13	0	0	2	8.81213	12	1581	12	12	12	12	0	0	2	6.90698	5	1581	5	5	5	5	0	0	2	7.37139	10
DR_000620-RA	0	447	0	0	0	0	0	0	2	0	4	447	4	4	4	4	0	0	2	8.14313	0	447	0	0	0	0	0	0	2	0	1.33333
DR_000621-RA	32	2091	32	32	32	32	0	0	3	16.4008	30	2091	30	30	30	30	0	0	3	13.0559	2	2091	2	2	2	2	0	0	3	2.2294	21.3333
DR_000622-RA	43	2079	43	43	43	43	0	0	2	22.1658	27	2079	27	27	27	27	0	0	2	11.8181	16	2079	16	16	16	16	0	0	2	17.9381	28.6667
DR_000623-RA	104	6420	104	104	96	96	8	8	9	16.0253	93	6420	93	93	93	93	0	0	9	13.1822	36	6420	36	36	32	32	4	4	9	11.6179	77.6667
DR_000624-RA	108	1344	108	108	108	108	0	0	3	86.118	130	1344	130	130	130	130	0	0	3	88.0203	36	1344	36	36	36	36	0	0	3	62.4331	91.3333
DR_000625-RA	0	795	0	0	0	0	0	0	2	0	4	795	4	4	4	4	0	0	2	4.57859	0	795	0	0	0	0	0	0	2	0	1.33333
DR_000626-RA	6	1431	6	6	6	6	0	0	2	4.49346	1	1431	1	1	1	1	0	0	2	0.635915	9	1431	9	9	9	9	0	0	2	14.6593	5.33333
DR_000627-RA	0	465	0	0	0	0	0	0	2	0	8	465	8	8	8	8	0	0	2	15.6558	0	465	0	0	0	0	0	0	2	0	2.66667
DR_000628-RA	0	1932	0	0	0	0	0	0	2	0	0	1932	0	0	0	0	0	0	2	0	4	1932	4	4	4	4	0	0	2	4.82574	1.33333
DR_000629-RA	11	267	11	11	11	11	0	0	3	44.1521	10	267	10	10	10	10	0	0	3	34.0822	1	267	1	1	1	1	0	0	3	8.72971	7.33333
DR_000630-RA	1	669	1	1	1	1	0	0	2	1.60193	3	669	3	3	3	3	0	0	2	4.08069	5	669	5	5	4	4	1	1	2	13.9362	3
DR_000631-RA	40	4335	40	40	40	40	0	0	5	9.88873	80	4335	80	80	80	80	0	0	5	16.7934	31	4335	31	31	31	31	0	0	5	16.668	50.3333
DR_000632-RA	108	2430	108	108	108	108	0	0	5	47.6307	121	2430	121	121	121	121	0	0	5	45.3125	25	2430	25	25	25	25	0	0	5	23.9798	84.6667
DR_000633-RA	62	2361	62	62	61	61	1	1	6	27.6887	36	2361	36	36	36	36	0	0	6	13.8754	4	2361	4	4	4	4	0	0	6	3.94889	34
DR_000634-RA	32	1785	32	32	32	32	0	0	3	19.2124	24	1785	24	24	24	24	0	0	3	12.2352	4	1785	4	4	4	4	0	0	3	5.22316	20
DR_000635-RA	50	2745	50	50	50	50	0	0	1	19.5208	17	2745	17	17	17	17	0	0	1	5.63567	3	2745	3	3	3	3	0	0	1	2.54736	23.3333
DR_000636-RA	54	3150	54	54	54	54	0	0	2	18.3718	17	3150	17	17	17	17	0	0	2	4.91108	30	3150	30	30	30	30	0	0	2	22.1984	33.6667
DR_000637-RA	0	282	0	0	0	0	0	0	3	0	0	282	0	0	0	0	0	0	3	0	0	282	0	0	0	0	0	0	3	0	0
DR_000638-RA	2	621	2	2	0	0	2	2	4	0	0	621	0	0	0	0	0	0	4	0	0	621	0	0	0	0	0	0	4	0	0.666667
DR_000639-RA	216	1026	216	216	212	212	4	4	5	221.441	234	1026	234	234	234	234	0	0	5	207.543	86	1026	86	86	86	86	0	0	5	195.372	178.667
DR_000640-RA	0	729	0	0	0	0	0	0	3	0	1	729	1	1	1	1	0	0	3	1.24828	0	729	0	0	0	0	0	0	3	0	0.333333
DR_000641-RA	38	4250	38	38	38	38	0	0	3	9.58218	20	4250	20	20	20	20	0	0	3	4.28233	10	4250	10	10	10	10	0	0	3	5.48432	22.6667
DR_000642-RA	1	671	1	1	1	1	0	0	4	1.59715	3	671	3	3	3	3	0	0	4	4.06853	1	671	1	1	1	1	0	0	4	3.47367	1.66667
DR_000643-RA	66	2537	66	66	66	66	0	0	2	27.88	63	2537	63	63	63	63	0	0	2	22.5974	11	2537	11	11	11	11	0	0	2	10.1061	46.6667
DR_000644-RA	74	1625	74	74	74	74	0	0	2	48.8031	37	1625	37	37	37	37	0	0	2	20.7199	24	1625	24	24	24	24	0	0	2	34.4246	45
DR_000645-RA	16	1116	16	16	16	16	0	0	2	15.3647	2	1116	2	2	2	2	0	0	2	1.63081	0	1116	0	0	0	0	0	0	2	0	6
DR_000646-RA	6	1503	6	6	6	6	0	0	6	4.27821	0	1503	0	0	0	0	0	0	6	0	6	1503	6	6	6	6	0	0	6	9.30473	4
DR_000647-RA	0	1008	0	0	0	0	0	0	2	0	0	1008	0	0	0	0	0	0	2	0	1	1008	1	1	1	1	0	0	2	2.31234	0.333333
DR_000648-RA	12	726	12	12	12	12	0	0	2	17.7139	26	726	26	26	26	26	0	0	2	32.5893	14	726	14	14	14	14	0	0	2	44.9472	17.3333
DR_000649-RA	72	1759	72	72	72	72	0	0	4	43.8668	68	1759	68	68	68	68	0	0	4	35.1789	34	1759	34	34	34	34	0	0	4	45.0531	58
DR_000650-RA	210	2880	210	210	210	210	0	0	4	78.1441	279	2880	279	279	279	279	0	0	4	88.1557	64	2880	64	64	64	64	0	0	4	51.7963	184.333
DR_000651-RA	60	564	60	60	60	60	0	0	6	114.01	40	564	40	40	39	39	1	1	6	62.9251	20	564	20	20	20	20	0	0	6	82.6537	40
DR_000652-RA	9	1199	9	9	9	9	0	0	4	8.04438	45	1199	45	45	45	45	0	0	4	34.1532	25	1199	25	25	25	25	0	0	4	48.5995	26.3333
DR_000653-RA	10	706	10	10	8	8	2	2	3	12.1438	10	706	10	10	10	10	0	0	3	12.8894	4	706	4	4	4	4	0	0	3	13.2059	8
DR_000654-RA	73	955	73	73	73	73	0	0	2	81.9198	32	955	32	32	32	32	0	0	2	30.492	6	955	6	6	6	6	0	0	2	14.644	37
DR_000655-RA	28	1962	28	28	28	28	0	0	1	15.2943	26	1962	26	26	26	26	0	0	1	12.059	11	1962	11	11	11	11	0	0	1	13.0679	21.6667
DR_000656-RA	706	2414	706	706	668	668	38	38	11	296.557	721	2414	721	721	699	699	22	22	11	263.499	208	2414	208	208	202	202	6	6	11	195.041	545
DR_000657-RA	22	1197	22	22	22	22	0	0	2	19.6969	48	1197	48	48	48	48	0	0	2	36.491	7	1197	7	7	7	7	0	0	2	13.6306	25.6667
DR_000658-RA	14	3195	14	14	14	14	0	0	1	4.69598	0	3195	0	0	0	0	0	0	1	0	0	3195	0	0	0	0	0	0	1	0	4.66667
DR_000659-RA	46	2589	46	46	46	46	0	0	3	19.0412	77	2589	77	77	77	77	0	0	3	27.0643	30	2589	30	30	30	30	0	0	3	27.0085	51
DR_000660-RA	2	507	2	2	2	2	0	0	1	4.22758	4	507	4	4	4	4	0	0	1	7.17944	4	507	4	4	4	4	0	0	1	18.3892	3.33333
DR_000661-RA	95	2891	95	95	95	95	0	0	3	35.2164	112	2891	112	112	112	112	0	0	3	35.254	49	2891	49	49	49	49	0	0	3	39.5057	85.3333
DR_000662-RA	6	1290	6	6	6	6	0	0	1	4.98461	36	1290	36	36	36	36	0	0	1	25.3952	9	1290	9	9	9	9	0	0	1	16.2616	17
DR_000663-RA	8	1952	8	8	8	8	0	0	3	4.39218	28	1952	28	28	28	28	0	0	3	13.0532	20	1952	20	20	20	20	0	0	3	23.8815	18.6667
DR_000664-RA	85	498	85	85	78	78	7	7	4	167.855	123	498	123	123	114	114	9	9	4	208.312	35	498	35	35	30	30	5	5	4	140.412	81
DR_000665-RA	296	639	296	296	292	292	4	4	3	489.724	241	639	241	241	241	241	0	0	3	343.206	80	639	80	80	80	80	0	0	3	291.81	205.667
DR_000666-RA	428	564	428	428	428	428	0	0	2	813.269	469	564	469	470	469	470	0	0	2	758.329	137	564	137	137	137	137	0	0	2	566.178	344.667
DR_000667-RA	2	2895	2	2	2	2	0	0	4	0.740374	8	2895	8	8	8	8	0	0	4	2.51466	0	2895	0	0	0	0	0	0	4	0	3.33333
DR_000668-RA	41	1839	41	41	41	41	0	0	1	23.8931	73	1839	73	73	73	73	0	0	1	36.1227	28	1839	28	28	28	28	0	0	1	35.4885	47.3333
DR_000669-RA	2	1506	2	2	2	2	0	0	1	1.42323	2	1506	2	2	2	2	0	0	1	1.20849	0	1506	0	0	0	0	0	0	1	0	1.33333
DR_000670-RA	26	1675	26	26	24	24	2	2	7	15.3556	57	1675	57	57	57	57	0	0	7	30.967	4	1675	4	4	4	4	0	0	7	5.56617	29
DR_000671-RA	61	1026	61	61	61	61	0	0	3	63.7165	44	1026	44	44	44	44	0	0	3	39.0251	25	1026	25	25	25	25	0	0	3	56.7942	43.3333
DR_000672-RA	23	1522	23	23	23	23	0	0	2	16.1951	28	1522	28	28	28	28	0	0	2	16.741	8	1522	8	8	8	8	0	0	2	12.2514	19.6667
DR_000673-RA	0	1665	0	0	0	0	0	0	3	0	0	1665	0	0	0	0	0	0	3	0	0	1665	0	0	0	0	0	0	3	0	0
DR_000674-RA	8	1980	8	8	8	8	0	0	2	4.33006	18	1980	18	18	18	18	0	0	2	8.27268	6	1980	6	6	6	6	0	0	2	7.06313	10.6667
DR_000675-RA	73	1490	73	73	72	72	1	1	5	51.7864	81	1490	81	81	79	79	2	2	5	48.248	18	1490	18	18	17	17	1	1	5	26.5934	57.3333
DR_000676-RA	55	1461	55	55	55	55	0	0	4	40.3443	20	1461	20	20	20	20	0	0	4	12.4571	12	1461	12	12	12	12	0	0	4	19.1444	29
DR_000677-RA	10	906	10	10	10	10	0	0	1	11.8288	4	906	4	4	4	4	0	0	1	4.01763	3	906	3	3	3	3	0	0	1	7.71799	5.66667
DR_000678-RA	67	3795	67	67	67	67	0	0	3	18.9205	116	3795	116	116	114	114	2	2	3	27.3358	37	3795	37	37	37	37	0	0	3	22.7249	73.3333
DR_000679-RA	8	1116	8	8	8	8	0	0	2	7.68237	14	1116	14	14	14	14	0	0	2	11.4157	8	1116	8	8	8	8	0	0	2	16.7085	10
DR_000680-RA	78	408	78	78	78	78	0	0	3	204.882	43	408	43	43	43	43	0	0	3	95.9063	5	408	5	5	5	5	0	0	3	28.5641	42
DR_000681-RA	62	975	62	72	62	72	0	0	4	79.1402	88	975	88	104	88	104	0	0	4	97.0661	14	975	14	18	14	18	0	0	4	43.0308	54.6667
DR_000682-RA	41	3415	41	41	41	41	0	0	3	12.8666	78	3415	78	78	78	78	0	0	3	20.7846	14	3415	14	14	14	14	0	0	3	9.5554	44.3333
DR_000683-RA	7	523	7	7	7	7	0	0	3	14.3439	39	523	39	39	39	39	0	0	3	67.8581	7	523	7	7	7	7	0	0	3	31.1966	17.6667
DR_000684-RA	0	711	0	0	0	0	0	0	2	0	18	711	18	18	18	18	0	0	2	23.0378	6	711	6	6	6	6	0	0	2	19.6695	8
DR_000685-RA	95	2085	95	95	95	95	0	0	2	48.83	79	2085	79	79	79	79	0	0	2	34.4794	18	2085	18	18	18	18	0	0	2	20.1223	64
DR_000686-RA	0	267	0	0	0	0	0	0	3	0	0	267	0	0	0	0	0	0	3	0	3	267	3	3	3	3	0	0	3	26.1891	1
DR_000687-RA	2	2070	2	2	2	2	0	0	5	1.03545	0	2070	0	0	0	0	0	0	5	0	4	2070	4	4	4	4	0	0	5	4.50403	2
DR_000688-RA	18	510	18	18	18	18	0	0	3	37.8244	26	510	26	26	26	26	0	0	3	46.3919	4	510	4	4	4	4	0	0	3	18.2811	16
DR_000689-RA	216	1374	216	216	216	216	0	0	3	168.475	164	1374	164	164	164	164	0	0	3	108.616	57	1374	57	57	57	57	0	0	3	96.694	145.667
DR_000690-RA	4	1228	4	4	4	4	0	0	4	3.49085	22	1228	22	22	22	22	0	0	4	16.3028	8	1228	8	8	8	8	0	0	4	15.1846	11.3333
DR_000691-RA	4	1095	4	4	4	4	0	0	3	3.91485	28	1095	28	28	28	28	0	0	3	23.2693	21	1095	21	21	21	21	0	0	3	44.7009	17.6667
DR_000692-RA	28	1845	28	28	22	22	6	6	4	12.779	50	1845	50	50	43	43	7	7	4	21.2085	16	1845	16	16	14	14	2	2	4	17.6865	31.3333
DR_000693-RA	7	1536	7	7	4	4	3	3	4	2.79086	16	1536	16	16	13	13	3	3	4	7.70177	0	1536	0	0	0	0	0	0	4	0	7.66667
DR_000694-RA	40	2606	40	40	40	40	0	0	4	16.4496	42	2606	42	42	42	42	0	0	4	14.6661	43	2606	43	43	43	43	0	0	4	38.4597	41.6667
DR_000695-RA	14	2337	14	14	10	10	4	4	2	4.58575	36	2337	36	36	36	36	0	0	2	14.0179	12	2337	12	12	12	12	0	0	2	11.9683	20.6667
DR_000696-RA	52	2382	52	52	52	52	0	0	4	23.3954	96	2382	96	96	96	96	0	0	4	36.6748	8	2382	8	8	8	8	0	0	4	7.82816	52
DR_000697-RA	75	5753	75	75	57	57	18	18	12	10.6182	18	5753	18	18	8	8	10	10	12	1.26542	16	5753	16	16	9	9	7	7	12	3.64636	36.3333
DR_000698-RA	0	738	0	0	0	0	0	0	3	0	0	738	0	0	0	0	0	0	3	0	0	738	0	0	0	0	0	0	3	0	0
DR_000699-RA	14	1531	14	14	14	14	0	0	4	9.79992	20	1531	20	20	20	20	0	0	4	11.8876	17	1531	17	17	17	17	0	0	4	25.8812	17
DR_000700-RA	16	3543	16	16	16	16	0	0	1	4.8397	8	3543	8	8	8	8	0	0	1	2.05474	2	3543	2	2	2	2	0	0	1	1.31574	8.66667
DR_000701-RA	0	1659	0	0	0	0	0	0	3	0	6	1659	6	6	3	3	3	3	3	1.64556	0	1659	0	0	0	0	0	0	3	0	2
DR_000702-RA	6	627	6	6	6	6	0	0	2	10.2554	3	627	3	3	1	1	2	2	2	1.45135	0	627	0	0	0	0	0	0	2	0	3
DR_000703-RA	50	2366	50	50	47	47	3	3	10	21.2889	56	2366	56	56	54	54	2	2	10	20.7691	32	2366	32	32	32	32	0	0	10	31.5244	46
DR_000704-RA	46	810	46	46	37	37	9	9	3	48.9538	41	810	41	41	26	26	15	15	3	29.2097	22	810	22	22	12	12	10	10	3	34.5309	36.3333
DR_000705-RA	42	3102	42	42	42	42	0	0	4	14.5103	42	3102	42	42	38	38	4	4	4	11.1476	30	3102	30	30	30	30	0	0	4	22.5419	38
DR_000706-RA	12	4368	12	12	12	12	0	0	5	2.94421	38	4368	38	39	32	33	6	6	5	6.87496	12	4368	12	12	12	12	0	0	5	6.40339	20.6667
DR_000707-RA	59	4186	59	59	59	59	0	0	7	15.1051	115	4186	115	115	114	114	1	1	7	24.7825	27	4186	27	27	26	26	1	1	7	14.4772	67
DR_000708-RA	38	1784	38	38	38	38	0	0	3	22.8275	48	1784	48	48	46	46	2	2	3	23.464	23	1784	23	23	23	23	0	0	3	30.05	36.3333
DR_000709-RA	61	2025	61	61	61	61	0	0	2	32.283	66	2025	66	66	66	66	0	0	2	29.6591	14	2025	14	14	14	14	0	0	2	16.1144	47
DR_000710-RA	58	756	58	58	58	58	0	0	3	82.2197	72	756	72	72	72	72	0	0	3	86.6661	37	756	37	37	37	37	0	0	3	114.075	55.6667
DR_000711-RA	348	1425	348	348	345	345	3	3	6	259.462	375	1425	375	377	365	367	10	10	6	234.363	192	1425	192	192	192	192	0	0	6	314.049	305
DR_000712-RA	27	1827	27	27	27	27	0	0	3	15.8378	13	1827	13	13	13	13	0	0	3	6.47506	4	1827	4	4	4	4	0	0	3	5.10308	14.6667
DR_000713-RA	11	610	11	11	11	11	0	0	2	19.3256	12	610	12	12	12	12	0	0	2	17.9015	23	610	23	23	21	21	2	2	2	80.2418	15.3333
DR_000714-RA	13	2013	13	13	12	12	1	1	2	6.38862	46	2013	46	46	46	46	0	0	2	20.7947	18	2013	18	18	18	18	0	0	2	20.842	25.6667
DR_000715-RA	20	1938	20	20	19	19	1	1	2	10.5068	35	1938	35	35	34	34	1	1	2	15.9648	6	1938	6	6	6	6	0	0	2	7.2162	20.3333
DR_000716-RA	2	1387	2	2	2	2	0	0	6	1.54534	6	1387	6	6	6	6	0	0	6	3.93653	0	1387	0	0	0	0	0	0	6	0	2.66667
DR_000717-RA	85	1010	85	85	85	85	0	0	3	90.1918	59	1010	59	59	58	58	1	1	3	52.2571	20	1010	20	20	19	19	1	1	3	43.8474	54.6667
DR_000718-RA	49	3618	49	49	48	48	1	1	3	14.2181	40	3618	40	40	39	39	1	1	3	9.80923	39	3618	39	39	39	39	0	0	3	25.1251	42.6667
DR_000719-RA	10	1611	10	10	8	8	2	2	3	5.32187	2	1611	2	2	2	2	0	0	3	1.12973	0	1611	0	0	0	0	0	0	3	0	4
DR_000720-RA	129	1795	129	129	125	125	4	4	3	74.6303	33	1795	33	33	33	33	0	0	3	16.7297	10	1795	10	10	10	10	0	0	3	12.9851	57.3333
DR_000721-RA	14	1332	14	14	14	14	0	0	5	11.264	18	1332	18	18	18	18	0	0	5	12.2972	12	1332	12	12	12	12	0	0	5	20.9985	14.6667
DR_000722-RA	253	2315	253	253	253	253	0	0	5	117.122	247	2315	247	247	247	247	0	0	5	97.0923	84	2315	84	84	82	82	2	2	5	82.5609	194.667
DR_000723-RA	69	1117	69	69	60	60	9	9	4	57.5662	29	1117	29	29	29	29	0	0	4	23.6256	26	1117	26	26	26	26	0	0	4	54.254	41.3333
DR_000724-RA	67	310	67	67	67	67	0	0	2	231.623	31	310	31	31	31	31	0	0	2	90.9994	14	310	14	14	13	13	1	1	2	97.7446	37.3333
DR_000725-RA	4	1188	4	4	4	4	0	0	4	3.60839	6	1188	6	6	6	6	0	0	4	4.59593	0	1188	0	0	0	0	0	0	4	0	3.33333
DR_000726-RA	36	3465	36	36	36	36	0	0	1	11.1344	22	3465	22	22	22	22	0	0	1	5.77774	2	3465	2	2	2	2	0	0	1	1.34536	20
DR_000727-RA	20	3009	20	20	20	20	0	0	1	7.12324	22	3009	22	22	22	22	0	0	1	6.65333	14	3009	14	14	14	14	0	0	1	10.8447	18.6667
DR_000728-RA	44	1769	44	44	43	43	1	1	3	26.0501	27	1769	27	27	27	27	0	0	3	13.8891	30	1769	30	30	30	30	0	0	3	39.528	33.6667
DR_000729-RA	28	693	28	28	28	28	0	0	1	43.3006	41	693	41	41	41	41	0	0	1	53.838	10	693	10	10	10	10	0	0	1	33.634	26.3333
DR_000730-RA	0	933	0	0	0	0	0	0	3	0	0	933	0	0	0	0	0	0	3	0	0	933	0	0	0	0	0	0	3	0	0
DR_000731-RA	84	1197	84	84	84	84	0	0	3	75.2064	105	1197	105	105	105	105	0	0	3	79.8241	28	1197	28	28	28	28	0	0	3	54.5224	72.3333
DR_000732-RA	22	649	22	22	22	22	0	0	3	36.3285	29	649	29	29	29	29	0	0	3	40.6623	12	649	12	12	12	12	0	0	3	43.0971	21
DR_000733-RA	2	747	2	2	2	2	0	0	3	2.86932	0	747	0	0	0	0	0	0	3	0	11	747	11	11	11	11	0	0	3	34.3229	4.33333
DR_000734-RA	38	2452	38	38	38	38	0	0	3	16.6086	24	2452	24	24	24	24	0	0	3	8.90696	10	2452	10	10	10	10	0	0	3	9.50585	24
DR_000735-RA	34	1812	34	34	32	32	2	2	5	18.9261	4	1812	4	4	3	3	1	1	5	1.50661	13	1812	13	13	13	13	0	0	5	16.7223	17
DR_000736-RA	10	1446	10	10	10	10	0	0	2	7.41142	22	1446	22	22	22	22	0	0	2	13.845	4	1446	4	4	4	4	0	0	2	6.44767	12
DR_000737-RA	26	1632	26	26	26	26	0	0	4	17.0735	30	1632	30	30	30	30	0	0	4	16.7278	10	1632	10	10	10	10	0	0	4	14.2821	22
DR_000738-RA	37	1956	37	37	37	37	0	0	8	20.2723	59	1956	59	59	58	58	1	1	8	26.9835	6	1956	6	6	5	5	1	1	8	5.95816	34
DR_000739-RA	29	1190	29	29	29	29	0	0	3	26.1168	38	1190	38	38	38	38	0	0	3	29.0586	6	1190	6	6	6	6	0	0	3	11.7521	24.3333
DR_000740-RA	68	801	68	68	66	66	2	2	2	88.3041	72	801	72	72	68	68	4	4	2	77.2529	16	801	16	16	16	16	0	0	2	46.5585	52
DR_000741-RA	11	918	11	11	10	10	1	1	2	11.6742	40	918	40	40	32	32	8	8	2	31.7209	2	918	2	2	2	2	0	0	2	5.07807	17.6667
DR_000742-RA	1	1518	1	1	1	1	0	0	2	0.705989	11	1518	11	11	8	8	3	3	2	4.79575	1	1518	1	1	1	1	0	0	2	1.53546	4.33333
DR_000743-RA	214	6157	214	214	166	166	48	48	14	28.894	128	6157	128	128	115	115	13	13	14	16.9968	45	6157	45	45	38	38	7	7	14	14.3855	129
DR_000744-RA	18	867	18	18	18	18	0	0	1	22.2496	16	867	16	16	16	16	0	0	1	16.7934	6	867	6	6	6	6	0	0	1	16.1303	13.3333
DR_000745-RA	9	250	9	9	9	9	0	0	2	38.5809	0	250	0	0	0	0	0	0	2	0	0	250	0	0	0	0	0	0	2	0	3
DR_000746-RA	37	2031	37	37	32	32	5	5	3	16.8853	31	2031	31	31	30	30	1	1	3	13.4416	6	2031	6	7	4	4	2	3	3	4.59051	24.6667
DR_000747-RA	37	2181	37	37	37	37	0	0	4	18.1809	69	2181	69	69	69	69	0	0	4	28.7894	16	2181	16	16	16	16	0	0	4	17.0992	40.6667
DR_000748-RA	0	1125	0	0	0	0	0	0	3	0	6	1125	6	6	6	6	0	0	3	4.8533	6	1125	6	6	6	6	0	0	3	12.4311	4
DR_000749-RA	18	383	18	18	18	18	0	0	4	50.3667	13	383	13	13	13	13	0	0	4	30.8875	3	383	3	3	3	3	0	0	4	18.2572	11.3333
DR_000750-RA	23	3015	23	23	23	23	0	0	9	8.17542	24	3015	24	24	24	24	0	0	9	7.24374	9	3015	9	9	9	9	0	0	9	6.95771	18.6667
DR_000751-RA	4	542	4	4	4	4	0	0	3	7.90916	6	542	6	6	6	6	0	0	3	10.0737	12	542	12	12	12	12	0	0	3	51.6052	7.33333
DR_000752-RA	11	1380	11	11	11	11	0	0	5	8.54246	18	1380	18	18	18	18	0	0	5	11.8695	10	1380	10	10	8	8	2	2	5	13.5121	13
DR_000753-RA	22	939	22	22	18	18	4	4	3	20.5436	4	939	4	4	4	4	0	0	3	3.87644	6	939	6	6	3	3	3	3	3	7.44675	10.6667
DR_000754-RA	161	2193	161	161	161	161	0	0	5	78.6786	214	2193	214	214	214	214	0	0	5	88.8002	87	2193	87	87	87	87	0	0	5	92.4681	154
DR_000755-RA	134	1411	134	134	134	134	0	0	4	101.776	114	1411	114	114	114	114	0	0	4	73.5219	36	1411	36	36	36	36	0	0	4	59.4685	94.6667
DR_000756-RA	462	1517	462	462	462	462	0	0	7	326.382	526	1517	526	526	526	526	0	0	7	315.529	176	1517	176	176	176	176	0	0	7	270.42	388
DR_000757-RA	100	1426	100	100	100	100	0	0	3	75.1536	62	1426	62	62	62	62	0	0	3	39.565	56	1426	56	56	56	56	0	0	3	91.5334	72.6667
DR_000758-RA	14	884	14	14	14	14	0	0	3	16.9725	35	884	35	35	35	35	0	0	3	36.0292	0	884	0	0	0	0	0	0	3	0	16.3333
DR_000759-RA	7	1286	7	7	7	7	0	0	3	5.83346	46	1286	46	46	46	46	0	0	3	32.5503	10	1286	10	10	10	10	0	0	3	18.1247	21
DR_000760-RA	27	3696	27	27	27	27	0	0	4	7.82891	57	3696	57	57	57	57	0	0	4	14.034	38	3696	38	38	38	38	0	0	4	23.9642	40.6667
DR_000761-RA	24	618	24	24	23	23	1	1	3	39.8849	15	618	15	15	15	15	0	0	3	22.0872	20	618	20	20	20	20	0	0	3	75.4315	19.6667
DR_000762-RA	67	2955	67	67	67	67	0	0	3	24.2989	58	2955	58	58	58	58	0	0	3	17.8611	28	2955	28	28	28	28	0	0	3	22.0857	51
DR_000763-RA	31	1683	31	31	30	30	1	1	6	19.1032	12	1683	12	12	12	12	0	0	6	6.48837	9	1683	9	9	9	9	0	0	6	12.4644	17.3333
DR_000764-RA	6	1392	6	6	6	6	0	0	2	4.61936	0	1392	0	0	0	0	0	0	2	0	8	1392	8	8	8	8	0	0	2	13.3956	4.66667
DR_000765-RA	39	883	39	39	39	39	0	0	3	47.334	57	883	57	57	57	57	0	0	3	58.7426	20	883	20	20	20	20	0	0	3	52.7935	38.6667
DR_000766-RA	48	5307	48	48	48	48	0	0	3	9.69308	34	5307	34	34	34	34	0	0	3	5.83	14	5307	14	14	14	14	0	0	3	6.1488	32
DR_000767-RA	22	1560	22	22	18	18	4	4	4	12.3657	6	1560	6	6	6	6	0	0	4	3.49998	27	1560	27	27	27	27	0	0	4	40.3414	18.3333
DR_000768-RA	2	1359	2	2	2	2	0	0	5	1.57718	6	1359	6	6	5	5	1	1	5	3.34803	0	1359	0	0	0	0	0	0	5	0	2.66667
DR_000769-RA	934	1072	934	934	932	932	2	2	3	931.731	1030	1072	1030	1030	1029	1029	1	1	3	873.493	412	1072	412	412	412	412	0	0	3	895.806	792
DR_000770-RA	20	2310	20	20	18	18	2	2	2	8.35084	6	2310	6	6	6	6	0	0	2	2.36362	6	2310	6	6	6	6	0	0	2	6.05411	10.6667
DR_000771-RA	34	2432	34	34	34	34	0	0	4	14.9825	51	2432	51	51	51	51	0	0	4	19.0829	16	2432	16	16	16	16	0	0	4	15.3344	33.6667
DR_000772-RA	126	1251	126	126	126	126	0	0	3	107.94	129	1251	129	129	129	129	0	0	3	93.8363	67	1251	67	67	67	67	0	0	3	124.833	107.333
DR_000773-RA	0	1578	0	0	0	0	0	0	3	0	4	1578	4	4	4	4	0	0	3	2.3067	8	1578	8	8	8	8	0	0	3	11.8166	4
DR_000774-RA	4	580	4	4	4	4	0	0	2	7.39097	8	580	8	8	8	8	0	0	2	12.5516	0	580	0	0	0	0	0	0	2	0	4
DR_000775-RA	62	748	62	62	62	62	0	0	3	88.83	102	748	102	102	102	102	0	0	3	124.09	71	748	71	71	68	68	3	3	3	211.894	78.3333
DR_000776-RA	246	3654	246	246	246	246	0	0	2	72.15	221	3654	221	221	219	219	2	2	2	54.5399	60	3654	60	60	60	60	0	0	2	38.2731	175.667
DR_000777-RA	0	504	0	0	0	0	0	0	2	0	0	504	0	0	0	0	0	0	2	0	0	504	0	0	0	0	0	0	2	0	0
DR_000778-RA	20	1791	20	20	20	20	0	0	2	11.9675	43	1791	43	43	43	43	0	0	2	21.848	10	1791	10	10	8	8	2	2	2	10.4113	24.3333
DR_000779-RA	44	1431	44	44	44	44	0	0	4	32.9521	50	1431	50	50	50	50	0	0	4	31.7957	20	1431	20	20	20	20	0	0	4	32.5763	38
DR_000780-RA	4	633	4	4	3	3	1	1	4	5.0791	0	633	0	0	0	0	0	0	4	0	7	633	7	7	2	2	5	5	4	7.3644	3.66667
DR_000781-RA	6	792	6	6	6	6	0	0	1	8.11887	3	792	3	3	3	3	0	0	1	3.44695	0	792	0	0	0	0	0	0	1	0	3
DR_000782-RA	0	3582	0	0	0	0	0	0	11	0	12	3582	12	12	12	12	0	0	11	3.04856	0	3582	0	0	0	0	0	0	11	0	4
DR_000783-RA	96	2120	96	96	96	96	0	0	2	48.5294	84	2120	84	84	84	84	0	0	2	36.0564	34	2120	34	34	34	34	0	0	2	37.3813	71.3333
DR_000784-RA	0	1263	0	0	0	0	0	0	1	0	4	1263	4	4	4	4	0	0	1	2.88201	0	1263	0	0	0	0	0	0	1	0	1.33333
DR_000785-RA	0	489	0	0	0	0	0	0	3	0	6	489	6	6	3	3	3	3	3	5.58279	1	489	1	1	0	0	1	1	3	0	2.33333
DR_000786-RA	3	750	3	3	0	0	3	3	3	0	0	750	0	0	0	0	0	0	3	0	0	750	0	0	0	0	0	0	3	0	1
DR_000787-RA	0	1077	0	0	0	0	0	0	3	0	0	1077	0	0	0	0	0	0	3	0	0	1077	0	0	0	0	0	0	3	0	0
DR_000788-RA	11	1918	11	11	11	11	0	0	3	6.1463	16	1918	16	16	16	16	0	0	3	7.59119	12	1918	12	12	12	12	0	0	3	14.5829	13
DR_000789-RA	8	1716	8	8	4	4	4	4	5	2.49811	1	1716	1	1	1	1	0	0	5	0.5303	0	1716	0	0	0	0	0	0	5	0	3
DR_000790-RA	2	1629	2	2	2	2	0	0	2	1.31577	0	1629	0	0	0	0	0	0	2	0	0	1629	0	0	0	0	0	0	2	0	0.666667
DR_000791-RA	161	3004	161	161	161	161	0	0	6	57.4375	125	3004	125	125	125	125	0	0	6	37.8659	26	3004	26	26	26	26	0	0	6	20.1737	104
DR_000792-RA	0	822	0	0	0	0	0	0	5	0	6	822	6	6	6	6	0	0	5	6.64229	0	822	0	0	0	0	0	0	5	0	2
DR_000793-RA	0	1863	0	0	0	0	0	0	4	0	2	1863	2	2	2	2	0	0	4	0.976913	0	1863	0	0	0	0	0	0	4	0	0.666667
DR_000794-RA	14	777	14	14	14	14	0	0	2	19.3097	7	777	7	7	7	7	0	0	2	8.19815	4	777	4	4	4	4	0	0	2	11.9991	8.33333
DR_000795-RA	464	779	464	464	459	459	5	5	3	631.458	283	779	283	283	283	283	0	0	3	330.588	114	779	114	114	112	112	2	2	3	335.113	287
DR_000796-RA	12	273	12	12	12	12	0	0	1	47.1073	7	273	7	7	7	7	0	0	1	23.3332	0	273	0	0	0	0	0	0	1	0	6.33333
DR_000797-RA	44	2904	44	44	44	44	0	0	1	16.2377	8	2904	8	8	8	8	0	0	1	2.50687	2	2904	2	2	2	2	0	0	1	1.60526	18
DR_000798-RA	41	3051	41	41	41	41	0	0	3	14.4016	45	3051	45	46	45	46	0	0	3	13.72	22	3051	22	22	22	22	0	0	3	16.8071	36
DR_000799-RA	16	552	16	16	16	16	0	0	3	31.0635	32	552	32	32	32	32	0	0	3	52.7533	12	552	12	12	12	12	0	0	3	50.6703	20
DR_000800-RA	22	1084	22	22	22	22	0	0	7	21.7502	19	1084	19	19	17	17	2	2	7	14.2711	5	1084	5	5	5	5	0	0	7	10.7511	15.3333
DR_000801-RA	37	1365	37	37	37	37	0	0	4	29.0495	26	1365	26	26	25	25	1	1	4	16.6666	11	1365	11	11	11	11	0	0	4	18.7833	24.6667
DR_000802-RA	146	1043	146	146	146	146	0	0	4	150.016	121	1043	121	121	121	121	0	0	4	105.57	64	1043	64	64	64	64	0	0	4	143.023	110.333
DR_000803-RA	44	2898	44	44	44	44	0	0	4	16.2714	12	2898	12	12	12	12	0	0	4	3.76809	8	2898	8	8	8	8	0	0	4	6.43432	21.3333
DR_000804-RA	1	2373	1	1	1	1	0	0	4	0.451619	6	2373	6	6	6	6	0	0	4	2.30087	4	2373	4	4	4	4	0	0	4	3.92892	3.66667
DR_000805-RA	20	744	20	20	18	18	2	2	4	25.928	22	744	22	22	18	18	4	4	4	22.016	4	744	4	4	4	4	0	0	4	12.5314	15.3333
DR_000806-RA	10	613	10	10	10	10	0	0	2	17.4827	1	613	1	1	1	1	0	0	2	1.48449	5	613	5	5	4	4	1	1	2	15.2094	5.33333
DR_000807-RA	14	2847	14	14	14	14	0	0	5	5.26999	18	2847	18	18	18	18	0	0	5	5.75339	10	2847	10	10	8	8	2	2	5	6.54959	14
DR_000808-RA	6	978	6	6	6	6	0	0	3	6.57479	3	978	3	3	1	1	2	2	3	0.930465	1	978	1	1	1	1	0	0	3	2.38327	3.33333
DR_000809-RA	0	1374	0	0	0	0	0	0	3	0	14	1374	14	14	14	14	0	0	3	9.27214	0	1374	0	0	0	0	0	0	3	0	4.66667
DR_000810-RA	8	1320	8	8	8	8	0	0	4	6.4951	10	1320	10	10	10	10	0	0	4	6.8939	4	1320	4	4	4	4	0	0	4	7.06313	7.33333
DR_000811-RA	18	602	18	18	18	18	0	0	3	32.0439	22	602	22	22	22	22	0	0	3	33.2556	8	602	8	8	8	8	0	0	3	30.9745	16
DR_000812-RA	12	992	12	12	12	12	0	0	4	12.964	21	992	21	21	20	20	1	1	4	18.3467	0	992	0	0	0	0	0	0	4	0	11
DR_000813-RA	32	2622	32	32	32	32	0	0	3	13.0794	33	2622	33	33	33	33	0	0	3	11.453	11	2622	11	11	11	11	0	0	3	9.77848	25.3333
DR_000814-RA	0	1350	0	0	0	0	0	0	3	0	1	1350	1	1	0	0	1	1	3	0	2	1350	2	2	2	2	0	0	3	3.45309	1
DR_000815-RA	29	927	29	29	29	29	0	0	4	33.5265	35	927	35	35	33	33	2	2	4	32.3946	6	927	6	6	6	6	0	0	4	15.0863	23.3333
DR_000816-RA	43	1539	43	43	43	43	0	0	2	29.9433	26	1539	26	26	26	26	0	0	2	15.3735	10	1539	10	10	10	10	0	0	2	15.1451	26.3333
DR_000817-RA	34	1929	34	34	34	34	0	0	5	18.8893	64	1929	64	65	64	64	0	1	5	30.1916	21	1929	21	21	15	15	6	6	5	18.1247	39.6667
DR_000818-RA	37	592	37	37	37	37	0	0	3	66.9807	32	592	32	32	32	32	0	0	3	49.1889	4	592	4	4	4	4	0	0	3	15.7489	24.3333
DR_000819-RA	0	1389	0	0	0	0	0	0	5	0	0	1389	0	0	0	0	0	0	5	0	0	1389	0	0	0	0	0	0	5	0	0
DR_000820-RA	66	828	66	66	66	66	0	0	3	85.4246	34	828	34	34	34	34	0	0	3	37.3669	40	828	40	40	40	40	0	0	3	112.601	46.6667
DR_000821-RA	14	2289	14	14	14	14	0	0	1	6.55468	26	2289	26	26	26	26	0	0	1	10.3363	10	2289	10	10	10	10	0	0	1	10.1828	16.6667
DR_000822-RA	24	3456	24	24	24	24	0	0	1	7.4423	6	3456	6	6	6	6	0	0	1	1.57985	4	3456	4	4	4	4	0	0	1	2.69772	11.3333
DR_000823-RA	0	687	0	0	0	0	0	0	3	0	0	687	0	0	0	0	0	0	3	0	0	687	0	0	0	0	0	0	3	0	0
DR_000824-RA	12	3276	12	12	12	12	0	0	4	3.92561	0	3276	0	0	0	0	0	0	4	0	0	3276	0	0	0	0	0	0	4	0	4
DR_000825-RA	32	1749	32	32	32	32	0	0	1	19.6078	14	1749	14	14	14	14	0	0	1	7.28412	16	1749	16	16	16	16	0	0	1	21.3227	20.6667
DR_000826-RA	25	1338	25	25	25	25	0	0	1	20.0241	24	1338	24	24	24	24	0	0	1	16.3228	4	1338	4	4	4	4	0	0	1	6.96811	17.6667
DR_000827-RA	0	1890	0	0	0	0	0	0	5	0	0	1890	0	0	0	0	0	0	5	0	0	1890	0	0	0	0	0	0	5	0	0
DR_000828-RA	0	1797	0	0	0	0	0	0	2	0	0	1797	0	0	0	0	0	0	2	0	0	1797	0	0	0	0	0	0	2	0	0
DR_000829-RA	29	1017	29	29	29	29	0	0	2	30.5595	27	1017	27	27	27	27	0	0	2	24.1591	4	1017	4	4	4	4	0	0	2	9.16749	20
DR_000830-RA	0	1158	0	0	0	0	0	0	3	0	7	1158	7	7	7	7	0	0	3	5.50083	1	1158	1	1	0	0	1	1	3	0	2.66667
DR_000831-RA	81	1812	81	81	77	77	4	4	6	45.5409	79	1812	79	79	71	71	8	8	6	35.6565	23	1812	23	23	20	20	3	3	6	25.7266	61
DR_000832-RA	14	289	14	14	14	14	0	0	4	51.9158	15	289	15	15	15	15	0	0	4	47.2315	0	289	0	0	0	0	0	0	4	0	9.66667
DR_000833-RA	0	945	0	0	0	0	0	0	4	0	6	945	6	6	6	6	0	0	4	5.77774	0	945	0	0	0	0	0	0	4	0	2
DR_000834-RA	15	951	15	15	15	15	0	0	3	16.9036	39	951	39	39	39	39	0	0	3	37.3184	17	951	17	17	17	17	0	0	3	41.6658	23.6667
DR_000835-RA	125	1309	125	125	125	125	0	0	4	102.339	140	1309	140	140	140	140	0	0	4	97.3256	51	1309	51	51	51	51	0	0	4	90.8117	105.333
DR_000836-RA	35	2103	35	35	35	35	0	0	3	17.836	40	2103	40	40	40	40	0	0	3	17.3085	11	2103	11	11	11	11	0	0	3	12.1917	28.6667
DR_000837-RA	56	927	56	56	43	43	13	13	5	49.7117	67	927	67	67	67	67	0	0	5	65.7709	17	927	17	17	17	17	0	0	5	42.7445	46.6667
DR_000838-RA	95	2424	95	95	95	95	0	0	1	42.0011	78	2424	78	78	78	78	0	0	1	29.282	48	2424	48	48	48	48	0	0	1	46.1551	73.6667
DR_000839-RA	0	1695	0	0	0	0	0	0	4	0	6	1695	6	6	6	6	0	0	4	3.22122	3	1695	3	3	3	3	0	0	4	4.12537	3
DR_000840-RA	69	1020	69	69	66	66	3	3	2	69.3447	68	1020	68	68	62	62	6	6	2	55.3134	20	1020	20	20	18	18	2	2	2	41.1324	52.3333
DR_000841-RA	54	1380	54	54	54	54	0	0	5	41.9357	23	1380	23	23	23	23	0	0	5	15.1666	12	1380	12	12	12	12	0	0	5	20.2681	29.6667
DR_000842-RA	11	585	11	11	11	11	0	0	2	20.1515	13	585	13	13	13	13	0	0	2	20.2221	5	585	5	5	5	5	0	0	2	19.9217	9.66667
DR_000843-RA	47	1083	47	47	47	47	0	0	2	46.5092	51	1083	51	51	48	48	3	3	2	40.3322	13	1083	13	13	13	13	0	0	2	27.9786	37
DR_000844-RA	52	3435	52	52	50	50	2	2	5	15.5996	44	3435	44	44	44	44	0	0	5	11.6564	15	3435	15	15	15	15	0	0	5	10.1783	37
DR_000845-RA	52	1204	52	52	52	52	0	0	3	46.2856	72	1204	72	72	72	72	0	0	3	54.4183	10	1204	10	10	10	10	0	0	3	19.3591	44.6667
DR_000846-RA	0	756	0	0	0	0	0	0	2	0	0	756	0	0	0	0	0	0	2	0	0	756	0	0	0	0	0	0	2	0	0
DR_000847-RA	42	789	42	42	42	42	0	0	1	57.0482	48	789	48	48	48	48	0	0	1	55.3609	10	789	10	10	10	10	0	0	1	29.5416	33.3333
DR_000848-RA	42	1056	42	42	40	40	2	2	3	40.5943	37	1056	37	37	37	37	0	0	3	31.8843	14	1056	14	14	14	14	0	0	3	30.9012	31
DR_000849-RA	63	714	63	63	63	63	0	0	3	94.5609	29	714	29	29	29	29	0	0	3	36.9606	15	714	15	15	15	15	0	0	3	48.9671	35.6667
DR_000850-RA	0	1923	0	0	0	0	0	0	3	0	0	1923	0	0	0	0	0	0	3	0	0	1923	0	0	0	0	0	0	3	0	0
DR_000851-RA	6	1681	6	6	6	6	0	0	2	3.82519	10	1681	10	10	10	10	0	0	2	5.41341	10	1681	10	10	10	10	0	0	2	13.8658	8.66667
DR_000852-RA	13	1632	13	13	13	13	0	0	1	8.53675	12	1632	12	12	12	12	0	0	1	6.69113	5	1632	5	5	5	5	0	0	1	7.14104	10
DR_000853-RA	0	219	0	0	0	0	0	0	3	0	0	219	0	0	0	0	0	0	3	0	0	219	0	0	0	0	0	0	3	0	0
DR_000854-RA	6	1710	6	6	6	6	0	0	3	3.76032	2	1710	2	2	2	2	0	0	3	1.06432	0	1710	0	0	0	0	0	0	3	0	2.66667
DR_000855-RA	2	585	2	2	2	2	0	0	1	3.6639	12	585	12	12	12	12	0	0	1	18.6665	0	585	0	0	0	0	0	0	1	0	4.66667
DR_000856-RA	21	624	21	21	21	21	0	0	1	36.0665	30	624	30	30	30	30	0	0	1	43.7497	8	624	8	8	8	8	0	0	1	29.8825	19.6667
DR_000857-RA	47	3381	47	47	47	47	0	0	1	14.8978	37	3381	37	37	37	37	0	0	1	9.95853	16	3381	16	16	16	16	0	0	1	11.0303	33.3333
DR_000858-RA	79	225	79	79	47	47	32	32	4	223.864	118	225	118	118	44	44	74	74	4	177.954	52	225	52	52	19	19	33	33	4	196.826	83
DR_000859-RA	44	882	44	44	44	44	0	0	2	53.463	30	882	30	30	30	30	0	0	2	30.9522	21	882	21	21	21	21	0	0	2	55.496	31.6667
DR_000860-RA	5	543	5	5	5	5	0	0	1	9.86824	0	543	0	0	0	0	0	0	1	0	0	543	0	0	0	0	0	0	1	0	1.66667
DR_000861-RA	2	1398	2	2	2	2	0	0	3	1.53318	0	1398	0	0	0	0	0	0	3	0	0	1398	0	0	0	0	0	0	3	0	0.666667
DR_000862-RA	65	1359	65	65	65	65	0	0	5	51.2582	50	1359	50	50	50	50	0	0	5	33.4803	14	1359	14	14	14	14	0	0	5	24.0115	43
DR_000863-RA	62	2241	62	62	62	62	0	0	5	29.6496	47	2241	47	47	47	47	0	0	5	19.0851	19	2241	19	19	19	19	0	0	5	19.7616	42.6667
DR_000864-RA	9	570	9	9	4	4	5	5	3	7.52064	1	570	1	1	1	1	0	0	3	1.59648	0	570	0	0	0	0	0	0	3	0	3.33333
DR_000865-RA	0	852	0	0	0	0	0	0	5	0	4	852	4	4	4	4	0	0	5	4.27227	1	852	1	1	1	1	0	0	5	2.73572	1.66667
DR_000866-RA	31	2469	31	31	31	31	0	0	4	13.4558	18	2469	18	18	18	18	0	0	4	6.63422	4	2469	4	4	4	4	0	0	4	3.77616	17.6667
DR_000867-RA	0	579	0	0	0	0	0	0	3	0	0	579	0	0	0	0	0	0	3	0	0	579	0	0	0	0	0	0	3	0	0
DR_000868-RA	133	4640	133	133	133	133	0	0	4	30.7187	88	4640	88	88	88	88	0	0	4	17.2585	25	4640	25	25	25	25	0	0	4	12.5584	82
DR_000869-RA	78	966	78	78	76	76	2	2	2	84.3152	40	966	40	40	40	40	0	0	2	37.6809	19	966	19	19	18	18	1	1	2	43.4317	45.6667
DR_000870-RA	31	1064	31	31	31	31	0	0	6	31.2241	27	1064	27	27	25	25	2	2	6	21.3814	20	1064	20	20	20	20	0	0	6	43.8127	26
DR_000871-RA	19	1353	19	19	19	19	0	0	2	15.0496	56	1353	56	56	56	56	0	0	2	37.6642	5	1353	5	5	5	5	0	0	2	8.61358	26.6667
DR_000872-RA	0	768	0	0	0	0	0	0	1	0	0	768	0	0	0	0	0	0	1	0	1	768	1	1	1	1	0	0	1	3.03494	0.333333
DR_000873-RA	39	1257	39	39	39	39	0	0	1	33.2505	45	1257	45	45	45	45	0	0	1	32.5774	12	1257	12	12	12	12	0	0	1	22.2514	32
DR_000874-RA	31	2925	31	31	31	31	0	0	4	11.3581	4	2925	4	4	4	4	0	0	4	1.24444	6	2925	6	6	6	6	0	0	4	4.7812	13.6667
DR_000875-RA	1429	1847	1429	1429	1423	1423	6	6	9	825.672	1596	1847	1596	1596	1593	1593	3	3	9	784.852	445	1847	445	445	443	443	2	2	9	559.047	1156.67
DR_000876-RA	6	1437	6	6	6	6	0	0	5	4.4747	8	1437	8	8	8	8	0	0	5	5.06608	0	1437	0	0	0	0	0	0	5	0	4.66667
DR_000877-RA	28	1827	28	28	28	28	0	0	2	16.4244	12	1827	12	12	12	12	0	0	2	5.97697	37	1827	37	37	37	37	0	0	2	47.2035	25.6667
DR_000878-RA	81	4571	81	81	81	81	0	0	4	18.9908	103	4571	103	103	103	103	0	0	4	20.5052	38	4571	38	38	38	38	0	0	4	19.3769	74
DR_000879-RA	14	929	14	14	14	14	0	0	2	16.1503	9	929	9	9	9	9	0	0	2	8.81588	4	929	4	4	4	4	0	0	2	10.0359	9
DR_000880-RA	14	1373	14	14	14	14	0	0	2	10.9277	36	1373	36	36	36	36	0	0	2	23.86	9	1373	9	9	9	9	0	0	2	15.2786	19.6667
DR_000881-RA	0	1578	0	0	0	0	0	0	1	0	2	1578	2	2	2	2	0	0	1	1.15335	0	1578	0	0	0	0	0	0	1	0	0.666667
DR_000882-RA	68	902	68	68	68	68	0	0	4	80.7927	84	902	84	84	83	83	1	1	4	83.7356	22	902	22	22	22	22	0	0	4	56.8496	58
DR_000883-RA	23	1051	23	23	23	23	0	0	3	23.4528	43	1051	43	43	43	43	0	0	3	37.231	8	1051	8	8	8	8	0	0	3	17.7418	24.6667
DR_000884-RA	66	1911	66	66	66	66	0	0	2	37.0129	60	1911	60	60	60	60	0	0	2	28.5712	16	1911	16	16	16	16	0	0	2	19.5151	47.3333
DR_000885-RA	4	1614	4	4	2	2	2	2	2	1.32799	4	1614	4	4	4	4	0	0	2	2.25525	0	1614	0	0	0	0	0	0	2	0	2.66667
DR_000886-RA	622	1119	622	622	622	622	0	0	3	595.703	768	1119	768	768	768	768	0	0	3	624.554	172	1119	172	172	172	172	0	0	3	358.269	520.667
DR_000887-RA	14	822	14	14	9	9	5	5	2	11.7338	4	822	4	4	3	3	1	1	2	3.32115	8	822	8	8	3	3	5	5	2	8.50669	8.66667
DR_000888-RA	98	3471	98	98	98	98	0	0	3	30.2581	89	3471	89	89	89	89	0	0	3	23.3332	30	3471	30	30	30	30	0	0	3	20.1455	72.3333
DR_000889-RA	62	1497	62	62	62	62	0	0	1	44.3853	124	1497	124	124	124	124	0	0	1	75.3769	21	1497	21	21	21	21	0	0	1	32.6971	69
DR_000890-RA	195	4623	195	195	192	192	3	3	9	44.5089	149	4623	149	149	140	140	9	9	9	27.5577	75	4623	75	75	64	64	11	11	9	32.2677	139.667
DR_000891-RA	0	381	0	0	0	0	0	0	2	0	0	381	0	0	0	0	0	0	2	0	0	381	0	0	0	0	0	0	2	0	0
DR_000892-RA	54	2301	54	54	54	54	0	0	4	25.1505	5	2301	5	5	5	5	0	0	4	1.97739	2	2301	2	2	2	2	0	0	4	2.02593	20.3333
DR_000893-RA	2	372	2	2	2	2	0	0	2	5.76178	2	372	2	2	2	2	0	0	2	4.89244	0	372	0	0	0	0	0	0	2	0	1.33333
DR_000894-RA	113	2844	113	113	87	87	26	26	3	32.7838	130	2844	130	130	100	100	30	30	3	31.997	56	2844	56	56	47	47	9	9	3	38.5194	99.6667
DR_000895-RA	7	1269	7	7	5	5	2	2	4	4.22258	9	1269	9	9	7	7	2	2	4	5.01967	13	1269	13	13	13	13	0	0	4	23.8777	9.66667
DR_000896-RA	10	1026	10	10	10	10	0	0	4	10.4453	3	1026	3	3	3	3	0	0	4	2.6608	3	1026	3	3	3	3	0	0	4	6.8153	5.33333
DR_000897-RA	57	2505	57	57	57	57	0	0	1	24.3858	85	2505	85	85	82	82	3	3	1	29.7882	26	2505	26	26	26	26	0	0	1	24.1923	56
DR_000898-RA	0	609	0	0	0	0	0	0	2	0	0	609	0	0	0	0	0	0	2	0	0	609	0	0	0	0	0	0	2	0	0
DR_000899-RA	77	878	77	77	77	77	0	0	6	93.9865	69	878	69	69	68	68	1	1	6	70.4779	19	878	19	19	19	19	0	0	6	50.4395	55
DR_000900-RA	241	407	241	241	241	241	0	0	4	634.588	144	407	144	144	143	143	1	1	4	319.728	105	407	105	105	105	105	0	0	4	601.321	163.333
DR_000901-RA	12	584	12	12	12	12	0	0	5	22.021	6	584	6	6	6	6	0	0	5	9.34926	0	584	0	0	0	0	0	0	5	0	6
DR_000902-RA	58	1174	58	58	58	58	0	0	4	52.9455	50	1174	50	50	50	50	0	0	4	38.7561	37	1174	37	37	37	37	0	0	4	73.459	48.3333
DR_000903-RA	15	822	15	15	15	15	0	0	5	19.5564	1	822	1	1	1	1	0	0	5	1.10705	0	822	0	0	0	0	0	0	5	0	5.33333
DR_000904-RA	12	375	12	12	12	12	0	0	2	34.2941	8	375	8	8	8	8	0	0	2	19.4132	2	375	2	2	2	2	0	0	2	12.4311	7.33333
DR_000905-RA	76	457	76	76	76	76	0	0	3	178.224	76	457	76	76	76	76	0	0	3	151.334	46	457	46	46	46	46	0	0	3	234.613	66
DR_000906-RA	43	2475	43	43	43	43	0	0	4	18.6193	32	2475	32	32	32	32	0	0	4	11.7656	25	2475	25	25	25	25	0	0	4	23.5438	33.3333
DR_000907-RA	2	2688	2	2	2	2	0	0	3	0.797389	10	2688	10	10	9	9	1	1	3	3.04686	10	2688	10	10	10	10	0	0	3	8.67126	7.33333
DR_000908-RA	0	1101	0	0	0	0	0	0	2	0	5	1101	5	5	1	1	4	4	2	0.826516	4	1101	4	4	4	4	0	0	2	8.46806	3
DR_000909-RA	5	762	5	5	5	5	0	0	3	7.03209	6	762	6	6	6	6	0	0	3	7.16531	0	762	0	0	0	0	0	0	3	0	3.66667
DR_000910-RA	19	348	19	19	17	17	2	2	3	52.3527	15	348	15	15	15	15	0	0	3	39.2239	2	348	2	2	2	2	0	0	3	13.3956	12
DR_000911-RA	53	876	53	53	53	53	0	0	5	64.8397	31	876	31	31	31	31	0	0	5	32.203	15	876	15	15	15	15	0	0	5	39.9115	33
DR_000912-RA	20	2031	20	20	20	20	0	0	3	10.5533	29	2031	29	29	29	29	0	0	3	12.9935	4	2031	4	4	4	4	0	0	3	4.59051	17.6667
DR_000913-RA	55	1245	55	55	55	55	0	0	4	47.3438	37	1245	37	37	37	37	0	0	4	27.044	25	1245	25	25	25	25	0	0	4	46.8039	39
DR_000914-RA	58	1200	58	59	58	59	0	0	3	52.6915	58	1200	58	61	57	60	1	1	3	45.4997	20	1200	20	23	20	23	0	0	3	44.6743	45.3333
DR_000915-RA	11	814	11	12	11	12	0	0	2	15.7989	7	814	7	7	7	7	0	0	2	7.8255	10	814	10	11	10	11	0	0	2	31.4978	9.33333
DR_000916-RA	128	1144	128	128	128	128	0	0	3	119.909	49	1144	49	49	49	49	0	0	3	38.977	31	1144	31	31	31	31	0	0	3	63.1607	69.3333
DR_000917-RA	39	2028	39	39	38	38	1	1	5	20.081	52	2028	52	52	46	46	6	6	5	20.6409	22	2028	22	22	22	22	0	0	5	25.2852	37.6667
DR_000918-RA	23	1560	23	23	23	23	0	0	3	15.8006	27	1560	27	27	27	27	0	0	3	15.7499	3	1560	3	3	3	3	0	0	3	4.48237	17.6667
DR_000919-RA	5	993	5	5	5	5	0	0	1	5.39623	6	993	6	6	6	6	0	0	1	5.49845	13	993	13	13	13	13	0	0	1	30.5144	8
DR_000920-RA	73	1784	73	73	73	73	0	0	2	43.8528	68	1784	68	68	68	68	0	0	2	34.6859	4	1784	4	4	2	2	2	2	2	2.61304	48.3333
DR_000921-RA	7	471	7	7	7	7	0	0	2	15.9275	1	471	1	1	1	1	0	0	2	1.93205	0	471	0	0	0	0	0	0	2	0	2.66667
DR_000922-RA	52	2334	52	52	52	52	0	0	5	23.8766	71	2334	71	71	69	69	2	2	5	26.9021	24	2334	24	24	24	24	0	0	5	23.9674	49
DR_000923-RA	66	1157	66	66	65	65	1	1	3	60.2073	56	1157	56	56	56	56	0	0	3	44.0447	23	1157	23	23	23	23	0	0	3	46.3346	48.3333
DR_000924-RA	12	1911	12	12	11	11	1	1	2	6.16881	30	1911	30	30	30	30	0	0	2	14.2856	24	1911	24	24	22	22	2	2	2	26.8333	22
DR_000925-RA	208	12939	208	208	208	208	0	0	4	17.2279	144	12939	144	144	143	143	1	1	4	10.0571	64	12939	64	64	64	64	0	0	4	11.529	138.667
DR_000926-RA	85	800	85	85	85	85	0	0	4	113.867	64	800	64	64	64	64	0	0	4	72.7995	35	800	35	35	35	35	0	0	4	101.974	61.3333
DR_000927-RA	264	3020	264	264	247	247	17	17	12	87.6515	253	3020	253	253	218	218	35	35	12	65.6883	73	3020	73	73	61	61	12	12	12	47.0798	196.667
DR_000928-RA	10	1266	10	10	10	10	0	0	2	8.46517	0	1266	0	0	0	0	0	0	2	0	2	1266	2	2	2	2	0	0	2	3.6822	4
DR_000929-RA	18	1621	18	18	18	18	0	0	2	11.9003	59	1621	59	59	59	59	0	0	2	33.1213	7	1621	7	7	7	7	0	0	2	10.0653	28
DR_000930-RA	52	2337	52	52	52	52	0	0	2	23.8459	53	2337	53	53	53	53	0	0	2	20.6374	26	2337	26	26	26	26	0	0	2	25.9314	43.6667
DR_000931-RA	10	1566	10	10	10	10	0	0	4	6.84349	0	1566	0	0	0	0	0	0	4	0	0	1566	0	0	0	0	0	0	4	0	3.33333
DR_000932-RA	439	2960	439	439	432	432	7	7	12	156.409	391	2960	391	391	383	383	8	8	12	117.746	123	2960	123	123	120	120	3	3	12	94.4933	317.667
DR_000933-RA	54	1448	54	54	54	54	0	0	3	39.9664	37	1448	37	37	37	37	0	0	3	23.2526	22	1448	22	22	22	22	0	0	3	35.4132	37.6667
DR_000934-RA	6	777	6	6	6	6	0	0	1	8.2756	4	777	4	4	4	4	0	0	1	4.68466	2	777	2	2	2	2	0	0	1	5.99957	4
DR_000935-RA	44	2541	44	44	44	44	0	0	3	18.5574	28	2541	28	28	28	28	0	0	3	10.0275	14	2541	14	14	14	14	0	0	3	12.8421	28.6667
DR_000936-RA	21	3391	21	21	21	21	0	0	2	6.63683	28	3391	28	28	28	28	0	0	2	7.51396	6	3391	6	6	6	6	0	0	2	4.12415	18.3333
DR_000937-RA	44	1239	44	44	44	44	0	0	4	38.0584	40	1239	40	40	40	40	0	0	4	29.3783	23	1239	23	23	23	23	0	0	4	43.2681	35.6667
DR_000938-RA	72	903	72	72	72	72	0	0	4	85.4504	93	903	93	93	93	93	0	0	4	93.7203	31	903	31	31	31	31	0	0	4	80.0176	65.3333
DR_000939-RA	43	1422	43	43	43	43	0	0	4	32.407	78	1422	78	78	78	78	0	0	4	49.9153	23	1422	23	23	23	23	0	0	4	37.6998	48
DR_000940-RA	20	804	20	20	20	20	0	0	4	26.659	4	804	4	4	4	4	0	0	4	4.52733	2	804	2	2	2	2	0	0	4	5.79809	8.66667
DR_000941-RA	24	1086	24	24	21	21	3	3	2	20.7233	12	1086	12	12	11	11	1	1	2	9.21725	7	1086	7	7	7	7	0	0	2	15.0238	14.3333
DR_000942-RA	316	691	316	316	312	312	4	4	2	483.889	406	691	406	406	401	401	5	5	2	528.086	147	691	147	147	145	145	2	2	2	489.104	289.667
DR_000943-RA	12	414	12	12	6	6	6	6	2	15.5318	42	414	42	42	14	14	28	28	2	30.7728	7	414	7	7	2	2	5	5	2	11.2601	20.3333
DR_000944-RA	163	1395	163	163	161	161	2	2	4	123.686	173	1395	173	173	169	169	4	4	4	110.243	71	1395	71	71	71	71	0	0	4	118.63	135.667
DR_000945-RA	54	2012	54	54	54	54	0	0	3	28.7631	65	2012	65	65	65	65	0	0	3	29.3984	11	2012	11	11	11	11	0	0	3	12.7431	43.3333
DR_000946-RA	14	950	14	14	14	14	0	0	2	15.7933	26	950	26	26	26	26	0	0	2	24.9051	6	950	6	6	6	6	0	0	2	14.7211	15.3333
DR_000947-RA	21	1293	21	21	21	21	0	0	6	17.4057	21	1293	21	21	20	20	1	1	6	14.0757	10	1293	10	10	10	10	0	0	6	18.0266	17.3333
DR_000948-RA	15	1008	15	16	15	16	0	0	1	17.011	14	1008	14	15	14	15	0	0	1	13.5416	1	1008	1	1	1	1	0	0	1	2.31234	10
DR_000949-RA	74	1602	74	79	74	79	0	0	4	52.8487	210	1602	210	213	210	213	0	0	4	120.992	73	1602	73	73	69	69	4	4	4	100.392	119
DR_000950-RA	0	528	0	0	0	0	0	0	2	0	10	528	10	10	10	10	0	0	2	17.2347	0	528	0	0	0	0	0	0	2	0	3.33333
DR_000951-RA	45	3258	45	45	45	45	0	0	3	14.8024	12	3258	12	12	9	9	3	3	3	2.5138	14	3258	14	14	14	14	0	0	3	10.0159	23.6667
DR_000952-RA	104	2493	104	104	82	82	22	22	4	35.2502	135	2493	135	135	111	111	24	24	4	40.5172	37	2493	37	37	24	24	13	13	4	22.4388	92
DR_000953-RA	259	638	259	259	255	255	4	4	6	428.34	382	638	382	382	382	382	0	0	6	544.856	179	638	179	179	179	179	0	0	6	653.949	273.333
DR_000954-RA	253	3425	253	253	253	253	0	0	4	79.1643	390	3425	390	390	390	390	0	0	4	103.62	123	3425	123	123	123	123	0	0	4	83.7059	255.333
DR_000955-RA	64	1353	64	64	64	64	0	0	6	50.6934	81	1353	81	81	81	81	0	0	6	54.4786	23	1353	23	23	23	23	0	0	6	39.6225	56
DR_000956-RA	152	3507	152	152	152	152	0	0	1	46.4491	109	3507	109	109	109	109	0	0	1	28.2833	19	3507	19	19	19	19	0	0	1	12.6278	93.3333
DR_000957-RA	18	1479	18	18	18	18	0	0	3	13.0429	16	1479	16	16	16	16	0	0	3	9.84443	7	1479	7	7	7	7	0	0	3	11.0317	13.6667
DR_000958-RA	102	2826	102	102	102	102	0	0	1	38.681	49	2826	49	49	49	49	0	0	1	15.7784	5	2826	5	5	5	5	0	0	1	4.12391	52
DR_000959-RA	0	330	0	0	0	0	0	0	3	0	2	330	2	2	1	1	1	1	3	2.75756	0	330	0	0	0	0	0	0	3	0	0.666667
DR_000960-RA	103	1976	103	103	99	99	4	4	3	53.693	80	1976	80	80	76	76	4	4	3	34.9998	34	1976	34	34	32	32	2	2	3	37.7463	72.3333
DR_000961-RA	14	957	14	14	14	14	0	0	1	15.6778	12	957	12	12	12	12	0	0	1	11.4106	2	957	2	2	2	2	0	0	1	4.87113	9.33333
DR_000962-RA	0	192	0	0	0	0	0	0	2	0	0	192	0	0	0	0	0	0	2	0	0	192	0	0	0	0	0	0	2	0	0
DR_000963-RA	20	591	20	20	19	19	1	1	3	34.4537	14	591	14	14	14	14	0	0	3	21.5565	20	591	20	20	20	20	0	0	3	78.8776	18
DR_000964-RA	0	1371	0	0	0	0	0	0	5	0	0	1371	0	0	0	0	0	0	5	0	2	1371	2	2	2	2	0	0	5	3.4002	0.666667
DR_000965-RA	56	2984	56	56	56	56	0	0	3	20.1122	103	2984	103	103	102	102	1	1	3	31.1057	8	2984	8	8	8	8	0	0	3	6.24888	55.6667
DR_000966-RA	0	489	0	0	0	0	0	0	1	0	0	489	0	0	0	0	0	0	1	0	0	489	0	0	0	0	0	0	1	0	0
DR_000967-RA	12	537	12	12	12	12	0	0	2	23.9484	16	537	16	16	16	16	0	0	2	27.1134	4	537	4	4	4	4	0	0	2	17.3619	10.6667
DR_000968-RA	28	819	28	28	28	28	0	0	2	36.639	20	819	20	20	20	20	0	0	2	22.2221	24	819	24	24	24	24	0	0	2	68.3028	24
DR_000969-RA	84	2121	84	84	76	76	8	8	4	38.401	51	2121	51	51	51	51	0	0	4	21.8811	37	2121	37	37	37	37	0	0	4	40.6605	57.3333
DR_000970-RA	312	1584	312	312	311	311	1	1	3	210.414	366	1584	366	366	366	366	0	0	3	210.264	119	1584	119	119	118	118	1	1	3	173.635	265.667
DR_000971-RA	76	5451	76	76	76	76	0	0	2	14.9419	87	5451	87	87	87	87	0	0	2	14.5238	30	5451	30	30	30	30	0	0	2	12.8279	64.3333
DR_000972-RA	976	3647	976	976	964	964	12	12	4	283.277	979	3647	979	979	979	979	0	0	4	244.279	410	3647	410	410	410	410	0	0	4	262.035	788.333
DR_000973-RA	278	1094	278	278	278	278	0	0	3	272.331	187	1094	187	187	187	187	0	0	3	155.547	85	1094	85	85	85	85	0	0	3	181.098	183.333
DR_000974-RA	20	1041	20	20	20	20	0	0	1	20.5896	26	1041	26	26	26	26	0	0	1	22.728	19	1041	19	19	19	19	0	0	1	42.5416	21.6667
DR_000975-RA	85	3315	85	85	85	85	0	0	13	27.4793	61	3315	61	61	56	56	5	5	13	15.3725	22	3315	22	22	22	22	0	0	13	15.4686	56
DR_000976-RA	111	2337	111	111	109	109	2	2	3	49.9847	115	2337	115	115	105	105	10	10	3	40.8855	39	2337	39	39	39	39	0	0	3	38.8971	88.3333
DR_000977-RA	20	977	20	20	20	20	0	0	2	21.9384	13	977	13	13	13	13	0	0	2	12.1084	28	977	28	28	28	28	0	0	2	66.7997	20.3333
DR_000978-RA	20	1194	20	20	20	20	0	0	2	17.9513	29	1194	29	29	29	29	0	0	2	22.102	8	1194	8	8	8	8	0	0	2	15.617	19
DR_000979-RA	76	1614	76	76	76	76	0	0	5	50.4638	48	1614	48	48	46	46	2	2	5	25.9354	25	1614	25	25	24	24	1	1	5	34.6592	49.6667
DR_000980-RA	0	837	0	0	0	0	0	0	1	0	1	837	1	1	1	1	0	0	1	1.08721	0	837	0	0	0	0	0	0	1	0	0.333333
DR_000981-RA	84	1248	84	84	51	51	33	33	3	43.7951	38	1248	38	38	23	23	15	15	3	16.7707	13	1248	13	13	6	6	7	7	3	11.2059	45
DR_000982-RA	38	1013	38	38	32	32	6	6	3	33.854	20	1013	20	20	18	18	2	2	3	16.1697	12	1013	12	12	12	12	0	0	3	27.6111	23.3333
DR_000983-RA	3	561	3	3	0	0	3	3	4	0	0	561	0	0	0	0	0	0	4	0	0	561	0	0	0	0	0	0	4	0	1
DR_000984-RA	0	579	0	0	0	0	0	0	3	0	8	579	8	8	1	1	7	7	3	1.57167	0	579	0	0	0	0	0	0	3	0	2.66667
DR_000985-RA	0	294	0	0	0	0	0	0	1	0	0	294	0	0	0	0	0	0	1	0	0	294	0	0	0	0	0	0	1	0	0
DR_000986-RA	12	1008	12	12	12	12	0	0	3	12.7582	13	1008	13	13	13	13	0	0	3	11.736	2	1008	2	2	2	2	0	0	3	4.62467	9
DR_000987-RA	8	1578	8	8	4	4	4	4	7	2.71658	0	1578	0	0	0	0	0	0	7	0	4	1578	4	4	4	4	0	0	7	5.90832	4
DR_000988-RA	13	2303	13	13	13	13	0	0	7	6.04949	29	2303	29	29	29	29	0	0	7	11.4589	7	2303	7	7	7	7	0	0	7	7.0846	16.3333
DR_000989-RA	7	450	7	7	7	7	0	0	2	16.6707	28	450	28	28	28	28	0	0	2	56.6219	1	450	1	1	1	1	0	0	2	5.17963	12
DR_000990-RA	76	2208	76	76	70	70	6	6	8	33.9757	70	2208	70	70	57	57	13	13	8	23.4917	22	2208	22	23	22	22	0	1	8	23.2239	56
DR_000991-RA	107	1026	107	107	107	107	0	0	4	111.765	146	1026	146	146	145	145	1	1	4	128.605	35	1026	35	35	35	35	0	0	4	79.5119	96
DR_000992-RA	107	1103	107	107	107	107	0	0	3	103.963	124	1103	124	124	124	124	0	0	3	102.302	35	1103	35	35	35	35	0	0	3	73.9612	88.6667
DR_000993-RA	0	831	0	0	0	0	0	0	1	0	0	831	0	0	0	0	0	0	1	0	2	831	2	2	2	2	0	0	1	5.60971	0.666667
DR_000994-RA	19	1349	19	19	19	19	0	0	2	15.0942	42	1349	42	42	42	42	0	0	2	28.3319	13	1349	13	13	13	13	0	0	2	22.4617	24.6667
DR_000995-RA	160	1082	160	160	160	160	0	0	4	158.476	242	1082	242	242	242	242	0	0	4	203.529	127	1082	127	127	127	127	0	0	4	273.582	176.333
DR_000996-RA	11	515	11	11	9	9	2	2	2	18.7286	16	515	16	16	16	16	0	0	2	28.2717	16	515	16	16	12	12	4	4	2	54.3107	14.3333
DR_000997-RA	51	1310	51	51	50	50	1	1	5	40.9042	66	1310	66	66	66	66	0	0	5	45.847	20	1310	20	20	20	20	0	0	5	35.5853	45.6667
DR_000998-RA	25	1017	25	25	25	25	0	0	1	26.3444	22	1017	22	22	22	22	0	0	1	19.6852	12	1017	12	12	12	12	0	0	1	27.5025	19.6667
DR_000999-RA	45	618	45	45	25	25	20	20	3	43.3532	32	618	32	32	20	20	12	12	3	29.4497	8	618	8	8	8	8	0	0	3	30.1726	28.3333
DR_001000-RA	23	1443	23	23	23	23	0	0	6	17.0817	28	1443	28	28	28	28	0	0	6	17.6575	26	1443	26	26	26	26	0	0	6	41.997	25.6667
DR_001001-RA	10	1189	10	10	10	10	0	0	4	9.01338	20	1189	20	20	20	20	0	0	4	15.3069	3	1189	3	3	3	3	0	0	4	5.88099	11
DR_001002-RA	38	2746	38	38	38	38	0	0	2	14.8304	19	2746	19	19	19	19	0	0	2	6.29639	28	2746	28	28	28	28	0	0	2	23.7667	28.3333
DR_001003-RA	9	405	9	9	9	9	0	0	2	23.8154	3	405	3	3	3	3	0	0	2	6.7407	6	405	6	6	6	6	0	0	2	34.5309	6
DR_001004-RA	114	1286	114	114	114	114	0	0	2	95.0021	101	1286	101	101	101	101	0	0	2	71.4692	57	1286	57	57	57	57	0	0	2	103.311	90.6667
DR_001005-RA	112	2348	112	112	112	112	0	0	5	51.1198	60	2348	60	60	60	60	0	0	5	23.2537	44	2348	44	44	42	42	2	2	5	41.6929	72
DR_001006-RA	28	1550	28	28	28	28	0	0	3	19.3596	14	1550	14	14	14	14	0	0	3	8.2193	3	1550	3	3	3	3	0	0	3	4.51129	15
DR_001007-RA	25	1293	25	25	25	25	0	0	3	20.721	21	1293	21	21	21	21	0	0	3	14.7795	19	1293	19	19	19	19	0	0	3	34.2505	21.6667
DR_001008-RA	2	1380	2	2	2	2	0	0	4	1.55318	5	1380	5	5	4	4	1	1	4	2.63766	1	1380	1	1	0	0	1	1	4	0	2.66667
DR_001009-RA	30	1386	30	30	30	30	0	0	2	23.1968	29	1386	29	29	29	29	0	0	2	19.0403	5	1386	5	5	5	5	0	0	2	8.40849	21.3333
DR_001010-RA	99	4653	99	99	98	98	1	1	6	22.5716	133	4653	133	133	126	126	7	7	6	24.642	40	4653	40	40	40	40	0	0	6	20.0373	90.6667
DR_001011-RA	238	6583	238	238	238	238	0	0	8	38.7456	251	6583	251	251	251	251	0	0	8	34.6967	89	6583	89	89	89	89	0	0	8	31.5121	192.667
DR_001012-RA	0	1053	0	0	0	0	0	0	2	0	2	1053	2	2	1	1	1	1	2	0.864192	4	1053	4	4	4	4	0	0	2	8.85407	2
DR_001013-RA	175	600	175	175	86	86	89	89	6	153.609	120	600	120	120	52	52	68	68	6	78.8662	33	600	33	33	13	13	20	20	6	50.5014	109.333
DR_001014-RA	8	736	8	8	8	8	0	0	2	11.6488	40	736	40	40	40	40	0	0	2	49.4562	6	736	6	6	6	6	0	0	2	19.0014	18
DR_001015-RA	40	1139	40	40	40	40	0	0	2	37.6362	40	1139	40	40	40	40	0	0	2	31.9577	16	1139	16	16	16	16	0	0	2	32.7422	32
DR_001016-RA	75	3072	75	75	75	75	0	0	3	26.1643	79	3072	79	79	79	79	0	0	3	23.4015	24	3072	24	24	24	24	0	0	3	18.2096	59.3333
DR_001017-RA	110	2628	110	110	110	110	0	0	2	44.8577	69	2628	69	69	69	69	0	0	2	23.8925	48	2628	48	48	48	48	0	0	2	42.5723	75.6667
DR_001018-RA	121	3572	121	121	121	121	0	0	2	36.3031	120	3572	120	120	120	120	0	0	2	30.5709	59	3572	59	59	59	59	0	0	2	38.4992	100
DR_001019-RA	33	1572	33	33	33	33	0	0	2	22.4973	31	1572	31	31	31	31	0	0	2	17.9452	10	1572	10	10	10	10	0	0	2	14.8272	24.6667
DR_001020-RA	116	4083	116	116	115	115	1	1	4	30.1848	164	4083	164	164	164	164	0	0	4	36.5513	63	4083	63	63	63	63	0	0	4	35.9644	114.333
DR_001021-RA	314	1362	314	314	314	314	0	0	7	247.071	498	1362	498	498	498	498	0	0	7	332.729	167	1362	167	167	167	167	0	0	7	285.792	326.333
DR_001022-RA	7	687	7	7	7	7	0	0	2	10.9197	1	687	1	1	0	0	1	1	2	0	3	687	3	3	3	3	0	0	2	10.1783	3.66667
DR_001023-RA	6	798	6	6	6	6	0	0	3	8.05783	8	798	8	8	8	8	0	0	3	9.12275	20	798	20	20	20	20	0	0	3	58.4169	11.3333
DR_001024-RA	99	1473	99	99	97	97	2	2	4	70.573	112	1473	112	112	109	109	3	3	4	67.3383	56	1473	56	56	56	56	0	0	4	88.6128	89
DR_001025-RA	27	1551	27	27	27	27	0	0	6	18.6561	28	1551	28	28	28	28	0	0	6	16.428	7	1551	7	7	7	7	0	0	6	10.5196	20.6667
DR_001026-RA	95	2742	95	95	92	92	3	3	4	35.9575	99	2742	99	99	99	99	0	0	4	32.8554	52	2742	52	52	52	52	0	0	4	44.2025	82
DR_001027-RA	14	1071	14	14	14	14	0	0	1	14.009	5	1071	5	5	5	5	0	0	1	4.24834	0	1071	0	0	0	0	0	0	1	0	6.33333
DR_001028-RA	0	435	0	0	0	0	0	0	1	0	0	435	0	0	0	0	0	0	1	0	0	435	0	0	0	0	0	0	1	0	0
DR_001029-RA	54	2146	54	54	54	54	0	0	4	26.9671	23	2146	23	23	23	23	0	0	4	9.75297	4	2146	4	4	4	4	0	0	4	4.34452	27
DR_001030-RA	0	449	0	0	0	0	0	0	2	0	2	449	2	2	2	2	0	0	2	4.05343	0	449	0	0	0	0	0	0	2	0	0.666667
DR_001031-RA	9	1896	9	9	9	9	0	0	2	5.08714	44	1896	44	44	44	44	0	0	2	21.118	9	1896	9	9	9	9	0	0	2	11.0641	20.6667
DR_001032-RA	111	2074	111	111	108	108	3	3	5	55.8065	57	2074	57	57	52	52	5	5	5	22.8157	40	2074	40	40	40	40	0	0	5	44.9534	69.3333
DR_001033-RA	64	1244	64	64	64	64	0	0	4	55.1352	22	1244	22	22	22	22	0	0	4	16.0931	34	1244	34	34	34	34	0	0	4	63.7045	40
DR_001034-RA	12	1428	12	12	12	12	0	0	1	9.0058	20	1428	20	20	20	20	0	0	1	12.745	0	1428	0	0	0	0	0	0	1	0	10.6667
DR_001035-RA	36	2590	36	36	36	36	0	0	5	14.8961	79	2590	79	79	73	73	6	6	5	25.6485	43	2590	43	43	41	41	2	2	5	36.8974	52.6667
DR_001036-RA	0	845	0	0	0	0	0	0	10	0	0	845	0	0	0	0	0	0	10	0	2	845	2	2	2	2	0	0	10	5.51677	0.666667
DR_001037-RA	128	3747	128	128	125	125	3	3	7	35.7516	106	3747	106	106	106	106	0	0	7	25.7431	36	3747	36	36	36	36	0	0	7	22.3939	90
DR_001038-RA	43	3249	43	43	43	43	0	0	4	14.1837	71	3249	71	71	71	71	0	0	4	19.886	43	3249	43	43	43	43	0	0	4	30.8482	52.3333
DR_001039-RA	32	1487	32	32	32	32	0	0	5	23.0626	55	1487	55	55	52	52	3	3	5	31.8223	30	1487	30	30	30	30	0	0	5	47.0242	39
DR_001040-RA	140	2223	140	140	140	140	0	0	6	67.4929	206	2223	206	206	206	206	0	0	6	84.327	78	2223	78	78	78	78	0	0	6	81.7836	141.333
DR_001041-RA	0	930	0	0	0	0	0	0	1	0	14	930	14	14	14	14	0	0	1	13.6988	11	930	11	11	11	11	0	0	1	27.569	8.33333
DR_001042-RA	86	2648	86	86	86	86	0	0	3	34.8057	119	2648	119	119	119	119	0	0	3	40.8948	28	2648	28	28	28	28	0	0	3	24.6463	77.6667
DR_001043-RA	0	648	0	0	0	0	0	0	4	0	0	648	0	0	0	0	0	0	4	0	0	648	0	0	0	0	0	0	4	0	0
DR_001044-RA	38	777	38	38	33	33	5	5	4	45.5158	52	777	52	52	52	52	0	0	4	60.9005	29	777	29	29	29	29	0	0	4	86.9938	39.6667
DR_001045-RA	18	786	18	18	18	18	0	0	1	24.5425	19	786	19	19	19	19	0	0	1	21.9973	2	786	2	2	2	2	0	0	1	5.93088	13
DR_001046-RA	468	1420	468	468	468	468	0	0	4	353.205	491	1420	491	491	490	490	1	1	4	314.012	165	1420	165	165	164	164	1	1	4	269.195	374.667
DR_001047-RA	2	985	2	2	2	2	0	0	4	2.17602	0	985	0	0	0	0	0	0	4	0	0	985	0	0	0	0	0	0	4	0	0.666667
DR_001048-RA	16	1329	16	16	16	16	0	0	3	12.9022	12	1329	12	12	12	12	0	0	3	8.21665	8	1329	8	8	8	8	0	0	3	14.0306	12
DR_001049-RA	19	2085	19	19	19	19	0	0	5	9.76601	37	2085	37	37	37	37	0	0	5	16.1486	15	2085	15	15	15	15	0	0	5	16.7686	23.6667
DR_001050-RA	23	1377	23	23	21	21	2	2	4	16.3439	5	1377	5	5	3	3	2	2	4	1.98256	4	1377	4	4	3	3	1	1	4	5.07807	10.6667
DR_001051-RA	60	1063	60	60	60	60	0	0	3	60.4905	34	1063	34	34	33	33	1	1	3	28.2501	40	1063	40	40	40	40	0	0	3	87.7078	44.6667
DR_001052-RA	53	2987	53	53	53	53	0	0	2	19.0156	24	2987	24	24	24	24	0	0	2	7.31164	33	2987	33	33	33	33	0	0	2	25.7508	36.6667
DR_001053-RA	3	645	3	3	1	1	2	2	3	1.66154	2	645	2	2	2	2	0	0	3	2.82169	1	645	1	1	0	0	1	1	3	0	2
DR_001054-RA	0	1257	0	0	0	0	0	0	2	0	5	1257	5	5	1	1	4	4	2	0.723941	0	1257	0	0	0	0	0	0	2	0	1.66667
DR_001055-RA	70	2940	70	70	70	70	0	0	3	25.5164	121	2940	121	121	121	121	0	0	3	37.4521	66	2940	66	66	62	62	4	4	3	49.1536	85.6667
DR_001056-RA	0	579	0	0	0	0	0	0	1	0	0	579	0	0	0	0	0	0	1	0	4	579	4	4	4	4	0	0	1	16.1025	1.33333
DR_001057-RA	10	2949	10	10	10	10	0	0	4	3.63408	9	2949	9	9	8	8	1	1	4	2.46862	5	2949	5	5	5	5	0	0	4	3.95191	8
DR_001058-RA	8	1281	8	8	8	8	0	0	1	6.69284	29	1281	29	29	29	29	0	0	1	20.601	4	1281	4	4	4	4	0	0	1	7.27817	13.6667
DR_001059-RA	13	1770	13	13	13	13	0	0	1	7.87118	23	1770	23	23	23	23	0	0	1	11.8248	0	1770	0	0	0	0	0	0	1	0	12
DR_001060-RA	8	1461	8	8	8	8	0	0	2	5.86826	20	1461	20	20	20	20	0	0	2	12.4571	13	1461	13	13	13	13	0	0	2	20.7398	13.6667
DR_001061-RA	40	8817	40	40	40	40	0	0	1	4.86193	36	8817	36	37	36	37	0	0	1	3.81874	14	8817	14	14	14	14	0	0	1	3.701	30
DR_001062-RA	0	1131	0	0	0	0	0	0	5	0	0	1131	0	0	0	0	0	0	5	0	0	1131	0	0	0	0	0	0	5	0	0
DR_001063-RA	27	1332	27	27	27	27	0	0	3	21.7235	14	1332	14	14	14	14	0	0	3	9.5645	21	1332	21	21	21	21	0	0	3	36.7474	20.6667
DR_001064-RA	50	796	50	52	50	52	0	0	7	70.0099	58	796	58	59	58	59	0	0	7	67.4493	14	796	14	14	14	14	0	0	7	40.9946	40.6667
DR_001065-RA	17	738	17	17	17	17	0	0	3	24.6866	16	738	16	16	16	16	0	0	3	19.7289	4	738	4	4	4	4	0	0	3	12.6332	12.3333
DR_001066-RA	35	1747	35	35	35	35	0	0	2	21.4706	56	1747	56	56	56	56	0	0	2	29.1698	20	1747	20	20	20	20	0	0	2	26.6838	37
DR_001067-RA	37	2415	37	37	37	37	0	0	4	16.4193	22	2415	22	22	21	21	1	1	4	7.91299	30	2415	30	30	30	30	0	0	4	28.9545	29.6667
DR_001068-RA	53	5358	53	53	53	53	0	0	3	10.6009	88	5358	88	88	88	88	0	0	3	14.9458	32	5358	32	32	32	32	0	0	3	13.9206	57.6667
DR_001069-RA	20	797	20	20	19	19	1	1	4	25.5485	32	797	32	32	32	32	0	0	4	36.5368	6	797	6	6	6	6	0	0	4	17.5471	19.3333
DR_001070-RA	179	1754	179	179	179	179	0	0	6	109.369	59	1754	59	59	58	58	1	1	6	30.091	39	1754	39	39	39	39	0	0	6	51.8258	92.3333
DR_001071-RA	4	1053	4	4	4	4	0	0	6	4.071	8	1053	8	8	8	8	0	0	6	6.91354	2	1053	2	2	2	2	0	0	6	4.42703	4.66667
DR_001072-RA	4	2304	4	4	4	4	0	0	8	1.86057	0	2304	0	0	0	0	0	0	8	0	0	2304	0	0	0	0	0	0	8	0	1.33333
DR_001073-RA	2	2133	2	2	2	2	0	0	3	1.00487	1	2133	1	1	1	1	0	0	3	0.426626	4	2133	4	4	4	4	0	0	3	4.371	2.33333
DR_001074-RA	90	2639	90	90	89	89	1	1	3	36.1427	108	2639	108	108	108	108	0	0	3	37.2411	18	2639	18	18	18	18	0	0	3	15.8981	72
DR_001075-RA	47	1737	47	47	47	47	0	0	5	28.998	72	1737	72	72	72	72	0	0	5	37.72	16	1737	16	16	16	16	0	0	5	21.47	45
DR_001076-RA	40	841	40	40	40	40	0	0	2	50.9722	36	841	36	36	36	36	0	0	2	38.9534	8	841	8	8	8	8	0	0	2	22.172	28
DR_001077-RA	49	1173	49	49	43	43	6	6	4	39.2862	47	1173	47	47	46	46	1	1	4	35.6861	2	1173	2	2	2	2	0	0	4	3.97414	32.6667
DR_001078-RA	9	2046	9	9	9	9	0	0	4	4.71418	10	2046	10	10	10	10	0	0	4	4.44767	10	2046	10	10	10	10	0	0	4	11.3922	9.66667
DR_001079-RA	46	2646	46	46	46	46	0	0	3	18.6311	24	2646	24	24	24	24	0	0	3	8.25392	8	2646	8	8	8	8	0	0	3	7.04712	26
DR_001080-RA	156	1968	156	156	156	156	0	0	4	84.9511	140	1968	140	140	140	140	0	0	4	64.7354	69	1968	69	69	69	69	0	0	4	81.7213	121.667
DR_001081-RA	4	1103	4	4	4	4	0	0	3	3.88646	26	1103	26	26	26	26	0	0	3	21.4505	22	1103	22	22	22	22	0	0	3	46.4899	17.3333
DR_001082-RA	4	696	4	4	0	0	4	4	2	0	0	696	0	0	0	0	0	0	2	0	2	696	2	2	2	2	0	0	2	6.6978	2
DR_001083-RA	8	2052	8	8	8	8	0	0	5	4.17813	0	2052	0	0	0	0	0	0	5	0	9	2052	9	9	9	9	0	0	5	10.223	5.66667
DR_001084-RA	157	2097	157	157	157	157	0	0	3	80.2363	96	2097	96	97	94	95	2	2	3	41.2253	40	2097	40	40	40	40	0	0	3	44.4604	97.6667
DR_001085-RA	14	1197	14	14	14	14	0	0	2	12.5344	11	1197	11	11	10	10	1	1	2	7.60229	8	1197	8	8	6	6	2	2	2	11.6834	11
DR_001086-RA	2	1101	2	2	2	2	0	0	6	1.94676	4	1101	4	5	4	5	0	0	6	4.13258	8	1101	8	8	8	8	0	0	6	16.9361	4.66667
DR_001087-RA	34	2604	34	34	34	34	0	0	5	13.9929	55	2604	55	55	55	55	0	0	5	19.2203	11	2604	11	11	11	11	0	0	5	9.84607	33.3333
DR_001088-RA	24	1302	24	24	20	20	4	4	4	16.4622	3	1302	3	3	3	3	0	0	4	2.09676	2	1302	2	2	2	2	0	0	4	3.58039	9.66667
DR_001089-RA	56	2823	56	56	56	56	0	0	3	21.2592	68	2823	68	68	68	68	0	0	3	21.9198	26	2823	26	26	26	26	0	0	3	21.4671	50
DR_001090-RA	0	1323	0	0	0	0	0	0	4	0	3	1323	3	3	3	3	0	0	4	2.06348	0	1323	0	0	0	0	0	0	4	0	1
DR_001091-RA	31	1428	31	31	31	31	0	0	2	23.265	15	1428	15	15	15	15	0	0	2	9.55876	4	1428	4	4	4	4	0	0	2	6.52895	16.6667
DR_001092-RA	14	1842	14	14	9	9	5	5	5	5.23627	22	1842	22	23	4	5	18	18	5	2.47013	7	1842	7	7	6	6	1	1	5	7.59229	14.3333
DR_001093-RA	47	1128	47	47	46	46	1	1	4	43.7037	24	1128	24	24	24	24	0	0	4	19.3616	6	1128	6	6	6	6	0	0	4	12.3981	25.6667
DR_001094-RA	29	1587	29	29	29	29	0	0	2	19.5835	22	1587	22	22	22	22	0	0	2	12.6149	12	1587	12	12	12	12	0	0	2	17.6245	21
DR_001095-RA	17	1677	17	17	17	17	0	0	1	10.8639	27	1677	27	27	27	27	0	0	1	14.6511	9	1677	9	9	9	9	0	0	1	12.5089	17.6667
DR_001096-RA	8	840	8	8	6	6	2	2	2	7.65493	0	840	0	0	0	0	0	0	2	0	4	840	4	4	4	4	0	0	2	11.0992	4
DR_001097-RA	12	2352	12	12	12	12	0	0	3	5.46781	4	2352	4	4	4	4	0	0	3	1.54761	2	2352	2	2	2	2	0	0	3	1.982	6
DR_001098-RA	24	1199	24	24	22	22	2	2	4	19.6641	47	1199	47	47	47	47	0	0	4	35.6712	6	1199	6	6	6	6	0	0	4	11.6639	25.6667
DR_001099-RA	0	495	0	0	0	0	0	0	2	0	0	495	0	0	0	0	0	0	2	0	0	495	0	0	0	0	0	0	2	0	0
DR_001100-RA	104	3429	104	104	104	104	0	0	2	32.5039	37	3429	37	37	37	37	0	0	2	9.81913	12	3429	12	12	12	12	0	0	2	8.1569	51
DR_001101-RA	0	1284	0	0	0	0	0	0	4	0	2	1284	2	2	2	2	0	0	4	1.41744	4	1284	4	4	4	4	0	0	4	7.26116	2
DR_001102-RA	25	1491	25	25	25	25	0	0	3	17.9693	25	1491	25	25	25	25	0	0	3	15.2581	2	1491	2	2	2	2	0	0	3	3.12654	17.3333
DR_001103-RA	60	3045	60	60	58	58	2	2	5	20.4132	86	3045	86	86	86	86	0	0	5	25.701	35	3045	35	35	35	35	0	0	5	26.7912	60.3333
DR_001104-RA	21	2142	21	21	21	21	0	0	1	10.5068	9	2142	9	9	9	9	0	0	1	3.82351	2	2142	2	2	2	2	0	0	1	2.17632	10.6667
DR_001105-RA	34	3139	34	34	34	34	0	0	3	11.608	31	3139	31	31	31	31	0	0	3	8.98688	17	3139	17	17	17	17	0	0	3	12.6232	27.3333
DR_001106-RA	22	1554	22	22	22	22	0	0	3	15.1719	12	1554	12	12	12	12	0	0	3	7.02698	8	1554	8	8	8	8	0	0	3	11.9991	14
DR_001107-RA	253	1283	253	253	253	253	0	0	5	211.331	166	1283	166	166	166	166	0	0	5	117.739	82	1283	82	82	82	82	0	0	5	148.97	167
DR_001108-RA	8	1254	8	8	8	8	0	0	2	6.83694	12	1254	12	12	12	12	0	0	2	8.70808	3	1254	3	3	3	3	0	0	2	5.57616	7.66667
DR_001109-RA	25	1488	25	25	25	25	0	0	1	18.0056	17	1488	17	17	17	17	0	0	1	10.3964	14	1488	14	14	14	14	0	0	1	21.9299	18.6667
DR_001110-RA	2	1893	2	2	2	2	0	0	3	1.13227	0	1893	0	0	0	0	0	0	3	0	8	1893	8	8	8	8	0	0	3	9.85033	3.33333
DR_001111-RA	108	1968	108	108	108	108	0	0	3	58.8123	190	1968	190	190	190	190	0	0	3	87.8551	45	1968	45	45	45	45	0	0	3	53.2965	114.333
DR_001112-RA	285	2851	285	285	285	285	0	0	6	107.131	280	2851	280	280	274	274	6	6	6	87.4565	161	2851	161	161	153	153	8	8	6	125.085	242
DR_001113-RA	1	557	1	1	1	1	0	0	2	1.92404	7	557	7	7	7	7	0	0	2	11.4362	10	557	10	10	10	10	0	0	2	41.8462	6
DR_001114-RA	158	3826	158	159	151	152	7	7	11	42.5763	170	3826	170	170	166	166	4	4	11	39.4822	47	3826	47	47	47	47	0	0	11	28.6328	125
DR_001115-RA	6	891	6	6	6	6	0	0	4	7.21677	4	891	4	4	4	4	0	0	4	4.08527	0	891	0	0	0	0	0	0	4	0	3.33333
DR_001116-RA	38	666	38	38	38	38	0	0	4	61.1475	22	666	22	22	22	22	0	0	4	30.0599	0	666	0	0	0	0	0	0	4	0	20
DR_001117-RA	3	705	3	3	3	3	0	0	2	4.56039	0	705	0	0	0	0	0	0	2	0	0	705	0	0	0	0	0	0	2	0	1
DR_001118-RA	49	2245	49	49	49	49	0	0	3	23.391	118	2245	118	118	118	118	0	0	3	47.8304	38	2245	38	38	38	38	0	0	3	39.4529	68.3333
DR_001119-RA	36	4941	36	36	28	28	8	8	7	6.07313	32	4941	32	32	30	30	2	2	7	5.52516	12	4941	12	12	10	10	2	2	7	4.71733	26.6667
DR_001120-RA	8	978	8	8	8	8	0	0	1	8.76639	8	978	8	8	8	8	0	0	1	7.44372	6	978	6	6	6	6	0	0	1	14.2996	7.33333
DR_001121-RA	8	1179	8	8	8	8	0	0	1	7.27186	19	1179	19	19	19	19	0	0	1	14.6649	6	1179	6	6	6	6	0	0	1	11.8618	11
DR_001122-RA	34	2581	34	34	34	34	0	0	2	14.1176	45	2581	45	45	45	45	0	0	2	15.8658	22	2581	22	22	22	22	0	0	2	19.8676	33.6667
DR_001123-RA	5	834	5	5	3	3	2	2	3	3.855	2	834	2	2	2	2	0	0	3	2.18224	0	834	0	0	0	0	0	0	3	0	2.33333
DR_001124-RA	98	1607	98	98	98	98	0	0	4	65.3551	48	1607	48	48	47	47	1	1	4	26.6146	54	1607	54	54	54	54	0	0	4	78.323	66.6667
DR_001125-RA	7	459	7	7	7	7	0	0	2	16.3439	8	459	8	8	8	8	0	0	2	15.8605	4	459	4	4	4	4	0	0	2	20.3123	6.33333
DR_001126-RA	0	1524	0	0	0	0	0	0	3	0	10	1524	10	10	10	10	0	0	3	5.97109	4	1524	4	4	4	4	0	0	3	6.11767	4.66667
DR_001127-RA	20	1074	20	20	20	20	0	0	3	19.957	2	1074	2	2	2	2	0	0	3	1.69459	0	1074	0	0	0	0	0	0	3	0	7.33333
DR_001128-RA	54	1343	54	54	54	54	0	0	4	43.0911	21	1343	21	23	21	23	0	0	4	15.5844	26	1343	26	26	26	26	0	0	4	45.1241	33.6667
DR_001129-RA	12	1149	12	12	12	12	0	0	2	11.1926	18	1149	18	18	17	17	1	1	2	13.4638	6	1149	6	6	6	6	0	0	2	12.1715	12
DR_001130-RA	56	1645	56	56	56	56	0	0	7	36.4831	22	1645	22	22	22	22	0	0	7	12.1701	32	1645	32	32	32	32	0	0	7	45.3414	36.6667
DR_001131-RA	0	618	0	0	0	0	0	0	2	0	0	618	0	0	0	0	0	0	2	0	0	618	0	0	0	0	0	0	2	0	0
DR_001132-RA	18	1803	18	18	18	18	0	0	3	10.6991	36	1803	36	36	36	36	0	0	3	18.1696	26	1803	26	26	26	26	0	0	3	33.6116	26.6667
DR_001133-RA	36	3015	36	36	36	36	0	0	6	12.7963	32	3015	32	32	32	32	0	0	6	9.65831	32	3015	32	32	32	32	0	0	6	24.7385	33.3333
DR_001134-RA	17	1098	17	17	15	15	2	2	3	14.6406	47	1098	47	47	47	47	0	0	3	38.9524	8	1098	8	8	6	6	2	2	3	12.7368	24
DR_001135-RA	44	1583	44	44	44	44	0	0	5	29.788	49	1583	49	49	49	49	0	0	5	28.1679	24	1583	24	24	20	20	4	4	5	29.4483	39
DR_001136-RA	16	828	16	16	12	12	4	4	3	15.5318	9	828	9	9	9	9	0	0	3	9.89124	4	828	4	4	2	2	2	2	3	5.63003	9.66667
DR_001137-RA	11	1425	11	11	10	10	1	1	3	7.52064	4	1425	4	4	4	4	0	0	3	2.55437	0	1425	0	0	0	0	0	0	3	0	5
DR_001138-RA	14	2593	14	14	14	14	0	0	4	5.78622	22	2593	22	22	22	22	0	0	4	7.72074	12	2593	12	12	12	12	0	0	4	10.7867	16
DR_001139-RA	18	1908	18	18	18	18	0	0	4	10.1103	20	1908	20	20	20	20	0	0	4	9.53872	14	1908	14	14	11	11	3	3	4	13.4377	17.3333
DR_001140-RA	8	1077	8	8	8	8	0	0	2	7.96056	16	1077	16	16	16	16	0	0	2	13.5189	8	1077	8	8	8	8	0	0	2	17.3135	10.6667
DR_001141-RA	45	1848	45	45	43	43	2	2	6	24.9365	19	1848	19	19	19	19	0	0	6	9.356	6	1848	6	6	6	6	0	0	6	7.56764	23.3333
DR_001142-RA	61	1362	61	62	61	62	0	0	3	48.7847	55	1362	55	58	55	58	0	0	3	38.7516	15	1362	15	16	15	16	0	0	3	27.3813	43.6667
DR_001143-RA	376	851	376	376	371	371	5	5	4	467.212	280	851	280	280	280	280	0	0	4	299.411	99	851	99	99	99	99	0	0	4	271.155	251.667
DR_001144-RA	0	966	0	0	0	0	0	0	2	0	0	966	0	0	0	0	0	0	2	0	0	966	0	0	0	0	0	0	2	0	0
DR_001145-RA	0	624	0	0	0	0	0	0	2	0	0	624	0	0	0	0	0	0	2	0	0	624	0	0	0	0	0	0	2	0	0
DR_001146-RA	1	705	1	1	1	1	0	0	3	1.52013	6	705	6	6	6	6	0	0	3	7.74463	6	705	6	7	6	7	0	0	3	23.143	4.33333
DR_001147-RA	20	1638	20	20	20	20	0	0	1	13.0854	8	1638	8	8	8	8	0	0	1	4.44442	2	1638	2	2	2	2	0	0	1	2.84595	10
DR_001148-RA	19	1641	19	19	19	19	0	0	7	12.4084	115	1641	115	115	102	102	13	13	7	56.5627	59	1641	59	59	55	55	4	4	7	78.1206	64.3333
DR_001149-RA	48	1281	48	48	48	48	0	0	2	40.157	73	1281	73	73	73	73	0	0	2	51.8576	25	1281	25	25	25	25	0	0	2	45.4886	48.6667
DR_001150-RA	12	274	12	12	12	12	0	0	3	46.9354	10	274	10	10	8	8	2	2	3	26.5692	3	274	3	3	2	2	1	1	3	17.0134	8.33333
DR_001151-RA	39	2391	39	39	32	32	7	7	2	14.343	25	2391	25	27	25	27	0	0	2	10.276	19	2391	19	19	10	10	9	9	2	9.74836	27.6667
DR_001152-RA	7	1692	7	7	7	7	0	0	3	4.43371	15	1692	15	15	15	15	0	0	3	8.06733	2	1692	2	2	2	2	0	0	3	2.75512	8
DR_001153-RA	198	6309	198	199	198	199	0	0	6	33.8035	138	6309	138	138	138	138	0	0	6	19.9048	63	6309	63	63	63	63	0	0	6	23.2751	133
DR_001154-RA	6	723	6	6	6	6	0	0	2	8.8937	2	723	2	2	1	1	1	1	2	1.25864	2	723	2	2	2	2	0	0	2	6.44767	3.33333
DR_001155-RA	58	2097	58	60	58	60	0	0	4	30.6635	62	2097	62	65	62	65	0	0	4	28.2068	16	2097	16	16	16	16	0	0	4	17.7841	45.3333
DR_001156-RA	40	3840	40	40	40	40	0	0	3	11.1634	66	3840	66	66	66	66	0	0	3	15.6405	45	3840	45	45	45	45	0	0	3	27.3145	50.3333
DR_001157-RA	7	1218	7	7	7	7	0	0	1	6.15914	17	1218	17	18	17	18	0	0	1	13.4482	1	1218	1	1	1	1	0	0	1	1.91366	8.33333
DR_001158-RA	2	1224	2	2	2	2	0	0	5	1.75113	0	1224	0	0	0	0	0	0	5	0	0	1224	0	0	0	0	0	0	5	0	0.666667
DR_001159-RA	9	1938	9	9	9	9	0	0	2	4.97689	10	1938	10	10	10	10	0	0	2	4.69553	8	1938	8	8	8	8	0	0	2	9.62161	9
DR_001160-RA	150	2850	150	150	150	150	0	0	2	56.4048	141	2850	141	141	139	139	2	2	2	44.3822	64	2850	64	64	64	64	0	0	2	52.3415	118.333
DR_001161-RA	62	1637	62	62	62	62	0	0	6	40.5894	56	1637	56	56	53	53	3	3	6	29.4622	14	1637	14	14	14	14	0	0	6	19.9338	44
DR_001162-RA	8	649	8	8	2	2	6	6	2	3.30259	13	649	13	13	13	13	0	0	2	18.2279	4	649	4	4	4	4	0	0	2	14.3657	8.33333
DR_001163-RA	125	1506	125	125	125	125	0	0	4	88.9518	102	1506	102	102	102	102	0	0	4	61.6331	31	1506	31	31	31	31	0	0	4	47.9787	86
DR_001164-RA	5	1794	5	5	0	0	5	5	4	0	4	1794	4	4	4	4	0	0	4	2.02897	0	1794	0	0	0	0	0	0	4	0	3
DR_001165-RA	22	1593	22	22	22	22	0	0	2	14.8005	14	1593	14	14	14	14	0	0	2	7.99744	1	1593	1	1	1	1	0	0	2	1.46317	12.3333
DR_001166-RA	2	1269	2	2	2	2	0	0	4	1.68903	0	1269	0	0	0	0	0	0	4	0	16	1269	16	16	16	16	0	0	4	29.388	6
DR_001167-RA	23	2097	23	23	23	23	0	0	2	11.7544	12	2097	12	12	12	12	0	0	2	5.20741	8	2097	8	8	8	8	0	0	2	8.89207	14.3333
DR_001168-RA	4	1680	4	4	4	4	0	0	4	2.55164	2	1680	2	2	2	2	0	0	4	1.08333	0	1680	0	0	0	0	0	0	4	0	2
DR_001169-RA	44	1548	44	44	44	44	0	0	1	30.4615	12	1548	12	12	12	12	0	0	1	7.05422	12	1548	12	12	12	12	0	0	1	18.0685	22.6667
DR_001170-RA	84	4269	84	86	84	86	0	0	4	21.5895	48	4269	48	48	48	48	0	0	4	10.2318	16	4269	16	17	16	17	0	0	4	9.28184	49.3333
DR_001171-RA	24	3357	24	24	24	24	0	0	4	7.66177	22	3357	22	22	22	22	0	0	4	5.96362	6	3357	6	6	6	6	0	0	4	4.16592	17.3333
DR_001172-RA	30	576	30	30	30	30	0	0	3	55.8172	22	576	22	22	22	22	0	0	3	34.7567	6	576	6	6	6	6	0	0	3	24.2795	19.3333
DR_001173-RA	0	1158	0	0	0	0	0	0	2	0	0	1158	0	0	0	0	0	0	2	0	4	1158	4	4	4	4	0	0	2	8.05124	1.33333
DR_001174-RA	68	5968	68	68	68	68	0	0	3	12.211	48	5968	48	48	48	48	0	0	3	7.31899	26	5968	26	26	26	26	0	0	3	10.1544	47.3333
DR_001175-RA	6	1833	6	6	6	6	0	0	1	3.50799	26	1833	26	26	26	26	0	0	1	12.9077	15	1833	15	15	15	15	0	0	1	19.0739	15.6667
DR_001176-RA	14	1355	14	14	14	14	0	0	3	11.0728	8	1355	8	8	8	8	0	0	3	5.37266	3	1355	3	3	3	3	0	0	3	5.16052	8.33333
DR_001177-RA	16	1953	16	16	15	15	1	1	3	8.23111	12	1953	12	12	11	11	1	1	3	5.12542	18	1953	18	18	16	16	2	2	3	19.0954	15.3333
DR_001178-RA	41	1287	41	41	41	41	0	0	1	34.1409	17	1287	17	17	17	17	0	0	1	12.0201	12	1287	12	12	12	12	0	0	1	21.7327	23.3333
DR_001179-RA	680	951	680	680	678	678	2	2	3	764.045	759	951	759	760	759	760	0	0	3	727.23	160	951	160	160	160	160	0	0	3	392.149	533
DR_001180-RA	0	660	0	0	0	0	0	0	3	0	0	660	0	0	0	0	0	0	3	0	0	660	0	0	0	0	0	0	3	0	0
DR_001181-RA	13	1404	13	13	13	13	0	0	2	9.92306	24	1404	24	24	24	24	0	0	2	15.5555	9	1404	9	9	9	9	0	0	2	14.9412	15.3333
DR_001182-RA	2	783	2	2	2	2	0	0	2	2.7374	8	783	8	8	8	8	0	0	2	9.29752	4	783	4	4	4	4	0	0	2	11.9072	4.66667
DR_001183-RA	20	943	20	20	20	20	0	0	2	22.7294	9	943	9	9	9	9	0	0	2	8.68499	2	943	2	2	2	2	0	0	2	4.94344	10.3333
DR_001184-RA	8	1800	8	8	8	8	0	0	3	4.76307	8	1800	8	8	5	5	3	3	3	2.52776	6	1800	6	6	6	6	0	0	3	7.76945	7.33333
DR_001185-RA	5	1626	5	5	5	5	0	0	3	3.29548	4	1626	4	4	4	4	0	0	3	2.23861	4	1626	4	4	2	2	2	2	3	2.86695	4.33333
DR_001186-RA	2	1086	2	2	2	2	0	0	4	1.97365	26	1086	26	26	26	26	0	0	4	21.7862	7	1086	7	7	7	7	0	0	4	15.0238	11.6667
DR_001187-RA	12	2430	12	12	10	10	2	2	3	4.41025	36	2430	36	36	36	36	0	0	3	13.4814	6	2430	6	6	6	6	0	0	3	5.75515	18
DR_001188-RA	34	1144	34	34	34	34	0	0	2	31.8509	4	1144	4	4	4	4	0	0	2	3.1818	18	1144	18	18	18	18	0	0	2	36.674	18.6667
DR_001189-RA	0	1122	0	0	0	0	0	0	1	0	16	1122	16	16	16	16	0	0	1	12.9767	0	1122	0	0	0	0	0	0	1	0	5.33333
DR_001190-RA	34	2019	34	34	34	34	0	0	2	18.0473	27	2019	27	27	21	21	6	6	2	9.46502	4	2019	4	4	4	4	0	0	2	4.6178	21.6667
DR_001191-RA	74	1506	74	74	74	74	0	0	3	52.6594	50	1506	50	50	50	50	0	0	3	30.2123	14	1506	14	14	14	14	0	0	3	21.6678	46
DR_001192-RA	492	1313	492	492	484	484	8	8	3	395.048	808	1313	808	808	807	807	1	1	3	559.303	237	1313	237	237	237	237	0	0	3	420.722	512.333
DR_001193-RA	3	855	3	3	3	3	0	0	1	3.76032	22	855	22	22	22	22	0	0	1	23.4151	3	855	3	3	3	3	0	0	1	8.17836	9.33333
DR_001194-RA	8	543	8	8	8	8	0	0	1	15.7892	10	543	10	10	10	10	0	0	1	16.7586	5	543	5	5	4	4	1	1	1	17.17	7.66667
DR_001195-RA	49	6126	49	49	49	49	0	0	4	8.57213	55	6126	55	55	55	55	0	0	4	8.17004	20	6126	20	24	20	24	0	0	4	9.13157	41.3333
DR_001196-RA	4	897	4	4	4	4	0	0	1	4.779	6	897	6	6	6	6	0	0	1	6.08692	2	897	2	2	2	2	0	0	1	5.19695	4
DR_001197-RA	18	1344	18	18	18	18	0	0	3	14.353	14	1344	14	14	14	14	0	0	3	9.47911	3	1344	3	3	3	3	0	0	3	5.20275	11.6667
DR_001198-RA	209	958	209	209	209	209	0	0	3	233.803	205	958	205	205	205	205	0	0	3	194.727	61	958	61	61	61	61	0	0	3	148.414	158.333
DR_001199-RA	216	1670	216	216	216	216	0	0	4	138.614	166	1670	166	166	166	166	0	0	4	90.4545	77	1670	77	77	77	77	0	0	4	107.47	153
DR_001200-RA	34	866	34	34	34	34	0	0	2	42.0756	40	866	40	40	40	40	0	0	2	42.0321	2	866	2	2	2	2	0	0	2	5.38299	25.3333
DR_001201-RA	71	2025	71	71	71	71	0	0	2	37.5753	98	2025	98	98	96	96	2	2	2	43.1405	24	2025	24	24	23	23	1	1	2	26.4737	64.3333
DR_001202-RA	9	1410	9	9	9	9	0	0	5	6.84058	19	1410	19	19	18	18	1	1	5	11.6169	14	1410	14	14	14	14	0	0	5	23.143	14
DR_001203-RA	0	4812	0	0	0	0	0	0	6	0	2	4812	2	2	2	2	0	0	6	0.378219	0	4812	0	0	0	0	0	0	6	0	0.666667
DR_001204-RA	0	2211	0	0	0	0	0	0	9	0	2	2211	2	2	2	2	0	0	9	0.823152	0	2211	0	0	0	0	0	0	9	0	0.666667
DR_001205-RA	77	3258	77	77	77	77	0	0	4	25.3285	57	3258	57	57	57	57	0	0	4	15.9207	32	3258	32	32	32	32	0	0	4	22.8934	55.3333
DR_001206-RA	8	713	8	8	8	8	0	0	4	12.0246	0	713	0	0	0	0	0	0	4	0	0	713	0	0	0	0	0	0	4	0	2.66667
DR_001207-RA	15	853	15	16	15	16	0	0	3	20.1021	10	853	10	11	10	11	0	0	3	11.735	2	853	2	2	2	2	0	0	3	5.46503	9
DR_001208-RA	0	1743	0	0	0	0	0	0	5	0	12	1743	12	12	12	12	0	0	5	6.26502	4	1743	4	4	4	4	0	0	5	5.34902	5.33333
DR_001209-RA	12	1827	12	12	10	10	2	2	2	5.86585	9	1827	9	9	9	9	0	0	2	4.48273	6	1827	6	6	6	6	0	0	2	7.65463	9
DR_001210-RA	22	8796	22	22	22	22	0	0	9	2.68045	26	8796	26	26	26	26	0	0	9	2.68984	19	8796	19	19	19	19	0	0	9	5.03477	22.3333
DR_001211-RA	90	4971	90	90	90	90	0	0	7	19.403	60	4971	60	60	60	60	0	0	7	10.9836	18	4971	18	18	14	14	4	4	7	6.56441	56
DR_001212-RA	74	3184	74	74	74	74	0	0	3	24.9074	87	3184	87	87	87	87	0	0	3	24.8648	36	3184	36	36	36	36	0	0	3	26.3536	65.6667
DR_001213-RA	3	1251	3	3	0	0	3	3	4	0	0	1251	0	0	0	0	0	0	4	0	0	1251	0	0	0	0	0	0	4	0	1
DR_001214-RA	6	801	6	6	6	6	0	0	3	8.02765	1	801	1	1	0	0	1	1	3	0	0	801	0	0	0	0	0	0	3	0	2.33333
DR_001215-RA	60	4147	60	60	56	56	4	4	6	14.4718	33	4147	33	33	33	33	0	0	6	7.24133	37	4147	37	37	36	36	1	1	6	20.2339	43.3333
DR_001216-RA	57	1525	57	57	56	56	1	1	3	39.3539	47	1525	47	47	42	42	5	5	3	25.0621	8	1525	8	8	8	8	0	0	3	12.2273	37.3333
DR_001217-RA	39	2155	39	39	39	39	0	0	2	19.3949	27	2155	27	27	27	27	0	0	2	11.4013	8	2155	8	8	8	8	0	0	2	8.65275	24.6667
DR_001218-RA	20	3150	20	20	20	20	0	0	5	6.80439	28	3150	28	28	28	28	0	0	5	8.08884	3	3150	3	3	3	3	0	0	5	2.21984	17
DR_001219-RA	12	1955	12	12	12	12	0	0	7	6.57815	48	1955	48	48	48	48	0	0	7	22.3426	18	1955	18	18	14	14	4	4	7	16.6914	26
DR_001220-RA	4	1089	4	4	4	4	0	0	4	3.93642	2	1089	2	2	2	2	0	0	4	1.67125	0	1089	0	0	0	0	0	0	4	0	2
DR_001221-RA	16	2238	16	16	16	16	0	0	4	7.66177	2	2238	2	2	2	2	0	0	4	0.813221	1	2238	1	1	1	1	0	0	4	1.04148	6.33333
DR_001222-RA	42	2616	42	42	42	42	0	0	3	17.206	26	2616	26	26	26	26	0	0	3	9.04429	24	2616	24	24	24	24	0	0	3	21.3838	30.6667
DR_001223-RA	38	774	38	38	38	38	0	0	3	52.6153	28	774	28	28	28	28	0	0	3	32.9197	15	774	15	15	15	15	0	0	3	45.1712	27
DR_001224-RA	19	1197	19	19	19	19	0	0	1	17.011	28	1197	28	28	28	28	0	0	1	21.2864	8	1197	8	8	8	8	0	0	1	15.5778	18.3333
DR_001225-RA	22	1110	22	22	22	22	0	0	1	21.2407	25	1110	25	25	25	25	0	0	1	20.4954	7	1110	7	7	7	7	0	0	1	14.699	18
DR_001226-RA	20	461	20	20	20	20	0	0	2	46.4942	6	461	6	6	6	6	0	0	2	11.8437	4	461	4	4	4	4	0	0	2	20.2242	10
DR_001227-RA	10	2374	10	10	10	10	0	0	4	4.51428	12	2374	12	12	12	12	0	0	4	4.5998	8	2374	8	8	8	8	0	0	4	7.85454	10
DR_001228-RA	46	1482	46	46	40	40	6	6	4	28.9255	48	1482	48	48	48	48	0	0	4	29.4735	8	1482	8	8	8	8	0	0	4	12.5821	34
DR_001229-RA	0	2184	0	0	0	0	0	0	5	0	7	2184	7	7	7	7	0	0	5	2.91665	0	2184	0	0	0	0	0	0	5	0	2.33333
DR_001230-RA	14	1322	14	14	14	14	0	0	4	11.3492	9	1322	9	9	9	9	0	0	4	6.19512	6	1322	6	6	6	6	0	0	4	10.5787	9.66667
DR_001231-RA	89	991	89	89	89	89	0	0	3	96.2467	107	991	107	107	107	107	0	0	3	98.2537	22	991	22	22	22	22	0	0	3	51.744	72.6667
DR_001232-RA	131	2239	131	131	131	131	0	0	3	62.7028	120	2239	120	120	120	120	0	0	3	48.7715	51	2239	51	51	51	51	0	0	3	53.0918	100.667
DR_001233-RA	0	735	0	0	0	0	0	0	2	0	10	735	10	10	10	10	0	0	2	12.3809	0	735	0	0	0	0	0	0	2	0	3.33333
DR_001234-RA	0	678	0	0	0	0	0	0	2	0	0	678	0	0	0	0	0	0	2	0	0	678	0	0	0	0	0	0	2	0	0
DR_001235-RA	0	486	0	0	0	0	0	0	1	0	0	486	0	0	0	0	0	0	1	0	0	486	0	0	0	0	0	0	1	0	0
DR_001236-RA	11	1776	11	11	11	11	0	0	2	6.63772	24	1776	24	24	24	24	0	0	2	12.2972	4	1776	4	4	4	4	0	0	2	5.24963	13
DR_001237-RA	26	1974	26	26	26	26	0	0	1	14.1155	45	1974	45	45	45	45	0	0	1	20.7446	16	1974	16	16	16	16	0	0	1	18.8923	29
DR_001238-RA	4	1620	4	4	4	4	0	0	2	2.64615	6	1620	6	6	6	6	0	0	2	3.37035	0	1620	0	0	0	0	0	0	2	0	3.33333
DR_001239-RA	6	2079	6	6	6	6	0	0	3	3.0929	14	2079	14	14	14	14	0	0	3	6.12791	2	2079	2	2	2	2	0	0	3	2.24226	7.33333
DR_001240-RA	0	588	0	0	0	0	0	0	2	0	0	588	0	0	0	0	0	0	2	0	0	588	0	0	0	0	0	0	2	0	0
DR_001241-RA	19	2976	19	19	19	19	0	0	5	6.84211	32	2976	32	32	32	32	0	0	5	9.78488	18	2976	18	18	18	18	0	0	5	14.0978	23
DR_001242-RA	8	942	8	8	8	8	0	0	3	9.10141	16	942	16	16	16	16	0	0	3	15.4564	13	942	13	13	12	12	1	1	3	29.6922	12.3333
DR_001243-RA	6	1175	6	6	6	6	0	0	3	5.47246	16	1175	16	16	15	15	1	1	3	11.6169	0	1175	0	0	0	0	0	0	3	0	7.33333
DR_001244-RA	88	2552	88	88	88	88	0	0	3	36.9549	74	2552	74	74	74	74	0	0	3	26.387	50	2552	50	50	50	50	0	0	3	45.6668	70.6667
DR_001245-RA	18	1389	18	18	16	16	2	2	2	12.3449	40	1389	40	40	40	40	0	0	2	26.2057	2	1389	2	2	2	2	0	0	2	3.35613	20
DR_001246-RA	0	729	0	0	0	0	0	0	1	0	0	729	0	0	0	0	0	0	1	0	0	729	0	0	0	0	0	0	1	0	0
DR_001247-RA	97	2172	97	97	87	87	10	10	4	42.9268	114	2172	114	114	110	110	4	4	4	46.0863	34	2172	34	34	34	34	0	0	4	36.4864	81.6667
DR_001248-RA	16	2547	16	16	16	16	0	0	5	6.73225	10	2547	10	10	9	9	1	1	5	3.21553	8	2547	8	8	8	8	0	0	5	7.32103	11.3333
DR_001249-RA	8	615	8	8	8	8	0	0	2	13.9407	1	615	1	1	1	1	0	0	2	1.47967	2	615	2	2	2	2	0	0	2	7.57995	3.66667
DR_001250-RA	132	1974	132	132	132	132	0	0	4	71.6632	124	1974	124	124	124	124	0	0	4	57.1628	22	1974	22	22	22	22	0	0	4	25.9769	92.6667
DR_001251-RA	1	540	1	1	0	0	1	1	2	0	8	540	8	8	8	8	0	0	2	13.4814	0	540	0	0	0	0	0	0	2	0	3
DR_001252-RA	8	1959	8	8	8	8	0	0	1	4.37648	12	1959	12	12	12	12	0	0	1	5.57424	1	1959	1	1	1	1	0	0	1	1.18981	7
DR_001253-RA	17	888	17	17	17	17	0	0	1	20.5166	16	888	16	16	16	16	0	0	1	16.3963	3	888	3	3	3	3	0	0	1	7.87444	12
DR_001254-RA	16	1509	16	16	16	16	0	0	4	11.3632	2	1509	2	2	2	2	0	0	4	1.20609	0	1509	0	0	0	0	0	0	4	0	6
DR_001255-RA	42	1554	42	42	42	42	0	0	3	28.9646	27	1554	27	27	26	26	1	1	3	15.2251	32	1554	32	32	32	32	0	0	3	47.9966	33.6667
DR_001256-RA	34	2319	34	34	25	25	9	9	3	11.5534	38	2319	38	38	33	33	5	5	3	12.9495	10	2319	10	10	10	10	0	0	3	10.051	27.3333
DR_001257-RA	0	2262	0	0	0	0	0	0	2	0	0	2262	0	0	0	0	0	0	2	0	0	2262	0	0	0	0	0	0	2	0	0
DR_001258-RA	10	2286	10	10	10	10	0	0	3	4.68806	23	2286	23	23	23	23	0	0	3	9.15567	6	2286	6	6	6	6	0	0	3	6.11767	13
DR_001259-RA	0	1371	0	0	0	0	0	0	6	0	0	1371	0	0	0	0	0	0	6	0	0	1371	0	0	0	0	0	0	6	0	0
DR_001260-RA	2	618	2	2	2	2	0	0	1	3.46825	11	618	11	11	11	11	0	0	1	16.1973	2	618	2	2	2	2	0	0	1	7.54315	5
DR_001261-RA	243	502	243	243	243	243	0	0	6	518.767	222	502	222	222	222	222	0	0	6	402.428	80	502	80	80	80	80	0	0	6	371.448	181.667
DR_001262-RA	70	3052	70	71	70	71	0	0	2	24.9312	83	3052	83	84	83	84	0	0	2	25.0457	45	3052	45	45	45	45	0	0	2	34.3668	66
DR_001263-RA	40	1744	40	40	40	40	0	0	3	24.5801	22	1744	22	22	21	21	1	1	3	10.9575	21	1744	21	21	21	21	0	0	3	28.0662	27.6667
DR_001264-RA	23	1329	23	23	22	22	1	1	4	17.7406	40	1329	40	40	37	37	3	3	4	25.3347	22	1329	22	22	22	22	0	0	4	38.5842	28.3333
DR_001265-RA	64	1751	64	64	50	50	14	14	3	30.6022	81	1751	81	81	57	57	24	24	3	29.6229	42	1751	42	42	34	34	8	8	3	45.2589	62.3333
DR_001266-RA	24	1347	24	24	24	24	0	0	3	19.0947	69	1347	69	69	69	69	0	0	3	46.6144	18	1347	18	18	18	18	0	0	3	31.147	37
DR_001267-RA	10	3480	10	10	10	10	0	0	2	3.07957	15	3480	15	15	15	15	0	0	2	3.92239	10	3480	10	10	10	10	0	0	2	6.6978	11.6667
DR_001268-RA	90	1263	90	90	89	89	1	1	3	75.519	88	1263	88	88	88	88	0	0	3	63.4042	60	1263	60	60	60	60	0	0	3	110.728	79.3333
DR_001269-RA	2	1134	2	2	2	2	0	0	2	1.89011	2	1134	2	2	2	2	0	0	2	1.60493	6	1134	6	6	6	6	0	0	2	12.3325	3.33333
DR_001270-RA	1	561	1	1	1	1	0	0	4	1.91032	2	561	2	2	2	2	0	0	4	3.24419	8	561	8	8	8	8	0	0	4	33.2383	3.66667
DR_001271-RA	19	621	19	19	19	19	0	0	2	32.7893	28	621	28	28	28	28	0	0	2	41.0303	20	621	20	20	20	20	0	0	2	75.0671	22.3333
DR_001272-RA	2	402	2	2	2	2	0	0	2	5.33179	0	402	0	0	0	0	0	0	2	0	0	402	0	0	0	0	0	0	2	0	0.666667
DR_001273-RA	8	1365	8	8	8	8	0	0	3	6.28097	7	1365	7	7	7	7	0	0	3	4.66664	0	1365	0	0	0	0	0	0	3	0	5
DR_001274-RA	400	621	400	400	299	299	101	101	5	515.999	467	621	467	469	401	401	66	68	5	587.613	118	621	118	118	86	86	32	32	5	322.789	328.333
DR_001275-RA	1	1872	1	1	1	1	0	0	5	0.572484	6	1872	6	6	3	3	3	3	5	1.45832	0	1872	0	0	0	0	0	0	5	0	2.33333
DR_001276-RA	0	766	0	0	0	0	0	0	6	0	10	766	10	10	10	10	0	0	6	11.8798	2	766	2	2	2	2	0	0	6	6.08573	4
DR_001277-RA	20	813	20	20	15	15	5	5	3	19.7729	26	813	26	26	20	20	6	6	3	22.3861	4	813	4	4	4	4	0	0	3	11.4678	16.6667
DR_001278-RA	14	2751	14	14	14	14	0	0	2	5.4539	41	2751	41	41	41	41	0	0	2	13.5623	2	2751	2	2	2	2	0	0	2	1.69454	19
DR_001279-RA	24	1545	24	24	24	24	0	0	4	16.6476	20	1545	20	20	20	20	0	0	4	11.7799	6	1545	6	6	6	6	0	0	4	9.05178	16.6667
DR_001280-RA	6	1422	6	6	3	3	3	3	6	2.26095	8	1422	8	8	1	1	7	7	6	0.63994	11	1422	11	11	11	11	0	0	6	18.0304	8.33333
DR_001281-RA	53	1437	53	53	53	53	0	0	3	39.5265	59	1437	59	59	59	59	0	0	3	37.3623	26	1437	26	26	26	26	0	0	3	42.1724	46
DR_001282-RA	56	2604	56	56	55	55	1	1	3	22.6356	68	2604	68	68	67	67	1	1	3	23.4138	8	2604	8	8	6	6	2	2	3	5.37059	44
DR_001283-RA	58	2001	58	58	58	58	0	0	6	31.0635	18	2001	18	18	18	18	0	0	6	8.18586	6	2001	6	6	6	6	0	0	6	6.98901	27.3333
DR_001284-RA	16	1454	16	16	16	16	0	0	5	11.793	20	1454	20	20	20	20	0	0	5	12.5171	11	1454	11	11	10	10	1	1	5	16.0305	15.6667
DR_001285-RA	61	2613	61	61	50	50	11	11	3	20.5069	60	2613	60	60	59	59	1	1	3	20.5471	30	2613	30	30	29	29	1	1	3	25.8684	50.3333
DR_001286-RA	42	4692	42	42	42	42	0	0	2	9.59314	34	4692	34	34	34	34	0	0	2	6.59416	18	4692	18	18	18	18	0	0	2	8.94182	31.3333
DR_001287-RA	6	618	6	6	6	6	0	0	1	10.4048	0	618	0	0	0	0	0	0	1	0	3	618	3	3	3	3	0	0	1	11.3147	3
DR_001288-RA	0	491	0	0	0	0	0	0	2	0	2	491	2	2	2	2	0	0	2	3.7067	8	491	8	8	8	8	0	0	2	37.9769	3.33333
DR_001289-RA	150	1991	150	150	148	148	2	2	3	79.6636	132	1991	132	132	127	127	5	5	3	58.0458	60	1991	60	60	60	60	0	0	3	70.2411	114
DR_001290-RA	46	2289	46	46	40	40	6	6	4	18.7277	71	2289	71	71	71	71	0	0	4	28.2261	15	2289	15	15	15	15	0	0	4	15.2741	44
DR_001291-RA	8	909	8	8	8	8	0	0	4	9.43182	6	909	6	6	5	5	1	1	4	5.00547	2	909	2	2	2	2	0	0	4	5.12835	5.33333
DR_001292-RA	20	3429	20	20	20	20	0	0	1	6.25075	19	3429	19	19	19	19	0	0	1	5.04225	6	3429	6	6	6	6	0	0	1	4.07845	15
DR_001293-RA	18	4635	18	18	18	18	0	0	5	4.16191	13	4635	13	13	13	13	0	0	5	2.5523	2	4635	2	2	2	2	0	0	5	1.00575	11
DR_001294-RA	16	2121	16	16	16	16	0	0	2	8.08442	8	2121	8	8	8	8	0	0	2	3.43232	6	2121	6	6	6	6	0	0	2	6.59359	10
DR_001295-RA	12	1440	12	12	12	12	0	0	4	8.93076	21	1440	21	21	21	21	0	0	4	13.2707	2	1440	2	2	2	2	0	0	4	3.23727	11.6667
DR_001296-RA	53	804	53	53	53	53	0	0	4	70.6463	48	804	48	48	48	48	0	0	4	54.328	8	804	8	8	8	8	0	0	4	23.1924	36.3333
DR_001297-RA	90	3564	90	90	90	90	0	0	6	27.0629	111	3564	111	111	107	107	4	4	6	27.3203	38	3564	38	38	37	37	1	1	6	24.1978	79.6667
DR_001298-RA	4	1233	4	4	4	4	0	0	1	3.47669	9	1233	9	9	9	9	0	0	1	6.64229	2	1233	2	2	2	2	0	0	1	3.78075	5
DR_001299-RA	96	2551	96	96	92	92	4	4	5	38.6498	93	2551	93	93	86	86	7	7	5	30.678	28	2551	28	28	25	25	3	3	5	22.8424	72.3333
DR_001300-RA	0	456	0	0	0	0	0	0	2	0	4	456	4	4	4	4	0	0	2	7.98241	2	456	2	2	2	2	0	0	2	10.223	2
DR_001301-RA	6	574	6	6	6	6	0	0	2	11.2023	10	574	10	10	10	10	0	0	2	15.8536	0	574	0	0	0	0	0	0	2	0	5.33333
DR_001302-RA	4	630	4	4	4	4	0	0	2	6.80439	0	630	0	0	0	0	0	0	2	0	0	630	0	0	0	0	0	0	2	0	1.33333
DR_001303-RA	162	1897	162	162	153	153	9	9	7	86.4358	123	1897	123	123	123	123	0	0	7	59.0033	60	1897	60	60	54	54	6	6	7	66.3495	115
DR_001304-RA	40	2748	40	40	40	40	0	0	4	15.5996	18	2748	18	18	18	18	0	0	4	5.96066	0	2748	0	0	0	0	0	0	4	0	19.3333
DR_001305-RA	0	1221	0	0	0	0	0	0	3	0	1	1221	1	1	1	1	0	0	3	0.745286	0	1221	0	0	0	0	0	0	3	0	0.333333
DR_001306-RA	14	1707	14	14	14	14	0	0	4	8.7895	6	1707	6	6	6	6	0	0	4	3.19857	4	1707	4	4	4	4	0	0	4	5.46183	8
DR_001307-RA	72	2782	72	72	50	50	22	22	4	19.2612	66	2782	66	66	49	49	17	17	4	16.0279	4	2782	4	4	4	4	0	0	4	3.35131	47.3333
DR_001308-RA	12	1262	12	12	12	12	0	0	3	10.1904	12	1262	12	12	12	12	0	0	3	8.65288	6	1262	6	6	6	6	0	0	3	11.0816	10
DR_001309-RA	80	2929	80	80	80	80	0	0	10	29.2712	88	2929	88	88	85	85	3	3	10	26.4082	24	2929	24	24	22	22	2	2	10	17.5071	64
DR_001310-RA	17	1875	17	17	17	17	0	0	2	9.71666	14	1875	14	14	14	14	0	0	2	6.79462	2	1875	2	2	2	2	0	0	2	2.48622	11
DR_001311-RA	79	1756	79	79	79	79	0	0	3	48.2139	56	1756	56	56	56	56	0	0	3	29.0203	38	1756	38	38	38	38	0	0	3	50.4395	57.6667
DR_001312-RA	62	3912	62	65	60	63	2	2	4	17.2588	53	3912	53	55	53	55	0	0	4	12.7939	10	3912	10	10	10	10	0	0	4	5.95816	41.6667
DR_001313-RA	9	474	9	9	6	6	3	3	3	13.5657	0	474	0	0	0	0	0	0	3	0	12	474	12	12	10	10	2	2	3	49.1737	7
DR_001314-RA	24	792	24	24	18	18	6	6	9	24.3566	22	792	22	22	19	19	3	3	9	21.8307	1	792	1	1	0	0	1	1	9	0	15.6667
DR_001315-RA	4	1554	4	4	4	4	0	0	2	2.75853	0	1554	0	0	0	0	0	0	2	0	0	1554	0	0	0	0	0	0	2	0	1.33333
DR_001316-RA	16	1812	16	16	16	16	0	0	2	9.46305	9	1812	9	9	9	9	0	0	2	4.51984	2	1812	2	2	2	2	0	0	2	2.57266	9
DR_001317-RA	51	1156	51	51	51	51	0	0	6	47.2805	66	1156	66	66	66	66	0	0	6	51.9547	7	1156	7	7	7	7	0	0	6	14.114	41.3333
DR_001318-RA	13	934	13	13	13	13	0	0	6	14.9165	12	934	12	12	12	12	0	0	6	11.6916	1	934	1	1	1	1	0	0	6	2.49554	8.66667
DR_001319-RA	127	3945	127	131	119	123	8	8	4	33.4139	124	3945	124	129	124	129	0	0	4	29.7565	49	3945	49	49	49	49	0	0	4	28.9508	100
DR_001320-RA	15	1642	15	15	11	11	4	4	6	7.17941	17	1642	17	17	15	15	2	2	6	8.31298	5	1642	5	5	5	5	0	0	6	7.09755	12.3333
DR_001321-RA	41	1017	41	41	40	40	1	1	4	42.1511	105	1017	105	105	104	104	1	1	4	93.0574	22	1017	22	22	22	22	0	0	4	50.4212	56
DR_001322-RA	0	2082	0	0	0	0	0	0	5	0	0	2082	0	0	0	0	0	0	5	0	0	2082	0	0	0	0	0	0	5	0	0
DR_001323-RA	27	1128	27	27	27	27	0	0	4	25.6522	15	1128	15	15	15	15	0	0	4	12.101	7	1128	7	7	7	7	0	0	4	14.4644	16.3333
DR_001324-RA	30	711	30	30	30	30	0	0	2	45.219	22	711	22	22	22	22	0	0	2	28.1573	4	711	4	4	4	4	0	0	2	13.113	18.6667
DR_001325-RA	26	1651	26	26	26	26	0	0	2	16.877	39	1651	39	39	39	39	0	0	2	21.4959	5	1651	5	5	5	5	0	0	2	7.05885	23.3333
DR_001326-RA	14	686	14	14	14	14	0	0	2	21.8712	20	686	20	20	20	20	0	0	2	26.5304	20	686	20	20	20	20	0	0	2	67.9543	18
DR_001327-RA	0	1254	0	0	0	0	0	0	4	0	0	1254	0	0	0	0	0	0	4	0	0	1254	0	0	0	0	0	0	4	0	0
DR_001328-RA	27	1022	27	27	27	27	0	0	5	28.3128	20	1022	20	20	20	20	0	0	5	17.8081	2	1022	2	2	2	2	0	0	5	4.56132	16.3333
DR_001329-RA	10	717	10	10	10	10	0	0	1	14.9469	8	717	8	8	8	8	0	0	1	10.1534	0	717	0	0	0	0	0	0	1	0	6
DR_001330-RA	0	1251	0	0	0	0	0	0	7	0	0	1251	0	0	0	0	0	0	7	0	0	1251	0	0	0	0	0	0	7	0	0
DR_001331-RA	6	1881	6	6	6	6	0	0	4	3.41847	2	1881	2	2	2	2	0	0	4	0.967564	0	1881	0	0	0	0	0	0	4	0	2.66667
DR_001332-RA	10	3108	10	10	10	10	0	0	9	3.44817	0	3108	0	0	0	0	0	0	9	0	10	3108	10	10	10	10	0	0	9	7.49947	6.66667
DR_001333-RA	0	1419	0	0	0	0	0	0	1	0	0	1419	0	0	0	0	0	0	1	0	0	1419	0	0	0	0	0	0	1	0	0
DR_001334-RA	0	1449	0	0	0	0	0	0	4	0	0	1449	0	0	0	0	0	0	4	0	0	1449	0	0	0	0	0	0	4	0	0
DR_001335-RA	47	3141	47	47	47	47	0	0	3	16.0361	38	3141	38	38	38	38	0	0	3	11.0092	16	3141	16	16	16	16	0	0	3	11.8731	33.6667
DR_001336-RA	0	426	0	0	0	0	0	0	4	0	0	426	0	0	0	0	0	0	4	0	4	426	4	4	4	4	0	0	4	21.8858	1.33333
DR_001337-RA	28	2172	28	28	26	26	2	2	5	12.8287	29	2172	29	29	28	28	1	1	5	11.731	26	2172	26	26	24	24	2	2	5	25.7551	27.6667
DR_001338-RA	24	2247	24	24	24	24	0	0	4	11.4466	52	2247	52	52	52	52	0	0	4	21.0591	6	2247	6	6	6	6	0	0	4	6.22386	27.3333
DR_001339-RA	0	1260	0	0	0	0	0	0	6	0	0	1260	0	0	0	0	0	0	6	0	0	1260	0	0	0	0	0	0	6	0	0
DR_001340-RA	117	1341	117	117	113	113	4	4	5	90.3065	113	1341	113	114	103	104	10	10	5	70.5738	38	1341	38	38	37	37	1	1	5	64.3109	89.3333
DR_001341-RA	25	1323	25	25	25	25	0	0	2	20.2511	20	1323	20	20	20	20	0	0	2	13.7565	13	1323	13	13	13	13	0	0	2	22.9031	19.3333
DR_001342-RA	34	2303	34	34	34	34	0	0	3	15.8217	35	2303	35	35	35	35	0	0	3	13.8297	2	2303	2	2	2	2	0	0	3	2.02417	23.6667
DR_001343-RA	6	1935	6	6	6	6	0	0	7	3.32307	19	1935	19	19	19	19	0	0	7	8.93534	1	1935	1	1	1	1	0	0	7	1.20457	8.66667
DR_001344-RA	14	1332	14	16	14	16	0	0	4	12.8732	8	1332	8	8	8	8	0	0	4	5.46543	2	1332	2	2	2	2	0	0	4	3.49975	8
DR_001345-RA	23	1098	23	23	23	23	0	0	4	22.4489	5	1098	5	8	5	8	0	0	4	6.6302	0	1098	0	0	0	0	0	0	4	0	9.33333
DR_001346-RA	0	321	0	0	0	0	0	0	3	0	0	321	0	0	0	0	0	0	3	0	0	321	0	0	0	0	0	0	3	0	0
DR_001347-RA	18	1641	18	18	18	18	0	0	4	11.7553	22	1641	22	22	22	22	0	0	4	12.1998	12	1641	12	12	12	12	0	0	4	17.0445	17.3333
DR_001348-RA	9	1071	9	9	9	9	0	0	1	9.0058	7	1071	7	7	7	7	0	0	1	5.94768	6	1071	6	6	6	6	0	0	1	13.0579	7.33333
DR_001349-RA	28	1377	28	28	28	28	0	0	1	21.7918	28	1377	28	28	28	28	0	0	1	18.5039	15	1377	15	15	15	15	0	0	1	25.3903	23.6667
DR_001350-RA	17	924	17	17	17	17	0	0	2	19.7173	8	924	8	8	8	8	0	0	2	7.87874	12	924	12	12	12	12	0	0	2	30.2706	12.3333
DR_001351-RA	0	603	0	0	0	0	0	0	4	0	0	603	0	0	0	0	0	0	4	0	0	603	0	0	0	0	0	0	4	0	0
DR_001352-RA	0	1485	0	0	0	0	0	0	5	0	14	1485	14	14	14	14	0	0	5	8.57907	1	1485	1	1	1	1	0	0	5	1.56959	5
DR_001353-RA	41	814	41	41	41	41	0	0	4	53.9795	47	814	47	47	47	47	0	0	4	52.5427	8	814	8	8	8	8	0	0	4	22.9075	32
DR_001354-RA	30	4116	30	30	30	30	0	0	1	7.81116	27	4116	27	27	27	27	0	0	1	5.96935	14	4116	14	14	14	14	0	0	1	7.92801	23.6667
DR_001355-RA	5	1014	5	5	2	2	3	3	5	2.11379	0	1014	0	0	0	0	0	0	5	0	0	1014	0	0	0	0	0	0	5	0	1.66667
DR_001356-RA	246	609	246	246	244	244	2	2	3	429.38	286	609	286	286	283	283	3	3	3	422.871	87	609	87	87	87	87	0	0	3	332.976	206.333
DR_001357-RA	9	1410	9	9	9	9	0	0	7	6.84058	8	1410	8	8	8	8	0	0	7	5.16309	2	1410	2	2	2	2	0	0	7	3.30615	6.33333
DR_001358-RA	80	1855	80	80	80	80	0	0	2	46.2185	58	1855	58	58	56	56	2	2	2	27.4715	20	1855	20	20	18	18	2	2	2	22.6173	52.6667
DR_001359-RA	69	3257	69	69	69	69	0	0	7	22.7039	86	3257	86	86	81	81	5	5	7	22.6311	45	3257	45	45	44	44	1	1	7	31.4881	66.6667
DR_001360-RA	11	1536	11	11	11	11	0	0	1	7.67487	30	1536	30	30	30	30	0	0	1	17.7733	6	1536	6	6	6	6	0	0	1	9.10482	15.6667
DR_001361-RA	228	456	228	228	225	225	3	3	2	528.795	256	456	256	256	256	256	0	0	2	510.874	51	456	51	51	51	51	0	0	2	260.685	178.333
DR_001362-RA	0	1078	0	0	0	0	0	0	4	0	6	1078	6	6	6	6	0	0	4	5.0649	14	1078	14	14	12	12	2	2	4	25.9462	6.66667
DR_001363-RA	26	1016	26	26	26	26	0	0	4	27.4252	63	1016	63	63	63	63	0	0	4	56.4268	26	1016	26	26	26	26	0	0	4	59.6473	38.3333
DR_001364-RA	8	1455	8	8	8	8	0	0	1	5.89246	0	1455	0	0	0	0	0	0	1	0	4	1455	4	4	4	4	0	0	1	6.40779	4
DR_001365-RA	9	1278	9	10	9	10	0	0	2	8.38569	6	1278	6	6	6	6	0	0	2	4.27227	4	1278	4	4	4	4	0	0	2	7.29525	6.33333
DR_001366-RA	18	540	18	18	18	18	0	0	3	35.723	9	540	9	9	9	9	0	0	3	15.1666	6	540	6	6	6	6	0	0	3	25.8982	11
DR_001367-RA	0	3099	0	0	0	0	0	0	6	0	4	3099	4	4	4	4	0	0	6	1.17457	4	3099	4	4	4	4	0	0	6	3.0085	2.66667
DR_001368-RA	6	1101	6	6	6	6	0	0	1	5.84028	2	1101	2	2	2	2	0	0	1	1.65303	4	1101	4	4	4	4	0	0	1	8.46806	4
DR_001369-RA	0	371	0	0	0	0	0	0	1	0	0	371	0	0	0	0	0	0	1	0	0	371	0	0	0	0	0	0	1	0	0
DR_001370-RA	11	1326	11	11	11	11	0	0	4	8.89035	11	1326	11	11	3	3	8	8	4	2.05881	18	1326	18	18	13	13	5	5	4	22.8513	13.3333
DR_001371-RA	3	303	3	3	3	3	0	0	3	10.6108	5	303	5	5	5	5	0	0	3	15.0164	0	303	0	0	0	0	0	0	3	0	2.66667
DR_001372-RA	24	1020	24	24	18	18	6	6	2	18.9122	10	1020	10	10	10	10	0	0	2	8.92151	8	1020	8	8	8	8	0	0	2	18.2811	14
DR_001373-RA	54	715	54	54	54	54	0	0	3	80.9389	46	715	46	46	46	46	0	0	3	58.5451	18	715	18	18	18	18	0	0	3	58.6783	39.3333
DR_001374-RA	42	2080	42	42	42	42	0	0	2	21.6399	15	2080	15	15	15	15	0	0	2	6.56246	6	2080	6	6	6	6	0	0	2	6.72356	21
DR_001375-RA	62	2452	62	62	62	62	0	0	4	27.0982	48	2452	48	51	47	50	1	1	4	18.5562	20	2452	20	20	20	20	0	0	4	19.0117	43.3333
DR_001376-RA	19	1446	19	19	19	19	0	0	2	14.0817	25	1446	25	25	25	25	0	0	2	15.733	10	1446	10	10	10	10	0	0	2	16.1192	18
DR_001377-RA	22	2556	22	22	20	20	2	2	3	8.38569	25	2556	25	25	25	25	0	0	3	8.90057	22	2556	22	22	22	22	0	0	3	20.062	23
DR_001378-RA	152	1180	152	152	152	152	0	0	3	138.048	117	1180	117	117	117	117	0	0	3	90.2282	81	1180	81	81	81	81	0	0	3	159.998	116.667
DR_001379-RA	0	363	0	0	0	0	0	0	1	0	0	363	0	0	0	0	0	0	1	0	0	363	0	0	0	0	0	0	1	0	0
DR_001380-RA	24	885	24	24	24	24	0	0	3	29.0628	17	885	17	17	17	17	0	0	3	17.4801	6	885	6	6	6	6	0	0	3	15.8023	15.6667
DR_001381-RA	0	1599	0	0	0	0	0	0	6	0	0	1599	0	0	0	0	0	0	6	0	0	1599	0	0	0	0	0	0	6	0	0
DR_001382-RA	28	962	28	28	28	28	0	0	2	31.1927	8	962	8	8	8	8	0	0	2	7.56752	22	962	22	22	22	22	0	0	2	53.3039	19.3333
DR_001383-RA	71	2016	71	71	71	71	0	0	4	37.7431	86	2016	86	86	86	86	0	0	4	38.8192	33	2016	33	33	33	33	0	0	4	38.1535	63.3333
DR_001384-RA	20	1182	20	20	20	20	0	0	1	18.1335	4	1182	4	4	4	4	0	0	1	3.07951	6	1182	6	7	6	7	0	0	1	13.8036	10
DR_001385-RA	93	4233	93	93	93	93	0	0	5	23.5453	42	4233	42	42	42	42	0	0	5	9.029	14	4233	14	14	14	14	0	0	5	7.70888	49.6667
DR_001386-RA	70	724	70	70	70	70	0	0	4	103.617	76	724	76	76	68	68	8	8	4	85.4691	61	724	61	61	61	61	0	0	4	196.382	69
DR_001387-RA	31	1041	31	31	31	31	0	0	4	31.9139	43	1041	43	44	43	44	0	0	4	38.4628	17	1041	17	17	17	17	0	0	4	38.0636	30.3333
DR_001388-RA	19	258	19	19	19	19	0	0	2	78.923	10	258	10	10	10	10	0	0	2	35.2711	18	258	18	18	18	18	0	0	2	162.616	15.6667
DR_001389-RA	14	840	14	14	3	3	11	11	3	3.82747	10	840	10	10	8	8	2	2	3	8.66661	7	840	7	7	5	5	2	2	3	13.874	10.3333
DR_001390-RA	607	1337	607	607	595	595	12	12	4	476.93	540	1337	540	540	540	540	0	0	4	367.537	139	1337	139	139	139	139	0	0	4	242.323	428.667
DR_001391-RA	20	4089	20	20	20	20	0	0	5	5.24182	20	4089	20	20	19	19	1	1	5	4.22839	8	4089	8	8	8	8	0	0	5	4.5602	16
DR_001392-RA	40	4569	40	40	37	37	3	3	3	8.67861	37	4569	37	37	37	37	0	0	3	7.36918	23	4569	23	23	23	23	0	0	3	11.7332	33.3333
DR_001393-RA	7	1419	7	7	7	7	0	0	2	5.28671	28	1419	28	28	28	28	0	0	2	17.9562	2	1419	2	2	2	2	0	0	2	3.28518	12.3333
DR_001394-RA	13	1200	13	13	13	13	0	0	2	11.61	7	1200	7	7	7	7	0	0	2	5.3083	7	1200	7	7	6	6	1	1	2	11.6542	9
DR_001395-RA	21	1047	21	21	21	21	0	0	3	21.4952	61	1047	61	61	61	61	0	0	3	53.0178	10	1047	10	10	10	10	0	0	3	22.262	30.6667
DR_001396-RA	6	1566	6	6	6	6	0	0	7	4.10609	0	1566	0	0	0	0	0	0	7	0	0	1566	0	0	0	0	0	0	7	0	2
DR_001397-RA	33	278	33	33	33	33	0	0	5	127.215	18	278	18	18	18	18	0	0	5	58.9205	21	278	21	21	21	21	0	0	5	176.07	24
DR_001398-RA	20	2814	20	20	20	20	0	0	2	7.61685	22	2814	22	22	22	22	0	0	2	7.11438	7	2814	7	7	7	7	0	0	2	5.79809	16.3333
DR_001399-RA	60	3498	60	60	58	58	2	2	12	17.7696	37	3498	37	37	36	36	1	1	12	9.36529	10	3498	10	10	10	10	0	0	12	6.66333	35.6667
DR_001400-RA	17	1794	17	18	17	18	0	0	3	10.7528	12	1794	12	15	12	15	0	0	3	7.60865	6	1794	6	6	6	6	0	0	3	7.79543	11.6667
DR_001401-RA	2	1749	2	2	2	2	0	0	3	1.22549	12	1749	12	12	12	12	0	0	3	6.24353	1	1749	1	1	1	1	0	0	3	1.33267	5
DR_001402-RA	21	1649	21	21	21	21	0	0	5	13.648	45	1649	45	45	45	45	0	0	5	24.8331	8	1649	8	8	8	8	0	0	5	11.3079	24.6667
DR_001403-RA	28	3205	28	28	28	28	0	0	2	9.36266	38	3205	38	38	38	38	0	0	2	10.7893	6	3205	6	6	6	6	0	0	2	4.3635	24
DR_001404-RA	40	1134	40	40	40	40	0	0	2	37.8021	37	1134	37	37	37	37	0	0	2	29.6912	13	1134	13	13	13	13	0	0	2	26.7203	30
DR_001405-RA	83	1096	83	83	83	83	0	0	2	81.1591	45	1096	45	45	45	45	0	0	2	37.3629	14	1096	14	14	14	14	0	0	2	29.7734	47.3333
DR_001406-RA	14	672	14	14	14	14	0	0	2	22.3269	31	672	31	31	31	31	0	0	2	41.9789	8	672	8	8	8	8	0	0	2	27.748	17.6667
DR_001407-RA	12	1410	12	12	12	12	0	0	1	9.12077	22	1410	22	22	22	22	0	0	1	14.1985	14	1410	14	14	14	14	0	0	1	23.143	16
DR_001408-RA	52	1641	52	52	48	48	4	4	1	31.3474	27	1641	27	27	27	27	0	0	1	14.9725	16	1641	16	16	16	16	0	0	1	22.726	31.6667
DR_001409-RA	0	833	0	0	0	0	0	0	4	0	1	833	1	1	1	1	0	0	4	1.09243	0	833	0	0	0	0	0	0	4	0	0.333333
DR_001410-RA	63	1644	63	63	62	62	1	1	2	40.4166	37	1644	37	37	37	37	0	0	2	20.4804	12	1644	12	12	12	12	0	0	2	17.0134	37.3333
DR_001411-RA	68	973	68	68	66	66	2	2	4	72.6943	78	973	78	78	78	78	0	0	4	72.9492	24	973	24	24	24	24	0	0	4	57.4923	56.6667
DR_001412-RA	1	330	1	1	1	1	0	0	2	3.24755	0	330	0	0	0	0	0	0	2	0	0	330	0	0	0	0	0	0	2	0	0.333333
DR_001413-RA	22	2526	22	22	22	22	0	0	2	9.33381	32	2526	32	32	32	32	0	0	2	11.528	12	2526	12	12	12	12	0	0	2	11.0728	22
DR_001414-RA	4	525	4	4	2	2	2	2	3	4.08263	0	525	0	0	0	0	0	0	3	0	0	525	0	0	0	0	0	0	3	0	1.33333
DR_001415-RA	28	1293	28	28	28	28	0	0	2	23.2075	10	1293	10	10	10	10	0	0	2	7.03785	8	1293	8	8	8	8	0	0	2	14.4212	15.3333
DR_001416-RA	16	2667	16	16	16	16	0	0	4	6.42934	49	2667	49	49	49	49	0	0	4	16.7191	19	2667	19	19	19	19	0	0	4	16.6051	28
DR_001417-RA	4	1059	4	4	4	4	0	0	3	4.04793	8	1059	8	8	8	8	0	0	3	6.87437	2	1059	2	2	2	2	0	0	3	4.40195	4.66667
DR_001418-RA	7	204	7	7	4	4	3	3	2	21.0135	9	204	9	9	7	7	2	2	2	31.2253	18	204	18	18	15	15	3	3	2	171.385	11.3333
DR_001419-RA	16	821	16	16	16	16	0	0	3	20.8856	10	821	10	10	10	10	0	0	3	11.084	0	821	0	0	0	0	0	0	3	0	8.66667
DR_001420-RA	83	1043	83	83	82	82	1	1	5	84.2556	75	1043	75	75	64	64	11	11	5	55.8386	46	1043	46	46	46	46	0	0	5	102.798	68
DR_001421-RA	619	675	619	619	617	617	2	2	3	979.605	717	675	717	717	717	717	0	0	3	966.616	196	675	196	196	196	196	0	0	3	676.805	510.667
DR_001422-RA	14	4689	14	14	14	14	0	0	4	3.19976	25	4689	25	25	25	25	0	0	4	4.85175	4	4689	4	4	4	4	0	0	4	1.98834	14.3333
DR_001423-RA	0	1716	0	0	0	0	0	0	5	0	0	1716	0	0	0	0	0	0	5	0	0	1716	0	0	0	0	0	0	5	0	0
DR_001424-RA	22	1377	22	22	22	22	0	0	2	17.1221	22	1377	22	22	22	22	0	0	2	14.5388	8	1377	8	8	8	8	0	0	2	13.5415	17.3333
DR_001425-RA	59	979	59	59	59	59	0	0	4	64.5861	53	979	53	53	53	53	0	0	4	49.2642	20	979	20	20	20	20	0	0	4	47.6166	44
DR_001426-RA	39	1309	39	39	39	39	0	0	4	31.9297	36	1309	36	36	31	31	5	5	4	21.5507	19	1309	19	19	19	19	0	0	4	33.8318	31.3333
DR_001427-RA	8	1341	8	8	8	8	0	0	3	6.39338	31	1341	31	31	31	31	0	0	3	21.0364	0	1341	0	0	0	0	0	0	3	0	13
DR_001428-RA	8	1626	8	8	8	8	0	0	5	5.27277	23	1626	23	23	23	23	0	0	5	12.872	0	1626	0	0	0	0	0	0	5	0	10.3333
DR_001429-RA	0	1137	0	0	0	0	0	0	6	0	1	1137	1	1	1	1	0	0	6	0.800347	0	1137	0	0	0	0	0	0	6	0	0.333333
DR_001430-RA	320	3080	320	320	319	319	1	1	4	110.997	285	3080	285	285	281	281	4	4	4	83.0222	160	3080	160	160	157	157	3	3	4	118.812	255
DR_001431-RA	12	6927	12	12	12	12	0	0	4	1.85655	0	6927	0	0	0	0	0	0	4	0	0	6927	0	0	0	0	0	0	4	0	4
DR_001432-RA	0	573	0	0	0	0	0	0	2	0	4	573	4	4	3	3	1	1	2	4.76437	0	573	0	0	0	0	0	0	2	0	1.33333
DR_001433-RA	25	3813	25	26	25	26	0	0	1	7.30762	18	3813	18	20	18	20	0	0	1	4.77311	1	3813	1	1	1	1	0	0	1	0.611286	14.6667
DR_001434-RA	53	2046	53	53	53	53	0	0	1	27.7613	46	2046	46	46	46	46	0	0	1	20.4593	5	2046	5	5	5	5	0	0	1	5.69608	34.6667
DR_001435-RA	12	1982	12	12	12	12	0	0	3	6.48854	7	1982	7	7	7	7	0	0	3	3.21391	12	1982	12	12	12	12	0	0	3	14.112	10.3333
DR_001436-RA	24	1851	24	24	24	24	0	0	2	13.8955	20	1851	20	20	16	16	4	4	2	7.86597	4	1851	4	4	4	4	0	0	2	5.03692	16
DR_001437-RA	24	1202	24	24	24	24	0	0	3	21.3982	10	1202	10	10	10	10	0	0	3	7.57067	6	1202	6	6	6	6	0	0	3	11.6348	13.3333
DR_001438-RA	29	3513	29	29	29	29	0	0	3	8.84686	16	3513	16	16	16	16	0	0	3	4.14458	6	3513	6	6	6	6	0	0	3	3.98093	17
DR_001439-RA	28	1569	28	28	28	28	0	0	2	19.1251	4	1569	4	4	4	4	0	0	2	2.31993	10	1569	10	10	10	10	0	0	2	14.8555	14
DR_001440-RA	44	2919	44	44	44	44	0	0	4	16.1543	36	2919	36	36	36	36	0	0	4	11.223	8	2919	8	8	8	8	0	0	4	6.38803	29.3333
DR_001441-RA	24	3978	24	24	23	23	1	1	2	6.1963	21	3978	21	21	21	21	0	0	2	4.80389	22	3978	22	22	22	22	0	0	2	12.8905	22.3333
DR_001442-RA	6	875	6	6	6	6	0	0	3	7.34874	22	875	22	22	22	22	0	0	3	22.8799	4	875	4	4	4	4	0	0	3	10.6552	10.6667
DR_001443-RA	7	744	7	7	7	7	0	0	2	10.0831	7	744	7	7	7	7	0	0	2	8.56177	0	744	0	0	0	0	0	0	2	0	4.66667
DR_001444-RA	6	489	6	6	6	6	0	0	1	13.1496	14	489	14	14	14	14	0	0	1	26.053	0	489	0	0	0	0	0	0	1	0	6.66667
DR_001445-RA	21	1071	21	21	21	21	0	0	2	21.0135	51	1071	51	51	51	51	0	0	2	43.3331	24	1071	24	24	21	21	3	3	2	45.7026	32
DR_001446-RA	37	2076	37	37	37	37	0	0	2	19.1005	54	2076	54	54	54	54	0	0	2	23.6704	15	2076	15	15	15	15	0	0	2	16.8413	35.3333
DR_001447-RA	1	1566	1	1	1	1	0	0	3	0.684349	24	1566	24	24	22	22	2	2	3	12.7841	1	1566	1	1	1	1	0	0	3	1.4884	8.66667
DR_001448-RA	18	1908	18	18	18	18	0	0	5	10.1103	24	1908	24	24	24	24	0	0	5	11.4465	2	1908	2	2	2	2	0	0	5	2.44322	14.6667
DR_001449-RA	0	2298	0	0	0	0	0	0	2	0	0	2298	0	0	0	0	0	0	2	0	0	2298	0	0	0	0	0	0	2	0	0
DR_001450-RA	4	2918	4	4	4	4	0	0	12	1.46908	12	2918	12	12	8	8	4	4	12	2.49484	14	2918	14	14	6	6	8	8	12	4.79267	10
DR_001451-RA	18	2037	18	18	16	16	2	2	3	8.4178	17	2037	17	17	16	16	1	1	3	7.14772	8	2037	8	8	8	8	0	0	3	9.15399	14.3333
DR_001452-RA	4	870	4	4	4	4	0	0	4	4.92731	10	870	10	10	6	6	4	4	4	6.27582	4	870	4	4	3	3	1	1	4	8.03736	6
DR_001453-RA	0	900	0	0	0	0	0	0	6	0	0	900	0	0	0	0	0	0	6	0	0	900	0	0	0	0	0	0	6	0	0
DR_001454-RA	1	1773	1	1	1	1	0	0	5	0.604451	4	1773	4	4	4	4	0	0	5	2.053	0	1773	0	0	0	0	0	0	5	0	1.66667
DR_001455-RA	15	1509	15	15	15	15	0	0	9	10.653	29	1509	29	29	28	28	1	1	9	16.8852	4	1509	4	4	4	4	0	0	9	6.17849	16
DR_001456-RA	18	3318	18	18	15	15	3	3	5	4.84489	74	3318	74	74	65	65	9	9	5	17.8269	12	3318	12	12	12	12	0	0	5	8.42978	34.6667
DR_001457-RA	97	4704	97	97	74	74	23	23	6	16.8591	87	4704	87	87	81	81	6	6	6	15.6695	32	4704	32	32	32	32	0	0	6	15.856	72
DR_001458-RA	58	2836	58	58	55	55	3	3	7	20.7838	69	2836	69	69	55	55	14	14	7	17.648	19	2836	19	19	18	18	1	1	7	14.7937	48.6667
DR_001459-RA	63	3780	63	63	63	63	0	0	3	17.8615	70	3780	70	70	70	70	0	0	3	16.8517	20	3780	20	20	15	15	5	5	3	9.24934	51
DR_001460-RA	3	909	3	3	2	2	1	1	4	2.35796	10	909	10	10	10	10	0	0	4	10.0109	0	909	0	0	0	0	0	0	4	0	4.33333
DR_001461-RA	11	1413	11	11	9	9	2	2	5	6.82606	15	1413	15	15	10	10	5	5	5	6.44016	1	1413	1	1	1	1	0	0	5	1.64956	9
DR_001462-RA	12	1248	12	12	12	12	0	0	1	10.3047	2	1248	2	2	2	2	0	0	1	1.45832	2	1248	2	2	2	2	0	0	1	3.73531	5.33333
DR_001463-RA	36	798	36	36	32	32	4	4	4	42.9751	45	798	45	45	44	44	1	1	4	50.1751	16	798	16	16	14	14	2	2	4	40.8918	32.3333
DR_001464-RA	253	1843	253	253	250	250	3	3	6	145.373	325	1843	325	325	313	313	12	12	6	154.546	142	1843	142	142	140	140	2	2	6	177.057	240
DR_001465-RA	10	1455	10	10	10	10	0	0	2	7.36557	28	1455	28	28	28	28	0	0	2	17.5119	2	1455	2	2	2	2	0	0	2	3.2039	13.3333
DR_001466-RA	47	3129	47	47	47	47	0	0	1	16.0976	75	3129	75	75	75	75	0	0	1	21.8119	47	3129	47	47	47	47	0	0	1	35.0109	56.3333
DR_001467-RA	6	1509	6	6	3	3	3	3	2	2.1306	9	1509	9	9	9	9	0	0	2	5.4274	3	1509	3	3	3	3	0	0	2	4.63386	6
DR_001468-RA	9	2218	9	9	9	9	0	0	6	4.34861	16	2218	16	16	16	16	0	0	6	6.56443	1	2218	1	1	0	0	1	1	6	0	8.66667
DR_001469-RA	45	2457	45	45	45	45	0	0	5	19.628	37	2457	37	37	37	37	0	0	5	13.7036	26	2457	26	26	26	26	0	0	5	24.6649	36
DR_001470-RA	44	2208	44	44	44	44	0	0	6	21.3562	65	2208	65	65	65	65	0	0	6	26.7888	28	2208	28	28	28	28	0	0	6	29.5577	45.6667
DR_001471-RA	24	1095	24	24	24	24	0	0	1	23.4891	6	1095	6	6	6	6	0	0	1	4.98627	12	1095	12	12	12	12	0	0	1	25.5434	14
DR_001472-RA	85	567	85	85	85	85	0	0	3	160.659	26	567	26	26	26	26	0	0	3	41.7281	14	567	14	14	14	14	0	0	3	57.5515	41.6667
DR_001473-RA	55	912	55	55	55	55	0	0	3	64.6305	42	912	42	42	42	42	0	0	3	41.9076	17	912	17	17	17	17	0	0	3	43.4476	38
DR_001474-RA	0	633	0	0	0	0	0	0	2	0	10	633	10	10	0	0	10	10	2	0	0	633	0	0	0	0	0	0	2	0	3.33333
DR_001475-RA	28	2382	28	28	28	28	0	0	1	12.5975	14	2382	14	14	14	14	0	0	1	5.34841	14	2382	14	14	14	14	0	0	1	13.6993	18.6667
DR_001476-RA	2	2607	2	2	2	2	0	0	5	0.822164	4	2607	4	4	4	4	0	0	5	1.39623	4	2607	4	4	4	4	0	0	5	3.57627	3.33333
DR_001477-RA	2	1272	2	2	2	2	0	0	2	1.68505	16	1272	16	16	16	16	0	0	2	11.4465	8	1272	8	8	8	8	0	0	2	14.6593	8.66667
DR_001478-RA	9	5835	9	9	9	9	0	0	4	1.65299	2	5835	2	2	2	2	0	0	4	0.311909	3	5835	3	3	3	3	0	0	4	1.19837	4.66667
DR_001479-RA	0	756	0	0	0	0	0	0	1	0	4	756	4	4	4	4	0	0	1	4.81478	0	756	0	0	0	0	0	0	1	0	1.33333
DR_001480-RA	10	417	10	10	10	10	0	0	5	25.7	30	417	30	30	30	30	0	0	5	65.4672	25	417	25	25	25	25	0	0	5	139.738	21.6667
DR_001481-RA	185	1827	185	185	185	185	0	0	1	108.518	215	1827	215	216	215	216	0	0	1	107.586	57	1827	57	57	57	57	0	0	1	72.719	152.333
DR_001482-RA	18	4059	18	18	18	18	0	0	1	4.75251	18	4059	18	18	18	18	0	0	1	4.03545	12	4059	12	12	12	12	0	0	1	6.89086	16
DR_001483-RA	0	439	0	0	0	0	0	0	2	0	5	439	5	5	5	5	0	0	2	10.3644	0	439	0	0	0	0	0	0	2	0	1.66667
DR_001484-RA	40	1152	40	41	40	41	0	0	5	38.1418	47	1152	47	47	47	47	0	0	5	37.1265	37	1152	37	37	37	37	0	0	5	74.8619	41.3333
DR_001485-RA	15	3231	15	15	12	12	3	3	7	3.98028	32	3231	32	32	10	10	22	22	7	2.81645	14	3231	14	14	12	12	2	2	7	8.65676	20.3333
DR_001486-RA	6	1454	6	6	6	6	0	0	3	4.42238	91	1454	91	91	82	82	9	9	3	51.3202	22	1454	22	22	22	22	0	0	3	35.2671	39.6667
DR_001487-RA	38	1168	38	38	38	38	0	0	3	34.8667	80	1168	80	80	80	80	0	0	3	62.3284	28	1168	28	28	28	28	0	0	3	55.8762	48.6667
DR_001488-RA	10	852	10	10	10	10	0	0	2	12.5785	14	852	14	14	14	14	0	0	2	14.953	13	852	13	13	13	13	0	0	2	35.5644	12.3333
DR_001489-RA	26	1182	26	26	26	26	0	0	4	23.5736	58	1182	58	58	58	58	0	0	4	44.6528	37	1182	37	37	37	37	0	0	4	72.9618	40.3333
DR_001490-RA	82	1062	82	82	82	82	0	0	2	82.7483	74	1062	74	74	74	74	0	0	2	63.4083	34	1062	34	34	34	34	0	0	2	74.6218	63.3333
DR_001491-RA	9	1488	9	9	9	9	0	0	1	6.482	2	1488	2	2	2	2	0	0	1	1.22311	0	1488	0	0	0	0	0	0	1	0	3.66667
DR_001492-RA	0	1332	0	0	0	0	0	0	3	0	2	1332	2	2	2	2	0	0	3	1.36636	0	1332	0	0	0	0	0	0	3	0	0.666667
DR_001493-RA	6	663	6	6	6	6	0	0	4	9.69856	6	663	6	6	6	6	0	0	4	8.23524	0	663	0	0	0	0	0	0	4	0	4
DR_001494-RA	26	5748	26	26	26	26	0	0	8	4.84759	35	5748	35	35	35	35	0	0	8	5.54102	4	5748	4	4	4	4	0	0	8	1.62201	21.6667
DR_001495-RA	46	2535	46	48	45	47	1	1	7	19.8696	73	2535	73	76	73	76	0	0	7	27.2819	61	2535	61	61	61	61	0	0	7	56.0871	60
DR_001496-RA	19	1841	19	19	19	19	0	0	3	11.0604	30	1841	30	30	30	30	0	0	3	14.8288	4	1841	4	4	4	4	0	0	3	5.06428	17.6667
DR_001497-RA	15	1407	15	15	11	11	4	4	4	8.37853	23	1407	23	23	23	23	0	0	4	14.8755	10	1407	10	10	10	10	0	0	4	16.566	16
DR_001498-RA	28	1011	28	28	27	27	1	1	3	28.6208	0	1011	0	0	0	0	0	0	3	0	4	1011	4	4	0	0	4	4	3	0	10.6667
DR_001499-RA	14	1341	14	14	14	14	0	0	3	11.1884	25	1341	25	25	25	25	0	0	3	16.9648	19	1341	19	19	19	19	0	0	3	33.0245	19.3333
DR_001500-RA	68	1676	68	68	68	68	0	0	2	43.4815	19	1676	19	19	19	19	0	0	2	10.3162	4	1676	4	4	4	4	0	0	2	5.56285	30.3333
DR_001501-RA	3	252	3	3	3	3	0	0	1	12.7582	0	252	0	0	0	0	0	0	1	0	1	252	1	1	1	1	0	0	1	9.24934	1.33333
DR_001502-RA	9	1574	9	9	9	9	0	0	5	6.12784	22	1574	22	22	22	22	0	0	5	12.7191	8	1574	8	8	8	8	0	0	5	11.8467	13
DR_001503-RA	0	936	0	0	0	0	0	0	2	0	14	936	14	14	14	14	0	0	2	13.611	4	936	4	4	3	3	1	1	2	7.47062	6
DR_001504-RA	15	1895	15	15	15	15	0	0	3	8.48304	12	1895	12	12	12	12	0	0	3	5.7625	4	1895	4	4	4	4	0	0	3	4.91997	10.3333
DR_001505-RA	7	1821	7	7	7	7	0	0	1	4.11962	12	1821	12	12	12	12	0	0	1	5.99667	4	1821	4	4	4	4	0	0	1	5.1199	7.66667
DR_001506-RA	29	1599	29	29	29	29	0	0	4	19.4365	6	1599	6	6	6	6	0	0	4	3.41461	10	1599	10	10	10	10	0	0	4	14.5768	15
DR_001507-RA	4	1872	4	4	4	4	0	0	1	2.28994	16	1872	16	16	16	16	0	0	1	7.77773	2	1872	2	2	2	2	0	0	1	2.49021	7.33333
DR_001508-RA	20	3237	20	20	20	20	0	0	1	6.62151	50	3237	50	50	50	50	0	0	1	14.0561	10	3237	10	10	10	10	0	0	1	7.2006	26.6667
DR_001509-RA	4	372	4	4	2	2	2	2	4	5.76178	6	372	6	6	6	6	0	0	4	14.6773	6	372	6	6	6	6	0	0	4	37.5941	5.33333
DR_001510-RA	16	1309	16	16	16	16	0	0	2	13.0994	13	1309	13	13	13	13	0	0	2	9.03738	3	1309	3	3	3	3	0	0	2	5.34187	10.6667
DR_001511-RA	20	1187	20	20	20	20	0	0	3	18.0571	2	1187	2	2	2	2	0	0	3	1.53327	14	1187	14	14	14	14	0	0	3	27.4909	12
DR_001512-RA	18	1710	18	18	18	18	0	0	2	11.281	10	1710	10	10	10	10	0	0	2	5.3216	2	1710	2	2	2	2	0	0	2	2.72612	10
DR_001513-RA	0	1155	0	0	0	0	0	0	6	0	2	1155	2	2	1	1	1	1	6	0.787874	1	1155	1	1	1	1	0	0	6	2.01804	1
DR_001514-RA	4	1440	4	4	1	1	3	3	4	0.74423	11	1440	11	11	6	6	5	5	4	3.79164	0	1440	0	0	0	0	0	0	4	0	5
DR_001515-RA	39	3027	39	39	39	39	0	0	7	13.8077	13	3027	13	13	13	13	0	0	7	3.90814	4	3027	4	4	4	4	0	0	7	3.08006	18.6667
DR_001516-RA	7	1032	7	7	7	7	0	0	2	7.26922	19	1032	19	19	19	19	0	0	2	16.7538	0	1032	0	0	0	0	0	0	2	0	8.66667
DR_001517-RA	43	1824	43	43	43	43	0	0	2	25.2646	46	1824	46	46	46	46	0	0	2	22.9494	11	1824	11	11	11	11	0	0	2	14.0566	33.3333
DR_001518-RA	0	567	0	0	0	0	0	0	2	0	16	567	16	16	16	16	0	0	2	25.6789	2	567	2	2	2	2	0	0	2	8.22164	6
DR_001519-RA	4	904	4	4	4	4	0	0	2	4.74199	5	904	5	5	5	5	0	0	2	5.03315	0	904	0	0	0	0	0	0	2	0	3
DR_001520-RA	43	1153	43	43	43	43	0	0	3	39.9677	60	1153	60	60	59	59	1	1	3	46.5652	42	1153	42	42	40	40	2	2	3	80.8615	48.3333
DR_001521-RA	22	1845	22	22	22	22	0	0	1	12.779	36	1845	36	36	36	36	0	0	1	17.756	10	1845	10	10	10	10	0	0	1	12.6332	22.6667
DR_001522-RA	4	1509	4	4	4	4	0	0	3	2.8408	22	1509	22	22	22	22	0	0	3	13.267	6	1509	6	6	6	6	0	0	3	9.26773	10.6667
DR_001523-RA	6	747	6	6	6	6	0	0	1	8.60796	11	747	11	11	11	11	0	0	1	13.4002	0	747	0	0	0	0	0	0	1	0	5.66667
DR_001524-RA	49	2133	49	49	48	48	1	1	2	24.1168	20	2133	20	20	20	20	0	0	2	8.53253	4	2133	4	4	4	4	0	0	2	4.371	24.3333
DR_001525-RA	15	1899	15	15	15	15	0	0	1	8.46517	12	1899	12	12	12	12	0	0	1	5.75036	2	1899	2	2	2	2	0	0	1	2.4548	9.66667
DR_001526-RA	8	906	8	8	8	8	0	0	1	9.46305	2	906	2	2	2	2	0	0	1	2.00882	2	906	2	2	2	2	0	0	1	5.14533	4
DR_001527-RA	15	744	15	15	15	15	0	0	2	21.6067	18	744	18	18	18	18	0	0	2	22.016	15	744	15	15	15	15	0	0	2	46.9926	16
DR_001528-RA	56	3321	56	56	56	56	0	0	5	18.0713	54	3321	54	54	54	54	0	0	5	14.7967	17	3321	17	19	17	19	0	0	5	13.3351	42.3333
DR_001529-RA	4	642	4	4	4	4	0	0	3	6.6772	4	642	4	4	4	4	0	0	3	5.66975	3	642	3	3	3	3	0	0	3	10.8917	3.66667
DR_001530-RA	16	1896	16	16	16	16	0	0	3	9.0438	18	1896	18	18	18	18	0	0	3	8.63919	6	1896	6	6	6	6	0	0	3	7.37606	13.3333
DR_001531-RA	20	2667	20	20	20	20	0	0	6	8.03668	24	2667	24	24	24	24	0	0	6	8.18892	2	2667	2	2	2	2	0	0	6	1.74791	15.3333
DR_001532-RA	2	501	2	2	2	2	0	0	3	4.27821	6	501	6	6	6	6	0	0	3	10.8981	9	501	9	9	9	9	0	0	3	41.8713	5.66667
DR_001533-RA	8	2568	8	8	8	8	0	0	2	3.3386	4	2568	4	4	4	4	0	0	2	1.41744	2	2568	2	2	2	2	0	0	2	1.81529	4.66667
DR_001534-RA	2	990	2	2	2	2	0	0	1	2.16503	6	990	6	6	6	6	0	0	1	5.51512	4	990	4	4	4	4	0	0	1	9.41751	4
DR_001535-RA	46	2847	46	46	46	46	0	0	2	17.3157	47	2847	47	47	47	47	0	0	2	15.0227	20	2847	20	21	20	21	0	0	2	17.1927	37.6667
DR_001536-RA	7	2127	7	7	7	7	0	0	6	3.52696	27	2127	27	27	21	21	6	6	6	8.98443	4	2127	4	4	4	4	0	0	6	4.38333	12.6667
DR_001537-RA	52	1148	52	52	52	52	0	0	3	48.5435	41	1148	41	41	41	41	0	0	3	32.4998	22	1148	22	22	22	22	0	0	3	44.6675	38.3333
DR_001538-RA	45	2071	45	45	45	45	0	0	5	23.2864	99	2071	99	99	99	99	0	0	5	43.5005	20	2071	20	20	20	20	0	0	5	22.5093	54.6667
DR_001539-RA	178	3990	178	178	178	178	0	0	9	47.8098	138	3990	138	138	138	138	0	0	9	31.4735	60	3990	60	60	60	60	0	0	9	35.0501	125.333
DR_001540-RA	54	1809	54	57	54	56	0	1	4	33.1756	64	1809	64	64	64	64	0	0	4	32.1944	24	1809	24	24	24	24	0	0	4	30.9232	47.3333
DR_001541-RA	4	1530	4	4	4	4	0	0	2	2.80181	24	1530	24	24	24	24	0	0	2	14.2744	0	1530	0	0	0	0	0	0	2	0	9.33333
DR_001542-RA	72	6288	72	72	72	72	0	0	4	12.2713	120	6288	120	120	118	118	2	2	4	17.0769	40	6288	40	40	35	35	5	5	4	12.9738	77.3333
DR_001543-RA	94	2390	94	94	94	94	0	0	5	42.1502	91	2390	91	91	91	91	0	0	5	34.6483	23	2390	23	23	23	23	0	0	5	22.4306	69.3333
DR_001544-RA	20	1215	20	20	20	20	0	0	1	17.641	18	1215	18	18	18	18	0	0	1	13.4814	6	1215	6	8	6	8	0	0	1	15.3471	14.6667
DR_001545-RA	17	1121	17	17	17	17	0	0	2	16.2522	19	1121	19	19	19	19	0	0	2	15.4236	6	1121	6	6	6	6	0	0	2	12.4755	14
DR_001546-RA	25	1679	25	25	25	25	0	0	2	15.9573	2	1679	2	2	2	2	0	0	2	1.08397	7	1679	7	7	7	7	0	0	2	9.71759	11.3333
DR_001547-RA	12	1221	12	12	12	12	0	0	3	10.5326	10	1221	10	10	10	10	0	0	3	7.45286	26	1221	26	26	22	22	4	4	3	41.997	16
DR_001548-RA	36	1164	36	36	33	33	3	3	4	30.383	14	1164	14	14	14	14	0	0	4	10.9449	11	1164	11	11	11	11	0	0	4	22.0268	20.3333
DR_001549-RA	304	1036	304	304	296	296	8	8	5	306.197	187	1036	187	188	183	184	4	4	5	161.621	127	1036	127	127	121	121	6	6	5	272.231	206
DR_001550-RA	22	1557	22	22	22	22	0	0	2	15.1427	15	1557	15	15	15	15	0	0	2	8.7668	8	1557	8	8	8	8	0	0	2	11.976	15
DR_001551-RA	302	1572	302	303	299	300	3	3	6	204.521	256	1572	256	256	256	256	0	0	6	148.192	159	1572	159	159	137	137	22	22	6	203.132	239
DR_001552-RA	11	294	11	11	11	11	0	0	2	40.0973	0	294	0	0	0	0	0	0	2	0	7	294	7	7	7	7	0	0	2	55.496	6
DR_001553-RA	0	1257	0	0	0	0	0	0	2	0	10	1257	10	10	10	10	0	0	2	7.23941	2	1257	2	2	2	2	0	0	2	3.70857	4
DR_001554-RA	24	1452	24	24	24	24	0	0	2	17.7139	4	1452	4	4	4	4	0	0	2	2.50687	6	1452	6	6	6	6	0	0	2	9.63155	11.3333
DR_001555-RA	222	3378	222	225	168	171	54	54	14	54.2508	173	3378	173	174	142	143	31	31	14	38.5226	63	3378	63	64	59	60	4	4	14	41.4002	152.667
DR_001556-RA	9	551	9	9	4	4	5	5	2	7.77997	6	551	6	7	4	5	2	2	2	8.25766	2	551	2	2	2	2	0	0	2	8.46038	5.66667
DR_001557-RA	38	2564	38	38	38	38	0	0	2	15.8831	39	2564	39	39	39	39	0	0	2	13.8416	15	2564	15	15	15	15	0	0	2	13.6359	30.6667
DR_001558-RA	0	189	0	0	0	0	0	0	3	0	0	189	0	0	0	0	0	0	3	0	0	189	0	0	0	0	0	0	3	0	0
DR_001559-RA	0	474	0	0	0	0	0	0	3	0	0	474	0	0	0	0	0	0	3	0	0	474	0	0	0	0	0	0	3	0	0
DR_001560-RA	18	969	18	18	18	18	0	0	3	19.9076	35	969	35	35	35	35	0	0	3	32.8687	6	969	6	6	6	6	0	0	3	14.4324	19.6667
DR_001561-RA	43	3801	43	45	43	45	0	0	11	12.6877	6	3801	6	6	6	6	0	0	11	1.43646	2	3801	2	2	2	2	0	0	11	1.22643	17
DR_001562-RA	50	3204	50	51	50	51	0	0	2	17.0587	39	3204	39	40	39	40	0	0	2	11.3607	3	3204	3	3	3	3	0	0	2	2.18243	30.6667
DR_001563-RA	68	2077	68	68	68	68	0	0	4	35.0866	58	2077	58	58	58	58	0	0	4	25.4115	20	2077	20	20	19	19	1	1	4	21.322	48.6667
DR_001564-RA	76	2052	76	76	76	76	0	0	3	39.6923	57	2052	57	57	57	57	0	0	3	25.2776	43	2052	43	43	43	43	0	0	3	48.843	58.6667
DR_001565-RA	3	694	3	3	3	3	0	0	3	4.63267	10	694	10	10	10	10	0	0	3	13.1123	4	694	4	4	4	4	0	0	3	13.4342	5.66667
DR_001566-RA	54	1397	54	57	54	57	0	0	6	43.7268	102	1397	102	107	101	106	1	1	6	69.0475	27	1397	27	29	27	29	0	0	6	48.3852	61
DR_001567-RA	0	1371	0	0	0	0	0	0	2	0	12	1371	12	12	12	12	0	0	2	7.96494	3	1371	3	3	3	3	0	0	2	5.10029	5
DR_001568-RA	14	1476	14	14	14	14	0	0	2	10.1651	27	1476	27	27	25	25	2	2	2	15.4132	12	1476	12	12	12	12	0	0	2	18.9499	17.6667
DR_001569-RA	62	2731	62	62	62	62	0	0	6	24.3299	97	2731	97	97	97	97	0	0	6	32.3213	18	2731	18	18	18	18	0	0	6	15.3625	59
DR_001570-RA	244	1270	244	244	244	244	0	0	5	205.9	301	1270	301	301	301	301	0	0	5	215.676	94	1270	94	94	94	94	0	0	5	172.518	213
DR_001571-RA	92	1572	92	92	92	92	0	0	3	62.7198	135	1572	135	135	135	135	0	0	3	78.1484	27	1572	27	27	27	27	0	0	3	40.0334	84.6667
DR_001572-RA	40	1141	40	40	40	40	0	0	3	37.5702	13	1141	13	13	13	13	0	0	3	10.368	6	1141	6	6	6	6	0	0	3	12.2568	19.6667
DR_001573-RA	34	1435	34	37	31	34	3	3	5	25.392	10	1435	10	12	9	11	1	1	5	6.97557	8	1435	8	8	8	8	0	0	5	12.9942	17.3333
DR_001574-RA	26	2988	26	26	26	26	0	0	3	9.32529	9	2988	9	9	9	9	0	0	3	2.74095	4	2988	4	4	4	4	0	0	3	3.12026	13
DR_001575-RA	6	708	6	6	6	6	0	0	1	9.08213	1	708	1	1	1	1	0	0	1	1.2853	0	708	0	0	0	0	0	0	1	0	2.33333
DR_001576-RA	0	1383	0	0	0	0	0	0	4	0	2	1383	2	2	2	2	0	0	4	1.31597	0	1383	0	0	0	0	0	0	4	0	0.666667
DR_001577-RA	0	777	0	0	0	0	0	0	3	0	6	777	6	6	6	6	0	0	3	7.02698	0	777	0	0	0	0	0	0	3	0	2
DR_001578-RA	9	1056	9	9	9	9	0	0	3	9.13373	20	1056	20	20	20	20	0	0	3	17.2347	14	1056	14	14	14	14	0	0	3	30.9012	14.3333
DR_001579-RA	42	821	42	42	42	42	0	0	3	54.8246	40	821	40	40	40	40	0	0	3	44.3359	20	821	20	20	20	20	0	0	3	56.7804	34
DR_001580-RA	20	385	20	20	20	20	0	0	3	55.6722	17	385	17	17	15	15	2	2	3	35.4543	8	385	8	8	8	8	0	0	3	48.4329	15
DR_001581-RA	19	561	19	19	19	19	0	0	4	36.2961	20	561	20	20	16	16	4	4	4	25.9535	14	561	14	14	14	14	0	0	4	58.167	17.6667
DR_001582-RA	72	3164	72	72	66	66	6	6	8	22.3551	74	3164	74	74	71	71	3	3	8	20.4202	37	3164	37	37	22	22	15	15	8	16.2068	61
DR_001583-RA	59	1904	59	59	59	59	0	0	3	33.2089	48	1904	48	48	48	48	0	0	3	22.941	12	1904	12	12	12	12	0	0	3	14.6901	39.6667
DR_001584-RA	8	2019	8	8	8	8	0	0	1	4.24642	8	2019	8	8	8	8	0	0	1	3.60572	2	2019	2	2	2	2	0	0	1	2.3089	6
DR_001585-RA	20	864	20	20	20	20	0	0	3	24.8077	2	864	2	2	2	2	0	0	3	2.10647	2	864	2	2	2	2	0	0	3	5.39545	8
DR_001586-RA	0	1149	0	0	0	0	0	0	6	0	0	1149	0	0	0	0	0	0	6	0	6	1149	6	6	6	6	0	0	6	12.1715	2
DR_001587-RA	17	3384	17	17	17	17	0	0	5	5.38379	19	3384	19	19	19	19	0	0	5	5.10931	2	3384	2	2	2	2	0	0	5	1.37756	12.6667
DR_001588-RA	23	3750	23	23	23	23	0	0	5	6.57304	7	3750	7	7	7	7	0	0	5	1.69866	8	3750	8	8	8	8	0	0	5	4.97245	12.6667
DR_001589-RA	24	1593	24	24	24	24	0	0	2	16.146	10	1593	10	10	10	10	0	0	2	5.71246	0	1593	0	0	0	0	0	0	2	0	11.3333
DR_001590-RA	67	1715	67	67	67	67	0	0	3	41.8678	85	1715	85	85	85	85	0	0	3	45.1018	58	1715	58	60	58	60	0	0	3	81.5452	70
DR_001591-RA	99	1023	99	99	99	99	0	0	3	103.712	103	1023	103	103	103	103	0	0	3	91.6221	63	1023	63	63	63	63	0	0	3	143.541	88.3333
DR_001592-RA	0	1407	0	0	0	0	0	0	2	0	15	1407	15	15	15	15	0	0	2	9.70143	4	1407	4	4	4	4	0	0	2	6.62639	6.33333
DR_001593-RA	18	2625	18	18	18	18	0	0	4	7.34874	19	2625	19	19	19	19	0	0	4	6.58663	14	2625	14	14	14	14	0	0	4	12.4311	17
DR_001594-RA	24	1694	24	24	24	24	0	0	6	15.1833	15	1694	15	15	15	15	0	0	6	8.0578	21	1694	21	21	21	21	0	0	6	28.8946	20
DR_001595-RA	1	597	1	1	1	1	0	0	2	1.79513	9	597	9	9	9	9	0	0	2	13.7185	0	597	0	0	0	0	0	0	2	0	3.33333
DR_001596-RA	15	1038	15	15	15	15	0	0	1	15.4869	12	1038	12	12	12	12	0	0	1	10.5202	6	1038	6	6	6	6	0	0	1	13.473	11
DR_001597-RA	24	1065	24	24	24	24	0	0	3	24.1508	4	1065	4	4	4	4	0	0	3	3.41782	4	1065	4	4	4	4	0	0	3	8.75431	10.6667
DR_001598-RA	6	1965	6	6	6	6	0	0	6	3.27234	17	1965	17	17	11	11	6	6	6	5.09412	1	1965	1	1	1	1	0	0	6	1.18618	8
DR_001599-RA	12	939	12	12	12	12	0	0	2	13.6957	15	939	15	15	15	15	0	0	2	14.5366	5	939	5	5	5	5	0	0	2	12.4113	10.6667
DR_001600-RA	26	1792	26	26	25	25	1	1	4	14.951	59	1792	59	59	59	59	0	0	4	29.9607	6	1792	6	6	6	6	0	0	4	7.80413	30.3333
DR_001601-RA	10	534	10	10	10	10	0	0	1	20.0691	15	534	15	15	15	15	0	0	1	25.5616	5	534	5	5	5	5	0	0	1	21.8243	10
DR_001602-RA	0	873	0	0	0	0	0	0	3	0	0	873	0	0	0	0	0	0	3	0	0	873	0	0	0	0	0	0	3	0	0
DR_001603-RA	48	4280	48	53	48	53	0	0	9	13.2709	46	4280	46	48	46	48	0	0	9	10.2055	25	4280	25	25	25	25	0	0	9	13.6147	39.6667
DR_001604-RA	18	894	18	18	18	18	0	0	2	21.5777	16	894	16	16	16	16	0	0	2	16.2863	2	894	2	2	2	2	0	0	2	5.21439	12
DR_001605-RA	50	1318	50	50	50	50	0	0	2	40.6559	103	1318	103	108	103	108	0	0	2	74.5671	23	1318	23	26	23	26	0	0	2	45.98	58.6667
DR_001606-RA	64	5082	64	65	64	65	0	0	6	13.7072	30	5082	30	30	30	30	0	0	6	5.37187	4	5082	4	4	4	4	0	0	6	1.83458	32.6667
DR_001607-RA	51	659	51	51	48	48	3	3	4	78.0594	27	659	27	27	27	27	0	0	4	37.2835	18	659	18	18	18	18	0	0	4	63.6647	32
DR_001608-RA	41	2061	41	41	25	25	16	16	7	12.9996	56	2061	56	56	46	46	10	10	7	20.3104	16	2061	16	16	16	16	0	0	7	18.0948	37.6667
DR_001609-RA	2	360	2	2	2	2	0	0	1	5.95384	1	360	1	1	1	1	0	0	1	2.52776	1	360	1	1	1	1	0	0	1	6.47454	1.33333
DR_001610-RA	3	825	3	3	3	3	0	0	2	3.89706	0	825	0	0	0	0	0	0	2	0	0	825	0	0	0	0	0	0	2	0	1
DR_001611-RA	15	891	15	16	14	15	1	1	4	18.0419	3	891	3	3	3	3	0	0	4	3.06395	5	891	5	5	5	5	0	0	4	13.0799	7.66667
DR_001612-RA	50	3236	50	50	50	50	0	0	3	16.5589	54	3236	54	54	53	53	1	1	3	14.9041	12	3236	12	12	12	12	0	0	3	8.64339	38.6667
DR_001613-RA	14	1959	14	14	14	14	0	0	3	7.65884	14	1959	14	14	14	14	0	0	3	6.50328	21	1959	21	21	19	19	2	2	3	22.6064	16.3333
DR_001614-RA	38	1609	38	38	38	38	0	0	2	25.3103	57	1609	57	57	55	55	2	2	2	31.1061	33	1609	33	33	33	33	0	0	2	47.8045	42.6667
DR_001615-RA	28	1975	28	28	27	27	1	1	4	14.651	22	1975	22	22	22	22	0	0	4	10.1366	18	1975	18	18	18	18	0	0	4	21.243	22.6667
DR_001616-RA	0	210	0	0	0	0	0	0	2	0	14	210	14	14	8	8	6	6	2	34.6664	0	210	0	0	0	0	0	0	2	0	4.66667
DR_001617-RA	27	1647	27	28	27	28	0	0	3	18.2194	4	1647	4	4	4	4	0	0	3	2.21007	22	1647	22	22	22	22	0	0	3	31.1344	17.6667
DR_001618-RA	57	3222	57	57	42	42	15	15	9	13.9699	49	3222	49	49	41	41	8	8	9	11.5797	30	3222	30	30	27	27	3	3	9	19.5321	45.3333
DR_001619-RA	4	1530	4	4	3	3	1	1	5	2.10135	16	1530	16	16	16	16	0	0	5	9.51628	2	1530	2	2	2	2	0	0	5	3.04684	7.33333
DR_001620-RA	30	1170	30	30	30	30	0	0	4	27.4793	13	1170	13	13	13	13	0	0	4	10.111	2	1170	2	2	2	2	0	0	4	3.98433	15
DR_001621-RA	45	801	45	45	45	45	0	0	1	60.2073	18	801	18	18	18	18	0	0	1	20.4493	8	801	8	8	8	8	0	0	1	23.2792	23.6667
DR_001622-RA	0	1101	0	0	0	0	0	0	1	0	3	1101	3	3	3	3	0	0	1	2.47955	0	1101	0	0	0	0	0	0	1	0	1
DR_001623-RA	13	2982	13	13	13	13	0	0	4	4.67203	8	2982	8	8	8	8	0	0	4	2.4413	4	2982	4	4	2	2	2	2	4	1.56327	8.33333
DR_001624-RA	24	1209	24	24	24	24	0	0	1	21.2743	6	1209	6	6	6	6	0	0	1	4.5161	7	1209	7	7	7	7	0	0	1	13.4953	12.3333
DR_001625-RA	151	2724	151	151	139	139	12	12	4	54.6861	188	2724	188	188	171	171	17	17	4	57.1252	82	2724	82	82	69	69	13	13	4	59.0409	140.333
DR_001626-RA	77	1494	77	77	77	77	0	0	4	55.2344	49	1494	49	49	49	49	0	0	4	29.8459	20	1494	20	20	20	20	0	0	4	31.2026	48.6667
DR_001627-RA	69	1215	69	69	69	69	0	0	3	60.8615	89	1215	89	89	89	89	0	0	3	66.658	27	1215	27	27	27	27	0	0	3	51.7963	61.6667
DR_001628-RA	12	2820	12	12	12	12	0	0	7	4.56039	12	2820	12	12	12	12	0	0	7	3.87232	0	2820	0	0	0	0	0	0	7	0	8
DR_001629-RA	49	999	49	50	49	50	0	0	4	53.6382	22	999	22	23	21	22	1	1	4	20.0399	20	999	20	20	18	18	2	2	4	41.997	30.3333
DR_001630-RA	33	3294	33	33	33	33	0	0	3	10.7364	61	3294	61	61	61	61	0	0	3	16.8517	26	3294	26	26	26	26	0	0	3	18.3976	40
DR_001631-RA	45	693	45	45	34	34	11	11	4	52.5793	22	693	22	22	16	16	6	6	4	21.01	10	693	10	10	6	6	4	4	4	20.1804	25.6667
DR_001632-RA	12	3249	12	12	12	12	0	0	4	3.95823	52	3249	52	52	52	52	0	0	4	14.5644	10	3249	10	10	10	10	0	0	4	7.174	24.6667
DR_001633-RA	16	654	16	16	16	16	0	0	3	26.2187	3	654	3	3	3	3	0	0	3	4.17429	0	654	0	0	0	0	0	0	3	0	6.33333
DR_001634-RA	8	1572	8	8	8	8	0	0	2	5.4539	0	1572	0	0	0	0	0	0	2	0	0	1572	0	0	0	0	0	0	2	0	2.66667
DR_001635-RA	31	2696	31	31	31	31	0	0	5	12.3229	16	2696	16	16	16	16	0	0	5	5.40056	14	2696	14	14	14	14	0	0	5	12.1037	20.3333
DR_001636-RA	32	6567	32	32	32	32	0	0	5	5.22219	58	6567	58	58	58	58	0	0	5	8.03711	24	6567	24	24	24	24	0	0	5	8.51835	38
DR_001637-RA	1	279	1	1	1	1	0	0	1	3.84119	2	279	2	2	2	2	0	0	1	6.52326	0	279	0	0	0	0	0	0	1	0	1
DR_001638-RA	4	1740	4	4	4	4	0	0	3	2.46366	4	1740	4	4	4	4	0	0	3	2.09194	2	1740	2	2	2	2	0	0	3	2.67912	3.33333
DR_001639-RA	98	2098	98	98	98	98	0	0	5	50.0599	60	2098	60	60	60	60	0	0	5	26.0246	30	2098	30	30	30	30	0	0	5	33.3294	62.6667
DR_001640-RA	16	876	16	16	6	6	10	10	6	7.34035	31	876	31	31	25	25	6	6	6	25.9702	12	876	12	12	12	12	0	0	6	31.9292	19.6667
DR_001641-RA	594	3576	594	603	581	590	13	13	12	176.817	553	3576	553	562	550	559	3	3	12	142.25	162	3576	162	168	158	164	4	4	12	106.895	436.333
DR_001642-RA	28	1408	28	29	28	29	0	0	2	22.0732	9	1408	9	9	9	9	0	0	2	5.81672	16	1408	16	17	16	17	0	0	2	28.1422	17.6667
DR_001643-RA	40	1269	40	40	40	40	0	0	2	33.7806	71	1269	71	71	71	71	0	0	2	50.9138	23	1269	23	23	23	23	0	0	2	42.2452	44.6667
DR_001644-RA	18	568	18	18	18	18	0	0	2	33.962	15	568	15	15	15	15	0	0	2	24.0315	2	568	2	2	2	2	0	0	2	8.20716	11.6667
DR_001645-RA	13	2586	13	13	13	13	0	0	2	5.38746	4	2586	4	4	4	4	0	0	2	1.40757	23	2586	23	23	23	23	0	0	2	20.7305	13.3333
DR_001646-RA	4	1167	4	4	4	4	0	0	1	3.67332	10	1167	10	10	10	10	0	0	1	7.79772	4	1167	4	4	4	4	0	0	1	7.98915	6
DR_001647-RA	82	1392	82	82	82	82	0	0	3	63.1312	93	1392	93	93	93	93	0	0	3	60.797	31	1392	31	31	31	31	0	0	3	51.9079	68.6667
DR_001648-RA	16	876	16	16	16	16	0	0	2	19.5743	15	876	15	15	15	15	0	0	2	15.5821	12	876	12	12	12	12	0	0	2	31.9292	14.3333
DR_001649-RA	32	809	32	32	32	32	0	0	3	42.3907	38	809	38	38	36	36	2	2	3	40.4942	6	809	6	6	6	6	0	0	3	17.2868	25.3333
DR_001650-RA	14	846	14	14	14	14	0	0	2	17.7348	10	846	10	10	10	10	0	0	2	10.7564	6	846	6	6	6	6	0	0	2	16.5307	10
DR_001651-RA	17	876	17	17	17	17	0	0	3	20.7977	1	876	1	1	1	1	0	0	3	1.03881	6	876	6	6	6	6	0	0	3	15.9646	8
DR_001652-RA	15	1152	15	15	15	15	0	0	2	13.9543	49	1152	49	49	49	49	0	0	2	38.7064	27	1152	27	27	27	27	0	0	2	54.6289	30.3333
DR_001653-RA	185	1088	185	185	180	180	5	5	4	177.302	134	1088	134	134	133	133	1	1	4	111.24	62	1088	62	62	60	60	2	2	4	128.539	127
DR_001654-RA	0	669	0	0	0	0	0	0	2	0	2	669	2	2	2	2	0	0	2	2.72046	10	669	10	10	6	6	4	4	2	20.9043	4
DR_001655-RA	11	516	11	11	11	11	0	0	1	22.8461	8	516	8	8	8	8	0	0	1	14.1084	0	516	0	0	0	0	0	0	1	0	6.33333
DR_001656-RA	8	1320	8	8	8	8	0	0	4	6.4951	22	1320	22	22	22	22	0	0	4	15.1666	8	1320	8	8	8	8	0	0	4	14.1263	12.6667
DR_001657-RA	12	1038	12	12	12	12	0	0	6	12.3895	13	1038	13	13	13	13	0	0	6	11.3968	2	1038	2	2	2	2	0	0	6	4.49101	9
DR_001658-RA	13	552	13	13	13	13	0	0	1	25.2391	7	552	7	7	7	7	0	0	1	11.5398	0	552	0	0	0	0	0	0	1	0	6.66667
DR_001659-RA	18	2445	18	18	18	18	0	0	3	7.88975	47	2445	47	47	47	47	0	0	3	17.4927	2	2445	2	2	2	2	0	0	3	1.90661	22.3333
DR_001660-RA	8	822	8	9	8	9	0	0	2	11.7338	11	822	11	11	10	10	1	1	2	11.0705	2	822	2	2	2	2	0	0	2	5.67113	7
DR_001661-RA	124	3928	124	124	124	124	0	0	2	33.8314	87	3928	87	87	87	87	0	0	2	20.1552	48	3928	48	48	48	48	0	0	2	28.4827	86.3333
DR_001662-RA	12	573	12	12	9	9	3	3	5	16.8328	2	573	2	2	2	2	0	0	5	3.17625	0	573	0	0	0	0	0	0	5	0	4.66667
DR_001663-RA	14	1470	14	14	14	14	0	0	2	10.2066	23	1470	23	23	22	22	1	1	2	13.619	5	1470	5	5	5	5	0	0	2	7.92801	14
DR_001664-RA	4	1098	4	4	4	4	0	0	6	3.90416	2	1098	2	2	2	2	0	0	6	1.65755	3	1098	3	3	3	3	0	0	6	6.3684	3
DR_001665-RA	0	1173	0	0	0	0	0	0	5	0	0	1173	0	0	0	0	0	0	5	0	0	1173	0	0	0	0	0	0	5	0	0
DR_001666-RA	74	2085	74	74	74	74	0	0	9	38.036	81	2085	81	81	81	81	0	0	9	35.3523	34	2085	34	34	34	34	0	0	9	38.0088	63
DR_001667-RA	30	878	30	30	30	30	0	0	4	36.6181	32	878	32	32	31	31	1	1	4	32.1296	1	878	1	1	1	1	0	0	4	2.65471	21
DR_001668-RA	34	2427	34	34	34	34	0	0	2	15.0134	22	2427	22	22	22	22	0	0	2	8.24882	26	2427	26	26	26	26	0	0	2	24.9698	27.3333
DR_001669-RA	28	858	28	28	28	28	0	0	3	34.9736	33	858	33	33	32	32	1	1	3	33.9392	2	858	2	2	2	2	0	0	3	5.43318	21
DR_001670-RA	7	978	7	7	7	7	0	0	1	7.67059	13	978	13	13	13	13	0	0	1	12.096	6	978	6	6	6	6	0	0	1	14.2996	8.66667
DR_001671-RA	76	1712	76	76	76	76	0	0	2	47.5751	105	1712	105	105	105	105	0	0	2	55.8116	42	1712	42	42	42	42	0	0	2	57.1817	74.3333
DR_001672-RA	24	1071	24	24	23	23	1	1	1	23.0148	11	1071	11	11	11	11	0	0	1	9.34635	4	1071	4	4	4	4	0	0	1	8.70526	13
DR_001673-RA	252	1868	252	252	213	213	39	39	4	122.2	251	1868	251	251	211	211	40	40	4	102.788	79	1868	79	79	58	58	21	21	4	72.3706	194
DR_001674-RA	2	675	2	2	2	2	0	0	2	3.17538	4	675	4	4	4	4	0	0	2	5.39256	4	675	4	4	4	4	0	0	2	13.8123	3.33333
DR_001675-RA	42	1623	42	42	42	42	0	0	2	27.7332	30	1623	30	30	30	30	0	0	2	16.8206	10	1623	10	10	10	10	0	0	2	14.3613	27.3333
DR_001676-RA	112	960	112	112	112	112	0	0	3	125.031	130	960	130	130	130	130	0	0	3	123.228	42	960	42	42	42	42	0	0	3	101.974	94.6667
DR_001677-RA	15	1284	15	15	10	10	5	5	4	8.3465	14	1284	14	14	13	13	1	1	4	9.21334	10	1284	10	10	10	10	0	0	4	18.1529	13
DR_001678-RA	2	2544	2	2	2	2	0	0	1	0.842524	32	2544	32	32	32	32	0	0	1	11.4465	1	2544	1	1	1	1	0	0	1	0.916208	11.6667
DR_001679-RA	1	1479	1	1	1	1	0	0	2	0.724605	6	1479	6	6	6	6	0	0	2	3.69166	4	1479	4	4	4	4	0	0	2	6.30381	3.66667
DR_001680-RA	12	2073	12	12	12	12	0	0	2	6.20371	5	2073	5	5	5	5	0	0	2	2.19487	8	2073	8	8	8	8	0	0	2	8.99502	8.33333
DR_001681-RA	7	1317	7	7	7	7	0	0	2	5.69615	10	1317	10	10	10	10	0	0	2	6.9096	6	1317	6	6	6	6	0	0	2	10.6188	7.66667
DR_001682-RA	29	2289	29	29	20	20	9	9	8	9.36383	13	2289	13	13	8	8	5	5	8	3.18041	5	2289	5	5	2	2	3	3	8	2.03655	15.6667
DR_001683-RA	10	1455	10	10	10	10	0	0	4	7.36557	8	1455	8	8	8	8	0	0	4	5.00341	0	1455	0	0	0	0	0	0	4	0	6
DR_001684-RA	7	3621	7	7	7	7	0	0	6	2.07176	16	3621	16	16	16	16	0	0	6	4.02096	2	3621	2	2	2	2	0	0	6	1.2874	8.33333
DR_001685-RA	68	1933	68	68	68	68	0	0	6	37.7005	54	1933	54	54	48	48	6	6	6	22.5969	36	1933	36	36	34	34	2	2	6	40.9976	52.6667
DR_001686-RA	24	1103	24	24	24	24	0	0	3	23.3187	10	1103	10	10	10	10	0	0	3	8.25017	24	1103	24	24	24	24	0	0	3	50.7162	19.3333
DR_001687-RA	4	5721	4	4	4	4	0	0	5	0.749303	0	5721	0	0	0	0	0	0	5	0	0	5721	0	0	0	0	0	0	5	0	1.33333
DR_001688-RA	18	1347	18	18	18	18	0	0	4	14.321	58	1347	58	58	58	58	0	0	4	39.1831	8	1347	8	8	8	8	0	0	4	13.8431	28
DR_001689-RA	73	2265	73	75	73	75	0	0	7	35.4864	42	2265	42	43	42	43	0	0	7	17.2758	25	2265	25	25	25	25	0	0	7	25.7266	46.6667
DR_001690-RA	18	987	18	18	18	18	0	0	2	19.5445	17	987	17	18	17	18	0	0	2	16.5956	0	987	0	0	0	0	0	0	2	0	11.6667
DR_001691-RA	35	1425	35	35	35	35	0	0	2	26.3222	14	1425	14	14	14	14	0	0	2	8.94029	7	1425	7	7	7	7	0	0	2	11.4497	18.6667
DR_001692-RA	12	578	12	12	12	12	0	0	2	22.2496	26	578	26	26	26	26	0	0	2	40.934	7	578	7	7	7	7	0	0	2	28.2281	15
DR_001693-RA	25	1731	25	25	18	18	7	7	6	11.1441	12	1731	12	12	6	6	6	6	6	3.15423	5	1731	5	5	4	4	1	1	6	5.3861	14
DR_001694-RA	20	673	20	21	20	21	0	0	2	33.4406	27	673	27	34	27	34	0	0	2	45.973	11	673	11	14	10	13	1	1	2	45.0235	19.3333
DR_001695-RA	108	6099	108	108	100	100	8	8	6	17.5716	111	6099	111	111	99	99	12	12	6	14.7712	39	6099	39	39	35	35	4	4	6	13.3758	86
DR_001696-RA	37	719	37	37	37	37	0	0	3	55.1496	54	719	54	54	54	54	0	0	3	68.3445	8	719	8	8	8	8	0	0	3	25.9342	33
DR_001697-RA	18	1773	18	18	18	18	0	0	2	10.8801	20	1773	20	20	20	20	0	0	2	10.265	6	1773	6	6	6	6	0	0	2	7.88776	14.6667
DR_001698-RA	16	642	16	16	16	16	0	0	2	26.7088	36	642	36	36	36	36	0	0	2	51.0277	3	642	3	3	3	3	0	0	2	10.8917	18.3333
DR_001699-RA	8	234	8	8	6	6	2	2	3	27.4793	0	234	0	0	0	0	0	0	3	0	4	234	4	4	4	4	0	0	3	39.8433	4
DR_001700-RA	13	600	13	13	13	13	0	0	3	23.22	10	600	10	10	8	8	2	2	3	12.1333	6	600	6	6	6	6	0	0	3	23.3083	9.66667
DR_001701-RA	117	3087	117	117	117	117	0	0	1	40.618	97	3087	97	97	97	97	0	0	1	28.5939	29	3087	29	29	29	29	0	0	1	21.8964	81
DR_001702-RA	48	4206	48	49	34	35	14	14	6	8.91802	37	4206	37	37	37	37	0	0	6	8.00518	37	4206	37	37	33	33	4	4	6	18.2876	40.6667
DR_001703-RA	10	2424	10	10	10	10	0	0	2	4.42117	17	2424	17	17	17	17	0	0	2	6.38197	7	2424	7	7	7	7	0	0	2	6.73096	11.3333
DR_001704-RA	10	954	10	10	9	9	1	1	2	10.1103	6	954	6	6	6	6	0	0	2	5.72323	14	954	14	14	14	14	0	0	2	34.2051	10
DR_001705-RA	33	1730	33	33	33	33	0	0	3	20.4427	23	1730	23	24	21	22	2	2	3	11.5722	7	1730	7	7	7	7	0	0	3	9.43112	21
DR_001706-RA	26	1284	26	26	26	26	0	0	3	21.7009	20	1284	20	20	20	20	0	0	3	14.1744	2	1284	2	2	2	2	0	0	3	3.63058	16
DR_001707-RA	42	879	42	42	42	42	0	0	2	51.2071	36	879	36	36	36	36	0	0	2	37.2694	26	879	26	26	26	26	0	0	2	68.9439	34.6667
DR_001708-RA	0	2391	0	0	0	0	0	0	3	0	1	2391	1	1	1	1	0	0	3	0.380592	0	2391	0	0	0	0	0	0	3	0	0.333333
DR_001709-RA	12	967	12	12	12	12	0	0	9	13.2992	7	967	7	7	7	7	0	0	9	6.58734	14	967	14	14	14	14	0	0	9	33.7453	11
DR_001710-RA	0	657	0	0	0	0	0	0	4	0	0	657	0	0	0	0	0	0	4	0	6	657	6	6	6	6	0	0	4	21.2862	2
DR_001711-RA	6	1818	6	6	6	6	0	0	2	3.53693	9	1818	9	10	9	10	0	0	2	5.00547	4	1818	4	6	4	6	0	0	2	7.69252	6.33333
DR_001712-RA	2	1725	2	2	2	2	0	0	2	1.24254	17	1725	17	17	17	17	0	0	2	8.96806	4	1725	4	4	4	4	0	0	2	5.40483	7.66667
DR_001713-RA	56	1880	56	56	56	56	0	0	3	31.9227	17	1880	17	17	17	17	0	0	3	8.22867	12	1880	12	12	12	12	0	0	3	14.8777	28.3333
DR_001714-RA	24	1080	24	24	24	24	0	0	4	23.8154	9	1080	9	9	9	9	0	0	4	7.58329	6	1080	6	6	5	5	1	1	4	10.7909	13
DR_001715-RA	24	2466	24	24	22	22	2	2	7	9.56091	26	2466	26	26	26	26	0	0	7	9.59442	7	2466	7	7	5	5	2	2	7	4.72594	19
DR_001716-RA	24	2070	24	24	24	24	0	0	3	12.4254	24	2070	24	24	24	24	0	0	3	10.5507	9	2070	9	9	9	9	0	0	3	10.1341	19
DR_001717-RA	101	1779	101	101	101	101	0	0	2	60.8436	98	1779	98	98	98	98	0	0	2	50.129	21	1779	21	21	21	21	0	0	2	27.5141	73.3333
DR_001718-RA	0	1080	0	0	0	0	0	0	4	0	10	1080	10	10	10	10	0	0	4	8.42587	0	1080	0	0	0	0	0	0	4	0	3.33333
DR_001719-RA	40	1281	40	40	40	40	0	0	2	33.4642	75	1281	75	75	75	75	0	0	2	53.2784	4	1281	4	4	4	4	0	0	2	7.27817	39.6667
DR_001720-RA	31	678	31	31	31	31	0	0	2	49.0006	9	678	9	9	9	9	0	0	2	12.0796	0	678	0	0	0	0	0	0	2	0	13.3333
DR_001721-RA	23	390	23	23	12	12	11	11	2	32.9751	4	390	4	4	2	2	2	2	2	4.66664	3	390	3	3	2	2	1	1	2	11.953	10
DR_001722-RA	35	1039	35	35	35	35	0	0	2	36.1012	52	1039	52	52	52	52	0	0	2	45.5435	33	1039	33	33	33	33	0	0	2	74.0303	40
DR_001723-RA	0	822	0	0	0	0	0	0	5	0	0	822	0	0	0	0	0	0	5	0	0	822	0	0	0	0	0	0	5	0	0
DR_001724-RA	306	785	306	306	306	306	0	0	2	417.755	302	785	302	302	302	302	0	0	2	350.087	72	785	72	72	72	72	0	0	2	213.783	226.667
DR_001725-RA	74	3145	74	74	74	74	0	0	5	25.2163	42	3145	42	42	39	39	3	3	5	11.2845	62	3145	62	62	60	60	2	2	5	44.4674	59.3333
DR_001726-RA	12	1689	12	12	12	12	0	0	8	7.61414	12	1689	12	12	3	3	9	9	8	1.61633	9	1689	9	9	7	7	2	2	8	9.66006	11
DR_001727-RA	52	2106	52	52	40	40	12	12	3	20.355	80	2106	80	80	73	73	7	7	3	31.543	66	2106	66	66	57	57	9	9	3	63.0852	66
DR_001728-RA	13	1728	13	13	11	11	2	2	4	6.82211	28	1728	28	28	28	28	0	0	4	14.7453	12	1728	12	12	12	12	0	0	4	16.1863	17.6667
DR_001729-RA	382	556	382	382	380	380	2	2	3	732.451	388	556	388	388	386	386	2	2	3	631.759	149	556	149	149	149	149	0	0	3	624.63	306.333
DR_001730-RA	22	2271	22	22	22	22	0	0	5	10.3819	39	2271	39	40	39	40	0	0	5	16.0281	15	2271	15	15	15	15	0	0	5	15.3952	25.3333
DR_001731-RA	39	909	39	39	33	33	6	6	5	38.9063	30	909	30	30	20	20	10	10	5	20.0219	6	909	6	6	0	0	6	6	5	0	25
DR_001732-RA	19	357	19	19	19	19	0	0	3	57.0368	25	357	25	25	25	25	0	0	3	63.7251	6	357	6	6	6	6	0	0	3	39.1737	16.6667
DR_001733-RA	68	1476	68	69	68	69	0	0	2	50.0994	56	1476	56	56	56	56	0	0	2	34.5255	21	1476	21	21	21	21	0	0	2	33.1623	48.3333
DR_001734-RA	10	693	10	10	10	10	0	0	4	15.4645	17	693	17	17	10	10	7	7	4	13.1312	8	693	8	8	6	6	2	2	4	20.1804	11.6667
DR_001735-RA	3	567	3	3	0	0	3	3	3	0	3	567	3	3	2	2	1	1	3	3.20986	8	567	8	8	8	8	0	0	3	32.8865	4.66667
DR_001736-RA	78	2198	78	78	33	33	45	45	7	16.09	88	2198	88	88	44	44	44	44	7	18.2164	30	2198	30	30	17	17	13	13	7	18.0274	65.3333
DR_001737-RA	17	1497	17	17	17	17	0	0	1	12.1702	19	1497	19	19	19	19	0	0	1	11.5497	8	1497	8	8	8	8	0	0	1	12.456	14.6667
DR_001738-RA	46	1914	46	46	44	44	2	2	3	24.6366	25	1914	25	25	25	25	0	0	3	11.886	14	1914	14	14	14	14	0	0	3	17.0489	28.3333
DR_001739-RA	1	1485	1	1	1	1	0	0	4	0.721677	16	1485	16	16	14	14	2	2	4	8.57907	7	1485	7	7	7	7	0	0	4	10.9871	8
DR_001740-RA	78	2503	78	78	71	71	7	7	5	30.3995	39	2503	39	40	39	40	0	0	5	14.5425	8	2503	8	8	8	8	0	0	5	7.44973	41.6667
DR_001741-RA	43	1989	43	44	43	44	0	0	2	23.7076	51	1989	51	51	51	51	0	0	2	23.3332	16	1989	16	16	16	16	0	0	2	18.7498	36.6667
DR_001742-RA	14	1755	14	14	14	14	0	0	5	8.5491	6	1755	6	6	6	6	0	0	5	3.11109	8	1755	8	8	8	8	0	0	5	10.6249	9.33333
DR_001743-RA	28	1752	28	28	28	28	0	0	3	17.1275	50	1752	50	50	50	50	0	0	3	25.9702	6	1752	6	6	6	6	0	0	3	7.98231	28
DR_001744-RA	10	1392	10	10	10	10	0	0	4	7.69893	4	1392	4	4	4	4	0	0	4	2.61493	12	1392	12	12	12	12	0	0	4	20.0934	8.66667
DR_001745-RA	31	2643	31	31	31	31	0	0	1	12.57	22	2643	22	22	22	22	0	0	1	7.57468	12	2643	12	12	12	12	0	0	1	10.5827	21.6667
DR_001746-RA	4	212	4	4	4	4	0	0	2	20.2206	1	212	1	1	1	1	0	0	2	4.29243	10	212	10	10	10	10	0	0	2	109.945	5
DR_001747-RA	0	1266	0	0	0	0	0	0	6	0	7	1266	7	7	7	7	0	0	6	5.03156	14	1266	14	14	14	14	0	0	6	25.7754	7
DR_001748-RA	121	1049	121	121	121	121	0	0	5	123.617	139	1049	139	139	139	139	0	0	5	120.581	26	1049	26	26	26	26	0	0	5	57.7709	95.3333
DR_001749-RA	58	710	58	62	58	62	0	0	5	93.5843	11	710	11	12	11	12	0	0	5	15.3802	12	710	12	14	12	14	0	0	5	45.9601	27
DR_001750-RA	0	480	0	0	0	0	0	0	1	0	7	480	7	7	7	7	0	0	1	13.2707	5	480	5	5	5	5	0	0	1	24.2795	4
DR_001751-RA	37	1925	37	39	37	39	0	0	5	21.7122	27	1925	27	27	27	27	0	0	5	12.7636	6	1925	6	7	6	7	0	0	5	8.47576	23.3333
DR_001752-RA	10	1344	10	10	10	10	0	0	3	7.97389	0	1344	0	0	0	0	0	0	3	0	0	1344	0	0	0	0	0	0	3	0	3.33333
DR_001753-RA	0	1515	0	0	0	0	0	0	2	0	0	1515	0	0	0	0	0	0	2	0	0	1515	0	0	0	0	0	0	2	0	0
DR_001754-RA	425	560	425	425	415	415	10	10	4	794.199	387	560	387	387	381	381	6	6	4	619.121	91	560	91	91	91	91	0	0	4	378.761	301
DR_001755-RA	2104	2314	2104	2104	2104	2104	0	0	4	974.433	1476	2314	1476	1476	1476	1476	0	0	4	580.446	646	2314	646	646	643	643	3	3	4	647.678	1408.67
DR_001756-RA	24	2553	24	24	24	24	0	0	2	10.0746	18	2553	18	18	18	18	0	0	2	6.41594	12	2553	12	12	12	12	0	0	2	10.9557	18
DR_001757-RA	8	705	8	8	8	8	0	0	1	12.161	10	705	10	10	10	10	0	0	1	12.9077	1	705	1	1	1	1	0	0	1	3.30615	6.33333
[truncated: 12,247 more rows]

## Sheet: MACE_DortE4_0dpi_expressed
Feature ID	BR1_D0- Normalized expression values (TPM)	BR1_D0 - Unique gene reads	BR2_D0- Normalized expression values (TPM)	BR2_D0 - Unique gene reads	BR3_D0- Normalized expression values (TPM)	BR3_D0 - Unique gene reads	D0 - Normalized means (TPM)	D0 - Means
[truncated: 2,164 more rows]

[truncated: 3 more sheets: MACE_DortE4_24dpi_expressed, MACE_DortE4_72dpi_expressed, RNA-Seq_DortE4_72dpi_expressed]
