# Supplementary material for: A draft genome sequence of the rose black spot fungus Diplocarpon rosae reveals a high degree of genome duplication
Source: PLoS One. 2017 Oct 5;12(10):e0185310. doi: 10.1371/journal.pone.0185310 (PMC5628827; doi:10.1371/journal.pone.0185310)
Supplement: S5 File — (XLSX) [file pone.0185310.s005.xlsx]

## Sheet: Tabelle1
Query	Number of HSPs	Lowest E-value	Accession (E-value)	Description (E-value)	Greatest identity %	Greatest positive %	Greatest HSP length	Greatest bit score	MACE-D0 - Normalized means (TPM)	MACE-D0 - Means	MACE-D24 - Normalized means (TPM)	MACE-D24 - Means	MACE-D72 - Normalized means (TPM)	MACE-D72 - Means	RNA-Seq - D72 - Normalized means (RPKM )	RNA-Seq - D72 - Means		Mutant phenotype	Counts
DR_003132-RA	2	6.95244e-42	PHI:1301I1RB45GzbHLH0025518Fusarium_graminearum	unaffected_pathogenicity	69.697	79.798	99	134.806	NA	NA	NA	NA	NA	NA	0	4.66667		effector_(plant_avirulence_determinant)	17
DR_003119-RA	3	2.07248e-15	PHI:1260I1RUC7FGSG_078165518Fusarium_graminearum	unaffected_pathogenicity	35.9756	51.8293	196	78.5666	NA	NA	NA	NA	NA	NA	0	4		loss_of_pathogenicity	346
DR_003116-RA	2	2.20142e-49	PHI:4914F9X691ZtCBR11047171Zymoseptoria_tritici	reduced_virulence	37.1747	50.9294	252	168.703	NA	NA	NA	NA	109.126	25.3333	42.2253	77.3333		reduced_virulence	1530
DR_003117-RA	1	2.33755e-30	PHI:1473I1RB25GzHMG0055518Fusarium_graminearum	reduced_virulence	44.7552	59.4406	134	117.087	NA	NA	NA	NA	NA	NA	32.7627	18.3333		unaffected_pathogenicity	1314
DR_003165-RA	2	8.02217e-164	PHI:4561Q59PZ5Gcn55476Candida_albicans	loss_of_pathogenicity	64.2442	81.686	344	472.241	NA	NA	NA	NA	NA	NA	12.0058	8.33333		increased_virulence_(hypervirulence)	42
DR_003148-RA	2	2.44057e-131	PHI:2411A7F946Ss-ggt15180Sclerotinia_sclerotiorum	reduced_virulence	55.3425	69.3151	520	393.275	NA	NA	NA	NA	NA	NA	13.5251	21.3333		mixed outcome	194
DR_003156-RA	1	4.08179e-35	PHI:479C5P3X6MEP1199306Coccidioides_posadasii	reduced_virulence	35.7447	51.0638	208	128.642	NA	NA	NA	NA	NA	NA	NA	NA		lethal	223
DR_003149-RA	4	2.15901e-155	PHI:2808Q2KN79gas15507Fusarium_oxysporum	reduced_virulence	53.4091	65.8747	454	457.218	NA	NA	NA	NA	NA	NA	NA	NA		chemistry_target:_resistance_to_chemical	10
DR_003157-RA	3	4.77207e-170	PHI:3859B2W4L0GLU145151Pyrenophora_tritici-repentis	reduced_virulence	57.6355	72.4138	404	485.723	NA	NA	NA	NA	3.54494	1	8.85575	10.6667		chemistry_target:_sensitivity_to_chemical	7
DR_003138-RA	3	2.26891e-176	PHI:243O93841CHIP6474922Colletotrichum_gloeosporioides	reduced_virulence	59.9553	76.7338	478	547.74	NA	NA	NA	NA	NA	NA	2.44514	16.3333
DR_003182-RA	4	1.41444e-83	PHI:346Q8J214CRU15270Ustilago_maydis	reduced_virulence	40.2299	58.3333	333	274.248	NA	NA	111.78	3.33333	148.969	26	45.4354	57.3333
DR_003169-RA	4	0	PHI:4555A0A095EN78URE1552467Cryptococcus_gattii	reduced_virulence	59.5588	73.7745	808	928.317	NA	NA	22.3635	0.666667	NA	NA	23.3919	47.6667
DR_003174-RA	5	9.61733e-16	PHI:2616Q2L8G9InlA1639Listeria_monocytogenes	unaffected_pathogenicity	34.9462	53	204	77.0258	NA	NA	NA	NA	14.3737	4	6.51526	6.33333
DR_003180-RA	1	1.16148e-11	PHI:4010Q4ZHV5Plp55601Vibrio_anguillarum	unaffected_pathogenicity	24.5675	45.3287	270	62.3882	NA	NA	NA	NA	NA	NA	NA	NA
DR_003202-RA	2	1.30314e-23	PHI:4171P06618iaaH-129438Pseudomonas_savastanoi	reduced_virulence	30.7292	47.1861	357	102.064	NA	NA	NA	NA	NA	NA	0	5.33333
DR_003191-RA	4	8.21973e-67	PHI:3378G9JLA8Plegl1285811Pyrenochaeta_lycopersici	unaffected_pathogenicity	51.1521	66.8203	214	209.92	NA	NA	NA	NA	NA	NA	2.07185	3.66667
DR_003198-RA	35	1.63277e-132	PHI:1217I1S4P4FGSG_007925518Fusarium_graminearum	reduced_virulence	66.6667	82.2222	498	425.631	NA	NA	NA	NA	NA	NA	13.411	34
DR_003210-RA	6	1.72072e-153	PHI:1674Q4IA62GzDHHC0025518Fusarium_graminearum	unaffected_pathogenicity	50.9843	63.5827	503	450.669	NA	NA	NA	NA	2.37945	0.666667	7.9605	16.3333
DR_003189-RA	6	2.02358e-105	PHI:2256Q0UA24Xdh113684Parastagonospora_nodorum	unaffected_pathogenicity	51.9608	61.1111	306	312.768	NA	NA	NA	NA	NA	NA	0	3.66667
DR_003199-RA	2	7.03871e-29	PHI:2101G4NCW8Vacuolar_calcium_ion_transporter318829Magnaporthe_oryzae	unaffected_pathogenicity	46.6216	65.5405	195	119.398	202.93	1.66667	NA	NA	NA	NA	8.38429	12.3333
DR_003209-RA	1	5.54527e-15	PHI:1430I1S7L4GzC2H0985518Fusarium_graminearum	unaffected_pathogenicity	30.3371	48.3146	178	72.7886	NA	NA	NA	NA	NA	NA	NA	NA
DR_012943-RA	23	2.12513e-123	PHI:3833I1RJP0Fgrho25518Fusarium_graminearum	reduced_virulence	84.5	91	199	349.362	NA	NA	NA	NA	NA	NA	45.8149	16
DR_012951-RA	1	9.81667e-15	PHI:5353I1RIS2Famfs1282267Fusarium_asiaticum	reduced_virulence	25.8242	48.9011	178	74.7146	NA	NA	44.6892	1.33333	20.0369	3	13.3725	15.3333
DR_012953-RA	16	6.18854e-36	PHI:5271Q8Y0J2fabG1305Ralstonia_solanacearum	lethal	37.5	55.4348	268	129.413	NA	NA	NA	NA	26.4648	7.33333	48.559	20.3333
DR_005800-RA	4	1.69019e-32	PHI:2883Q59WF4MNN25476Candida_albicans	reduced_virulence	31.7241	49.8516	373	128.257	NA	NA	NA	NA	NA	NA	6.52895	10.6667
DR_005796-RA	5	0	PHI:1621I1RP98GzRUM15518Fusarium_graminearum	unaffected_pathogenicity	61.3139	73.6563	1406	1788.85	NA	NA	NA	NA	NA	NA	0.903424	18
DR_005801-RA	2	2.84135e-53	PHI:2510Q6PWQ1msdS/AfmsdC746128Aspergillus_fumigatus	unaffected_pathogenicity	28.9628	46.6165	478	189.504	NA	NA	NA	NA	22.3194	3.66667	29.2852	76.3333
DR_005790-RA	1	1.26381e-66	PHI:2842F6K8L7CnSFH55207Cryptococcus_neoformans	mixed outcome	43.5252	60.0719	275	213.772	NA	NA	100.655	3	394.884	82	97.1904	98.6667
DR_005789-RA	6	0	PHI:4894Q4WEI0aspC746128Aspergillus_fumigatus	mixed outcome	87.1391	93.1759	387	704.516	NA	NA	NA	NA	29.5735	8.33333	88.8527	102.667
DR_005785-RA	1	9.60706e-153	PHI:3162G4MXJ1Mohik8318829Magnaporthe_oryzae	loss_of_pathogenicity	36.4116	56.7282	739	486.493	NA	NA	NA	NA	NA	NA	0.879892	1.33333
DR_005788-RA	32	1.72081e-26	PHI:211C4YFX2CaTUP15476Candida_albicans	reduced_virulence	33.125	51.2821	305	112.464	NA	NA	44.765	1.33333	15.1998	4.33333	26.072	64
DR_005786-RA	10	0	PHI:3162G4MXJ1Mohik8318829Magnaporthe_oryzae	loss_of_pathogenicity	53.7313	77.6119	1015	675.241	67.1896	0.666667	NA	NA	22.5618	3.66667	15.004	42.6667
DR_005787-RA	27	1.14407e-109	PHI:3162G4MXJ1Mohik8318829Magnaporthe_oryzae	loss_of_pathogenicity	44.7917	60.8333	452	372.474	NA	NA	NA	NA	NA	NA	5.65736	10
DR_005809-RA	1	1.68371e-16	PHI:612H9L428orf40828901Salmonella_enterica	reduced_virulence	28.1853	44.0154	231	78.5666	NA	NA	NA	NA	4.71043	1.33333	26.3371	22
DR_005811-RA	5	0	PHI:3321Q5AJB1Tfp15476Candida_albicans	loss_of_pathogenicity	75.0433	87.695	577	931.013	98.203	0.666667	145.42	4.33333	352.859	67.3333	90.7058	182
DR_005802-RA	1	1.49183e-90	PHI:566Q9C1F9cel25017Cochliobolus_carbonum	unaffected_pathogenicity	40.2655	52.8761	411	286.189	NA	NA	NA	NA	NA	NA	NA	NA
DR_005821-RA	1	0	PHI:2916W7M5P0Ppr2117187Fusarium_verticillioides	unaffected_pathogenicity	79.3478	84.7826	631	995.727	NA	NA	NA	NA	NA	NA	21.1894	44.3333
DR_005804-RA	4	5.68941e-163	PHI:5189G4N2X9MoLDS1318829Magnaporthe_oryzae	reduced_virulence	64.1509	75.4717	665	506.908	112.436	1	NA	NA	NA	NA	0	5
DR_005837-RA	1	0	PHI:2521Q4WEM7GUS1746128Aspergillus_fumigatus	lethal	66.6667	79.1667	621	834.328	NA	NA	33.5264	1	75.9407	13.3333	53.8921	95
DR_005823-RA	2	0	PHI:1227I1RPV7FGSG_060895518Fusarium_graminearum	lethal	67.5064	81.3882	3860	5413.97	NA	NA	NA	NA	18.9199	2.66667	4.02875	26.6667
DR_005839-RA	2	3.04541e-31	PHI:1555I1RDG6GzMyb0195518Fusarium_graminearum	unaffected_pathogenicity	24.2268	43.5567	469	124.02	NA	NA	78.1777	2.33333	30.556	3.33333	8.41456	23
DR_005838-RA	1	8.54557e-23	PHI:5353I1RIS2Famfs1282267Fusarium_asiaticum	reduced_virulence	32.4324	54.5045	206	99.7525	NA	NA	NA	NA	9.46933	2.66667	0	11
DR_005843-RA	1	4.45968e-12	PHI:339Q96VL3CLPT1290576Colletotrichum_lindemuthianum	reduced_virulence	28.4153	41.5301	169	59.6918	NA	NA	NA	NA	NA	NA	4.22253	6.66667
DR_005849-RA	10	2.76296e-19	PHI:5630G4N853FZC35318829Magnaporthe_oryzae	unaffected_pathogenicity	60.9756	73.1707	293	87.8113	NA	NA	NA	NA	NA	NA	5.85637	4
DR_013741-RA	13	2.11539e-50	PHI:1347I1RBT2GzC2H0075518Fusarium_graminearum	reduced_virulence	52.6596	61.7021	304	185.267	NA	NA	44.7271	1.33333	30.8172	6	19.2213	64.6667
DR_013739-RA	3	1.5401e-57	PHI:1458Q4I7F9GzAra0065518Fusarium_graminearum	unaffected_pathogenicity	33.7766	49.734	373	211.075	165.393	1.33333	72.9146	1	17.9186	5	23.6139	72.6667
DR_013738-RA	1	2.63892e-11	PHI:1476I1RC98GzHMG0085518Fusarium_graminearum	unaffected_pathogenicity	27.8195	55.6391	130	61.6178	NA	NA	212.92	4	150.638	29	60.3567	111
DR_012867-RA	7	3.59176e-58	PHI:2255Q0U2A0Abd113684Parastagonospora_nodorum	unaffected_pathogenicity	33.1412	52.381	332	196.052	NA	NA	NA	NA	NA	NA	7.31242	6.66667
DR_012866-RA	1	0	PHI:6094I1RYY6FgVps175518Fusarium_graminearum	reduced_virulence	66.055	78.1651	542	676.781	NA	NA	44.7271	1.33333	28.4565	8	8.87212	32.3333
DR_012872-RA	4	0	PHI:2536Q4WU51MET2746128Aspergillus_fumigatus	mixed outcome	70.8419	80.8554	479	671.389	NA	NA	NA	NA	18.9199	2.66667	20.4459	18.3333
DR_012861-RA	2	2.26377e-22	PHI:4732Q5NH02FTT0673p/prsAp263Francisella_tularensis	unaffected_pathogenicity	39.2	66.4	186	95.5153	NA	NA	NA	NA	9.42086	2.66667	0	13.6667
DR_012874-RA	1	6.56505e-35	PHI:1087I1RKU0FGSG_045105518Fusarium_graminearum	unaffected_pathogenicity	31.8318	45.9459	291	130.954	NA	NA	NA	NA	NA	NA	NA	NA
DR_012863-RA	2	1.42443e-31	PHI:4211J9VNH2FRE35207Cryptococcus_neoformans	increased_virulence_(hypervirulence)	25.2918	42.607	479	127.872	NA	NA	NA	NA	14.2095	1.33333	7.82159	19.3333
DR_000002-RA	2	4.62553e-164	PHI:346Q8J214CRU15270Ustilago_maydis	reduced_virulence	53.4615	68.4615	506	484.182	NA	NA	NA	NA	NA	NA	7.62957	8
DR_000004-RA	1	5.38985e-33	PHI:1500I1S2F2GzHMG0325518Fusarium_graminearum	unaffected_pathogenicity	42.2078	65.5844	147	136.732	NA	NA	NA	NA	2.37945	0.666667	5.32694	23
DR_000014-RA	2	1.05068e-46	PHI:2030G4N492TGL3-1318829Magnaporthe_oryzae	unaffected_pathogenicity	27.6803	46.0039	472	176.407	NA	NA	NA	NA	7.18683	2	12.3325	14
DR_000005-RA	13	3.82766e-43	PHI:1730I1S6C7GzZC0455518Fusarium_graminearum	unaffected_pathogenicity	33.6538	53.3333	576	165.236	NA	NA	NA	NA	4.80738	1.33333	11.4257	29
DR_000030-RA	3	0	PHI:4525X5FD66PFP1914237Rhynchosporium_commune	reduced_virulence	75.5611	85.2037	1191	1616.67	NA	NA	NA	NA	2.37945	0.666667	3.89121	16.6667
DR_000031-RA	2	7.42123e-19	PHI:881G4MS58MGG_04556318829Magnaporthe_oryzae	reduced_virulence	27.439	41.8539	337	83.9593	NA	NA	NA	NA	16.492	2	27.8245	19.3333
DR_000023-RA	1	1.38402e-20	PHI:5633G4MLZ9FZC38318829Magnaporthe_oryzae	unaffected_pathogenicity	23.8636	40.0568	293	93.9745	NA	NA	NA	NA	7.08988	2	37.0814	25.6667
DR_000035-RA	15	0	PHI:3310G4MKH9Mocod1318829Magnaporthe_oryzae	reduced_virulence	56.3107	73.2039	524	554.288	NA	NA	NA	NA	NA	NA	10.208	27
DR_000026-RA	10	1.10601e-13	PHI:4638W9MSF5Fbp15507Fusarium_oxysporum	reduced_virulence	29.1667	51.3889	292	71.633	NA	NA	NA	NA	NA	NA	11.2601	25.3333
DR_000034-RA	2	5.89748e-84	PHI:2140G4MLE6MoVam7318829Magnaporthe_oryzae	loss_of_pathogenicity	54.8673	71.6814	373	261.922	NA	NA	NA	NA	7.2353	2	8.30957	37.6667
DR_000022-RA	2	1.12796e-20	PHI:2896N1JK84BEC100534373Blumeria_graminis	reduced_virulence	28.5714	47.5083	275	89.3521	NA	NA	738.891	17.3333	448.336	102	230.806	224.667
DR_000053-RA	2	0	PHI:3914Q0V515Sdh113684Parastagonospora_nodorum	reduced_virulence	75.8551	85.7143	531	693.345	NA	NA	NA	NA	49.8528	11.3333	36.7952	47.3333
DR_000042-RA	2	9.5527e-76	PHI:3040P0A1D7ClpP28901Salmonella_enterica	reduced_virulence	55.9585	76.1658	191	230.335	NA	NA	55.9278	1.66667	55.9226	13	28.7435	32.3333
DR_000047-RA	195	0	PHI:1175I1RKR8(Sc_Srb10)5518Fusarium_graminearum	reduced_virulence	71.8468	80.4054	439	608.986	NA	NA	NA	NA	NA	NA	0	1
DR_000087-RA	6	1.73985e-27	PHI:26P28873CaMDR15476Candida_albicans	reduced_virulence	26.477	47.0716	453	114.005	NA	NA	NA	NA	NA	NA	2.81502	4
DR_000078-RA	19	2.13608e-25	PHI:5271Q8Y0J2fabG1305Ralstonia_solanacearum	lethal	33.4601	49.0494	267	104.375	436.874	3.33333	167.783	5	122.463	26.6667	29.1962	28.6667
DR_000071-RA	8	0	PHI:304Q86ZP4GzCPS15518Fusarium_graminearum	reduced_virulence	76.8501	86.148	1153	1675.99	NA	NA	NA	NA	30.653	3.33333	6.42457	45
DR_000072-RA	1	2.46689e-145	PHI:2201D0ERY8PdeL318829Magnaporthe_oryzae	mixed outcome	45.2055	59.4178	570	431.795	NA	NA	NA	NA	NA	NA	24.7522	32.3333
DR_000082-RA	3	1.82309e-47	PHI:1458Q4I7F9GzAra0065518Fusarium_graminearum	unaffected_pathogenicity	31.8584	51.9174	395	177.178	NA	NA	NA	NA	NA	NA	14.6199	37
DR_000086-RA	19	7.90524e-73	PHI:3924I1S2J9FgABC15518Fusarium_graminearum	reduced_virulence	43.5345	61.6379	1238	269.24	NA	NA	NA	NA	NA	NA	0.912442	48
DR_000088-RA	4	9.8278e-15	PHI:1913I1RP37GzZC2285518Fusarium_graminearum	unaffected_pathogenicity	56.4103	71.7949	235	73.9442	NA	NA	NA	NA	NA	NA	5.19117	21.6667
DR_000075-RA	8	0	PHI:1869I1RDY4GzZC1845518Fusarium_graminearum	unaffected_pathogenicity	62.7863	76.3359	561	617.846	NA	NA	NA	NA	NA	NA	46.7016	24.6667
DR_000114-RA	1	2.5676e-171	PHI:1275I1S7R2FGSG_128875518Fusarium_graminearum	unaffected_pathogenicity	52.6126	63.964	528	507.294	NA	NA	NA	NA	NA	NA	3.964	19
DR_000100-RA	1	3.10358e-13	PHI:2108Q9UWF0CAM318829Magnaporthe_oryzae	mixed outcome	32.2835	49.6063	122	63.929	NA	NA	NA	NA	2.37945	0.666667	0	3.66667
DR_000094-RA	2	8.67083e-26	PHI:2168G4MU85Hypothetical_protein318829Magnaporthe_oryzae	reduced_virulence	30.363	44.5545	268	113.235	NA	NA	NA	NA	NA	NA	4.05362	10
DR_000111-RA	2	5.71773e-16	PHI:4733Q5NEU6dnaJ263Francisella_tularensis	unaffected_pathogenicity	45.0704	63.3803	159	76.6406	527.367	4	61.7138	0.666667	32.2438	9	36.1822	51.3333
DR_000117-RA	12	0	PHI:2301B5M4A8CHS7318829Magnaporthe_oryzae	reduced_virulence	69.3082	79.8742	790	1059.28	NA	NA	NA	NA	NA	NA	NA	NA
DR_000099-RA	1	0	PHI:1078I1RRG0Mes15518Fusarium_graminearum	reduced_virulence	70.9809	83.1063	732	993.801	NA	NA	NA	NA	7.13835	2	16.0292	22.3333
DR_000096-RA	7	9.6479e-94	PHI:1380I1RRG4GzC2H0435518Fusarium_graminearum	unaffected_pathogenicity	46.5257	61.0272	321	297.36	NA	NA	NA	NA	5.87592	1.66667	25.927	25
DR_000110-RA	4	0	PHI:1413I1RZD4GzC2H0805518Fusarium_graminearum	unaffected_pathogenicity	65.0794	80.9524	939	980.319	NA	NA	NA	NA	16.7046	4.66667	5.69712	26.6667
DR_000107-RA	4	0	PHI:2541Q4WGR1OLE1746128Aspergillus_fumigatus	lethal	85.0254	93.1472	908	724.161	NA	NA	NA	NA	14.161	1.33333	35.7986	164.667
DR_000105-RA	2	1.20499e-168	PHI:1356I1RE06GzC2H0165518Fusarium_graminearum	unaffected_pathogenicity	55.2941	66.4706	621	496.893	NA	NA	61.7138	0.666667	NA	NA	18.0985	15.3333
DR_000131-RA	2	3.27951e-179	PHI:1487I1RQ92GzHMG0195518Fusarium_graminearum	unaffected_pathogenicity	54.386	66.1392	586	539.65	NA	NA	NA	NA	3.59341	1	6.01616	14
DR_000119-RA	2	0	PHI:2336O00101NIA113684Parastagonospora_nodorum	unaffected_pathogenicity	66.6172	77.4481	669	903.664	NA	NA	44.6892	1.33333	NA	NA	NA	NA
DR_000129-RA	6	0	PHI:4055G4NF65Rga1318829Magnaporthe_oryzae	unaffected_pathogenicity	53.645	65.2932	1159	1067.76	NA	NA	78.2156	2.33333	70.8316	17.3333	17.1461	78.6667
DR_000140-RA	2	1.74556e-70	PHI:3312G4MT75gta1318829Magnaporthe_oryzae	reduced_virulence	38.8235	58.0729	372	243.817	NA	NA	NA	NA	NA	NA	1.14425	3
DR_000122-RA	29	1.90103e-49	PHI:1412I1RZ85GzC2H0795518Fusarium_graminearum	unaffected_pathogenicity	76.3441	84.8101	157	171.4	NA	NA	NA	NA	NA	NA	41.3757	32.6667
DR_000138-RA	25	0	PHI:2034G4MZY1MFP1318829Magnaporthe_oryzae	reduced_virulence	73.7473	85.2941	893	1382.85	374.671	3.33333	212.882	4	50.8244	11.6667	54.4783	65
DR_000126-RA	4	1.33972e-46	PHI:407Q9Y7G8PBC176659Pyrenopeziza_brassicae	loss_of_pathogenicity	49.3902	65.2439	186	155.606	NA	NA	NA	NA	NA	NA	NA	NA
DR_000159-RA	6	1.13903e-19	PHI:1526I1S0J3GzHOMEL0365518Fusarium_graminearum	unaffected_pathogenicity	35.6061	59.0909	284	92.8189	NA	NA	NA	NA	NA	NA	9.58346	7.33333
DR_000145-RA	1	6.74386e-40	PHI:3236J9VHR6Aph15207Cryptococcus_neoformans	reduced_virulence	28.764	45.8427	425	150.599	NA	NA	NA	NA	37.342	10.3333	15.2591	76.3333
DR_000151-RA	2	1.97744e-127	PHI:1914I1RQ27GzZC2295518Fusarium_graminearum	unaffected_pathogenicity	69.7674	79.0698	578	409.838	NA	NA	NA	NA	3.59341	1	9.24934	25.3333
DR_000146-RA	1	3.04027e-27	PHI:504P04173LEU24932Saccharomyces_cerevisiae	reduced_virulence	28.0899	46.0674	353	108.997	NA	NA	229.869	3.33333	186.33	39	157.34	185
DR_000163-RA	3	0	PHI:3823G4MV96MET13318829Magnaporthe_oryzae	loss_of_pathogenicity	68.5624	81.5166	626	917.916	NA	NA	NA	NA	NA	NA	26.9178	59.3333
DR_000184-RA	6	0	PHI:1570I1RE46GzOB0105518Fusarium_graminearum	unaffected_pathogenicity	71.0345	82.7586	845	1158.28	NA	NA	NA	NA	NA	NA	0	13
DR_000169-RA	2	9.29137e-113	PHI:4988M2TW52Ppt15016Cochliobolus_heterostrophus	reduced_virulence	59.2199	73.7589	285	332.798	NA	NA	61.7517	0.666667	11.7815	0.666667	4.57026	8
DR_000175-RA	6	0	PHI:4893Q4WGK7aspB746128Aspergillus_fumigatus	mixed outcome	70.5128	76.9231	468	629.402	NA	NA	NA	NA	NA	NA	42.0362	49
DR_000186-RA	2	1.71895e-37	PHI:324Q5QEY0ACA15207Cryptococcus_neoformans	loss_of_pathogenicity	41.8502	62.5551	221	142.895	NA	NA	NA	NA	8.2069	2.33333	5.2704	19
DR_000168-RA	3	2.99773e-87	PHI:1581I1RPX8GzOB0215518Fusarium_graminearum	unaffected_pathogenicity	55.1282	71.7949	232	271.166	NA	NA	NA	NA	NA	NA	NA	NA
DR_000191-RA	3	0	PHI:2911A7F6V9Ss-pth25180Sclerotinia_sclerotiorum	reduced_virulence	82.6156	90.5901	625	1025.77	NA	NA	190.48	3.33333	48.5419	11	13.0687	70
DR_000214-RA	6	2.32731e-56	PHI:2821Q5ALP9SNF25476Candida_albicans	reduced_virulence	47.1366	62.1849	285	209.92	NA	NA	NA	NA	15.278	1.66667	0	14.6667
DR_000194-RA	4	1.44639e-41	PHI:4620A0A0D3LXG7PcPL204784Phytophthora_capsici	mixed outcome	50	67.0886	211	145.206	NA	NA	425.241	10.3333	115.702	30	14.1263	26.3333
DR_000203-RA	2	4.95127e-171	PHI:2502I1RM09FgTep1p5518Fusarium_graminearum	reduced_virulence	55.1601	67.6157	554	501.516	NA	NA	NA	NA	NA	NA	7.42304	8.66667
DR_000196-RA	1	6.62074e-44	PHI:2101G4NCW8Vacuolar_calcium_ion_transporter318829Magnaporthe_oryzae	unaffected_pathogenicity	33.1671	55.3616	398	160.229	NA	NA	NA	NA	NA	NA	NA	NA
DR_000208-RA	2	3.10967e-57	PHI:438Q6WP49BcBOT1_(CND5)40559Botrytis_cinerea	reduced_virulence	29.6842	50.3158	468	199.134	NA	NA	NA	NA	35.4603	4.66667	49.3986	24
DR_000201-RA	1	3.07681e-11	PHI:2644P0AA28thioredoxin_128901Salmonella_enterica	reduced_virulence	35.2941	50.5882	85	60.077	NA	NA	NA	NA	NA	NA	35.0956	32
DR_000218-RA	1	2.91469e-43	PHI:4891Q5A5P7orf19.53525476Candida_albicans	unaffected_pathogenicity	31.25	52.7174	361	157.532	NA	NA	NA	NA	NA	NA	8.24102	5.66667
DR_007047-RA	3	0	PHI:823P53376beta-tubulin914237Rhynchosporium_commune	chemistry_target:_resistance_to_chemical	99.3039	99.7487	434	868.226	231.221	2.33333	476.095	10.6667	633.344	111.667	263.25	322
DR_007035-RA	1	0	PHI:280Q9HF03CCN15207Cryptococcus_neoformans	reduced_virulence	56.3063	72.0721	663	703.745	NA	NA	33.5643	1	13.1112	3.66667	15.9257	28.3333
DR_007037-RA	4	2.54255e-45	PHI:1350I1RCI2GzC2H0105518Fusarium_graminearum	unaffected_pathogenicity	48.1481	70.3704	199	156.377	558.381	4	NA	NA	NA	NA	32.687	28.3333
DR_007046-RA	2	2.19807e-11	PHI:2042Q3Y5V5ABC3318829Magnaporthe_oryzae	loss_of_pathogenicity	26.087	45.6522	220	65.0846	NA	NA	67.1285	2	25.8644	4.66667	6.17439	41.3333
DR_007039-RA	6	4.73225e-39	PHI:511Q59RG0CaNAG45476Candida_albicans	reduced_virulence	28.1879	46.6934	504	147.902	NA	NA	NA	NA	NA	NA	3.06487	4
DR_007070-RA	3	0	PHI:1234I1RV69FGSG_081335518Fusarium_graminearum	lethal	72.8723	83.6334	2390	3549.21	NA	NA	NA	NA	7.08988	2	5.06703	58.6667
DR_007086-RA	2	3.46711e-80	PHI:5335A0A0H3HVK0clpV?528450Burkholderia_pseudomallei	effector_(plant_avirulence_determinant)	47.1519	67.0886	314	278.1	1570.13	13	61.7138	0.666667	37.9555	8	3.70121	27
DR_007058-RA	6	4.1636e-97	PHI:26P28873CaMDR15476Candida_albicans	reduced_virulence	39.3235	58.1395	510	310.071	188.697	1.33333	NA	NA	8.35231	2.33333	27.6135	8
DR_007074-RA	16	0	PHI:1030O60034bcatrA40559Botrytis_cinerea	unaffected_pathogenicity	71.3745	82.1564	1554	2202.94	67.1896	0.666667	NA	NA	NA	NA	2.94669	15.3333
DR_007087-RA	2	1.41553e-110	PHI:2031Q0PND3TGL3-2318829Magnaporthe_oryzae	unaffected_pathogenicity	49.2375	64.9237	486	342.813	67.1896	0.666667	100.769	3	51.8741	9.33333	16.4947	27.6667
DR_002094-RA	1	3.68982e-139	PHI:286Q874K8CLC-A5207Cryptococcus_neoformans	reduced_virulence	37.6851	59.2194	724	437.573	188.697	1.33333	44.765	1.33333	14.2282	4	10.4874	26
DR_002128-RA	222	0	PHI:2158B5TM01MoCMK1318829Magnaporthe_oryzae	reduced_virulence	79.4479	89.8773	406	639.032	NA	NA	67.0528	2	46.4048	10.3333	36.706	48.3333
DR_002120-RA	1	7.30006e-78	PHI:2568Q5AMP9CAP25476Candida_albicans	reduced_virulence	42.9043	61.7162	288	239.965	NA	NA	84.1532	1.33333	103.759	13.3333	71.5884	67.6667
DR_002114-RA	1	1.24268e-180	PHI:2540Q4WX65IPP1746128Aspergillus_fumigatus	lethal	83.045	88.9273	285	506.138	604.531	6	749.834	20	1161.95	237	130.231	176.333
DR_002119-RA	105	1.40996e-176	PHI:1243I1RBW7FGSG_010585518Fusarium_graminearum	unaffected_pathogenicity	51.0744	64.6281	565	532.332	NA	NA	NA	NA	3.54494	1	NA	NA
DR_002118-RA	4	3.69467e-17	PHI:4584K8DPN9FkpA535744Cronobacter_universalis	reduced_virulence	39.1566	56.6265	164	79.337	NA	NA	542.511	15	403.816	84	118.665	219.333
DR_002124-RA	1	0	PHI:1503I1S828GzHMG0355518Fusarium_graminearum	unaffected_pathogenicity	56.5421	72.7414	639	731.48	NA	NA	NA	NA	NA	NA	3.81603	20.3333
DR_002134-RA	1	0	PHI:445I1RA52NOS15518Fusarium_graminearum	reduced_virulence	81.7797	88.3475	464	796.964	373.31	3.66667	386.527	8	175.527	46.6667	81.6534	105
DR_002112-RA	1	5.52864e-11	PHI:1685I1S5Z3GzRad0035518Fusarium_graminearum	unaffected_pathogenicity	26.6968	41.629	199	61.6178	NA	NA	NA	NA	NA	NA	12.0146	8.66667
DR_002131-RA	2	0	PHI:1291I1RRX4TOP15518Fusarium_graminearum	reduced_virulence	58.4052	71.6595	909	928.702	NA	NA	NA	NA	5.92439	1.66667	13.6556	39.3333
DR_002147-RA	3	0	PHI:2267Q5J4D6Mls113684Parastagonospora_nodorum	loss_of_pathogenicity	81.8854	88.9094	541	939.102	767.483	6	341.838	6.66667	92.7235	15.3333	12.9996	27.3333
DR_002149-RA	2	7.53055e-37	PHI:3415T2BNJ5Fre25207Cryptococcus_neoformans	reduced_virulence	31.25	46.5278	469	144.436	NA	NA	22.3635	0.666667	NA	NA	23.089	18.3333
DR_002150-RA	4	4.90344e-126	PHI:3908Q6IZ78ZrfA746128Aspergillus_fumigatus	mixed outcome	55.1075	66.6667	373	370.163	NA	NA	NA	NA	NA	NA	11.7127	5
DR_002153-RA	250	2.49675e-91	PHI:1184I1RWM5(Sc_Gin4-like)5518Fusarium_graminearum	reduced_virulence	41.704	59.0909	923	318.546	NA	NA	NA	NA	NA	NA	0	11
DR_002146-RA	2	6.59143e-47	PHI:3053W7MB59FvHAP3117187Fusarium_verticillioides	reduced_virulence	86.9565	91.3043	92	165.622	NA	NA	NA	NA	56.9724	10.6667	23.706	73.3333
DR_002148-RA	1	3.5433e-50	PHI:3237B0YDG4ctrA2746128Aspergillus_fumigatus	unaffected_pathogenicity	52.9032	66.4516	155	161.77	637.985	7.33333	475.981	10.6667	82.7022	10	75.1882	20.6667
DR_002154-RA	4	5.81554e-34	PHI:1434I1S8Y5GzC2H1035518Fusarium_graminearum	unaffected_pathogenicity	51.7986	63.1579	132	130.568	NA	NA	NA	NA	NA	NA	0	7.33333
DR_002163-RA	1	0	PHI:2171G4NJD1Peroxisomal_copper_amine_oxidase318829Magnaporthe_oryzae	reduced_virulence	49.6148	65.4854	641	598.586	NA	NA	NA	NA	NA	NA	7.87064	8
DR_002138-RA	42	5.90476e-157	PHI:1205I1RA39(Sc_CDC15)5518Fusarium_graminearum	reduced_virulence	50.991	65.045	534	476.478	NA	NA	NA	NA	NA	NA	13.731	9.66667
DR_002164-RA	1	3.22015e-12	PHI:4010Q4ZHV5Plp55601Vibrio_anguillarum	unaffected_pathogenicity	27.4914	43.9863	258	64.6994	NA	NA	55.9657	1.66667	130.079	20.6667	10.8833	26.6667
DR_002139-RA	1	3.98006e-49	PHI:1205I1RA39(Sc_CDC15)5518Fusarium_graminearum	reduced_virulence	62.1429	79.2857	140	186.422	NA	NA	NA	NA	NA	NA	2.81502	4.66667
DR_002194-RA	2	3.47302e-162	PHI:1569I1RCH5GzOB0095518Fusarium_graminearum	lethal	63.5171	78.4777	370	461.84	134.379	1.33333	145.155	4.33333	124.434	24.3333	53.6705	50.3333
DR_002184-RA	2	3.00659e-67	PHI:806G4NIR9MGG_04137318829Magnaporthe_oryzae	reduced_virulence	53.7445	70.4846	312	227.254	133.018	1.66667	44.7271	1.33333	48.5231	8.33333	17.3531	60.6667
DR_002183-RA	4	3.19167e-98	PHI:4024G4N740MoST1318829Magnaporthe_oryzae	unaffected_pathogenicity	41.9958	58.6279	490	310.071	829.51	6	72.8767	1	NA	NA	12.7368	5.33333
DR_002195-RA	19	0	PHI:1921I1RCH8GzZC2365518Fusarium_graminearum	reduced_virulence	58.6538	68.8187	882	852.047	NA	NA	NA	NA	NA	NA	NA	NA
DR_002190-RA	1	6.63e-22	PHI:2563Q5AH74DPP35476Candida_albicans	reduced_virulence	33.6735	48.9796	169	92.8189	NA	NA	NA	NA	NA	NA	30.8464	12.3333
DR_002193-RA	5	1.03528e-78	PHI:338Q6X269CLB25270Ustilago_maydis	reduced_virulence	50.4464	76.3393	223	254.603	NA	NA	NA	NA	16.5889	2	36.3247	47
DR_002182-RA	3	3.81156e-30	PHI:358Q6SSJ3ILV25207Cryptococcus_neoformans	loss_of_pathogenicity	25.3521	43.0233	502	122.865	165.393	1.33333	NA	NA	NA	NA	11.6283	9.66667
DR_002179-RA	243	0	PHI:3178I1RY42FgKin15518Fusarium_graminearum	reduced_virulence	63.5692	74.1288	980	1095.88	NA	NA	61.7138	0.666667	NA	NA	20.243	56.6667
DR_002185-RA	1	1.52982e-72	PHI:1974I1RQN6GzZC2895518Fusarium_graminearum	unaffected_pathogenicity	33.6134	51.2605	469	243.817	NA	NA	NA	NA	31.1752	8.66667	10.4055	9
DR_002177-RA	1	1.81859e-27	PHI:1327I1RQS2GzbZIP0095518Fusarium_graminearum	unaffected_pathogenicity	49.5146	72.8155	103	109.383	NA	NA	NA	NA	NA	NA	NA	NA
DR_002168-RA	6	1.93297e-61	PHI:3096J5K093Ktr4176275Beauveria_bassiana	reduced_virulence	50.2674	68.4492	211	199.519	NA	NA	NA	NA	2.37945	0.666667	NA	NA
DR_002204-RA	3	0	PHI:1080I1RCP1Cch15518Fusarium_graminearum	unaffected_pathogenicity	55.1822	70.2792	2117	1956.03	NA	NA	NA	NA	NA	NA	13.4689	32
DR_002237-RA	1	0	PHI:280Q9HF03CCN15207Cryptococcus_neoformans	reduced_virulence	55.2553	71.4715	663	676.781	NA	NA	NA	NA	10.5863	3	2.29526	19.6667
DR_002213-RA	2	2.50861e-101	PHI:1398I1RV65GzC2H0615518Fusarium_graminearum	unaffected_pathogenicity	50.7761	63.6364	428	335.109	NA	NA	NA	NA	NA	NA	10.6919	20.6667
DR_002206-RA	1	1.26064e-109	PHI:785G4NIS9MGG_04128318829Magnaporthe_oryzae	reduced_virulence	37.8229	55.1661	499	342.813	142.089	1.33333	162.293	3.66667	106.844	24.6667	37.7553	61.3333
DR_002239-RA	4	9.37752e-35	PHI:1350I1RCI2GzC2H0105518Fusarium_graminearum	unaffected_pathogenicity	53.0612	71.4286	196	127.102	NA	NA	NA	NA	NA	NA	2.82525	6.33333
DR_002201-RA	1	5.33129e-50	PHI:1478I1RCP3GzHMG0105518Fusarium_graminearum	unaffected_pathogenicity	35.101	47.2222	375	178.333	NA	NA	NA	NA	NA	NA	3.28518	2.33333
DR_002232-RA	1	5.23501e-126	PHI:1304I1RCJ0GzbHLH0055518Fusarium_graminearum	reduced_virulence	50.6195	62.4779	521	385.956	NA	NA	NA	NA	NA	NA	14.6593	30.6667
DR_013780-RA	1	1.15168e-95	PHI:1422I1S1B7GzC2H0905518Fusarium_graminearum	reduced_virulence	61.811	72.8346	245	313.538	388.904	3.66667	296.959	5.33333	44.9187	12.6667	29.4604	53.3333
DR_013826-RA	2	1.29084e-99	PHI:2970Q4WNW5argB746128Aspergillus_fumigatus	unaffected_pathogenicity	72.0207	82.3834	193	294.664	NA	NA	44.7271	1.33333	72.4333	17.6667	11.4537	18.6667
DR_013824-RA	1	2.16467e-83	PHI:3976G4NC97MoIlv6318829Magnaporthe_oryzae	loss_of_pathogenicity	86.0927	90.0662	151	252.292	NA	NA	NA	NA	NA	NA	25.6538	26
DR_013829-RA	1	2.33921e-29	PHI:2169G4N027Conserved_hypothetical_protein318829Magnaporthe_oryzae	reduced_virulence	63.4146	76.8293	80	107.071	NA	NA	NA	NA	25.0382	4.33333	NA	NA
DR_013870-RA	1	8.98535e-14	PHI:1458Q4I7F9GzAra0065518Fusarium_graminearum	unaffected_pathogenicity	34.1667	55	116	72.7886	NA	NA	NA	NA	NA	NA	9.61565	17.3333
DR_001508-RA	1	0	PHI:1579I1RM25GzOB0195518Fusarium_graminearum	unaffected_pathogenicity	77.5605	87.3371	1068	1653.65	121.507	0.666667	NA	NA	15.5876	4.33333	7.2006	26.6667
DR_001512-RA	6	4.65897e-25	PHI:510Q59RG1CaNAG35476Candida_albicans	reduced_virulence	23.7687	41.5418	448	107.071	NA	NA	NA	NA	5.92439	1.66667	2.72612	10
DR_001524-RA	45	1.64443e-40	PHI:4638W9MSF5Fbp15507Fusarium_oxysporum	reduced_virulence	40.4762	65.4762	378	153.68	NA	NA	NA	NA	NA	NA	4.371	24.3333
DR_001520-RA	1	9.3079e-31	PHI:1087I1RKU0FGSG_045105518Fusarium_graminearum	unaffected_pathogenicity	29.5302	44.9664	291	118.242	NA	NA	44.7271	1.33333	159.098	26	80.8615	48.3333
DR_001517-RA	2	0	PHI:2638Q4X099Ilv3A746128Aspergillus_fumigatus	reduced_virulence	81.6112	88.9667	571	894.419	NA	NA	NA	NA	33.0809	4	14.0566	33.3333
DR_001522-RA	1	2.02174e-104	PHI:2083Q51Y68Moatg17318829Magnaporthe_oryzae	loss_of_pathogenicity	43.0524	63.0979	435	323.553	NA	NA	NA	NA	13.1112	3.66667	9.26773	10.6667
DR_001515-RA	2	1.26717e-63	PHI:465P87199KIN25270Ustilago_maydis	reduced_virulence	39.4813	57.3487	333	231.106	201.569	2	NA	NA	3.54494	1	3.08006	18.6667
DR_001519-RA	1	4.97163e-32	PHI:811G4MS40MGG_10510318829Magnaporthe_oryzae	reduced_virulence	32.967	43.2234	270	120.939	NA	NA	NA	NA	NA	NA	0	3
DR_001514-RA	5	4.56875e-46	PHI:1507I1RNA7GzHOME0025518Fusarium_graminearum	unaffected_pathogenicity	56.2162	69.3878	182	166.007	NA	NA	NA	NA	NA	NA	0	5
DR_001531-RA	1	2.98886e-138	PHI:286Q874K8CLC-A5207Cryptococcus_neoformans	reduced_virulence	37.5505	59.0848	724	435.261	NA	NA	44.6892	1.33333	34.2651	7	1.74791	15.3333
DR_001548-RA	1	5.93158e-11	PHI:1685I1S5Z3GzRad0035518Fusarium_graminearum	unaffected_pathogenicity	25.8197	41.3934	222	61.6178	NA	NA	NA	NA	16.7531	4.66667	22.0268	20.3333
DR_001566-RA	222	0	PHI:2158B5TM01MoCMK1318829Magnaporthe_oryzae	reduced_virulence	79.4479	89.8773	406	638.262	NA	NA	33.5643	1	75.4935	18.6667	48.3852	61
DR_001582-RA	2	6.57732e-56	PHI:3053W7MB59FvHAP3117187Fusarium_verticillioides	reduced_virulence	59.5745	63.587	140	191.045	NA	NA	NA	NA	18.9871	5.33333	16.2068	61
DR_001549-RA	1	6.64044e-54	PHI:3238B0XUP5ctrC746128Aspergillus_fumigatus	unaffected_pathogenicity	48.1283	62.5668	187	172.94	863.937	11	1398.67	37	779.863	147.667	272.231	206
DR_001555-RA	24	2.73955e-52	PHI:1243I1RBW7FGSG_010585518Fusarium_graminearum	unaffected_pathogenicity	56.3158	71.0526	347	196.052	NA	NA	NA	NA	15.6846	4.33333	41.4002	152.667
DR_001551-RA	1	0	PHI:2540Q4WX65IPP1746128Aspergillus_fumigatus	lethal	83.045	88.5813	285	507.294	782.796	8	924.563	19.3333	962.716	202.333	203.132	239
DR_001562-RA	1	0	PHI:1503I1S828GzHMG0355518Fusarium_graminearum	unaffected_pathogenicity	55.7229	71.988	661	750.355	NA	NA	NA	NA	5.97286	1.66667	2.18243	30.6667
DR_001571-RA	1	0	PHI:445I1RA52NOS15518Fusarium_graminearum	reduced_virulence	81.1441	87.9237	464	790.415	165.393	1.33333	195.857	4.66667	208.69	34.6667	40.0334	84.6667
DR_001569-RA	2	0	PHI:1291I1RRX4TOP15518Fusarium_graminearum	reduced_virulence	59.3111	72.6588	909	931.013	NA	NA	NA	NA	16.5404	2	15.3625	59
DR_001576-RA	80	4.31594e-173	PHI:1205I1RA39(Sc_CDC15)5518Fusarium_graminearum	reduced_virulence	58.6517	72.3596	440	509.605	NA	NA	NA	NA	NA	NA	NA	NA
DR_001575-RA	1	1.06298e-12	PHI:1205I1RA39(Sc_CDC15)5518Fusarium_graminearum	reduced_virulence	54.2857	65.7143	68	64.6994	NA	NA	NA	NA	NA	NA	0	2.33333
DR_001583-RA	3	0	PHI:2267Q5J4D6Mls113684Parastagonospora_nodorum	loss_of_pathogenicity	82.4399	88.7246	541	941.799	1060.73	8.33333	341.315	9	84.379	21	14.6901	39.6667
DR_001588-RA	249	1.85488e-128	PHI:1184I1RWM5(Sc_Gin4-like)5518Fusarium_graminearum	reduced_virulence	42.3423	59.0909	923	424.861	NA	NA	NA	NA	3.54494	1	4.97245	12.6667
DR_001584-RA	2	2.31285e-39	PHI:3415T2BNJ5Fre25207Cryptococcus_neoformans	reduced_virulence	30.662	45.993	490	151.754	NA	NA	NA	NA	NA	NA	2.3089	6
DR_001585-RA	2	6.16641e-48	PHI:3908Q6IZ78ZrfA746128Aspergillus_fumigatus	mixed outcome	45.1087	59.2391	151	164.466	NA	NA	NA	NA	NA	NA	5.39545	8
DR_001589-RA	4	5.62278e-39	PHI:1434I1S8Y5GzC2H1035518Fusarium_graminearum	unaffected_pathogenicity	56.6176	65.4412	133	145.591	NA	NA	NA	NA	4.80738	1.33333	0	11.3333
DR_001598-RA	1	0	PHI:2171G4NJD1Peroxisomal_copper_amine_oxidase318829Magnaporthe_oryzae	reduced_virulence	49.7623	64.0254	620	590.497	NA	NA	NA	NA	NA	NA	1.18618	8
DR_001602-RA	6	4.00025e-62	PHI:3096J5K093Ktr4176275Beauveria_bassiana	reduced_virulence	42.2311	56.9721	275	202.601	NA	NA	NA	NA	NA	NA	NA	NA
DR_001617-RA	4	3.43751e-98	PHI:4024G4N740MoST1318829Magnaporthe_oryzae	unaffected_pathogenicity	41.9958	58.6279	490	310.071	790.505	8	78.1777	2.33333	15.375	1.66667	31.1344	17.6667
DR_001627-RA	2	4.95657e-161	PHI:1569I1RCH5GzOB0095518Fusarium_graminearum	lethal	63.9687	76.7624	370	459.144	NA	NA	195.895	4.66667	150.821	34.3333	51.7963	61.6667
DR_001636-RA	3	0	PHI:1080I1RCP1Cch15518Fusarium_graminearum	unaffected_pathogenicity	55.1282	70.2754	2114	1977.99	NA	NA	NA	NA	16.5889	2	8.51835	38
DR_001663-RA	1	3.4543e-76	PHI:1304I1RCJ0GzbHLH0055518Fusarium_graminearum	reduced_virulence	48.5981	61.6822	385	249.595	NA	NA	NA	NA	NA	NA	7.92801	14
DR_001618-RA	2	2.50699e-68	PHI:806G4NIR9MGG_04137318829Magnaporthe_oryzae	reduced_virulence	54.5852	71.179	312	230.72	NA	NA	22.3635	0.666667	13.0143	3.66667	19.5321	45.3333
DR_001634-RA	1	4.36521e-51	PHI:1478I1RCP3GzHMG0105518Fusarium_graminearum	unaffected_pathogenicity	34.0476	47.8571	375	182.57	NA	NA	NA	NA	9.56628	2.66667	NA	NA
DR_001612-RA	242	0	PHI:3178I1RY42FgKin15518Fusarium_graminearum	reduced_virulence	64.482	75.37	980	1093.95	NA	NA	NA	NA	NA	NA	8.64339	38.6667
DR_001624-RA	1	1.92051e-21	PHI:2563Q5AH74DPP35476Candida_albicans	reduced_virulence	33.6735	48.9796	169	91.6633	NA	NA	NA	NA	NA	NA	13.4953	12.3333
DR_001629-RA	1	7.06872e-11	PHI:211C4YFX2CaTUP15476Candida_albicans	reduced_virulence	23.4513	44.2478	216	60.8474	NA	NA	72.9146	1	64.1592	12.6667	41.997	30.3333
DR_001626-RA	5	1.05522e-79	PHI:338Q6X269CLB25270Ustilago_maydis	reduced_virulence	50.8929	76.3393	223	260.766	NA	NA	NA	NA	NA	NA	31.2026	48.6667
DR_001628-RA	17	0	PHI:1921I1RCH8GzZC2365518Fusarium_graminearum	reduced_virulence	62.4822	72.1826	853	881.708	NA	NA	NA	NA	NA	NA	0	8
DR_001645-RA	2	3.1036e-102	PHI:1398I1RV65GzC2H0615518Fusarium_graminearum	unaffected_pathogenicity	54.0404	68.1818	385	337.421	NA	NA	NA	NA	NA	NA	20.7305	13.3333
DR_001639-RA	1	4.22314e-110	PHI:785G4NIS9MGG_04128318829Magnaporthe_oryzae	reduced_virulence	37.9747	55.3345	505	343.969	NA	NA	190.071	5.66667	79.6014	17	33.3294	62.6667
DR_001615-RA	3	2.10958e-40	PHI:358Q6SSJ3ILV25207Cryptococcus_neoformans	loss_of_pathogenicity	26.5957	45.9559	556	154.066	120.146	1	84.0774	1.33333	7.13835	2	21.243	22.6667
DR_001619-RA	2	4.58118e-74	PHI:1974I1RQN6GzZC2895518Fusarium_graminearum	unaffected_pathogenicity	34.7253	51.6484	450	244.973	NA	NA	NA	NA	4.80738	1.33333	3.04684	7.33333
DR_001610-RA	2	2.11976e-32	PHI:1327I1RQS2GzbZIP0095518Fusarium_graminearum	unaffected_pathogenicity	47.8261	67.3913	135	124.02	NA	NA	NA	NA	NA	NA	NA	NA
DR_010395-RA	4	0	PHI:3910I1R9N5FgSAT5518Fusarium_graminearum	unaffected_pathogenicity	76.3043	83.6957	455	725.702	NA	NA	NA	NA	NA	NA	13.37	5
DR_010410-RA	2	1.23896e-23	PHI:1500I1S2F2GzHMG0325518Fusarium_graminearum	unaffected_pathogenicity	34.5794	48.5981	737	106.301	NA	NA	NA	NA	5.87592	1.66667	6.26905	32.6667
DR_010404-RA	6	4.98499e-55	PHI:26P28873CaMDR15476Candida_albicans	reduced_virulence	35.0333	53.6585	501	194.126	NA	NA	22.3635	0.666667	23.6303	4	4.47377	6
DR_010409-RA	1	0	PHI:1228I1RR00FGSG_065025518Fusarium_graminearum	lethal	59.9222	74.7082	506	565.074	257.247	1.66667	55.9657	1.66667	66.0836	10.6667	28.3776	29.3333
DR_010407-RA	1	8.0402e-52	PHI:4601K3VCL0FDB2101028Fusarium_pseudograminearum	reduced_virulence	33.1288	51.8405	316	175.252	NA	NA	NA	NA	NA	NA	NA	NA
DR_010411-RA	1	2.09521e-55	PHI:124P53705INT15476Candida_albicans	reduced_virulence	34.1026	50.7692	338	210.69	NA	NA	NA	NA	NA	NA	9.68491	38.3333
DR_010402-RA	4	8.48174e-27	PHI:4194V5XZS6AKT75599Alternaria_alternata	mixed outcome	41.2281	49.537	465	111.694	NA	NA	22.3635	0.666667	10.6348	3	2.89365	16
DR_013733-RA	2	2.28455e-39	PHI:3914Q0V515Sdh113684Parastagonospora_nodorum	reduced_virulence	35.1695	50.8475	238	145.976	218.349	1.66667	145.867	2	32.2438	9	4.06777	21.6667
DR_010886-RA	1	7.07559e-81	PHI:4056G4N0E4Ldp1318829Magnaporthe_oryzae	unaffected_pathogenicity	37.2372	47.5976	615	271.552	NA	NA	NA	NA	NA	NA	7.13885	19.6667
DR_010864-RA	1	1.23777e-149	PHI:1579I1RM25GzOB0195518Fusarium_graminearum	unaffected_pathogenicity	43.4343	63.9731	540	468.774	NA	NA	NA	NA	31.9154	3.66667	8.42216	24
DR_010867-RA	1	3.19755e-13	PHI:5271Q8Y0J2fabG1305Ralstonia_solanacearum	lethal	36.3636	57.5758	96	67.781	67.1896	0.666667	140.005	3	17.7732	5	20.8797	35.6667
DR_010887-RA	1	2.19598e-14	PHI:5054J5JPY5wetA176275Beauveria_bassiana	reduced_virulence	66.129	82.2581	62	73.9442	NA	NA	NA	NA	NA	NA	NA	NA
DR_010871-RA	1	3.96772e-111	PHI:6093I1RD63FgVps295518Fusarium_graminearum	reduced_virulence	80.2083	89.0625	191	318.161	98.203	0.666667	55.9657	1.66667	137.362	22.6667	11.7324	24.6667
DR_010866-RA	8	0	PHI:1753I1RZN4GzZC0685518Fusarium_graminearum	unaffected_pathogenicity	66.1134	76.4869	773	915.99	NA	NA	NA	NA	38.8896	3	13.5756	19
DR_010880-RA	2	6.42797e-17	PHI:1503I1S828GzHMG0355518Fusarium_graminearum	unaffected_pathogenicity	27.7592	42.8094	462	81.2629	NA	NA	NA	NA	NA	NA	NA	NA
DR_013644-RA	6	0	PHI:4973Q6WIH1MEP4523103Trichophyton_mentagrophytes	reduced_virulence	52.8926	69.5222	629	661.759	NA	NA	NA	NA	NA	NA	4.55241	22.3333
DR_013993-RA	1	1.33791e-28	PHI:3485G4MYT5MoSPC3318829Magnaporthe_oryzae	unaffected_pathogenicity	70.7865	79.7753	89	102.834	NA	NA	NA	NA	NA	NA	NA	NA
DR_003340-RA	17	1.89075e-144	PHI:2374D2T177Bap140559Botrytis_cinerea	unaffected_pathogenicity	56.9841	68.5714	581	434.876	NA	NA	NA	NA	NA	NA	2.43048	24
DR_003335-RA	1	5.93989e-39	PHI:3859B2W4L0GLU145151Pyrenophora_tritici-repentis	reduced_virulence	34.1137	52.5084	285	146.747	NA	NA	NA	NA	NA	NA	2.57693	1.33333
DR_003322-RA	2	9.48256e-48	PHI:1540I1RCX3GzMyb0045518Fusarium_graminearum	unaffected_pathogenicity	63.7584	79.1946	224	178.718	120.146	1	55.9278	1.66667	37.8101	8	17.2894	34
DR_003321-RA	7	6.32452e-170	PHI:5034G4NHC2MoADH1318829Magnaporthe_oryzae	unaffected_pathogenicity	70.6553	85.755	351	479.945	NA	NA	458.957	11.3333	17.9671	5	50.7771	30.6667
DR_003324-RA	14	1.54548e-135	PHI:378Q59KY8SIT45476Candida_albicans	reduced_virulence	73.9669	84.7107	242	392.889	188.697	1.33333	72.8767	1	62.9827	17.6667	54.1507	93
DR_003344-RA	2	5.26101e-58	PHI:2079Q51P78Moatg12318829Magnaporthe_oryzae	loss_of_pathogenicity	69.9187	84.5528	123	180.259	NA	NA	72.9524	1	33.1966	6.66667	7.66722	10
DR_003327-RA	1	1.01527e-16	PHI:2838D2SZX8TOX95016Cochliobolus_heterostrophus	reduced_virulence	30.303	43.29	231	74.7146	NA	NA	NA	NA	NA	NA	NA	NA
DR_003334-RA	1	1.67905e-62	PHI:4610A5IXN3pdhB2110Mycoplasma_agalactiae	reduced_virulence	41.9847	65.6489	260	211.846	244.093	3	184.694	4.33333	185.729	36.3333	39.3794	71.3333
DR_003341-RA	249	1.38085e-151	PHI:1242I1RWG2FGSG_086315518Fusarium_graminearum	unaffected_pathogenicity	57.6087	66.087	422	443.736	NA	NA	NA	NA	NA	NA	11.2194	22.6667
DR_003357-RA	1	9.84703e-69	PHI:1460I1S2F6GzAra0085518Fusarium_graminearum	unaffected_pathogenicity	45.5516	59.4306	255	218.009	NA	NA	NA	NA	NA	NA	0	4
DR_003362-RA	2	8.7695e-13	PHI:2616Q2L8G9InlA1639Listeria_monocytogenes	unaffected_pathogenicity	32.1429	52.0408	235	71.2478	NA	NA	NA	NA	NA	NA	0.821729	15.3333
DR_003364-RA	1	1.74604e-152	PHI:2441F9XJV5MgAlg21047171Zymoseptoria_tritici	loss_of_pathogenicity	51.6055	67.8899	433	446.432	67.1896	0.666667	NA	NA	13.0627	3.66667	12.0534	10.6667
DR_003356-RA	1	1.15791e-59	PHI:1515I1RG67GzHOMEL0095518Fusarium_graminearum	unaffected_pathogenicity	39.8352	53.022	331	197.208	NA	NA	NA	NA	NA	NA	NA	NA
DR_003348-RA	1	7.32666e-11	PHI:1554I1RC64GzMyb0185518Fusarium_graminearum	unaffected_pathogenicity	32.0513	51.2821	142	63.929	NA	NA	61.7138	0.666667	4.7589	1.33333	2.71185	37
DR_003360-RA	2	1.49532e-42	PHI:4883J9VMG2Kcs15207Cryptococcus_neoformans	mixed outcome	51.049	71.3287	141	167.933	NA	NA	NA	NA	NA	NA	10.635	54.3333
DR_003373-RA	2	9.95293e-49	PHI:465P87199KIN25270Ustilago_maydis	reduced_virulence	31.6076	52.0436	344	187.578	NA	NA	NA	NA	3.54494	1	9.5018	57.6667
DR_003369-RA	7	1.51449e-109	PHI:4489G4NGH0C3HC318829Magnaporthe_oryzae	reduced_virulence	40.566	57.4627	522	358.992	NA	NA	NA	NA	3.54494	1	2.85117	36.6667
DR_003350-RA	1	0	PHI:424F5HAA8PCK15207Cryptococcus_neoformans	reduced_virulence	65.019	77.3764	523	708.753	1131.72	10	353.258	4.66667	48.3292	8.33333	123.662	91.6667
DR_003355-RA	1	2.10252e-47	PHI:1544I1RG68GzMyb0085518Fusarium_graminearum	unaffected_pathogenicity	72.381	79.0476	94	155.606	NA	NA	NA	NA	NA	NA	8.44505	2.33333
DR_003401-RA	1	0	PHI:2387I1RPR1ACL25518Fusarium_graminearum	loss_of_pathogenicity	84.2536	92.229	489	858.21	294.609	2	195.933	4.66667	706.909	159.333	137.603	223.333
DR_003390-RA	2	1.1009e-123	PHI:2419I1RKF3CID15518Fusarium_graminearum	reduced_virulence	54.7988	73.065	320	358.992	NA	NA	NA	NA	NA	NA	NA	NA
DR_003402-RA	4	1.43865e-152	PHI:434P0C954GEL2746128Aspergillus_fumigatus	reduced_virulence	52.3585	69.8113	417	445.662	NA	NA	NA	NA	NA	NA	NA	NA
DR_003386-RA	6	2.35967e-14	PHI:4475G4MUR7MoTup1318829Magnaporthe_oryzae	loss_of_pathogenicity	32.6667	50	247	74.7146	233.943	1.66667	NA	NA	22.4648	3.66667	22.1766	67.3333
DR_003380-RA	11	2.83e-60	PHI:1368I1RK97GzC2H0295518Fusarium_graminearum	unaffected_pathogenicity	59.116	68.5083	168	202.986	NA	NA	NA	NA	NA	NA	NA	NA
DR_003379-RA	1	0	PHI:2084Q524W4Moatg18318829Magnaporthe_oryzae	reduced_virulence	69.0476	80.303	461	599.742	NA	NA	NA	NA	8.30384	2.33333	13.7715	10.6667
DR_003400-RA	2	0	PHI:2386I1S7N4ACL15518Fusarium_graminearum	loss_of_pathogenicity	87.7751	94.621	409	725.702	NA	NA	55.8899	1.66667	231.59	52	115.972	268.667
DR_003392-RA	1	3.10161e-71	PHI:5366G4N6P2MoSyn8318829Magnaporthe_oryzae	reduced_virulence	48.0427	62.6335	258	222.246	NA	NA	NA	NA	23.6303	4	0	1.66667
DR_003396-RA	7	3.59755e-39	PHI:2538Q4WXL8AUR1746128Aspergillus_fumigatus	mixed outcome	40.404	59.596	283	148.673	NA	NA	NA	NA	13.0143	3.66667	22.8513	28
DR_003428-RA	26	7.70048e-131	PHI:3835V6QUU6Fgrho45518Fusarium_graminearum	reduced_virulence	74.8148	82.2222	265	374.015	NA	NA	NA	NA	37.9258	10.6667	6.49257	30
DR_003439-RA	1	1.48924e-29	PHI:3238B0XUP5ctrC746128Aspergillus_fumigatus	unaffected_pathogenicity	39.0805	53.4483	174	110.538	883.157	12	547.812	16.3333	531.578	99.3333	213.582	134.667
DR_003431-RA	4	3.95025e-29	PHI:277Q6WP53BCP140559Botrytis_cinerea	reduced_virulence	48.2759	62.069	152	107.071	233.943	1.66667	NA	NA	9.5178	2.66667	9.24934	8
DR_003423-RA	1	1.94513e-93	PHI:3936A7EB00Ss-caf15180Sclerotinia_sclerotiorum	loss_of_pathogenicity	63.3484	74.2081	202	274.248	NA	NA	162.407	3.66667	84.293	15.6667	17.2335	26
DR_003406-RA	1	0	PHI:2355I1S1X8AMT45518Fusarium_graminearum	reduced_virulence	51.3682	66.2935	768	677.167	NA	NA	NA	NA	10.7318	3	19.9949	42.6667
DR_003440-RA	1	9.45243e-122	PHI:1659I1S245GzCCCH0035518Fusarium_graminearum	unaffected_pathogenicity	75.7576	86.3636	264	357.451	NA	NA	NA	NA	28.3892	5.33333	23.6833	37
DR_003416-RA	1	9.90092e-117	PHI:4492G4NC32RanBP318829Magnaporthe_oryzae	loss_of_pathogenicity	40.458	56.9466	631	366.696	NA	NA	NA	NA	NA	NA	9.59191	9.66667
DR_003411-RA	1	6.13005e-35	PHI:1653I1S2A0GzWing0265518Fusarium_graminearum	unaffected_pathogenicity	59.4828	76.7241	115	123.635	NA	NA	NA	NA	NA	NA	0	4
DR_002243-RA	15	2.8033e-46	PHI:2269Q32WF7Mdh113684Parastagonospora_nodorum	unaffected_pathogenicity	36.6197	52.8169	261	159.844	NA	NA	NA	NA	47.4061	8	53.2996	44.6667
DR_002242-RA	1	2.83995e-13	PHI:167Q9UUS8CHIP3474922Colletotrichum_gloeosporioides	unaffected_pathogenicity	30.2469	49.3827	160	67.781	NA	NA	NA	NA	NA	NA	NA	NA
DR_002252-RA	1	1.46085e-14	PHI:19P34809NMT5207Cryptococcus_neoformans	reduced_virulence	58.1818	76.3636	55	74.3294	NA	NA	NA	NA	NA	NA	7.1718	9.66667
DR_002253-RA	1	8.27073e-54	PHI:19P34809NMT5207Cryptococcus_neoformans	reduced_virulence	45	60	217	179.104	NA	NA	NA	NA	2.37945	0.666667	8.26537	8.33333
DR_002262-RA	2	8.53722e-12	PHI:4475G4MUR7MoTup1318829Magnaporthe_oryzae	loss_of_pathogenicity	28.877	44.9198	178	65.855	NA	NA	NA	NA	NA	NA	15.1705	8.66667
DR_002260-RA	1	5.09809e-30	PHI:1087I1RKU0FGSG_045105518Fusarium_graminearum	unaffected_pathogenicity	27.9412	39.7059	291	117.087	NA	NA	NA	NA	NA	NA	11.5103	3.66667
DR_002248-RA	1	0	PHI:3257G4MU34MoIlv1318829Magnaporthe_oryzae	reduced_virulence	75.1812	86.413	552	824.313	NA	NA	NA	NA	23.8727	4	9.55819	36.6667
DR_002257-RA	2	6.5964e-37	PHI:616Q8Z4N6sseA28901Salmonella_enterica	reduced_virulence	36.7965	52.381	214	134.035	NA	NA	NA	NA	14.161	1.33333	36.8876	22.6667
DR_002275-RA	4	6.62422e-20	PHI:2305Q2LK92BcFKBP1240559Botrytis_cinerea	mixed outcome	47.7778	60	101	80.4925	404.323	3.66667	325.147	5	244.273	50	76.711	84.3333
DR_002263-RA	11	1.28275e-156	PHI:267Q9UW87MLT15476Candida_albicans	reduced_virulence	31.7647	50.1961	1402	520.005	NA	NA	NA	NA	NA	NA	3.40765	38
DR_002265-RA	1	3.92699e-29	PHI:3629P95200Rv0392c1773Mycobacterium_tuberculosis	unaffected_pathogenicity	23.9437	39.4366	411	117.472	NA	NA	NA	NA	NA	NA	4.69926	5.66667
DR_002279-RA	2	0	PHI:4724A0A0D2XDM3gls15507Fusarium_oxysporum	unaffected_pathogenicity	86.5714	94.1429	699	1238.4	NA	NA	NA	NA	NA	NA	79.3006	78.6667
DR_002296-RA	1	0	PHI:1457I1RRR9GzAra0055518Fusarium_graminearum	unaffected_pathogenicity	54.3672	73.4403	552	632.484	98.203	0.666667	44.765	1.33333	21.2509	3.33333	15.6083	19.3333
DR_002315-RA	1	1.60098e-100	PHI:1563I1RAX7GzOB0035518Fusarium_graminearum	unaffected_pathogenicity	92.6174	97.3154	149	290.041	478.037	4.66667	1365.48	33.6667	2643.84	503.667	626.194	553.333
DR_002292-RA	2	2.60141e-44	PHI:3347D7UQ40sol548100Alternaria_solani	unaffected_pathogenicity	28.1059	47.2505	459	163.31	NA	NA	NA	NA	NA	NA	NA	NA
DR_002323-RA	3	7.58147e-75	PHI:3024J9VV14Cln15207Cryptococcus_neoformans	unaffected_pathogenicity	45.0382	66.4122	255	239.965	391.627	3	207.581	2.66667	79.5044	17	66.2431	162
DR_002335-RA	55	1.79326e-71	PHI:3019G5EI34MoLys2318829Magnaporthe_oryzae	reduced_virulence	34.0067	50.5051	1039	259.61	NA	NA	NA	NA	11.7815	0.666667	4.74108	27.3333
DR_002330-RA	1	1.1751e-75	PHI:1472I1RAZ9GzHMG0045518Fusarium_graminearum	unaffected_pathogenicity	33.6538	47.9167	591	254.603	89.1325	1	NA	NA	NA	NA	4.99643	3.66667
DR_002328-RA	1	6.26919e-129	PHI:2823Q59X38PES15476Candida_albicans	reduced_virulence	46.1386	62.9703	454	395.586	NA	NA	72.9146	1	53.2632	7	15.949	46
DR_002332-RA	2	5.76157e-65	PHI:465P87199KIN25270Ustilago_maydis	reduced_virulence	39.1076	58.0052	364	236.498	NA	NA	NA	NA	NA	NA	3.98093	13
DR_002339-RA	1	1.84952e-39	PHI:504P04173LEU24932Saccharomyces_cerevisiae	reduced_virulence	33.6927	52.0216	350	143.665	NA	NA	NA	NA	25.9801	7.33333	21.7632	17.3333
DR_002337-RA	1	4.34685e-20	PHI:2838D2SZX8TOX95016Cochliobolus_heterostrophus	reduced_virulence	25.6303	45.7983	234	84.7297	NA	NA	22.3635	0.666667	NA	NA	25.5784	4.66667
DR_002322-RA	1	1.39544e-13	PHI:2388Q4U4T0Chi25530Metarhizium_anisopliae	mixed outcome	32.9114	45.5696	150	69.707	NA	NA	NA	NA	NA	NA	0	2
DR_002318-RA	13	5.65806e-18	PHI:4475G4MUR7MoTup1318829Magnaporthe_oryzae	loss_of_pathogenicity	28.4585	44.6721	264	85.5001	NA	NA	112.303	1	20.2011	5.66667	23.0672	48.3333
DR_007101-RA	7	4.02279e-21	PHI:5585Q9I4X3pqsA287Pseudomonas_aeruginosa	reduced_virulence	25.7895	41.8421	381	93.5893	223.512	2.33333	431.065	9.33333	73.6097	12.6667	11.7201	17.6667
DR_007112-RA	1	0	PHI:2517Q4X0J6TRPS746128Aspergillus_fumigatus	lethal	73.1081	85.8108	735	1126.31	NA	NA	NA	NA	16.5889	2	30.0476	75.3333
DR_007107-RA	3	3.20821e-84	PHI:1484I1RMG1GzHMG0165518Fusarium_graminearum	unaffected_pathogenicity	48.5294	68.9655	580	286.574	NA	NA	NA	NA	6.02134	1.66667	6.11166	32.6667
DR_007113-RA	1	5.36767e-20	PHI:885G4MPP9MGG_02240318829Magnaporthe_oryzae	reduced_virulence	49.6241	64.6617	123	93.9745	NA	NA	NA	NA	NA	NA	5.27636	15.6667
DR_007115-RA	1	5.42246e-26	PHI:346Q8J214CRU15270Ustilago_maydis	reduced_virulence	25.25	41.75	302	111.309	NA	NA	NA	NA	NA	NA	4.01004	4.66667
DR_007123-RA	1	4.22421e-74	PHI:4907Q5A5Q9GYP55476Candida_albicans	unaffected_pathogenicity	40.5405	60.961	327	253.832	NA	NA	NA	NA	2.37945	0.666667	0	13.3333
DR_007148-RA	3	4.88927e-27	PHI:4024G4N740MoST1318829Magnaporthe_oryzae	unaffected_pathogenicity	28.5714	44.898	396	110.923	NA	NA	89.4542	2.66667	137.43	25.3333	55.6901	59.3333
DR_007152-RA	1	1.6013e-49	PHI:2490E9B636MCA5665Leishmania_mexicana	mixed outcome	36.9863	48.9726	252	172.94	NA	NA	NA	NA	53.1663	7	22.3352	49.6667
DR_007124-RA	1	4.18954e-62	PHI:4231G5EHM3MoFLP1318829Magnaporthe_oryzae	reduced_virulence	46.0938	66.7969	256	204.142	NA	NA	700.473	12.6667	144.178	27	6.77568	19.3333
DR_007144-RA	2	3.41953e-141	PHI:4041I1RMA5spt35518Fusarium_graminearum	reduced_virulence	77.9605	84.5395	313	403.29	NA	NA	NA	NA	NA	NA	9.84305	11.6667
DR_007133-RA	2	3.36513e-16	PHI:2885Q5AD72MNN225476Candida_albicans	reduced_virulence	27.3038	43.3447	292	78.9518	NA	NA	NA	NA	NA	NA	6.43432	5.33333
DR_007120-RA	1	3.33035e-83	PHI:4732Q5NH02FTT0673p/prsAp263Francisella_tularensis	unaffected_pathogenicity	41.1392	65.8228	314	256.144	NA	NA	229.906	3.33333	90.0611	22.6667	44.4476	52.6667
DR_007131-RA	2	6.62582e-13	PHI:2042Q3Y5V5ABC3318829Magnaporthe_oryzae	loss_of_pathogenicity	27.9661	47.0339	228	69.707	NA	NA	61.7517	0.666667	10.7318	3	11.3699	19.6667
DR_007146-RA	2	2.53622e-23	PHI:5017G4MVK9MoPEX11A318829Magnaporthe_oryzae	reduced_virulence	80.4348	86.9565	78	90.5077	NA	NA	72.9524	1	9.61475	2.66667	11.2601	4.33333
DR_012857-RA	9	3.28805e-14	PHI:4475G4MUR7MoTup1318829Magnaporthe_oryzae	loss_of_pathogenicity	32.5397	49.2063	255	73.1738	NA	NA	NA	NA	NA	NA	2.66991	12.3333
DR_012859-RA	14	1.63389e-24	PHI:4475G4MUR7MoTup1318829Magnaporthe_oryzae	loss_of_pathogenicity	29.2308	46.0829	326	107.071	NA	NA	72.8767	1	26.0583	4.66667	19.1623	38.6667
DR_012855-RA	3	2.5287e-75	PHI:1458Q4I7F9GzAra0065518Fusarium_graminearum	unaffected_pathogenicity	34.8837	54.8837	429	257.299	NA	NA	NA	NA	NA	NA	30.0494	71
DR_012854-RA	6	1.11785e-141	PHI:4970Q6WIH5MEP1523103Trichophyton_mentagrophytes	reduced_virulence	41.681	56.4322	571	425.246	NA	NA	NA	NA	18.9387	5.33333	46.3848	85
DR_008444-RA	2	3.85608e-19	PHI:4672Q4WBL9AmcA746128Aspergillus_fumigatus	unaffected_pathogenicity	30.5195	47.4026	269	84.3445	NA	NA	106.441	2	66.6356	13.3333	20.0761	36.3333
DR_008436-RA	4	0	PHI:2087G4N8A1Moatg26318829Magnaporthe_oryzae	unaffected_pathogenicity	79.2453	88.6792	1325	1214.91	NA	NA	72.9146	1	6.02134	1.66667	9.05764	45
DR_008449-RA	9	6.73439e-88	PHI:1566I1RC95GzOB0065518Fusarium_graminearum	lethal	43.0168	65.9218	357	274.248	NA	NA	33.5643	1	109.751	17.6667	63.8585	92
DR_008441-RA	1	3.18722e-22	PHI:3278N4V0R3CoIra15465Colletotrichum_orbiculare	reduced_virulence	32.0346	46.3203	194	100.138	NA	NA	NA	NA	NA	NA	24.8442	22.3333
DR_008469-RA	2	0	PHI:1500I1S2F2GzHMG0325518Fusarium_graminearum	unaffected_pathogenicity	90.0862	95.6897	1023	1456.81	NA	NA	NA	NA	NA	NA	7.60291	14.6667
DR_008481-RA	1	1.82896e-17	PHI:4672Q4WBL9AmcA746128Aspergillus_fumigatus	unaffected_pathogenicity	26.5781	42.8571	286	79.337	NA	NA	NA	NA	10.5863	3	16.6318	5
DR_008464-RA	2	0	PHI:4491G4MRB4SHM318829Magnaporthe_oryzae	reduced_virulence	63.6743	74.1127	479	619.772	NA	NA	156.658	4.66667	118.012	27.6667	90.6645	98.3333
DR_008458-RA	2	8.95196e-34	PHI:4211J9VNH2FRE35207Cryptococcus_neoformans	increased_virulence_(hypervirulence)	27.933	46.9274	371	135.191	584.125	5.33333	NA	NA	53.6401	12.3333	1.16135	15.6667
DR_008461-RA	1	0	PHI:1615I1RZJ1GzSGT15518Fusarium_graminearum	unaffected_pathogenicity	50.4039	67.5283	583	570.081	NA	NA	NA	NA	7.2353	2	2.39428	5.33333
DR_008459-RA	1	3.97445e-44	PHI:2490E9B636MCA5665Leishmania_mexicana	mixed outcome	38.0137	51.0274	252	159.458	267.397	3	67.0528	2	26.2709	7.33333	30.9322	31
DR_008488-RA	5	1.27802e-12	PHI:2404G4N906SLP_1318829Magnaporthe_oryzae	effector_(plant_avirulence_determinant)	34.4538	49.5798	121	62.7734	NA	NA	NA	NA	25.9613	4.66667	8.65676	11.3333
DR_008480-RA	3	1.05464e-66	PHI:1526I1S0J3GzHOMEL0365518Fusarium_graminearum	unaffected_pathogenicity	31.2992	49.8113	576	238.81	NA	NA	NA	NA	11.7331	0.666667	1.83242	8.66667
DR_008485-RA	1	1.66897e-14	PHI:1393I1RU69GzC2H0565518Fusarium_graminearum	unaffected_pathogenicity	24.2574	42.5743	184	74.3294	NA	NA	NA	NA	4.7589	1.33333	30.2527	33.3333
DR_008456-RA	2	2.61361e-62	PHI:2841F6K8L6CnSEC14-25207Cryptococcus_neoformans	unaffected_pathogenicity	46.1929	61.4213	247	201.06	98.203	0.666667	NA	NA	56.5549	13.3333	73.8881	59.6667
DR_008466-RA	19	2.25764e-158	PHI:2606I3QHH8SKN75599Alternaria_alternata	reduced_virulence	58.9286	73.2143	574	471.47	NA	NA	NA	NA	NA	NA	4.81577	6
DR_008471-RA	1	9.0169e-13	PHI:3594H6VMG0Ptp25207Cryptococcus_neoformans	reduced_virulence	26.9531	43.75	221	68.5514	NA	NA	NA	NA	6.02134	1.66667	4.43124	24
DR_008465-RA	2	2.64834e-25	PHI:2543Q4WLS1GCD6746128Aspergillus_fumigatus	mixed outcome	60.241	73.494	96	107.071	NA	NA	NA	NA	NA	NA	0	31
DR_012511-RA	2	5.87959e-49	PHI:2520Q4WUL6LYS4746128Aspergillus_fumigatus	lethal	26.6667	42.6667	620	182.57	NA	NA	NA	NA	12.0427	3.33333	53.2016	136.333
DR_012499-RA	4	3.18669e-81	PHI:434P0C954GEL2746128Aspergillus_fumigatus	reduced_virulence	39.782	56.9697	365	260.381	NA	NA	NA	NA	NA	NA	NA	NA
DR_012496-RA	2	2.24441e-123	PHI:2032G4NGA7VTL1318829Magnaporthe_oryzae	unaffected_pathogenicity	42.4063	56.8047	495	377.096	NA	NA	NA	NA	NA	NA	NA	NA
DR_012498-RA	21	8.52494e-18	PHI:6111Q4WQK8CpcB746128Aspergillus_fumigatus	reduced_virulence	32.1212	51.6129	250	83.9593	NA	NA	218.297	5.33333	98.0928	27.6667	51.9178	175.667
DR_012500-RA	2	1.54371e-84	PHI:2515Q4X146ALG7746128Aspergillus_fumigatus	lethal	72.7811	85.7988	169	265.003	NA	NA	NA	NA	3.59341	1	4.55686	7.33333
DR_012504-RA	1	9.76332e-152	PHI:743I1RE63ARG25518Fusarium_graminearum	reduced_virulence	40.6993	53.8462	625	459.144	NA	NA	NA	NA	48.262	5.66667	49.2864	51
DR_012514-RA	1	2.19659e-119	PHI:5353I1RIS2Famfs1282267Fusarium_asiaticum	reduced_virulence	38.704	55.8669	554	364.77	NA	NA	NA	NA	NA	NA	10.637	5.33333
DR_012512-RA	6	8.88727e-67	PHI:3381W7N2B4FVEG_12533117187Fusarium_verticillioides	unaffected_pathogenicity	35.022	54.4053	465	231.106	NA	NA	NA	NA	NA	NA	13.1909	12
DR_012509-RA	1	5.18157e-49	PHI:435Q5AHJ0VMA75476Candida_albicans	loss_of_pathogenicity	60.3306	76.8595	121	154.066	219.71	1.33333	128.767	2.66667	163.022	32.6667	24.3641	28.6667
DR_012517-RA	2	2.89045e-122	PHI:1377I1RQ34GzC2H0405518Fusarium_graminearum	unaffected_pathogenicity	79.5775	84.507	584	401.364	NA	NA	NA	NA	14.2095	1.33333	35.8266	109
DR_012752-RA	2	3.01819e-12	PHI:5271Q8Y0J2fabG1305Ralstonia_solanacearum	lethal	27.3438	43.2099	236	62.3882	NA	NA	33.5264	1	15.278	1.66667	9.24934	11.3333
DR_012757-RA	3	2.05207e-130	PHI:2160Q2KEW0MoSHO1318829Magnaporthe_oryzae	reduced_virulence	64.6302	83.3333	302	375.941	NA	NA	NA	NA	NA	NA	0	11
DR_012753-RA	15	1.19168e-66	PHI:62P52498caRSR15476Candida_albicans	reduced_virulence	63.3987	79.7386	188	206.838	NA	NA	NA	NA	NA	NA	3.80855	6.33333
DR_012761-RA	1	5.64918e-21	PHI:2084Q524W4Moatg18318829Magnaporthe_oryzae	reduced_virulence	27.5424	48.7288	228	92.0485	NA	NA	61.7517	0.666667	30.8656	6	16.0609	16
DR_012755-RA	2	0	PHI:3014G5EHD3MoAND1318829Magnaporthe_oryzae	reduced_virulence	56.3636	71.1688	740	685.256	NA	NA	NA	NA	14.4221	4	3.67567	27
DR_012760-RA	7	3.22933e-174	PHI:4892Q4WUI1aspA746128Aspergillus_fumigatus	mixed outcome	78.6842	81.0526	361	492.271	NA	NA	NA	NA	7.13835	2	95.9116	124
DR_011628-RA	240	1.51572e-135	PHI:1258I1S5M8FGSG_121495518Fusarium_graminearum	unaffected_pathogenicity	75.7202	88.0658	344	399.053	67.1896	0.666667	84.1532	1.33333	14.2095	1.33333	95.4771	157.667
DR_011601-RA	1	2.56786e-65	PHI:1383I1RS27GzC2H0465518Fusarium_graminearum	unaffected_pathogenicity	48.7923	61.8357	207	206.068	NA	NA	33.5643	1	16.6562	4.66667	31.6533	11.6667
DR_011605-RA	212	0	PHI:3177G4N7H1MoTos3318829Magnaporthe_oryzae	mixed outcome	52.2364	67.4121	588	624.009	NA	NA	NA	NA	NA	NA	17.7841	21
DR_011607-RA	219	0	PHI:1180I1RS32(Sc_Sat4)5518Fusarium_graminearum	reduced_virulence	82.2289	91.2651	328	590.882	NA	NA	NA	NA	2.37945	0.666667	2.71501	20.6667
DR_011598-RA	2	5.78207e-163	PHI:1584I1RS24GzOB0245518Fusarium_graminearum	unaffected_pathogenicity	85.4331	92.5197	254	454.136	1104.79	9	2781.44	70	4386.1	966.333	661.684	782.667
DR_011608-RA	2	2.15545e-23	PHI:1270I1RHA1FGSG_031465518Fusarium_graminearum	unaffected_pathogenicity	36.5517	55.1724	140	95.1301	NA	NA	NA	NA	NA	NA	NA	NA
DR_013127-RA	1	6.16075e-127	PHI:1096I1RSE4FGSG_070625518Fusarium_graminearum	unaffected_pathogenicity	56.6586	70.46	398	375.555	NA	NA	NA	NA	NA	NA	17.9433	22.6667
DR_013122-RA	1	5.28937e-46	PHI:491Q59ZY7YVH15476Candida_albicans	reduced_virulence	33.6283	51.6224	314	160.614	NA	NA	NA	NA	4.80738	1.33333	22.2337	14.6667
DR_013123-RA	2	2.03415e-139	PHI:5190G4MXC5MoPRX1318829Magnaporthe_oryzae	reduced_virulence	81.25	91.5179	224	392.119	98.203	0.666667	NA	NA	54.1676	4.66667	80.7215	37.6667
DR_013319-RA	1	2.73751e-150	PHI:6076Q5A5Q8RPS415476Candida_albicans	reduced_virulence	75.6757	88.8031	259	422.55	472.874	4	1034.74	29.6667	1988.8	421.333	538.27	498
DR_013308-RA	13	2.36995e-32	PHI:2054G5EH19Rac1318829Magnaporthe_oryzae	loss_of_pathogenicity	90.2439	97.561	61	110.923	98.203	0.666667	72.9524	1	29.6032	5.66667	8.3393	21.6667
DR_013311-RA	1	9.16522e-57	PHI:2154G5EI55RBP35318829Magnaporthe_oryzae	reduced_virulence	49.5614	64.4737	204	192.971	NA	NA	NA	NA	2.37945	0.666667	48.9366	51
DR_013628-RA	4	1.38051e-26	PHI:2196G4NFS7MoRgs5318829Magnaporthe_oryzae	unaffected_pathogenicity	38.5185	61.4815	160	114.005	134.379	1.33333	NA	NA	NA	NA	49.6353	95
DR_011881-RA	13	3.98138e-66	PHI:1697I1S3R7GzZC0125518Fusarium_graminearum	unaffected_pathogenicity	36.1702	60	451	226.868	NA	NA	NA	NA	NA	NA	6.29615	19
DR_009196-RA	3	7.68693e-69	PHI:3972L2FHG9CDA474922Colletotrichum_gloeosporioides	unaffected_pathogenicity	50	66.6667	222	217.238	NA	NA	NA	NA	NA	NA	NA	NA
DR_009199-RA	1	0	PHI:1579I1RM25GzOB0195518Fusarium_graminearum	unaffected_pathogenicity	54.2722	74.8418	625	702.205	NA	NA	NA	NA	11.7331	0.666667	12.3447	21.3333
DR_009206-RA	1	5.41198e-11	PHI:2654Q59VF3DUR1,25476Candida_albicans	reduced_virulence	35.6021	52.356	177	63.5438	NA	NA	NA	NA	4.71043	1.33333	10.6249	10
DR_009198-RA	3	2.56456e-43	PHI:5394J4UPL6mas5176275Beauveria_bassiana	loss_of_pathogenicity	53.0303	71.2121	349	157.147	NA	NA	84.1153	1.33333	49.834	8.66667	35.0765	38.6667
DR_009183-RA	2	1.12382e-47	PHI:1540I1RCX3GzMyb0045518Fusarium_graminearum	unaffected_pathogenicity	57.9545	72.1591	225	178.718	NA	NA	84.0774	1.33333	31.8857	6.33333	4.30639	18
DR_009204-RA	2	6.41292e-37	PHI:1555I1RDG6GzMyb0195518Fusarium_graminearum	unaffected_pathogenicity	27.6543	48.7923	412	140.969	NA	NA	NA	NA	NA	NA	0	2
DR_009184-RA	7	3.57559e-167	PHI:5034G4NHC2MoADH1318829Magnaporthe_oryzae	unaffected_pathogenicity	69.5157	85.1852	351	473.011	370.869	2.33333	1023.91	27	79.4857	14.3333	26.1158	35.3333
DR_009181-RA	14	2.15522e-134	PHI:378Q59KY8SIT45476Candida_albicans	reduced_virulence	73.9669	85.124	242	395.201	98.203	0.666667	55.9278	1.66667	39.1882	11	31.2796	51.3333
DR_009187-RA	2	0	PHI:2075Q52CS0Moatg7318829Magnaporthe_oryzae	loss_of_pathogenicity	63.8037	78.5276	443	566.614	NA	NA	NA	NA	4.71043	1.33333	15.6132	61.3333
DR_009208-RA	2	3.29504e-45	PHI:1357I1RFY9GzC2H0175518Fusarium_graminearum	unaffected_pathogenicity	45.5446	57.4257	229	169.088	NA	NA	NA	NA	NA	NA	NA	NA
DR_009593-RA	5	7.54385e-21	PHI:2357E2EAF6CYP52X1176275Beauveria_bassiana	reduced_virulence	30.5677	46.7249	291	93.9745	NA	NA	22.3635	0.666667	33.0324	4	0	10.3333
DR_009606-RA	24	0	PHI:31P30573CHS35476Candida_albicans	reduced_virulence	54.7023	72.2555	1133	1191.41	NA	NA	NA	NA	20.0369	3	17.0623	45.6667
DR_009572-RA	2	4.13366e-53	PHI:3914Q0V515Sdh113684Parastagonospora_nodorum	reduced_virulence	29.2929	48.8889	524	188.348	NA	NA	33.5264	1	162.311	35	57.4164	106
DR_009604-RA	234	0	PHI:1220I1RCF7FGSG_012715518Fusarium_graminearum	lethal	51.0011	64.0674	929	900.968	NA	NA	NA	NA	NA	NA	12.0146	31.3333
DR_009605-RA	1	1.44586e-35	PHI:799G4N7R4MGG_03530318829Magnaporthe_oryzae	reduced_virulence	31.8339	50.519	283	142.124	NA	NA	NA	NA	4.7589	1.33333	6.7171	10.3333
DR_009586-RA	1	0	PHI:2453D9J222Snt25507Fusarium_oxysporum	reduced_virulence	50.2149	63.467	1271	1170.22	NA	NA	NA	NA	NA	NA	7.39947	18.6667
DR_009599-RA	25	1.17938e-23	PHI:4736G4MYS1MoYpt7318829Magnaporthe_oryzae	loss_of_pathogenicity	33.0508	59.8214	200	96.2857	441.861	4	766.859	19.3333	857.244	179.667	176.69	324
DR_009566-RA	12	1.11331e-29	PHI:26P28873CaMDR15476Candida_albicans	reduced_virulence	41.6667	61.6438	294	118.242	NA	NA	NA	NA	NA	NA	6.7171	2.66667
DR_009597-RA	4	3.3799e-44	PHI:1506I1RC01GzHOME0015518Fusarium_graminearum	unaffected_pathogenicity	59.2593	71.6049	354	164.466	NA	NA	NA	NA	NA	NA	2.63371	9.66667
DR_009591-RA	1	1.56479e-31	PHI:5109B5QZL1prt28901Salmonella_enterica	reduced_virulence	31.4642	47.6636	289	119.783	NA	NA	67.1664	2	95.754	19	57.7585	34
DR_012852-RA	5	0	PHI:373Q59TT3PLD15476Candida_albicans	reduced_virulence	53.1646	74.6835	700	724.546	NA	NA	NA	NA	5.97286	1.66667	11.4882	51.3333
DR_012846-RA	1	9.38414e-162	PHI:1667I1RZP2GzCCHC0075518Fusarium_graminearum	unaffected_pathogenicity	55.6277	69.9134	457	478.789	NA	NA	NA	NA	8.44926	2.33333	8.9304	15.6667
DR_012843-RA	6	5.42071e-30	PHI:4244I1S0C0FgOS-25518Fusarium_graminearum	reduced_virulence	57.9832	68.0672	248	117.087	NA	NA	NA	NA	NA	NA	0	8
DR_012849-RA	1	2.02451e-45	PHI:591Q96V66ORP1318829Magnaporthe_oryzae	loss_of_pathogenicity	37.2308	49.2308	325	170.244	NA	NA	NA	NA	NA	NA	5.72686	10
DR_010362-RA	152	2.00193e-143	PHI:1185I1S0J9(Sc_Swe1)5518Fusarium_graminearum	reduced_virulence	49.7164	61.2476	477	462.225	NA	NA	NA	NA	NA	NA	24.1774	57
DR_010364-RA	1	3.18122e-24	PHI:2735D0KML5RsmA55208Pectobacterium_wasabiae	increased_virulence_(hypervirulence)	30.7692	48.2906	229	98.5969	NA	NA	NA	NA	NA	NA	6.13377	16
DR_010374-RA	2	6.60279e-59	PHI:5349G8BDA6atc15480Candida_parapsilosis	reduced_virulence	31.3029	49.9154	557	216.083	NA	NA	NA	NA	NA	NA	5.38299	11.6667
DR_010366-RA	1	2.04691e-19	PHI:2544Q4WK03PAB1746128Aspergillus_fumigatus	lethal	29.1429	54.8571	170	89.7373	NA	NA	NA	NA	13.1112	3.66667	12.4201	23.3333
DR_010390-RA	1	4.29659e-25	PHI:1285I1SAR3FGSG_139445518Fusarium_graminearum	unaffected_pathogenicity	28.839	44.9438	267	100.138	NA	NA	NA	NA	16.5404	2	10.9815	13
DR_010365-RA	1	3.2686e-114	PHI:4906Q5A679Gyp15476Candida_albicans	reduced_virulence	49.8721	65.9847	391	353.984	NA	NA	NA	NA	NA	NA	22.6906	24.3333
DR_010353-RA	2	9.04809e-45	PHI:2432I1RKA4FgRgsA5518Fusarium_graminearum	reduced_virulence	37.1517	50.774	329	161.77	NA	NA	NA	NA	NA	NA	32.3727	62.6667
DR_010381-RA	1	7.34694e-12	PHI:2165G4N3R9PTH11318829Magnaporthe_oryzae	reduced_virulence	25.2669	46.6192	265	65.0846	NA	NA	NA	NA	NA	NA	0	1.33333
DR_010375-RA	1	8.60098e-33	PHI:1579I1RM25GzOB0195518Fusarium_graminearum	unaffected_pathogenicity	34.9359	50.9615	256	135.576	NA	NA	NA	NA	NA	NA	11.1191	26.3333
DR_013609-RA	2	3.91526e-57	PHI:3859B2W4L0GLU145151Pyrenophora_tritici-repentis	reduced_virulence	33.8983	52.3002	381	199.904	NA	NA	NA	NA	NA	NA	0	6
DR_013614-RA	13	3.36326e-127	PHI:2374D2T177Bap140559Botrytis_cinerea	unaffected_pathogenicity	51.1006	61.478	581	388.267	NA	NA	NA	NA	NA	NA	15.9829	16
DR_013615-RA	242	4.24142e-128	PHI:1242I1RWG2FGSG_086315518Fusarium_graminearum	unaffected_pathogenicity	73.0627	83.0258	332	384.03	NA	NA	NA	NA	7.13835	2	0	35.6667
DR_013608-RA	1	2.35001e-60	PHI:4610A5IXN3pdhB2110Mycoplasma_agalactiae	reduced_virulence	40.8397	64.5038	260	205.682	241.653	1.66667	117.528	2.33333	171.441	37.6667	51.7963	64
DR_012641-RA	2	2.4714e-17	PHI:2654Q59VF3DUR1,25476Candida_albicans	reduced_virulence	25.7919	43.8914	402	83.5741	NA	NA	NA	NA	NA	NA	NA	NA
DR_012639-RA	2	2.39083e-31	PHI:3985I1RX03FGSG_08844_(Sc_gpi7)5518Fusarium_graminearum	unaffected_pathogenicity	47.5	66.25	190	129.028	NA	NA	NA	NA	NA	NA	12.481	14
DR_012631-RA	1	0	PHI:1406I1RX04GzC2H0705518Fusarium_graminearum	lethal	58.6098	73.6177	606	643.269	NA	NA	NA	NA	NA	NA	12.826	20
DR_012644-RA	6	1.00389e-64	PHI:3381W7N2B4FVEG_12533117187Fusarium_verticillioides	unaffected_pathogenicity	37.1991	56.2363	465	223.016	NA	NA	NA	NA	NA	NA	7.67732	4.33333
DR_012642-RA	3	6.0161e-121	PHI:508Q96VB5AFT15599Alternaria_alternata	loss_of_pathogenicity	42.2562	59.847	510	379.407	219.71	1.33333	NA	NA	15.4907	4.33333	3.62917	18.6667
DR_009912-RA	2	8.42116e-34	PHI:2520Q4WUL6LYS4746128Aspergillus_fumigatus	lethal	30.444	45.8774	442	136.732	NA	NA	NA	NA	NA	NA	3.8654	21.3333
DR_009869-RA	2	0	PHI:4491G4MRB4SHM318829Magnaporthe_oryzae	reduced_virulence	78.252	87.3984	492	786.563	98.203	0.666667	NA	NA	16.6077	4.66667	37.21	57.3333
DR_009914-RA	1	0	PHI:1247I1S0G8FGSG_101965518Fusarium_graminearum	unaffected_pathogenicity	63.4177	78.481	760	961.829	NA	NA	NA	NA	3.54494	1	17.77	34
DR_009913-RA	12	1.25898e-19	PHI:4475G4MUR7MoTup1318829Magnaporthe_oryzae	loss_of_pathogenicity	26.8775	46.3918	286	87.4261	NA	NA	NA	NA	NA	NA	0	4
DR_009873-RA	1	1.46338e-30	PHI:1089I1RFR2FGSG_025495518Fusarium_graminearum	reduced_virulence	36.1257	51.3089	189	115.546	NA	NA	NA	NA	27.2722	5	20.5259	4.66667
DR_009905-RA	2	3.02671e-14	PHI:4475G4MUR7MoTup1318829Magnaporthe_oryzae	loss_of_pathogenicity	27.0042	45.4861	278	70.4774	NA	NA	NA	NA	2.37945	0.666667	12.9061	8
DR_009893-RA	25	4.2096e-101	PHI:270O42825RHO15476Candida_albicans	loss_of_pathogenicity	79.2135	88.2022	195	292.352	NA	NA	NA	NA	2.37945	0.666667	187.118	67.6667
DR_009900-RA	1	7.92264e-173	PHI:4904C4YR40Glr15476Candida_albicans	reduced_virulence	56.7404	69.6177	490	498.434	NA	NA	106.441	2	88.4218	17	36.3676	48.3333
DR_009866-RA	2	2.77938e-43	PHI:1579I1RM25GzOB0195518Fusarium_graminearum	unaffected_pathogenicity	41.5	65.5	394	170.629	NA	NA	NA	NA	11.7034	3.33333	5.75127	27.3333
DR_009915-RA	1	3.68115e-91	PHI:319Q875L6SQL25270Ustilago_maydis	reduced_virulence	38.806	59.9147	464	320.857	NA	NA	NA	NA	NA	NA	1.25213	9.66667
DR_009903-RA	6	0	PHI:4895Q4WTL8aspD746128Aspergillus_fumigatus	unaffected_pathogenicity	90.1734	94.7977	346	650.203	NA	NA	123.056	3.66667	83.1166	20.6667	103.011	73.3333
DR_009909-RA	1	3.45382e-84	PHI:1419I1S0X7GzC2H0865518Fusarium_graminearum	unaffected_pathogenicity	55.6604	72.327	317	258.455	NA	NA	NA	NA	NA	NA	28.1084	33
DR_009885-RA	1	4.26627e-63	PHI:5191G4N1N6TPX1318829Magnaporthe_oryzae	reduced_virulence	59.7561	71.9512	164	201.83	NA	NA	NA	NA	45.2205	7.33333	8.39436	18.6667
DR_009865-RA	1	4.01082e-24	PHI:1650I1S006GzWing0225518Fusarium_graminearum	lethal	43.3566	58.7413	135	107.071	NA	NA	NA	NA	NA	NA	0	12
DR_009878-RA	1	5.78048e-45	PHI:262Q59VQ3MAD25476Candida_albicans	reduced_virulence	42.7907	61.3953	205	150.214	NA	NA	NA	NA	30.9813	8.66667	16.3186	16
DR_009881-RA	250	0	PHI:2161G4NGK7SEP1318829Magnaporthe_oryzae	loss_of_pathogenicity	66.1383	76.2968	1360	1679.46	NA	NA	NA	NA	7.13835	2	8.35799	30
DR_013532-RA	1	2.14318e-11	PHI:2604D2EAX8Rim135270Ustilago_maydis	unaffected_pathogenicity	48.5714	60	69	63.1586	NA	NA	NA	NA	NA	NA	2.13446	0.666667
DR_011646-RA	6	1.76537e-21	PHI:3381W7N2B4FVEG_12533117187Fusarium_verticillioides	unaffected_pathogenicity	26.5403	44.7867	453	96.2857	NA	NA	NA	NA	NA	NA	8.16404	6.66667
DR_011658-RA	3	3.74998e-68	PHI:1458Q4I7F9GzAra0065518Fusarium_graminearum	unaffected_pathogenicity	38.1517	53.7915	403	235.728	NA	NA	NA	NA	40.4319	8.66667	21.7496	39.6667
DR_011643-RA	29	0	PHI:2359Q8TG14Bcchs3a40559Botrytis_cinerea	mixed outcome	74.9226	84.0557	813	1129.78	210.639	1.66667	NA	NA	NA	NA	44.939	59.6667
DR_011649-RA	9	2.90719e-180	PHI:2065Q4R1B9MSTU1318829Magnaporthe_oryzae	loss_of_pathogenicity	70.4545	83.6207	618	528.094	NA	NA	NA	NA	NA	NA	36.0384	62.6667
DR_011659-RA	1	3.26273e-36	PHI:3455J9VIH5Apt15207Cryptococcus_neoformans	reduced_virulence	30.3855	47.8458	388	139.428	NA	NA	NA	NA	NA	NA	14.2559	13.3333
DR_011640-RA	1	2.92526e-20	PHI:3014G5EHD3MoAND1318829Magnaporthe_oryzae	reduced_virulence	36.6412	57.2519	116	95.5153	NA	NA	22.3635	0.666667	93.4606	23.6667	36.9555	149
DR_011647-RA	1	0	PHI:1603I1S0A1GzOB0445518Fusarium_graminearum	unaffected_pathogenicity	64.0367	77.7982	540	726.857	NA	NA	78.2914	2.33333	37.7913	5.33333	19.7714	32.6667
DR_011641-RA	21	2.6623e-107	PHI:861I1S095RAS25518Fusarium_graminearum	reduced_virulence	93.6842	96.8421	235	311.227	NA	NA	NA	NA	NA	NA	6.61229	2.66667
DR_011652-RA	1	4.3465e-20	PHI:3257G4MU34MoIlv1318829Magnaporthe_oryzae	reduced_virulence	28.6765	47.0588	252	90.1225	NA	NA	NA	NA	11.7331	0.666667	1.9327	4.33333
DR_001835-RA	4	2.15719e-127	PHI:797G4MSX7MGG_01481318829Magnaporthe_oryzae	reduced_virulence	54.6742	70.6215	343	371.703	NA	NA	NA	NA	22.4164	3.66667	25.5134	18.6667
DR_001831-RA	2	6.84732e-48	PHI:5353I1RIS2Famfs1282267Fusarium_asiaticum	reduced_virulence	53.3333	69.2308	193	174.866	NA	NA	NA	NA	36.7228	5	12.5539	17.3333
DR_001832-RA	5	0	PHI:1958I1RMD1GzZC2735518Fusarium_graminearum	unaffected_pathogenicity	61.612	74.1803	709	827.395	NA	NA	NA	NA	NA	NA	17.0587	43
DR_001834-RA	1	7.10997e-137	PHI:1678I1RMC1GzGRF5518Fusarium_graminearum	unaffected_pathogenicity	59.8266	72.5434	343	400.208	NA	NA	NA	NA	NA	NA	0	6.66667
DR_001836-RA	3	1.37353e-26	PHI:423Q58Z64VAD15207Cryptococcus_neoformans	reduced_virulence	30.303	46.0055	389	112.849	NA	NA	72.9524	1	24.7473	4.33333	34.5044	113
DR_001823-RA	1	3.09241e-65	PHI:5047G4N572MoFis1318829Magnaporthe_oryzae	reduced_virulence	79.2	92	125	214.157	368.323	3	33.5643	1	NA	NA	22.6394	47.3333
DR_001856-RA	1	6.21749e-54	PHI:1411I1RZ11GzC2H0785518Fusarium_graminearum	lethal	60.9244	75.2101	238	174.866	NA	NA	NA	NA	3.54494	1	0	4.33333
DR_001844-RA	2	4.47921e-117	PHI:1485I1RMP0GzHMG0175518Fusarium_graminearum	unaffected_pathogenicity	52.5974	66.2338	409	379.407	NA	NA	NA	NA	8.35231	2.33333	3.45309	32
DR_001838-RA	1	1.43149e-86	PHI:1623I1S9T2GzJUM0055518Fusarium_graminearum	unaffected_pathogenicity	40.0468	56.6745	393	273.863	NA	NA	NA	NA	NA	NA	7.19393	8.33333
DR_001840-RA	9	1.42582e-18	PHI:5271Q8Y0J2fabG1305Ralstonia_solanacearum	lethal	29.0909	45.8484	255	81.6481	NA	NA	NA	NA	5.92439	1.66667	8.95613	12
DR_001858-RA	4	4.86382e-90	PHI:2196G4NFS7MoRgs5318829Magnaporthe_oryzae	unaffected_pathogenicity	38.4615	68.2692	493	298.516	NA	NA	NA	NA	NA	NA	6.94942	3
DR_001842-RA	69	1.30277e-95	PHI:1192I1RLX6(Sc_Cak1)5518Fusarium_graminearum	reduced_virulence	45.1253	57.6602	349	290.041	NA	NA	NA	NA	2.37945	0.666667	12.1187	12.6667
DR_001859-RA	1	3.14189e-25	PHI:811G4MS40MGG_10510318829Magnaporthe_oryzae	reduced_virulence	35.4651	46.5116	172	102.064	NA	NA	22.3635	0.666667	127.944	20.3333	39.7146	46
DR_001878-RA	6	5.51799e-56	PHI:2821Q5ALP9SNF25476Candida_albicans	reduced_virulence	49.2754	64.7343	285	208.764	NA	NA	NA	NA	NA	NA	3.54769	13.3333
DR_001885-RA	2	4.38846e-57	PHI:438Q6WP49BcBOT1_(CND5)40559Botrytis_cinerea	reduced_virulence	30.1653	51.0331	468	199.904	NA	NA	NA	NA	NA	NA	5.09472	2
DR_001866-RA	2	5.02871e-107	PHI:5186G4MZ98MoAPX2318829Magnaporthe_oryzae	reduced_virulence	39.3939	54.7475	492	337.806	NA	NA	NA	NA	8.35231	2.33333	12.9222	31
DR_001874-RA	1	4.83238e-56	PHI:4891Q5A5P7orf19.53525476Candida_albicans	unaffected_pathogenicity	37.1191	58.4488	345	196.052	NA	NA	NA	NA	NA	NA	11.4104	10
DR_001895-RA	2	2.15705e-148	PHI:1344I1RAQ0GzC2H0045518Fusarium_graminearum	unaffected_pathogenicity	41.7112	57.0856	702	477.633	NA	NA	33.5643	1	NA	NA	0	2
DR_001903-RA	41	0	PHI:550Q8X1E7BOS140559Botrytis_cinerea	reduced_virulence	86.5956	92.3485	1314	2265.73	NA	NA	NA	NA	NA	NA	11.065	41.3333
DR_001896-RA	4	3.18866e-105	PHI:4024G4N740MoST1318829Magnaporthe_oryzae	unaffected_pathogenicity	40.5458	57.6998	474	328.176	NA	NA	NA	NA	NA	NA	NA	NA
DR_001892-RA	6	1.0709e-145	PHI:1988I1RAP1GzZC3035518Fusarium_graminearum	unaffected_pathogenicity	63.1579	77.0083	424	468.389	NA	NA	NA	NA	15.3452	4.33333	1.93752	27.6667
DR_001894-RA	2	3.45416e-86	PHI:2570Q6FM61CYB25478Candida_glabrata	reduced_virulence	38.3023	56.1077	474	278.485	NA	NA	NA	NA	17.7544	2.33333	18.317	22
DR_001891-RA	17	0	PHI:1987I1RAP2GzZC3025518Fusarium_graminearum	reduced_virulence	60	72.5253	491	599.356	NA	NA	NA	NA	NA	NA	46.2861	33.6667
DR_001890-RA	2	5.42735e-177	PHI:2502I1RM09FgTep1p5518Fusarium_graminearum	reduced_virulence	55.4367	67.0232	553	516.924	NA	NA	NA	NA	NA	NA	2.4548	8
DR_001893-RA	1	2.41595e-26	PHI:383Q5AD07SOD55476Candida_albicans	loss_of_pathogenicity	40	54.8148	127	100.908	NA	NA	NA	NA	NA	NA	NA	NA
DR_001916-RA	1	0	PHI:1632I1RBU0GzWing0045518Fusarium_graminearum	unaffected_pathogenicity	59.4041	71.8808	527	559.681	NA	NA	184.619	4.33333	63.0422	12.3333	19.7948	22.3333
DR_001932-RA	2	5.80149e-47	PHI:2510Q6PWQ1msdS/AfmsdC746128Aspergillus_fumigatus	unaffected_pathogenicity	32.381	45.7143	483	172.555	NA	NA	33.5264	1	22.726	6.33333	15.2218	43.3333
DR_001944-RA	1	3.64987e-17	PHI:1552I1S0N5GzMyb0165518Fusarium_graminearum	unaffected_pathogenicity	31.4136	47.644	154	85.5001	NA	NA	NA	NA	3.54494	1	0	9.33333
DR_001908-RA	4	3.67189e-153	PHI:3270J5K8Q8ARSEF_2860176275Beauveria_bassiana	reduced_virulence	85.4626	93.8326	249	431.024	NA	NA	229.944	3.33333	148.433	25.6667	190.272	317
DR_001913-RA	1	1.15622e-14	PHI:157Q9Y885TOXF5017Cochliobolus_carbonum	loss_of_pathogenicity	24.1287	40.4826	341	72.7886	NA	NA	33.5643	1	9.56628	2.66667	3.3489	10
DR_001918-RA	3	2.9231e-67	PHI:1489I1RSJ5GzHMG0215518Fusarium_graminearum	unaffected_pathogenicity	53.1818	68.1818	203	224.942	232.582	2	95.2023	1.66667	105.124	21.3333	18.5197	60
DR_001945-RA	234	0	PHI:1232I1RTC2FGSG_074235518Fusarium_graminearum	lethal	68.8279	79.8005	385	560.836	NA	NA	NA	NA	NA	NA	22.6845	13.6667
DR_001915-RA	2	0	PHI:5391W7MUV5FvSO117187Fusarium_verticillioides	loss_of_pathogenicity	65.2136	75.85	1130	1353.58	NA	NA	NA	NA	4.7589	1.33333	19.1523	34.3333
DR_001911-RA	1	2.09521e-123	PHI:1300I1RAL4GzbHLH0015518Fusarium_graminearum	unaffected_pathogenicity	45.3216	56.8713	632	383.259	NA	NA	NA	NA	NA	NA	12.6801	19.6667
DR_001931-RA	1	4.92208e-56	PHI:2078G4MYZ2Moatg10318829Magnaporthe_oryzae	loss_of_pathogenicity	41.2245	55.9184	233	181.03	NA	NA	NA	NA	2.37945	0.666667	3.12026	1.33333
DR_001920-RA	3	0	PHI:2114G4MTZ0Calnexin318829Magnaporthe_oryzae	loss_of_pathogenicity	67.77	78.3972	567	721.079	835.752	8.33333	649.702	14.6667	527.122	113.333	186.306	269.333
DR_001936-RA	3	4.63124e-83	PHI:1986I1RA77GzZC3015518Fusarium_graminearum	unaffected_pathogenicity	37.931	56.4987	349	278.485	NA	NA	NA	NA	4.80738	1.33333	14.0672	29.3333
DR_001925-RA	1	0	PHI:1579I1RM25GzOB0195518Fusarium_graminearum	unaffected_pathogenicity	47.6998	65.7385	799	728.398	NA	NA	61.7517	0.666667	28.2735	2.66667	6.19697	37.3333
DR_009283-RA	3	1.02933e-44	PHI:410Q5IFQ6SOD25207Cryptococcus_neoformans	loss_of_pathogenicity	46.3918	63.4021	198	149.828	275.107	3	632.261	15.3333	1060.08	195.333	449.409	275
DR_009278-RA	9	5.37331e-93	PHI:1566I1RC95GzOB0065518Fusarium_graminearum	lethal	45.9627	68.6335	322	288.886	NA	NA	22.3635	0.666667	60.3234	11.6667	36.9974	95
DR_009257-RA	1	1.14101e-20	PHI:2825Q5ABG1SET15476Candida_albicans	reduced_virulence	34.7518	51.773	141	95.9005	NA	NA	NA	NA	NA	NA	12.6978	21.3333
DR_009284-RA	1	2.7375e-25	PHI:3236J9VHR6Aph15207Cryptococcus_neoformans	reduced_virulence	24.7086	42.8904	412	106.301	NA	NA	NA	NA	18.726	2.66667	0	4.33333
DR_009287-RA	1	2.81151e-14	PHI:292Q9C1Q9CPRa5207Cryptococcus_neoformans	reduced_virulence	25.6917	46.6403	241	72.7886	NA	NA	NA	NA	NA	NA	NA	NA
DR_009279-RA	2	4.26587e-61	PHI:4615P29138Pr15530Metarhizium_anisopliae	unaffected_pathogenicity	40.0568	58.8068	378	204.142	NA	NA	NA	NA	NA	NA	NA	NA
DR_009275-RA	2	1.30992e-16	PHI:1161A4ZGP3MgMfs11047171Zymoseptoria_tritici	chemistry_target:_sensitivity_to_chemical	21.4689	40.5769	514	80.4925	NA	NA	NA	NA	NA	NA	NA	NA
DR_009267-RA	1	2.3669e-36	PHI:4891Q5A5P7orf19.53525476Candida_albicans	unaffected_pathogenicity	35.7143	53.1746	252	139.043	NA	NA	NA	NA	2.37945	0.666667	15.6282	20.6667
DR_009288-RA	18	0	PHI:2042Q3Y5V5ABC3318829Magnaporthe_oryzae	loss_of_pathogenicity	41.844	62.0567	1297	705.671	NA	NA	NA	NA	NA	NA	0	3.33333
DR_009280-RA	1	2.33722e-29	PHI:2336O00101NIA113684Parastagonospora_nodorum	unaffected_pathogenicity	27.4194	44.3548	356	119.783	NA	NA	NA	NA	NA	NA	NA	NA
DR_009258-RA	5	0	PHI:2143G4MUF4Mo_VPR318829Magnaporthe_oryzae	reduced_virulence	70.8779	79.8715	467	659.448	NA	NA	NA	NA	5.97286	1.66667	62.5506	77.6667
DR_009266-RA	1	2.50965e-16	PHI:4024G4N740MoST1318829Magnaporthe_oryzae	unaffected_pathogenicity	34.3511	53.4351	123	74.3294	NA	NA	NA	NA	5.97286	1.66667	49.7687	33.3333
DR_009281-RA	1	1.51451e-13	PHI:1998I1R9B9GzZC3135518Fusarium_graminearum	unaffected_pathogenicity	26.2295	45.082	220	69.3218	NA	NA	NA	NA	NA	NA	0	4.66667
DR_009256-RA	2	0	PHI:4508A7EU07Ss-odc15180Sclerotinia_sclerotiorum	unaffected_pathogenicity	63.6175	70.894	430	592.423	NA	NA	NA	NA	2.37945	0.666667	27.2894	46.3333
DR_011690-RA	1	6.08052e-46	PHI:4641J9VNI3VPS225207Cryptococcus_neoformans	loss_of_pathogenicity	35.4478	57.0896	264	155.992	NA	NA	NA	NA	NA	NA	20.9177	7.33333
DR_011691-RA	3	4.18068e-57	PHI:4095L0PRS3Vta2100787Verticillium_longisporum	loss_of_pathogenicity	50.2203	57.7093	358	192.586	NA	NA	NA	NA	NA	NA	14.8596	24
DR_011693-RA	1	1.01277e-142	PHI:882G4N3K2MGG_04985318829Magnaporthe_oryzae	reduced_virulence	52.5727	69.5749	442	449.514	NA	NA	55.9657	1.66667	117.374	19.6667	4.89286	69.6667
DR_011679-RA	3	0	PHI:1025B0BER8bcnoxR40559Botrytis_cinerea	reduced_virulence	73.7523	82.0702	545	761.911	133.018	1.66667	201.833	3.66667	61.5374	12	44.1655	39.6667
DR_011664-RA	1	1.62e-18	PHI:144O59928CHT4229875Trichoderma_virens	reduced_virulence	23.5294	40.3743	341	84.3445	NA	NA	84.1153	1.33333	21.5605	6	27.3986	25.3333
DR_011675-RA	217	3.90602e-45	PHI:1265I1RNH0FGSG_055495518Fusarium_graminearum	unaffected_pathogenicity	42.735	53.8462	371	163.31	NA	NA	NA	NA	NA	NA	12.5145	12.6667
DR_004733-RA	1	1.65218e-18	PHI:2058A7U5U4LHS1318829Magnaporthe_oryzae	reduced_virulence	26.6409	46.332	259	87.4261	NA	NA	NA	NA	26.1255	7.33333	50.7269	142
DR_004730-RA	2	9.30818e-150	PHI:2270Q0U6E8Mpd113684Parastagonospora_nodorum	unaffected_pathogenicity	60.2067	73.6434	383	431.409	NA	NA	NA	NA	NA	NA	104.757	24
DR_004716-RA	1	3.29567e-11	PHI:1413I1RZD4GzC2H0805518Fusarium_graminearum	unaffected_pathogenicity	47.6923	58.4615	65	62.3882	NA	NA	NA	NA	NA	NA	6.75604	7.33333
DR_004732-RA	1	2.35878e-100	PHI:1589I1RWH5GzOB0295518Fusarium_graminearum	unaffected_pathogenicity	65.9664	81.5126	238	294.278	NA	NA	NA	NA	3.59341	1	16.8901	11.6667
DR_004725-RA	1	2.51932e-15	PHI:2644P0AA28thioredoxin_128901Salmonella_enterica	reduced_virulence	41.5584	64.9351	77	67.0106	343.658	3.33333	319.436	6	248.51	46	160.747	83.3333
DR_004713-RA	1	4.61268e-24	PHI:199Q9P304AOX15499Passalora_fulva	reduced_virulence	24.2583	36.4747	555	103.219	NA	NA	44.7271	1.33333	17.8701	5	30.3362	29.3333
DR_004759-RA	7	1.75773e-88	PHI:3381W7N2B4FVEG_12533117187Fusarium_verticillioides	unaffected_pathogenicity	41.1392	58.4388	508	289.656	NA	NA	72.8767	1	NA	NA	NA	NA
DR_004742-RA	19	1.84694e-111	PHI:1061A0SXQ6MgRho3318829Magnaporthe_oryzae	loss_of_pathogenicity	72.8033	76.9874	210	321.242	NA	NA	NA	NA	NA	NA	19.1641	18.3333
DR_004753-RA	1	6.41097e-12	PHI:204Q9HFT8CaCDC355476Candida_albicans	loss_of_pathogenicity	42.8571	60.4396	87	66.2402	NA	NA	NA	NA	12.9955	1	5.86373	13.6667
DR_004757-RA	1	1.10505e-72	PHI:1338I1S8Y4GzbZIP0205518Fusarium_graminearum	unaffected_pathogenicity	51.1254	64.3087	296	228.409	NA	NA	NA	NA	46.1436	7.66667	18.816	23.3333
DR_004740-RA	1	4.45782e-15	PHI:2644P0AA28thioredoxin_128901Salmonella_enterica	reduced_virulence	32.6316	53.6842	75	67.3958	NA	NA	33.5643	1	34.2464	4.33333	0	7.33333
DR_004738-RA	1	5.40749e-18	PHI:2337Q5A4M8SUR75476Candida_albicans	reduced_virulence	29.7189	44.5783	244	78.9518	760.853	7.66667	331.046	4	33.2263	4	36.1681	15.6667
DR_004752-RA	4	9.62265e-21	PHI:3378G9JLA8Plegl1285811Pyrenochaeta_lycopersici	unaffected_pathogenicity	34.6939	51.1905	194	87.0409	NA	NA	NA	NA	NA	NA	NA	NA
DR_004779-RA	1	2.9715e-24	PHI:167Q9UUS8CHIP3474922Colletotrichum_gloeosporioides	unaffected_pathogenicity	32.1267	54.7511	212	104.375	NA	NA	NA	NA	NA	NA	2.91536	4
DR_004763-RA	5	2.78999e-35	PHI:2008G4MS03HST1318829Magnaporthe_oryzae	unaffected_pathogenicity	42.7586	64.1379	200	134.806	NA	NA	NA	NA	NA	NA	0	6.33333
DR_004761-RA	1	1.46876e-20	PHI:4689Q8Y9V5pgdA1639Listeria_monocytogenes	reduced_virulence	34.7594	49.7326	181	89.3521	NA	NA	NA	NA	NA	NA	25.2255	13.6667
DR_004770-RA	5	6.20067e-93	PHI:1578I1RKY2GzOB0185518Fusarium_graminearum	unaffected_pathogenicity	68.0851	79.7872	291	315.079	312.644	3.33333	NA	NA	19.181	5.33333	12.2071	99.6667
DR_004787-RA	1	1.9615e-74	PHI:469Q9UW18TOXG5017Cochliobolus_carbonum	reduced_virulence	41.369	64.5833	336	238.039	NA	NA	NA	NA	NA	NA	NA	NA
DR_004778-RA	4	8.68226e-90	PHI:3226T2C7K6pnl136651Penicillium_digitatum	reduced_virulence	47.8548	63.3663	338	276.944	NA	NA	NA	NA	NA	NA	NA	NA
DR_004798-RA	2	3.87777e-30	PHI:1402I1RWB8GzC2H0655518Fusarium_graminearum	unaffected_pathogenicity	32.4444	48.8889	306	125.176	98.203	0.666667	NA	NA	2.37945	0.666667	9.29854	27
DR_004793-RA	2	2.86178e-126	PHI:2336O00101NIA113684Parastagonospora_nodorum	unaffected_pathogenicity	31.8075	48.4742	821	407.912	NA	NA	NA	NA	NA	NA	3.02313	6.66667
DR_004764-RA	10	1.68827e-120	PHI:552Q96WM9BcLCC240559Botrytis_cinerea	unaffected_pathogenicity	43.9024	63.6364	525	371.703	386.464	2.33333	179.469	3	NA	NA	1.25719	4
DR_004768-RA	16	0	PHI:1235I1RWQ2FGSG_087315518Fusarium_graminearum	lethal	89.3333	92.5333	367	671.003	NA	NA	NA	NA	NA	NA	78.095	70
DR_004767-RA	1	5.02696e-34	PHI:5353I1RIS2Famfs1282267Fusarium_asiaticum	reduced_virulence	33.945	53.211	214	132.494	NA	NA	NA	NA	4.80738	1.33333	0	4.66667
DR_012064-RA	1	6.4134e-64	PHI:893G4NL37MGG_02986318829Magnaporthe_oryzae	reduced_virulence	28.062	47.1318	630	236.113	NA	NA	NA	NA	NA	NA	1.40751	6
DR_012056-RA	1	1.90353e-86	PHI:1532I1RTF5GzLam0015518Fusarium_graminearum	unaffected_pathogenicity	73.1707	83.5366	164	252.677	NA	NA	55.8899	1.66667	26.2521	4.66667	NA	NA
DR_012928-RA	1	2.99762e-64	PHI:1162I1RJS3BDM15518Fusarium_graminearum	mixed outcome	49.6575	61.9863	287	204.912	NA	NA	123.503	1.33333	NA	NA	49.4965	33.3333
DR_012927-RA	26	0	PHI:2826Q6XPX0Fgb15507Fusarium_oxysporum	mixed outcome	91.5094	96.8553	318	624.009	NA	NA	NA	NA	NA	NA	61.4654	49.6667
DR_012941-RA	2	0	PHI:2128G4N2B2MoHox1318829Magnaporthe_oryzae	reduced_virulence	65.2027	75.5518	561	678.322	NA	NA	NA	NA	3.59341	1	29.2996	70
DR_012930-RA	4	2.10411e-16	PHI:213Q9P8W9CPA15207Cryptococcus_neoformans	reduced_virulence	41.0448	53.7313	143	76.2554	NA	NA	NA	NA	9.42086	2.66667	13.4652	32
DR_012932-RA	1	1.46918e-16	PHI:4672Q4WBL9AmcA746128Aspergillus_fumigatus	unaffected_pathogenicity	25	45.3571	270	76.6406	NA	NA	NA	NA	69.8897	14.3333	13.5711	30
DR_012940-RA	4	0	PHI:405Q9C2Y4PDE1318829Magnaporthe_oryzae	reduced_virulence	48.0226	64.6893	876	672.929	NA	NA	NA	NA	NA	NA	5.84291	28
DR_012929-RA	2	0	PHI:5690G4N532FZC85318829Magnaporthe_oryzae	unaffected_pathogenicity	58.325	68.5942	1002	989.178	NA	NA	NA	NA	4.7589	1.33333	10.7909	18.6667
DR_012934-RA	1	5.36705e-37	PHI:1576I1RJY5GzOB0165518Fusarium_graminearum	unaffected_pathogenicity	29.589	48.7671	361	141.354	NA	NA	NA	NA	NA	NA	6.11767	7
DR_012464-RA	1	5.19073e-26	PHI:1087I1RKU0FGSG_045105518Fusarium_graminearum	unaffected_pathogenicity	27.3529	39.4118	291	105.145	NA	NA	NA	NA	NA	NA	3.84626	4.66667
DR_012476-RA	1	0	PHI:3257G4MU34MoIlv1318829Magnaporthe_oryzae	reduced_virulence	75.5435	86.9565	552	860.907	112.436	1	NA	NA	19.0841	5.33333	27.3091	30.6667
DR_012481-RA	12	1.69017e-41	PHI:2269Q32WF7Mdh113684Parastagonospora_nodorum	unaffected_pathogenicity	35.5634	51.7606	261	147.132	NA	NA	22.3635	0.666667	27.4364	7.66667	71.7495	32.3333
DR_012468-RA	2	7.7671e-17	PHI:616Q8Z4N6sseA28901Salmonella_enterica	reduced_virulence	43.75	61.25	78	75.485	NA	NA	NA	NA	NA	NA	25.4736	16
DR_012482-RA	1	1.35233e-17	PHI:167Q9UUS8CHIP3474922Colletotrichum_gloeosporioides	unaffected_pathogenicity	27.6515	42.803	257	82.8037	NA	NA	NA	NA	12.9955	1	10.2907	6.66667
DR_012472-RA	2	1.23871e-60	PHI:19P34809NMT5207Cryptococcus_neoformans	reduced_virulence	44.1509	61.9403	262	213.001	166.754	1	NA	NA	8.25537	2.33333	13.9237	54
DR_008894-RA	232	0	PHI:1268I1RN43FGSG_054065518Fusarium_graminearum	unaffected_pathogenicity	70.6633	84.949	391	577.015	NA	NA	NA	NA	NA	NA	3.30615	9.66667
DR_008902-RA	2	0	PHI:2519Q4WQ27LYS9746128Aspergillus_fumigatus	lethal	74.2081	85.5204	443	696.812	NA	NA	201.643	3.66667	193.662	41	136.798	147
DR_008890-RA	1	0	PHI:5450H6ULV1gdh2474922Colletotrichum_gloeosporioides	mixed outcome	72.51	83.1673	998	1493.4	NA	NA	NA	NA	20.1339	3	19.6504	44.6667
DR_008899-RA	1	1.36194e-125	PHI:5441G4N5N0ABA_GPCR318829Magnaporthe_oryzae	unaffected_pathogenicity	45.1777	62.775	576	392.889	NA	NA	NA	NA	NA	NA	17.4791	38
DR_008905-RA	3	2.21637e-45	PHI:423Q58Z64VAD15207Cryptococcus_neoformans	reduced_virulence	31.8182	49.5305	414	171.4	143.45	1	NA	NA	NA	NA	16.1863	21
DR_008904-RA	228	0	PHI:4680X0JSI1FoMkk25507Fusarium_oxysporum	reduced_virulence	82.8829	94.2943	490	736.102	NA	NA	NA	NA	NA	NA	23.032	19
DR_008908-RA	2	2.4129e-33	PHI:5034G4NHC2MoADH1318829Magnaporthe_oryzae	unaffected_pathogenicity	36.0324	55.0607	238	124.79	NA	NA	NA	NA	NA	NA	26.2481	7.66667
DR_008926-RA	2	8.49639e-142	PHI:4520K9FRJ5PdMit136651Penicillium_digitatum	unaffected_pathogenicity	65.7807	79.0698	301	407.527	NA	NA	NA	NA	12.9955	1	9.44614	8.66667
DR_008943-RA	2	7.87545e-19	PHI:1071Q705V7Gas15270Ustilago_maydis	loss_of_pathogenicity	27.7778	46.8254	245	88.9669	NA	NA	NA	NA	23.746	6.66667	13.3191	28.6667
DR_008942-RA	1	0	PHI:2976C6ZRH8CgOPT1474922Colletotrichum_gloeosporioides	reduced_virulence	48.1268	66.4265	679	676.781	NA	NA	NA	NA	NA	NA	30.9497	20.3333
DR_008930-RA	2	1.21703e-93	PHI:3054W7MQF2FvHAP5117187Fusarium_verticillioides	reduced_virulence	65.9483	72.6087	230	279.641	NA	NA	22.3635	0.666667	7.08988	2	33.1791	25.6667
DR_008915-RA	23	1.89571e-39	PHI:339Q96VL3CLPT1290576Colletotrichum_lindemuthianum	reduced_virulence	38.5787	58.8832	201	134.806	NA	NA	NA	NA	11.7815	0.666667	NA	NA
DR_008917-RA	3	6.88752e-102	PHI:2166G4N4F9CBP1318829Magnaporthe_oryzae	unaffected_pathogenicity	60.6695	71.5481	240	308.916	NA	NA	NA	NA	NA	NA	0	3
DR_008937-RA	1	0	PHI:744I1RFM6ADE55518Fusarium_graminearum	reduced_virulence	67.3443	81.0673	783	1080.47	NA	NA	NA	NA	14.2095	1.33333	17.2371	31.3333
DR_008941-RA	2	1.0342e-12	PHI:5271Q8Y0J2fabG1305Ralstonia_solanacearum	lethal	29.661	52.5424	184	65.0846	NA	NA	NA	NA	NA	NA	5.74569	6
DR_008920-RA	46	1.16139e-124	PHI:519Q96UH9CHM1318829Magnaporthe_oryzae	reduced_virulence	89.2857	96.4286	406	408.297	154.961	2	NA	NA	NA	NA	13.1686	67.6667
DR_009011-RA	6	0	PHI:3096J5K093Ktr4176275Beauveria_bassiana	reduced_virulence	70.9924	80.6616	393	612.838	NA	NA	NA	NA	NA	NA	0	8.66667
DR_009016-RA	1	4.70189e-66	PHI:2550Q4WES1NOB1746128Aspergillus_fumigatus	lethal	64.1148	78.4689	209	219.55	NA	NA	NA	NA	4.80738	1.33333	20.4012	30
DR_009017-RA	1	7.7466e-81	PHI:1625I1RXB9GzOpi5518Fusarium_graminearum	unaffected_pathogenicity	51.5571	65.0519	272	262.307	NA	NA	NA	NA	12.8986	1	1.36306	17.6667
DR_009003-RA	1	1.65388e-40	PHI:1918I1RT69GzZC2335518Fusarium_graminearum	unaffected_pathogenicity	32.7078	53.3512	362	157.918	NA	NA	NA	NA	4.7589	1.33333	22.9433	61.3333
DR_009051-RA	2	1.39459e-60	PHI:2032G4NGA7VTL1318829Magnaporthe_oryzae	unaffected_pathogenicity	33.7058	50.0931	489	211.075	NA	NA	1404.27	36	954.805	207.667	166.414	308
DR_009023-RA	1	5.82583e-15	PHI:441Q6A2T2BTP140559Botrytis_cinerea	mixed outcome	23.4286	44.2857	340	73.9442	NA	NA	NA	NA	3.59341	1	0	4.33333
DR_009045-RA	3	1.05886e-45	PHI:4024G4N740MoST1318829Magnaporthe_oryzae	unaffected_pathogenicity	32.8294	51.6199	465	167.933	858.774	10.3333	33.5643	1	NA	NA	NA	NA
DR_009046-RA	244	0	PHI:1216I1RT48FGSG_073445518Fusarium_graminearum	reduced_virulence	59.9388	71.2538	645	719.539	NA	NA	NA	NA	NA	NA	6.00421	15.6667
DR_009031-RA	2	5.63421e-25	PHI:1662I1REJ1GzCCHC0025518Fusarium_graminearum	unaffected_pathogenicity	29.0984	48.7705	464	107.842	NA	NA	NA	NA	NA	NA	0	5.33333
DR_013143-RA	1	7.95001e-30	PHI:3629P95200Rv0392c1773Mycobacterium_tuberculosis	unaffected_pathogenicity	24.4618	39.9217	425	119.398	NA	NA	NA	NA	NA	NA	0	2.66667
DR_013145-RA	12	6.29947e-101	PHI:267Q9UW87MLT15476Candida_albicans	reduced_virulence	49.3151	65.7534	963	353.984	NA	NA	NA	NA	NA	NA	5.91037	20.6667
DR_001059-RA	1	1.92862e-21	PHI:488Q59SR6IRS45476Candida_albicans	reduced_virulence	30.6977	45.1163	202	96.2857	NA	NA	NA	NA	NA	NA	0	12
DR_001065-RA	1	4.23032e-37	PHI:2082Q520U5Moatg16318829Magnaporthe_oryzae	loss_of_pathogenicity	40.1015	62.9442	192	128.642	NA	NA	NA	NA	42.386	4	12.6332	12.3333
DR_001075-RA	2	1.0945e-27	PHI:541Q5XTQ4LIP140559Botrytis_cinerea	unaffected_pathogenicity	30.2956	46.798	459	115.161	NA	NA	NA	NA	18.823	2.66667	21.47	45
DR_001072-RA	2	2.06876e-149	PHI:1034O60038Cpcat15111Claviceps_purpurea	unaffected_pathogenicity	44.3649	60.1073	523	456.062	NA	NA	NA	NA	NA	NA	NA	NA
DR_001057-RA	2	0	PHI:2060G4N5E4MgLig4318829Magnaporthe_oryzae	unaffected_pathogenicity	50.6417	66.0415	991	901.353	NA	NA	NA	NA	NA	NA	3.95191	8
DR_001064-RA	29	4.09838e-136	PHI:4736G4MYS1MoYpt7318829Magnaporthe_oryzae	loss_of_pathogenicity	95.122	98.5366	205	382.104	NA	NA	NA	NA	14.1125	1.33333	40.9946	40.6667
DR_001062-RA	3	4.17707e-20	PHI:2165G4N3R9PTH11318829Magnaporthe_oryzae	reduced_virulence	26.9231	46.6418	262	89.7373	NA	NA	NA	NA	NA	NA	NA	NA
DR_001084-RA	1	0	PHI:5016G4ZAY8Psimpa167593Phytophthora_sojae	reduced_virulence	57.6172	70.3125	493	540.421	240.292	2	106.517	2	90.3816	20	44.4604	97.6667
DR_001088-RA	1	5.49848e-86	PHI:2197G5EHY2MoRgs6318829Magnaporthe_oryzae	unaffected_pathogenicity	39.6	51	470	272.322	617.685	4.66667	128.842	2.66667	12.8986	1	3.58039	9.66667
DR_001077-RA	1	1.60758e-125	PHI:1535I1RXD6GzMADS0025518Fusarium_graminearum	unaffected_pathogenicity	54.6512	70.3488	343	371.318	NA	NA	NA	NA	5.97286	1.66667	3.97414	32.6667
DR_001083-RA	1	5.59936e-91	PHI:819G4MZS1MGG_07061318829Magnaporthe_oryzae	reduced_virulence	32.636	50.7671	660	298.516	NA	NA	NA	NA	NA	NA	10.223	5.66667
DR_001080-RA	3	1.16044e-27	PHI:2544Q4WK03PAB1746128Aspergillus_fumigatus	lethal	27.2277	44.5902	267	114.775	NA	NA	111.818	3.33333	253.859	55.3333	81.7213	121.667
DR_001099-RA	1	4.05327e-13	PHI:1371I1RM60GzC2H0345518Fusarium_graminearum	unaffected_pathogenicity	39.5604	54.9451	87	63.1586	NA	NA	NA	NA	NA	NA	NA	NA
DR_001111-RA	1	2.37822e-30	PHI:3629P95200Rv0392c1773Mycobacterium_tuberculosis	unaffected_pathogenicity	26.3158	40.3509	406	121.709	NA	NA	84.0774	1.33333	120.897	31.3333	53.2965	114.333
DR_001118-RA	2	0	PHI:2128G4N2B2MoHox1318829Magnaporthe_oryzae	reduced_virulence	66.3176	77.1379	561	671.389	120.146	1	44.765	1.33333	NA	NA	39.4529	68.3333
DR_001112-RA	17	1.61387e-68	PHI:226Q9C1E9PEX65462Colletotrichum_lagenarium	loss_of_pathogenicity	40.5858	65.5462	627	246.514	798.496	6	78.1777	2.33333	166.68	36	125.085	242
DR_001119-RA	4	0	PHI:405Q9C2Y4PDE1318829Magnaporthe_oryzae	reduced_virulence	47.7401	64.6893	878	687.182	NA	NA	NA	NA	NA	NA	4.71733	26.6667
DR_001100-RA	1	0	PHI:505P15801MIP14932Saccharomyces_cerevisiae	reduced_virulence	46.2069	65.2217	993	942.954	NA	NA	NA	NA	NA	NA	8.1569	51
DR_001103-RA	3	4.97418e-121	PHI:2180G4N7A0MoTea4318829Magnaporthe_oryzae	loss_of_pathogenicity	49.3421	61.1842	666	391.349	NA	NA	NA	NA	NA	NA	26.7912	60.3333
DR_001105-RA	14	3.54315e-109	PHI:5554Q4Q4W3LmABCB35664Leishmania_major	reduced_virulence	39.2727	57.4545	588	356.681	NA	NA	NA	NA	NA	NA	12.6232	27.3333
DR_001102-RA	10	0	PHI:3375I1RJR9FgSte505518Fusarium_graminearum	loss_of_pathogenicity	63.6183	80.5556	491	559.681	NA	NA	NA	NA	NA	NA	3.12654	17.3333
DR_001108-RA	2	1.56006e-27	PHI:3382W7MS18FVEG_12532117187Fusarium_verticillioides	unaffected_pathogenicity	30.7971	48.1884	268	110.923	NA	NA	NA	NA	NA	NA	5.57616	7.66667
DR_001132-RA	4	2.69898e-16	PHI:213Q9P8W9CPA15207Cryptococcus_neoformans	reduced_virulence	41.0448	53.7313	143	75.8702	NA	NA	NA	NA	23.6303	4	33.6116	26.6667
DR_001133-RA	2	0	PHI:5690G4N532FZC85318829Magnaporthe_oryzae	unaffected_pathogenicity	58.1028	68.2806	1002	991.49	NA	NA	NA	NA	3.59341	1	24.7385	33.3333
DR_001128-RA	1	9.78781e-17	PHI:4672Q4WBL9AmcA746128Aspergillus_fumigatus	unaffected_pathogenicity	25.1701	44.2177	284	77.0258	NA	NA	NA	NA	66.2666	16	45.1241	33.6667
DR_001142-RA	1	3.76161e-132	PHI:5394J4UPL6mas5176275Beauveria_bassiana	loss_of_pathogenicity	60.8247	73.7113	361	390.193	NA	NA	NA	NA	NA	NA	27.3813	43.6667
DR_001126-RA	1	1.87111e-38	PHI:1576I1RJY5GzOB0165518Fusarium_graminearum	unaffected_pathogenicity	30.4945	47.5275	363	145.591	NA	NA	NA	NA	NA	NA	6.11767	4.66667
DR_001149-RA	1	3.43253e-12	PHI:2644P0AA28thioredoxin_128901Salmonella_enterica	reduced_virulence	36.4706	61.1765	82	61.2326	142.089	1.33333	168.079	2.66667	211.386	46	45.4886	48.6667
DR_001134-RA	1	1.73233e-60	PHI:1162I1RJS3BDM15518Fusarium_graminearum	mixed outcome	53.629	63.3065	246	195.282	98.203	0.666667	NA	NA	9.42086	2.66667	12.7368	24
DR_001135-RA	26	0	PHI:311Q8NK86MGB1318829Magnaporthe_oryzae	loss_of_pathogenicity	91.1932	96.3173	353	686.411	NA	NA	NA	NA	NA	NA	29.4483	39
DR_001154-RA	1	7.98943e-13	PHI:2108Q9UWF0CAM318829Magnaporthe_oryzae	mixed outcome	30.8571	44.5714	146	62.003	NA	NA	NA	NA	NA	NA	6.44767	3.33333
DR_001167-RA	1	0	PHI:3817E9EQM1mrGAT568076Metarhizium_robertsii	reduced_virulence	58.4821	74.4048	664	696.427	NA	NA	NA	NA	NA	NA	8.89207	14.3333
DR_001163-RA	1	3.46326e-15	PHI:5344Q3JP42wcbM28450Burkholderia_pseudomallei	reduced_virulence	30.3797	47.6793	227	72.0182	284.177	2.66667	335.567	10	285.521	64.3333	47.9787	86
DR_001164-RA	2	7.4283e-14	PHI:510Q59RG1CaNAG35476Candida_albicans	reduced_virulence	26.3393	46.4286	350	72.0182	NA	NA	NA	NA	NA	NA	0	3
DR_001160-RA	1	0	PHI:1793I1RWT7GzZC1085518Fusarium_graminearum	reduced_virulence	62.3066	74.5429	695	831.632	1020.82	8.66667	856.874	19.6667	262	55.3333	52.3415	118.333
DR_001171-RA	2	0	PHI:1646I1RW28GzWing0185518Fusarium_graminearum	reduced_virulence	45.5516	62.6335	840	630.943	NA	NA	NA	NA	4.71043	1.33333	4.16592	17.3333
DR_001173-RA	1	2.57715e-29	PHI:4601K3VCL0FDB2101028Fusarium_pseudograminearum	reduced_virulence	32.9114	49.789	230	114.775	NA	NA	NA	NA	NA	NA	NA	NA
DR_001212-RA	1	0	PHI:1639V6RAN7GzWing0115518Fusarium_graminearum	unaffected_pathogenicity	53.616	71.6958	794	840.877	NA	NA	NA	NA	17.9186	5	26.3536	65.6667
DR_001189-RA	1	1.75754e-55	PHI:1592I1RWS0GzOB0325518Fusarium_graminearum	unaffected_pathogenicity	36.3636	54.0107	343	186.422	NA	NA	NA	NA	7.04141	2	NA	NA
DR_001205-RA	28	1.05624e-39	PHI:4638W9MSF5Fbp15507Fusarium_oxysporum	reduced_virulence	38.3648	57.3333	286	153.68	333.508	2	NA	NA	NA	NA	22.8934	55.3333
DR_001216-RA	2	3.94112e-110	PHI:1374I1RN37GzC2H0375518Fusarium_graminearum	unaffected_pathogenicity	62.9032	74.5968	352	347.051	NA	NA	NA	NA	NA	NA	12.2273	37.3333
DR_001180-RA	2	1.9169e-34	PHI:673Q30E79Can15207Cryptococcus_neoformans	unaffected_pathogenicity	36.8687	56.2842	192	122.865	NA	NA	NA	NA	NA	NA	NA	NA
DR_001209-RA	2	0	PHI:541Q5XTQ4LIP140559Botrytis_cinerea	unaffected_pathogenicity	54.0816	65.6463	543	616.305	NA	NA	NA	NA	18.8714	2.66667	7.65463	9
DR_001185-RA	2	2.93404e-22	PHI:4194V5XZS6AKT75599Alternaria_alternata	mixed outcome	23.4496	40.3101	467	98.2117	NA	NA	NA	NA	NA	NA	2.86695	4.33333
DR_001192-RA	4	2.2107e-109	PHI:1028Q9C2Y1bcpme140559Botrytis_cinerea	mixed outcome	52.2523	66.967	333	325.094	112.436	1	1645.23	42	1389.64	251	420.722	512.333
DR_001215-RA	2	4.71621e-70	PHI:319Q875L6SQL25270Ustilago_maydis	reduced_virulence	51.8519	72.2222	465	256.144	NA	NA	NA	NA	NA	NA	20.2339	43.3333
DR_001210-RA	4	0	PHI:1224Q4IB89FGSG_055195518Fusarium_graminearum	lethal	45.1543	63.0161	2219	1823.52	NA	NA	NA	NA	17.8216	5	5.03477	22.3333
DR_001208-RA	1	2.4571e-41	PHI:3146O25743GGT210Helicobacter_pylori	unaffected_pathogenicity	26.9017	46.9388	501	155.606	NA	NA	NA	NA	NA	NA	5.34902	5.33333
DR_001197-RA	26	3.91354e-117	PHI:2996G4N6W9MGG_06507.6318829Magnaporthe_oryzae	reduced_virulence	55.0691	64.2857	419	353.599	NA	NA	NA	NA	NA	NA	5.20275	11.6667
DR_001186-RA	1	8.85632e-93	PHI:419Q7Z8E8CSH15476Candida_albicans	reduced_virulence	48.8095	64.5833	320	281.952	NA	NA	44.6892	1.33333	27.1268	5	15.0238	11.6667
DR_005870-RA	10	3.04027e-93	PHI:2491I1RJS9FgPTC15518Fusarium_graminearum	reduced_virulence	72.2222	80.9524	305	297.36	NA	NA	NA	NA	NA	NA	22.0306	19.3333
DR_005864-RA	3	1.03876e-16	PHI:339Q96VL3CLPT1290576Colletotrichum_lindemuthianum	reduced_virulence	27.1739	51.5152	174	74.7146	NA	NA	NA	NA	NA	NA	23.0017	25
DR_005893-RA	13	1.07666e-138	PHI:59P87025THR15462Colletotrichum_lagenarium	reduced_virulence	76.779	87.6866	268	395.586	5179.49	43.6667	1413.15	21	53.0693	7	26.8149	21.3333
DR_005891-RA	1	0	PHI:199Q9P304AOX15499Passalora_fulva	reduced_virulence	80.2691	89.3871	663	1107.82	NA	NA	67.1285	2	109.452	9.66667	106.558	67.6667
DR_005881-RA	1	2.8747e-33	PHI:811G4MS40MGG_10510318829Magnaporthe_oryzae	reduced_virulence	29.4545	43.6364	274	126.331	NA	NA	NA	NA	NA	NA	3.6735	24
DR_005875-RA	2	1.31206e-13	PHI:5394J4UPL6mas5176275Beauveria_bassiana	loss_of_pathogenicity	53.125	65.2174	69	66.6254	NA	NA	NA	NA	NA	NA	3.66483	1.33333
DR_005887-RA	7	2.97529e-98	PHI:1961I1RD74GzZC2765518Fusarium_graminearum	unaffected_pathogenicity	54.7872	63.8298	488	323.168	NA	NA	NA	NA	NA	NA	3.51559	33
DR_005888-RA	5	2.93284e-105	PHI:4554E9EPV1MBZ1568076Metarhizium_robertsii	reduced_virulence	48.0607	61.5514	576	329.717	596.821	6	492.817	10	391.667	86.3333	55.8344	129
DR_005874-RA	1	5.13027e-36	PHI:1593I1RWS6GzOB0335518Fusarium_graminearum	unaffected_pathogenicity	34.6847	46.8468	177	130.954	NA	NA	NA	NA	2.37945	0.666667	0	2.66667
DR_005873-RA	1	1.4115e-128	PHI:2101G4NCW8Vacuolar_calcium_ion_transporter318829Magnaporthe_oryzae	unaffected_pathogenicity	54.3158	68.6316	473	384.03	89.1325	1	122.981	3.66667	79.273	11.6667	33.7216	68.6667
DR_005894-RA	4	7.27668e-59	PHI:2383Q2VF46MfCUT138448Monilinia_fructicola	increased_virulence_(hypervirulence)	59.7484	76.1006	168	185.652	NA	NA	NA	NA	NA	NA	NA	NA
DR_005898-RA	194	0	PHI:2407G4NCR0MoRIM15318829Magnaporthe_oryzae	reduced_virulence	64.9086	75.0914	1896	1950.64	NA	NA	NA	NA	NA	NA	16.0639	62.6667
DR_005897-RA	1	1.4369e-51	PHI:3630L7N655PepN1773Mycobacterium_tuberculosis	increased_virulence_(hypervirulence)	33.0729	47.3958	335	192.971	67.1896	0.666667	139.892	3	130.269	34	50.9994	126.333
DR_005918-RA	1	6.02067e-31	PHI:3457J9VMW8PHO845207Cryptococcus_neoformans	reduced_virulence	29.3578	46.5596	418	125.561	134.379	1.33333	NA	NA	NA	NA	33.1939	38
DR_005922-RA	18	2.98449e-120	PHI:1933I1RC73GzZC2485518Fusarium_graminearum	reduced_virulence	54.3478	67.0213	471	361.688	NA	NA	NA	NA	NA	NA	10.5468	24.3333
DR_005921-RA	2	4.27367e-67	PHI:443I1RE58CBL15518Fusarium_graminearum	reduced_virulence	38.0952	56.0847	424	221.09	NA	NA	NA	NA	34.5075	7	90.0805	73
DR_005926-RA	1	1.67916e-96	PHI:1633I1RC15GzWing0055518Fusarium_graminearum	unaffected_pathogenicity	46.4706	64.1176	320	293.893	NA	NA	NA	NA	NA	NA	0	9
DR_013392-RA	12	1.53157e-57	PHI:3849Q4WUR1CnaA746128Aspergillus_fumigatus	reduced_virulence	43.0894	57.3171	295	199.519	NA	NA	151.13	3.33333	87.6441	16.6667	19.7976	41.6667
DR_013961-RA	4	6.06468e-84	PHI:2520Q4WUL6LYS4746128Aspergillus_fumigatus	lethal	73.2026	84.9673	212	271.552	NA	NA	NA	NA	NA	NA	2.21352	4
DR_013781-RA	18	4.27031e-86	PHI:2022Q12634BUF1318829Magnaporthe_oryzae	loss_of_pathogenicity	51.3725	68.2353	260	260.381	385.103	2.66667	NA	NA	4.71043	1.33333	0	5.66667
DR_013782-RA	3	1.43952e-59	PHI:1974I1RQN6GzZC2895518Fusarium_graminearum	unaffected_pathogenicity	47.1698	66.0377	382	209.149	NA	NA	NA	NA	NA	NA	NA	NA
DR_011033-RA	25	0	PHI:203Q9HEP9BCG140559Botrytis_cinerea	reduced_virulence	96.8839	99.1501	356	689.878	NA	NA	NA	NA	NA	NA	67.3881	48.6667
DR_011055-RA	1	1.21797e-11	PHI:2968J9VQA5Hxs15207Cryptococcus_neoformans	reduced_virulence	37.0787	56.1798	79	62.003	NA	NA	NA	NA	NA	NA	2.87757	1.66667
DR_011043-RA	11	6.7301e-26	PHI:2835C3JXE8RED25016Cochliobolus_heterostrophus	reduced_virulence	35.5932	54.2373	192	103.219	NA	NA	NA	NA	NA	NA	4.21108	5
DR_011038-RA	2	7.74533e-30	PHI:1555I1RDG6GzMyb0195518Fusarium_graminearum	unaffected_pathogenicity	25.7212	44.9519	491	120.168	NA	NA	NA	NA	NA	NA	7.78502	4.66667
DR_011040-RA	141	0	PHI:2069Q52EB3Moatg1318829Magnaporthe_oryzae	loss_of_pathogenicity	55.3038	68.2801	938	934.095	NA	NA	NA	NA	NA	NA	13.3754	24.6667
DR_011041-RA	5	6.20969e-70	PHI:3126D4I307argD552Erwinia_amylovora	mixed outcome	32.8395	53.3333	404	229.565	98.203	0.666667	NA	NA	7.18683	2	27.4026	27
DR_011050-RA	17	5.91545e-155	PHI:4880A0A0C4DHY4pgx65507Fusarium_oxysporum	mixed outcome	51.1521	68.6636	433	449.514	134.379	1.33333	599.22	12	970.751	214.667	423.242	600.667
DR_011029-RA	1	8.40297e-34	PHI:4909G2WY50VdQase27337Verticillium_dahliae	reduced_virulence	40.1099	56.044	173	127.487	NA	NA	NA	NA	NA	NA	0	1.33333
DR_013930-RA	1	2.84381e-17	PHI:1482I1RKH7GzHMG0145518Fusarium_graminearum	unaffected_pathogenicity	30.1887	44.0252	116	81.2629	NA	NA	NA	NA	NA	NA	5.28534	6.66667
DR_012836-RA	3	5.68289e-24	PHI:2094G4NII5Yvc1318829Magnaporthe_oryzae	mixed outcome	25.731	46.0568	322	106.301	NA	NA	22.3635	0.666667	NA	NA	9.42567	18.3333
DR_012835-RA	2	8.05411e-17	PHI:2634A0A0H2XHH2argF1280Staphylococcus_aureus	unaffected_pathogenicity	27.6074	45.3287	318	81.6481	NA	NA	173.532	4	55.0182	15.3333	10.888	74
DR_012834-RA	1	6.54368e-11	PHI:2185G4MUT8PIC1318829Magnaporthe_oryzae	unaffected_pathogenicity	42.1053	61.8421	76	63.5438	NA	NA	NA	NA	NA	NA	11.6834	9.33333
DR_013521-RA	2	9.74596e-68	PHI:3914Q0V515Sdh113684Parastagonospora_nodorum	reduced_virulence	39.441	56.2112	321	221.476	251.803	3	134.219	4	119.018	12.3333	117.929	59.3333
DR_013516-RA	1	0	PHI:1579I1RM25GzOB0195518Fusarium_graminearum	unaffected_pathogenicity	50.6135	69.6319	629	638.647	NA	NA	NA	NA	10.5379	3	27.3526	49.6667
DR_013514-RA	80	0	PHI:1177I1RKH9nrc-25518Fusarium_graminearum	reduced_virulence	69.5935	78.374	609	837.41	NA	NA	NA	NA	NA	NA	18.344	35.3333
DR_013045-RA	46	2.0843e-40	PHI:4638W9MSF5Fbp15507Fusarium_oxysporum	reduced_virulence	40.4762	65.4762	378	153.68	NA	NA	NA	NA	NA	NA	11.08	15.6667
DR_013041-RA	1	2.638e-33	PHI:1087I1RKU0FGSG_045105518Fusarium_graminearum	unaffected_pathogenicity	29.703	45.2145	291	125.561	NA	NA	296.997	5.33333	172.489	35	55.3548	66.6667
DR_013038-RA	2	0	PHI:2638Q4X099Ilv3A746128Aspergillus_fumigatus	reduced_virulence	78.1967	85.9016	603	898.656	NA	NA	NA	NA	18.9199	2.66667	40.8918	52.3333
DR_013043-RA	1	8.40095e-103	PHI:2083Q51Y68Moatg17318829Magnaporthe_oryzae	loss_of_pathogenicity	42.2472	61.7978	441	319.316	NA	NA	NA	NA	18.9199	2.66667	12.357	10
DR_013040-RA	1	8.18564e-34	PHI:811G4MS40MGG_10510318829Magnaporthe_oryzae	reduced_virulence	32.8467	43.4307	271	125.946	NA	NA	72.9524	1	7.04141	2	4.95395	6
DR_013036-RA	2	1.74536e-63	PHI:465P87199KIN25270Ustilago_maydis	reduced_virulence	39.4813	57.3487	333	230.72	NA	NA	NA	NA	10.6833	3	5.28021	27.6667
DR_013035-RA	2	1.58988e-43	PHI:1507I1RNA7GzHOME0025518Fusarium_graminearum	unaffected_pathogenicity	48.6111	57.8704	187	159.844	NA	NA	NA	NA	NA	NA	5.93088	7.33333
DR_008380-RA	1	8.24137e-23	PHI:167Q9UUS8CHIP3474922Colletotrichum_gloeosporioides	unaffected_pathogenicity	32.2581	46.7742	238	99.3673	NA	NA	NA	NA	4.7589	1.33333	8.07635	5.66667
DR_008397-RA	1	2.04655e-97	PHI:220Q9HFU4MAN15207Cryptococcus_neoformans	reduced_virulence	42.6374	56.7033	433	301.212	NA	NA	89.4542	2.66667	122.997	26.6667	26.0247	32.3333
DR_008379-RA	1	6.61324e-134	PHI:2257Q0UHM8Pbl113684Parastagonospora_nodorum	unaffected_pathogenicity	56.0526	70.7895	378	390.578	NA	NA	NA	NA	4.71043	1.33333	16.1443	17.6667
DR_008385-RA	1	9.60158e-37	PHI:1468Q4HTT1GzCCAAT0085518Fusarium_graminearum	unaffected_pathogenicity	62.5	71.4286	111	123.635	NA	NA	72.9524	1	14.2767	4	25.4273	13.3333
DR_008400-RA	2	8.60807e-18	PHI:167Q9UUS8CHIP3474922Colletotrichum_gloeosporioides	unaffected_pathogenicity	30.5556	53.0864	211	84.3445	NA	NA	22.3635	0.666667	NA	NA	17.3619	19
DR_008381-RA	15	0	PHI:1024B0BES2bcnoxB40559Botrytis_cinerea	reduced_virulence	81.1623	88.5772	497	836.254	NA	NA	NA	NA	NA	NA	10.8772	3.66667
DR_008382-RA	6	1.12307e-140	PHI:486E9QYP0SIDA746128Aspergillus_fumigatus	loss_of_pathogenicity	45.7198	61.8677	480	416.772	NA	NA	NA	NA	3.59341	1	18.4256	16
DR_008394-RA	2	2.50416e-52	PHI:2055Q1L5B8PPT131870Colletotrichum_graminicola	loss_of_pathogenicity	34.375	46.6346	329	178.718	NA	NA	NA	NA	2.37945	0.666667	NA	NA
DR_008389-RA	1	3.64428e-25	PHI:4672Q4WBL9AmcA746128Aspergillus_fumigatus	unaffected_pathogenicity	31.5385	49.6154	252	101.679	142.089	1.33333	84.0395	1.33333	23.6788	4	0	2.33333
DR_008399-RA	1	7.51044e-96	PHI:197O93852ALO15476Candida_albicans	reduced_virulence	35.5019	51.8587	534	303.523	143.45	1	NA	NA	2.37945	0.666667	4.38952	4
DR_008384-RA	3	1.47405e-175	PHI:5267E9R863UgeB162425Aspergillus_nidulans	increased_virulence_(hypervirulence)	58.1509	74.2092	404	501.516	NA	NA	NA	NA	30.7202	6	99.6516	81.3333
DR_008420-RA	2	0	PHI:541Q5XTQ4LIP140559Botrytis_cinerea	unaffected_pathogenicity	57.9787	73.7589	564	620.542	NA	NA	NA	NA	NA	NA	11.2397	7.33333
DR_008407-RA	8	0	PHI:2988G4NA99MoAPS2318829Magnaporthe_oryzae	reduced_virulence	50.495	69.3069	688	568.926	NA	NA	NA	NA	NA	NA	10.6593	11.3333
DR_008412-RA	2	2.63731e-139	PHI:257Q9P470GAS2318829Magnaporthe_oryzae	reduced_virulence	70.8333	84.7222	287	396.741	NA	NA	140.081	3	3.54494	1	8.08615	2.66667
DR_008417-RA	158	0	PHI:1210I1S077FGSG_100955518Fusarium_graminearum	reduced_virulence	50.0697	63.5983	1382	1000.73	NA	NA	NA	NA	NA	NA	5.4869	29.6667
DR_008404-RA	3	6.32437e-34	PHI:1660I1S4C9GzCCCH0045518Fusarium_graminearum	unaffected_pathogenicity	28.6501	46.1111	456	139.813	NA	NA	NA	NA	NA	NA	27.6132	60.6667
DR_008419-RA	3	6.29306e-61	PHI:1581I1RPX8GzOB0215518Fusarium_graminearum	unaffected_pathogenicity	46.9565	63.4783	228	199.134	NA	NA	207.096	5	48.62	8.33333	90.3028	110.333
DR_013818-RA	18	2.17036e-108	PHI:651Q156F4TRE140559Botrytis_cinerea	unaffected_pathogenicity	72.6619	87.0504	263	339.732	NA	NA	NA	NA	NA	NA	12.7108	18.3333
DR_013181-RA	9	4.69009e-38	PHI:1566I1RC95GzOB0065518Fusarium_graminearum	lethal	40.8163	61.6327	262	145.591	NA	NA	NA	NA	3.54494	1	43.7447	81.6667
DR_013182-RA	3	0	PHI:3370C4YGV6vph15476Candida_albicans	reduced_virulence	50.6418	67.3279	925	847.425	NA	NA	NA	NA	15.2295	1.66667	33.4738	57.3333
DR_013180-RA	23	1.42247e-35	PHI:2996G4N6W9MGG_06507.6318829Magnaporthe_oryzae	reduced_virulence	63.3028	75.2294	141	135.191	NA	NA	NA	NA	NA	NA	22.8513	18.3333
DR_013191-RA	2	1.322e-29	PHI:481Q5D1P9KLAP127357Colletotrichum_acutatum	mixed outcome	51.0949	64.9635	220	122.479	NA	NA	NA	NA	18.8714	2.66667	11.2983	30.3333
DR_010724-RA	205	0	PHI:3658A0A016PW58NPS25518Fusarium_graminearum	mixed outcome	38.0395	56.4118	4727	3066.17	NA	NA	NA	NA	NA	NA	3.53473	22
DR_010713-RA	1	3.00264e-21	PHI:5019G4N5N3MoPEX11C318829Magnaporthe_oryzae	mixed outcome	30.7292	50.5208	188	89.3521	NA	NA	NA	NA	NA	NA	8.09317	5.66667
DR_010717-RA	3	3.6731e-24	PHI:2094G4NII5Yvc1318829Magnaporthe_oryzae	mixed outcome	26.6667	46.0568	322	106.301	NA	NA	NA	NA	NA	NA	0	11
DR_010721-RA	5	7.08999e-66	PHI:2043Q8NJ73XYL-6318829Magnaporthe_oryzae	unaffected_pathogenicity	40.7643	56.6456	295	213.772	NA	NA	NA	NA	NA	NA	31.7234	50
DR_010709-RA	1	1.65742e-65	PHI:1543I1RFQ3GzMyb0075518Fusarium_graminearum	unaffected_pathogenicity	54.6218	63.8655	231	208.764	NA	NA	NA	NA	NA	NA	10.2907	17
DR_010707-RA	6	1.18365e-20	PHI:1552I1S0N5GzMyb0165518Fusarium_graminearum	unaffected_pathogenicity	36.2903	57.7922	299	96.2857	NA	NA	NA	NA	2.37945	0.666667	1.34769	12
DR_010701-RA	2	0	PHI:2544Q4WK03PAB1746128Aspergillus_fumigatus	lethal	73.8889	82.9787	537	718.383	NA	NA	229.422	5.66667	200.092	45.6667	46.7503	116
DR_010716-RA	6	1.17758e-53	PHI:511Q59RG0CaNAG45476Candida_albicans	reduced_virulence	31.6667	51.2552	468	191.045	NA	NA	NA	NA	NA	NA	0	3.33333
DR_010940-RA	4	0	PHI:200Q9C1T0ARG15507Fusarium_oxysporum	reduced_virulence	64.488	76.6885	458	622.083	NA	NA	55.9278	1.66667	48.2025	11	20.7054	31
DR_010960-RA	1	3.24469e-36	PHI:2807A7EKS0Ss-Sl25180Sclerotinia_sclerotiorum	unaffected_pathogenicity	31.6804	47.1074	336	135.191	NA	NA	NA	NA	NA	NA	3.88472	2.66667
DR_010968-RA	237	0	PHI:1032Q000T6Bmp340559Botrytis_cinerea	reduced_virulence	91.7676	94.1889	418	756.518	NA	NA	117.68	2.33333	82.8258	20.6667	44.876	65.6667
DR_010955-RA	3	0	PHI:1526I1S0J3GzHOMEL0365518Fusarium_graminearum	unaffected_pathogenicity	61.9816	75.4608	857	1031.94	NA	NA	NA	NA	NA	NA	5.16487	3.66667
DR_010957-RA	1	1.5e-34	PHI:5353I1RIS2Famfs1282267Fusarium_asiaticum	reduced_virulence	38.5	59.5	198	134.42	NA	NA	NA	NA	3.54494	1	15.0571	15.3333
DR_010967-RA	1	1.84575e-56	PHI:4652Q1JLQ2MntE1314Streptococcus_pyogenes	unaffected_pathogenicity	35.7771	56.5982	313	196.823	NA	NA	NA	NA	22.4164	3.66667	7.25148	31
DR_010958-RA	11	6.86346e-175	PHI:552Q96WM9BcLCC240559Botrytis_cinerea	unaffected_pathogenicity	48.75	65.5357	555	509.605	NA	NA	NA	NA	NA	NA	6.86347	17.3333
DR_007175-RA	1	0	PHI:2961C5BAT0gcvP67780Edwardsiella_ictaluri	reduced_virulence	52.9592	67.551	945	981.474	NA	NA	NA	NA	NA	NA	21.6822	77.6667
DR_007178-RA	5	3.76031e-23	PHI:2821Q5ALP9SNF25476Candida_albicans	reduced_virulence	41.129	60.8696	325	104.76	NA	NA	NA	NA	NA	NA	0	5.33333
DR_007166-RA	14	2.9759e-22	PHI:1251I1RD19FGSG_015065518Fusarium_graminearum	unaffected_pathogenicity	36.7925	50.9434	181	97.4413	NA	NA	NA	NA	NA	NA	3.32739	3.33333
DR_007163-RA	2	2.88039e-102	PHI:2654Q59VF3DUR1,25476Candida_albicans	reduced_virulence	44	64.8889	441	343.969	NA	NA	NA	NA	50.5257	3.66667	71.155	67.3333
DR_007194-RA	1	7.77551e-13	PHI:3663Q87DK1PD06812371Xylella_fastidiosa	increased_virulence_(hypervirulence)	25.3012	49.3976	165	67.781	241.653	1.66667	NA	NA	3.59341	1	3.23727	9.33333
DR_007185-RA	2	0	PHI:2027G4NJL1TGL1-1318829Magnaporthe_oryzae	unaffected_pathogenicity	73.7668	87.6682	446	715.687	NA	NA	NA	NA	8.25537	2.33333	14.4997	12.6667
DR_006115-RA	8	0	PHI:216Q9C1C6HDC15017Cochliobolus_carbonum	reduced_virulence	70.8333	84.5588	516	684.1	NA	NA	NA	NA	NA	NA	12.1208	28.3333
DR_006108-RA	1	7.12259e-15	PHI:1471I1RAY3GzHMG0035518Fusarium_graminearum	unaffected_pathogenicity	48.7179	60.2564	78	77.411	NA	NA	NA	NA	NA	NA	6.12732	8
DR_006106-RA	132	0	PHI:1218I1RAY2FGSG_006775518Fusarium_graminearum	lethal	79.4737	83.6842	340	561.222	NA	NA	33.5643	1	38.1009	8	22.2975	45.3333
DR_006119-RA	1	5.08256e-66	PHI:2897A0A059UDR8BEC101934373Blumeria_graminis	reduced_virulence	42.1053	56.8421	284	210.69	NA	NA	NA	NA	9.5178	2.66667	23.3083	12
DR_006111-RA	2	1.05399e-53	PHI:222O59939PELB474922Colletotrichum_gloeosporioides	reduced_virulence	46.383	62.1277	232	180.644	NA	NA	NA	NA	NA	NA	NA	NA
DR_006096-RA	4	3.53761e-144	PHI:1443I1RB11GzGATA0015518Fusarium_graminearum	unaffected_pathogenicity	81.8182	87.8788	367	426.017	NA	NA	NA	NA	NA	NA	0	9.66667
DR_006117-RA	7	3.96627e-69	PHI:1753I1RZN4GzZC0685518Fusarium_graminearum	unaffected_pathogenicity	45.122	73.6111	293	236.884	NA	NA	NA	NA	NA	NA	0	2
DR_006109-RA	3	3.74028e-47	PHI:4845A0A0E3USI9PL133229001Alternaria_brassicicola	reduced_virulence	43.1452	57.2581	221	157.532	NA	NA	NA	NA	NA	NA	0	2
DR_006103-RA	1	2.66762e-100	PHI:1626V6QWX8GzTF2S0015518Fusarium_graminearum	unaffected_pathogenicity	53.1148	72.459	305	298.516	NA	NA	NA	NA	6.02134	1.66667	8.90481	9.66667
DR_006107-RA	1	3.05884e-178	PHI:2074G4N6Q1Moatg6318829Magnaporthe_oryzae	loss_of_pathogenicity	55.315	70.0787	493	512.301	NA	NA	NA	NA	NA	NA	9.5526	5.66667
DR_006118-RA	4	3.21395e-128	PHI:3907D3W9Z8ZrfC746128Aspergillus_fumigatus	mixed outcome	46.1977	59.6958	506	385.956	NA	NA	NA	NA	NA	NA	33.0615	32.6667
DR_006138-RA	1	1.37721e-42	PHI:5353I1RIS2Famfs1282267Fusarium_asiaticum	reduced_virulence	27.4194	47.5806	486	159.458	NA	NA	NA	NA	NA	NA	13.3725	8.66667
DR_006142-RA	1	1.94877e-23	PHI:167Q9UUS8CHIP3474922Colletotrichum_gloeosporioides	unaffected_pathogenicity	31.8386	52.4664	212	101.679	NA	NA	NA	NA	NA	NA	NA	NA
DR_006160-RA	2	6.01177e-44	PHI:1402I1RWB8GzC2H0655518Fusarium_graminearum	unaffected_pathogenicity	42.9952	60.3865	306	166.392	NA	NA	NA	NA	7.04141	2	24.0913	29
DR_006141-RA	4	4.06213e-91	PHI:3226T2C7K6pnl136651Penicillium_digitatum	reduced_virulence	48.5149	64.3564	338	280.411	NA	NA	67.0906	2	4.7589	1.33333	NA	NA
DR_006149-RA	1	2.22333e-81	PHI:469Q9UW18TOXG5017Cochliobolus_carbonum	reduced_virulence	40.8719	63.4877	367	255.373	NA	NA	NA	NA	NA	NA	0	2
DR_006170-RA	29	1.37446e-138	PHI:2054G5EH19Rac1318829Magnaporthe_oryzae	loss_of_pathogenicity	92.9648	96.4824	199	387.882	NA	NA	NA	NA	17.609	2.33333	5.38921	43.6667
DR_012743-RA	3	2.08688e-20	PHI:3287Q6FSR7CgVps345478Candida_glabrata	reduced_virulence	27.4194	50.8876	244	95.1301	142.089	1.33333	33.5643	1	23.6976	6.66667	11.0597	42.6667
DR_012740-RA	1	3.92326e-17	PHI:2321Q4WR83SidI746128Aspergillus_fumigatus	reduced_virulence	22.1294	38.8309	446	82.4185	NA	NA	NA	NA	8.2069	2.33333	27.3048	18.6667
DR_012744-RA	3	5.62996e-34	PHI:423Q58Z64VAD15207Cryptococcus_neoformans	reduced_virulence	28.266	43.4679	418	134.806	NA	NA	NA	NA	18.823	2.66667	38.2104	48.6667
DR_012738-RA	7	1.73147e-66	PHI:4111G4NEE4MoVELC318829Magnaporthe_oryzae	reduced_virulence	60.5714	73.1429	202	218.394	NA	NA	NA	NA	NA	NA	6.16623	3.33333
DR_012739-RA	7	1.27818e-114	PHI:3687Q5AAG9Pot1p5476Candida_albicans	unaffected_pathogenicity	47.7435	61.7577	409	343.584	NA	NA	NA	NA	51.8741	9.33333	47.6428	35.3333
DR_013842-RA	4	0	PHI:4024G4N740MoST1318829Magnaporthe_oryzae	unaffected_pathogenicity	61.0714	75.8929	546	621.313	NA	NA	NA	NA	2.37945	0.666667	2.63968	21
DR_013636-RA	7	0	PHI:1562I1RAH4GzOB0025518Fusarium_graminearum	lethal	65.1282	78.0513	962	1224.15	NA	NA	NA	NA	3.54494	1	3.02902	18.3333
DR_013634-RA	8	1.35395e-41	PHI:5540G4MKI0MSP1318829Magnaporthe_oryzae	increased_virulence_(hypervirulence)	52.1739	65.942	138	135.961	474.235	3.66667	677.549	14.3333	963.593	141	496.677	168
DR_011368-RA	3	2.08937e-29	PHI:2248Q1L2E2Als113684Parastagonospora_nodorum	mixed outcome	31.1765	44.2623	336	118.627	NA	NA	NA	NA	34.1385	9.66667	6.51982	13.3333
DR_011367-RA	1	4.92263e-179	PHI:5232G4MTK2MoARG1318829Magnaporthe_oryzae	loss_of_pathogenicity	57.5758	72.028	412	509.22	NA	NA	72.9524	1	39.9581	3.33333	27.998	33.3333
DR_011364-RA	1	3.97488e-82	PHI:286Q874K8CLC-A5207Cryptococcus_neoformans	reduced_virulence	35.159	56.3604	551	281.952	NA	NA	NA	NA	5.92439	1.66667	8.4247	25.6667
DR_011389-RA	3	0	PHI:1182I1S8Y9(Sc_Mec1)5518Fusarium_graminearum	reduced_virulence	43.4283	60.6097	2464	1912.89	NA	NA	NA	NA	5.92439	1.66667	2.55259	18.3333
DR_011383-RA	5	0	PHI:1675Q4I8B6GzDHHC0035518Fusarium_graminearum	unaffected_pathogenicity	56.9655	72.8276	700	827.78	134.379	1.33333	33.5643	1	40.4507	11.3333	16.8901	26.6667
DR_011387-RA	1	3.16572e-25	PHI:1391I1RU55GzC2H0545518Fusarium_graminearum	unaffected_pathogenicity	54.9451	78.022	91	109.768	143.45	1	NA	NA	15.3937	4.33333	43.028	54
DR_011362-RA	2	6.46897e-45	PHI:1772I1S053GzZC0875518Fusarium_graminearum	reduced_virulence	41.9192	57.0707	198	157.918	NA	NA	NA	NA	9.5178	2.66667	15.1353	7.33333
DR_011373-RA	2	1.60852e-49	PHI:2819G1UA02CaEss15476Candida_albicans	reduced_virulence	44.5055	63.7363	173	161.77	112.436	1	246.484	5	168.817	36.6667	55.0591	62.6667
DR_011377-RA	10	5.2963e-76	PHI:2065Q4R1B9MSTU1318829Magnaporthe_oryzae	loss_of_pathogenicity	86.2903	92.8	157	243.432	NA	NA	NA	NA	NA	NA	0	3
DR_010327-RA	3	4.48865e-32	PHI:2248Q1L2E2Als113684Parastagonospora_nodorum	mixed outcome	34.8624	47.7064	351	126.331	NA	NA	NA	NA	16.4138	4.66667	6.50617	7.66667
DR_010326-RA	1	5.79148e-180	PHI:5232G4MTK2MoARG1318829Magnaporthe_oryzae	loss_of_pathogenicity	57.6037	70.7373	412	511.146	NA	NA	NA	NA	33.4093	9.33333	83.9457	53
DR_010323-RA	1	1.15688e-87	PHI:286Q874K8CLC-A5207Cryptococcus_neoformans	reduced_virulence	35.2745	56.406	583	296.204	NA	NA	134.628	1.66667	10.7318	3	30.1531	35
DR_010348-RA	1	1.13881e-25	PHI:1391I1RU55GzC2H0545518Fusarium_graminearum	unaffected_pathogenicity	56.044	78.022	91	110.923	NA	NA	NA	NA	NA	NA	34.4503	40.6667
DR_010344-RA	5	0	PHI:1675Q4I8B6GzDHHC0035518Fusarium_graminearum	unaffected_pathogenicity	56.8655	72.3994	702	821.617	98.203	0.666667	100.655	3	42.569	9.33333	28.8153	29.6667
DR_010321-RA	2	2.12654e-46	PHI:1772I1S053GzZC0875518Fusarium_graminearum	reduced_virulence	41.9192	57.0707	198	162.155	NA	NA	NA	NA	NA	NA	24.3429	14.3333
DR_010349-RA	1	7.49565e-23	PHI:199Q9P304AOX15499Passalora_fulva	reduced_virulence	22.6013	39.4456	462	99.7525	NA	NA	NA	NA	NA	NA	NA	NA
DR_010332-RA	2	2.35401e-50	PHI:2819G1UA02CaEss15476Candida_albicans	reduced_virulence	43.2432	64.8649	175	162.54	286.9	2	184.657	4.33333	144.867	35.3333	68.4868	35
DR_010339-RA	9	2.35738e-71	PHI:2065Q4R1B9MSTU1318829Magnaporthe_oryzae	loss_of_pathogenicity	72.7891	78.3784	162	231.876	NA	NA	NA	NA	NA	NA	NA	NA
DR_012373-RA	5	2.40449e-63	PHI:1410I1RYG0GzC2H0765518Fusarium_graminearum	unaffected_pathogenicity	53.125	70	274	205.297	210.639	1.66667	447.642	11	130.299	31.3333	53.8299	50.3333
DR_012379-RA	4	6.5479e-33	PHI:4194V5XZS6AKT75599Alternaria_alternata	mixed outcome	27.8689	46.9945	468	128.642	NA	NA	NA	NA	NA	NA	6.30381	4.66667
DR_012383-RA	3	7.50036e-36	PHI:1887I1RHZ6GzZC2025518Fusarium_graminearum	unaffected_pathogenicity	25.9188	43.9914	584	141.739	NA	NA	NA	NA	2.37945	0.666667	11.7069	17.3333
DR_012370-RA	5	3.40084e-35	PHI:3415T2BNJ5Fre25207Cryptococcus_neoformans	reduced_virulence	28.3379	49.3188	340	140.969	NA	NA	NA	NA	15.375	1.66667	8.4176	17.6667
DR_012382-RA	7	6.03463e-15	PHI:59P87025THR15462Colletotrichum_lagenarium	reduced_virulence	27.3632	44.6154	261	70.8626	NA	NA	NA	NA	NA	NA	NA	NA
DR_012366-RA	2	2.41628e-33	PHI:3415T2BNJ5Fre25207Cryptococcus_neoformans	reduced_virulence	26.3708	46.2141	452	133.265	NA	NA	NA	NA	NA	NA	17.7732	22.6667
DR_006563-RA	8	0	PHI:2005G4MUC7HOS2318829Magnaporthe_oryzae	loss_of_pathogenicity	64.8107	78.4753	445	592.808	NA	NA	NA	NA	7.18683	2	13.0305	17
DR_006579-RA	1	6.49946e-20	PHI:443I1RE58CBL15518Fusarium_graminearum	reduced_virulence	24.2588	40.9704	344	89.3521	NA	NA	NA	NA	8.25537	2.33333	0	7.33333
DR_006568-RA	1	2.60248e-131	PHI:1658I1RRW3GzCCCH0025518Fusarium_graminearum	unaffected_pathogenicity	90	95.7895	190	370.163	NA	NA	NA	NA	NA	NA	47.9132	20
DR_006586-RA	2	1.06305e-145	PHI:2292B0XVF7aoxA746128Aspergillus_fumigatus	unaffected_pathogenicity	63.2399	76.0125	309	418.698	584.125	5.33333	381.075	6.66667	116.488	24.6667	73.8595	72.6667
DR_006572-RA	1	0	PHI:803G4MRP7MGG_04629318829Magnaporthe_oryzae	reduced_virulence	47.4227	63.1443	1123	876.7	NA	NA	NA	NA	NA	NA	5.08638	25.6667
DR_006578-RA	1	6.11556e-31	PHI:1616I1RE55GzssDB0015518Fusarium_graminearum	unaffected_pathogenicity	26.8519	45.3704	396	129.028	NA	NA	NA	NA	NA	NA	3.3489	5.33333
DR_006559-RA	3	3.3563e-177	PHI:1843I1S4X3GzZC1585518Fusarium_graminearum	unaffected_pathogenicity	43.4492	59.893	699	539.65	NA	NA	NA	NA	4.80738	1.33333	3.4685	11.6667
DR_006585-RA	1	1.92633e-11	PHI:3238B0XUP5ctrC746128Aspergillus_fumigatus	unaffected_pathogenicity	25.9669	41.989	169	59.3066	540.064	4.66667	1325.79	33.6667	294.188	56.3333	42.9867	45
DR_006639-RA	9	0	PHI:2177G4MQP9PAS1318829Magnaporthe_oryzae	unaffected_pathogenicity	58.1093	73.9809	1125	1218.76	NA	NA	NA	NA	NA	NA	8.20716	8.33333
DR_006608-RA	2	8.26346e-78	PHI:464P87198KIN15270Ustilago_maydis	unaffected_pathogenicity	39.7938	54.433	443	277.715	NA	NA	NA	NA	NA	NA	25.4357	32
DR_006623-RA	245	0	PHI:1252I1RP15FGSG_057645518Fusarium_graminearum	unaffected_pathogenicity	63.8026	75.3199	543	590.882	NA	NA	NA	NA	NA	NA	6.66905	21
DR_006611-RA	6	1.04348e-70	PHI:2256Q0UA24Xdh113684Parastagonospora_nodorum	unaffected_pathogenicity	39.0029	58.0838	317	227.254	NA	NA	NA	NA	17.6575	2.33333	59.0085	37.6667
DR_006616-RA	1	3.06724e-135	PHI:801G4MRQ6MGG_04621318829Magnaporthe_oryzae	reduced_virulence	57.5342	67.9452	365	410.223	NA	NA	NA	NA	NA	NA	2.62925	1.33333
DR_006594-RA	3	9.19003e-63	PHI:2821Q5ALP9SNF25476Candida_albicans	reduced_virulence	34.4231	49.4231	520	233.417	NA	NA	61.7138	0.666667	9.46933	2.66667	17.0827	41.3333
DR_006589-RA	1	1.50607e-163	PHI:5039N4VRT7BUB25465Colletotrichum_orbiculare	reduced_virulence	62.8713	73.7624	397	470.7	NA	NA	NA	NA	NA	NA	17.1511	5.33333
DR_006614-RA	3	6.04581e-24	PHI:3287Q6FSR7CgVps345478Candida_glabrata	reduced_virulence	41.0959	63.0137	246	107.842	NA	NA	NA	NA	33.0512	6.66667	8.79258	46.6667
DR_006610-RA	12	8.85364e-33	PHI:5271Q8Y0J2fabG1305Ralstonia_solanacearum	lethal	36.4486	53.7383	255	120.553	121.507	0.666667	44.7271	1.33333	54.4475	10	60.1207	28.3333
DR_006638-RA	7	0	PHI:1587I1RSI4GzOB0275518Fusarium_graminearum	unaffected_pathogenicity	69.5545	82.797	800	1092.41	NA	NA	NA	NA	NA	NA	9.47493	19.6667
DR_006603-RA	27	0	PHI:2908I1RBR4Cyp51B5518Fusarium_graminearum	mixed outcome	66.73	79.9235	526	696.041	NA	NA	NA	NA	9.66322	2.66667	8.84567	27.3333
DR_006635-RA	3	0	PHI:1385I1RSF7GzC2H0485518Fusarium_graminearum	unaffected_pathogenicity	83.0409	91.3743	684	1073.92	690.941	7.66667	391.752	9.33333	310.919	71.6667	72.3231	219.333
DR_006627-RA	1	2.26269e-16	PHI:2644P0AA28thioredoxin_128901Salmonella_enterica	reduced_virulence	34.4086	58.0645	91	72.4034	NA	NA	218.372	5.33333	245.264	53	49.1811	75.6667
DR_006605-RA	27	2.89596e-97	PHI:1354I1RCM9GzC2H0145518Fusarium_graminearum	reduced_virulence	55.102	65.5172	369	314.309	NA	NA	NA	NA	NA	NA	47.3881	48.3333
DR_006620-RA	250	0	PHI:1257I1RSK0FGSG_071215518Fusarium_graminearum	unaffected_pathogenicity	62.3688	76.3118	639	811.216	NA	NA	NA	NA	15.3265	1.66667	4.96133	24.6667
DR_008115-RA	2	0	PHI:4603Q4WQI8KexB746128Aspergillus_fumigatus	reduced_virulence	61.2688	73.9566	599	736.487	NA	NA	33.5264	1	9.46933	2.66667	4.1437	21
DR_008119-RA	22	9.08266e-118	PHI:1938I1RMZ4GzZC2535518Fusarium_graminearum	unaffected_pathogenicity	41.3174	61.0778	513	379.793	NA	NA	61.7138	0.666667	18.8714	2.66667	11.0597	15.3333
DR_008116-RA	1	4.40426e-176	PHI:2086Q522W5Moatg24318829Magnaporthe_oryzae	unaffected_pathogenicity	59.8394	70.6827	492	505.753	NA	NA	NA	NA	NA	NA	8.31847	24.3333
DR_008114-RA	2	6.92585e-47	PHI:4506K9Y567So_(soft)35717Epichloe_festucae	increased_virulence_(hypervirulence)	29.8077	46.5385	506	182.57	NA	NA	NA	NA	12.947	1	13.3627	28
DR_008145-RA	2	3.32333e-44	PHI:1474I1RB89GzHMG0065518Fusarium_graminearum	unaffected_pathogenicity	35.5872	52.669	294	170.629	NA	NA	NA	NA	NA	NA	3.47626	14.6667
DR_008129-RA	4	3.56465e-58	PHI:5583A7EKI7FoxE25180Sclerotinia_sclerotiorum	unaffected_pathogenicity	62.5	75	229	205.682	NA	NA	NA	NA	NA	NA	4.08488	24
DR_008131-RA	3	8.04135e-78	PHI:3859B2W4L0GLU145151Pyrenophora_tritici-repentis	reduced_virulence	39.5349	57.3643	331	248.44	NA	NA	NA	NA	NA	NA	NA	NA
DR_008133-RA	2	1.5111e-17	PHI:4580P0A086msrA21280Staphylococcus_aureus	mixed outcome	40.6977	58.1395	82	73.9442	NA	NA	NA	NA	NA	NA	79.9796	7.33333
DR_008132-RA	1	1.3902e-13	PHI:733I1REK5FBP15518Fusarium_graminearum	reduced_virulence	24.7273	46.1818	262	72.4034	NA	NA	NA	NA	NA	NA	15.0215	18.3333
DR_008130-RA	1	0	PHI:1967I1RB16GzZC2825518Fusarium_graminearum	reduced_virulence	62.8188	75.8389	722	823.928	NA	NA	NA	NA	NA	NA	29.4377	25
DR_008136-RA	2	1.15544e-31	PHI:199Q9P304AOX15499Passalora_fulva	reduced_virulence	30.0353	45.9364	625	128.257	67.1896	0.666667	NA	NA	19.1326	5.33333	0	3.33333
DR_008138-RA	2	1.41723e-14	PHI:5617G4NF77FZC25318829Magnaporthe_oryzae	unaffected_pathogenicity	33.945	42.9268	203	70.4774	NA	NA	NA	NA	NA	NA	11.5962	6.66667
DR_008137-RA	2	2.20349e-65	PHI:1957I1RLS0GzZC2725518Fusarium_graminearum	unaffected_pathogenicity	41.7671	63.4538	249	219.55	NA	NA	NA	NA	NA	NA	25.6983	7.33333
DR_009768-RA	3	2.44566e-118	PHI:2357E2EAF6CYP52X1176275Beauveria_bassiana	reduced_virulence	41.8651	58.3333	493	360.533	NA	NA	NA	NA	3.54494	1	21.2032	20.3333
DR_009746-RA	1	2.0916e-110	PHI:3793Q6FM27ANP15478Candida_glabrata	increased_virulence_(hypervirulence)	48.6804	64.8094	327	333.954	NA	NA	NA	NA	4.71043	1.33333	9.21278	12.3333
DR_009748-RA	1	0	PHI:1273I1RCM6FGSG_013475518Fusarium_graminearum	unaffected_pathogenicity	51.3126	65.9507	1219	1075.85	NA	NA	NA	NA	8.25537	2.33333	1.31019	16
DR_009745-RA	4	0	PHI:3886W7LZA5UBL1117187Fusarium_verticillioides	reduced_virulence	58.6563	73.6434	1712	1791.93	NA	NA	NA	NA	4.7589	1.33333	4.26893	22
DR_009773-RA	1	8.72878e-13	PHI:5271Q8Y0J2fabG1305Ralstonia_solanacearum	lethal	28.3951	43.2099	233	63.929	NA	NA	NA	NA	11.7331	0.666667	5.9536	12.3333
DR_009774-RA	9	7.20791e-54	PHI:62P52498caRSR15476Candida_albicans	reduced_virulence	54.902	74.5098	188	173.711	NA	NA	NA	NA	NA	NA	0	5.66667
DR_009752-RA	2	8.84727e-37	PHI:1555I1RDG6GzMyb0195518Fusarium_graminearum	unaffected_pathogenicity	26.7101	46.2541	471	140.584	NA	NA	NA	NA	NA	NA	15.2044	10
DR_009764-RA	3	6.09719e-23	PHI:441Q6A2T2BTP140559Botrytis_cinerea	mixed outcome	29.8507	47.5138	256	95.1301	NA	NA	33.5264	1	68.0325	19	5.72686	44.3333
DR_009756-RA	1	6.59277e-26	PHI:3629P95200Rv0392c1773Mycobacterium_tuberculosis	unaffected_pathogenicity	25.9023	41.189	418	107.842	NA	NA	NA	NA	NA	NA	NA	NA
DR_009772-RA	1	2.88337e-31	PHI:2867Q59YG3orf19.13635476Candida_albicans	lethal	50.8621	71.5517	116	120.553	NA	NA	NA	NA	NA	NA	30.9012	16
DR_009749-RA	1	9.07871e-74	PHI:469Q9UW18TOXG5017Cochliobolus_carbonum	reduced_virulence	36.9681	56.9149	366	236.113	NA	NA	NA	NA	NA	NA	NA	NA
DR_004563-RA	178	0	PHI:393Q5K2R7CpCOT15111Claviceps_purpurea	loss_of_pathogenicity	78.2772	85.9551	624	867.455	231.221	2.33333	174.017	1.66667	49.7073	11.3333	33.0402	63
DR_004546-RA	4	4.30925e-90	PHI:4053G4MPJ4Pax1318829Magnaporthe_oryzae	loss_of_pathogenicity	50	60.1604	362	305.449	NA	NA	NA	NA	NA	NA	12.1106	31
DR_004549-RA	9	1.31434e-88	PHI:1566I1RC95GzOB0065518Fusarium_graminearum	lethal	44.1935	63.871	310	277.33	NA	NA	184.846	4.33333	162.021	35	58.8311	88.3333
DR_004545-RA	1	5.15168e-24	PHI:812G4NIB5MGG_10702318829Magnaporthe_oryzae	reduced_virulence	26.3393	41.9643	438	102.064	NA	NA	NA	NA	11.7815	0.666667	NA	NA
DR_004551-RA	232	0	PHI:3131I1RAE5FgSCH95518Fusarium_graminearum	reduced_virulence	58.5635	71.8232	890	806.979	179.626	1.66667	201.681	3.66667	17.7247	5	10.5499	46.6667
DR_004547-RA	1	1.98825e-29	PHI:2034G4MZY1MFP1318829Magnaporthe_oryzae	reduced_virulence	34.9558	51.7699	209	117.857	67.1896	0.666667	NA	NA	11.8973	3.33333	29.3187	23
DR_004566-RA	2	1.40846e-71	PHI:1343I1RAF0GzC2H0035518Fusarium_graminearum	reduced_virulence	44.1441	57.3574	323	229.565	NA	NA	NA	NA	NA	NA	29.0059	17
DR_004580-RA	3	9.57759e-65	PHI:1458Q4I7F9GzAra0065518Fusarium_graminearum	unaffected_pathogenicity	35.0515	53.9801	460	223.402	NA	NA	NA	NA	5.87592	1.66667	9.28619	18.3333
DR_004571-RA	2	2.20435e-134	PHI:490Q6B957FRP15507Fusarium_oxysporum	loss_of_pathogenicity	45.8333	61.0811	518	403.675	NA	NA	NA	NA	NA	NA	5.55953	22.3333
DR_004589-RA	3	0	PHI:3975G4MMK2MoIlv2318829Magnaporthe_oryzae	loss_of_pathogenicity	79.9012	88.9621	603	984.941	NA	NA	NA	NA	3.54494	1	43.3988	130.667
DR_004593-RA	24	7.28584e-124	PHI:3833I1RJP0Fgrho25518Fusarium_graminearum	reduced_virulence	85	91	202	350.517	NA	NA	NA	NA	NA	NA	25.7393	16.6667
DR_004585-RA	1	1.88959e-13	PHI:265Q8TG24MET35207Cryptococcus_neoformans	loss_of_pathogenicity	31.694	44.8087	183	69.3218	NA	NA	117.717	2.33333	67.5587	13.6667	38.2701	31.3333
DR_004572-RA	1	1.04045e-18	PHI:1477I1RCK8GzHMG0095518Fusarium_graminearum	unaffected_pathogenicity	42.5532	62.766	94	89.3521	NA	NA	NA	NA	NA	NA	2.25419	19.6667
DR_004569-RA	2	2.77703e-31	PHI:199Q9P304AOX15499Passalora_fulva	reduced_virulence	26.6949	43.0085	543	126.716	NA	NA	NA	NA	NA	NA	4.12537	6
DR_004611-RA	2	6.02413e-135	PHI:4494G4MMH7AnnA7318829Magnaporthe_oryzae	reduced_virulence	61.0063	76.4151	318	398.282	NA	NA	NA	NA	NA	NA	15.0054	21.6667
DR_004616-RA	1	7.15903e-134	PHI:2976C6ZRH8CgOPT1474922Colletotrichum_gloeosporioides	reduced_virulence	35.3982	54.1298	650	417.927	NA	NA	NA	NA	NA	NA	0	7
DR_004618-RA	1	0	PHI:6091I1RG99FgVps355518Fusarium_graminearum	reduced_virulence	69.6231	81.5965	900	1237.63	NA	NA	44.7271	1.33333	58.9828	14	22.7437	82.3333
DR_004608-RA	159	3.37556e-165	PHI:1206I1RJM8(Sp_Prp4)5518Fusarium_graminearum	reduced_virulence	54.6256	70.7048	439	499.975	NA	NA	55.9278	1.66667	28.6504	8	13.7215	57.6667
DR_004607-RA	195	9.31695e-130	PHI:1221I1RJM9FGSG_040545518Fusarium_graminearum	lethal	66.5468	79.4964	308	390.193	NA	NA	NA	NA	11.7815	0.666667	36.081	103.667
DR_004601-RA	1	1.23604e-31	PHI:5353I1RIS2Famfs1282267Fusarium_asiaticum	reduced_virulence	24.8092	43.1298	491	126.331	NA	NA	NA	NA	28.2438	5.33333	2.9099	26.6667
DR_004603-RA	14	1.02712e-32	PHI:5271Q8Y0J2fabG1305Ralstonia_solanacearum	lethal	36.413	54.3478	268	120.939	NA	NA	NA	NA	17.7059	2.33333	37.7681	20.3333
DR_007346-RA	7	2.88831e-106	PHI:1161A4ZGP3MgMfs11047171Zymoseptoria_tritici	chemistry_target:_sensitivity_to_chemical	39.165	60.0398	535	332.798	NA	NA	NA	NA	NA	NA	NA	NA
DR_007345-RA	2	2.76658e-19	PHI:199Q9P304AOX15499Passalora_fulva	reduced_virulence	27.5261	44.9477	490	89.7373	NA	NA	NA	NA	NA	NA	NA	NA
DR_007347-RA	60	0	PHI:2379D2E9X0DEP529001Alternaria_brassicicola	mixed outcome	49.0637	66.6667	1141	1003.05	NA	NA	NA	NA	NA	NA	4.44816	21
DR_007340-RA	7	2.12385e-63	PHI:1941I1RGD9GzZC2565518Fusarium_graminearum	unaffected_pathogenicity	63.2653	78.5714	297	223.787	NA	NA	NA	NA	NA	NA	0	2
DR_007339-RA	8	8.1064e-40	PHI:1306I1RGF4GzbHLH0075518Fusarium_graminearum	unaffected_pathogenicity	62.0155	72.8682	134	145.591	NA	NA	NA	NA	NA	NA	0	2.66667
DR_007342-RA	2	6.35137e-53	PHI:1662I1REJ1GzCCHC0025518Fusarium_graminearum	unaffected_pathogenicity	29.4253	51.7241	449	194.126	NA	NA	NA	NA	NA	NA	5.93088	7
DR_007341-RA	2	8.60189e-72	PHI:1662I1REJ1GzCCHC0025518Fusarium_graminearum	unaffected_pathogenicity	33.3333	52.518	408	249.21	NA	NA	NA	NA	NA	NA	0	1.33333
DR_007369-RA	1	3.19496e-13	PHI:4672Q4WBL9AmcA746128Aspergillus_fumigatus	unaffected_pathogenicity	25.7143	49.7143	173	66.2402	NA	NA	44.6892	1.33333	96.968	19.3333	25.6983	40
DR_007382-RA	3	0	PHI:2141G4MRZ0CDC15318829Magnaporthe_oryzae	loss_of_pathogenicity	56.2324	66.6354	1012	1007.67	NA	NA	NA	NA	4.71043	1.33333	10.275	22.6667
DR_007388-RA	5	8.68078e-42	PHI:3707S6G070VlCPC1-2100787Verticillium_longisporum	reduced_virulence	55.7143	77.1429	181	146.362	NA	NA	NA	NA	3.59341	1	78.5674	83
DR_007373-RA	1	3.22261e-38	PHI:2181G4MRZ9MoDUO1318829Magnaporthe_oryzae	reduced_virulence	54.8387	70.1613	114	133.265	NA	NA	NA	NA	2.37945	0.666667	0	7.33333
DR_007358-RA	6	9.1874e-46	PHI:2393I1R980Related_to_O-methylsterigmatocystin_oxidoreductase5518Fusarium_graminearum	increased_virulence_(hypervirulence)	28.5047	47.4299	446	165.622	NA	NA	NA	NA	11.8488	3.33333	61.1261	60
DR_007348-RA	1	6.55073e-101	PHI:2378D2E9W9DEP429001Alternaria_brassicicola	mixed outcome	35.3448	50	540	319.316	NA	NA	NA	NA	NA	NA	0	5.33333
DR_007366-RA	2	1.32654e-162	PHI:2008G4MS03HST1318829Magnaporthe_oryzae	unaffected_pathogenicity	54.8857	69.2308	478	475.322	NA	NA	NA	NA	NA	NA	6.14185	10.6667
DR_007368-RA	1	6.05011e-12	PHI:1681I1REN7GzNF0015518Fusarium_graminearum	unaffected_pathogenicity	24.3161	38.6018	293	68.5514	NA	NA	NA	NA	16.6077	4.66667	0.922737	15.6667
DR_007365-RA	10	0	PHI:3801J9VQQ3Pmc15207Cryptococcus_neoformans	reduced_virulence	48.4432	66.7582	1196	902.123	NA	NA	NA	NA	NA	NA	2.0737	30.3333
DR_007381-RA	1	0	PHI:1439I1RW22GzNot0015518Fusarium_graminearum	lethal	51.7979	68.5025	2127	2111.26	NA	NA	NA	NA	NA	NA	9.21558	66
DR_007349-RA	3	1.10856e-39	PHI:3865A3RH09GOX227334Penicillium_expansum	reduced_virulence	34.1463	50.4065	443	151.369	NA	NA	NA	NA	NA	NA	2.37962	11
DR_007354-RA	2	1.51152e-32	PHI:4980G5A0G9XEG167593Phytophthora_sojae	effector_(plant_avirulence_determinant)	29.932	48	254	120.168	NA	NA	NA	NA	NA	NA	NA	NA
DR_007389-RA	2	2.17286e-36	PHI:1462I1RC79GzCCAAT0025518Fusarium_graminearum	reduced_virulence	54.6218	76.4706	131	129.798	NA	NA	NA	NA	NA	NA	16.8901	7.33333
DR_012183-RA	1	3.12647e-16	PHI:5069Q9A0G6GacA1314Streptococcus_pyogenes	lethal	33.5404	48.4472	150	75.0998	NA	NA	67.0528	2	85.0707	16	58.659	60
DR_012177-RA	1	0	PHI:2522Q4WEN8SPE2746128Aspergillus_fumigatus	lethal	60.6061	71.0227	490	551.206	156.322	1.66667	89.4163	2.66667	122.402	31.6667	99.551	127.333
DR_012188-RA	2	5.28571e-60	PHI:1326I1RPG1GzbZIP0085518Fusarium_graminearum	unaffected_pathogenicity	38.5932	51.9011	514	208.764	NA	NA	NA	NA	NA	NA	39.0727	17.6667
DR_012203-RA	2	2.30864e-43	PHI:2822Q5K8R6Cxt1p5207Cryptococcus_neoformans	reduced_virulence	33.5616	51.3699	510	163.696	NA	NA	NA	NA	32.9355	4	4.83325	26.6667
DR_012178-RA	5	4.46447e-92	PHI:4112G4MUB2MoVELB318829Magnaporthe_oryzae	reduced_virulence	69.2913	77.9528	360	289.656	NA	NA	NA	NA	NA	NA	0	5.33333
DR_012187-RA	1	3.75228e-36	PHI:174O93806GNA15476Candida_albicans	reduced_virulence	51.3889	65.2778	144	125.176	268.759	2.66667	139.892	3	85.5555	16	34.277	35.3333
DR_012200-RA	1	6.19521e-165	PHI:2071Q51LD2Moatg3318829Magnaporthe_oryzae	loss_of_pathogenicity	66.8493	80.5479	350	467.618	185.974	2	72.8767	1	31.8669	3.66667	10.5388	14.6667
DR_012199-RA	2	1.54208e-52	PHI:1325I1RMI1GzbZIP0075518Fusarium_graminearum	reduced_virulence	42.471	58.6873	302	173.326	NA	NA	44.7271	1.33333	65.2277	13	56.0089	95
DR_012197-RA	5	0	PHI:2255Q0U2A0Abd113684Parastagonospora_nodorum	unaffected_pathogenicity	76.0446	86.9081	359	573.548	264.957	1.66667	NA	NA	53.0693	7	20.6634	17
DR_012182-RA	3	0	PHI:3824G4MZ63MET12318829Magnaporthe_oryzae	mixed outcome	65.036	77.9856	689	879.782	NA	NA	NA	NA	14.161	1.33333	22.2318	19.6667
DR_009134-RA	2	1.91916e-27	PHI:1447I1RUP1GzGATA0055518Fusarium_graminearum	unaffected_pathogenicity	88.6792	92.4528	53	107.457	NA	NA	NA	NA	4.80738	1.33333	13.9571	12
DR_009145-RA	1	8.81786e-88	PHI:1608Q4IR08GzP53L0015518Fusarium_graminearum	unaffected_pathogenicity	83.9161	95.1049	143	264.233	NA	NA	33.5264	1	23.7273	4	49.6544	26.3333
DR_009152-RA	3	2.25728e-28	PHI:438Q6WP49BcBOT1_(CND5)40559Botrytis_cinerea	reduced_virulence	38.9831	56.7797	230	114.005	NA	NA	NA	NA	NA	NA	1.91838	4
DR_009151-RA	1	6.0071e-17	PHI:438Q6WP49BcBOT1_(CND5)40559Botrytis_cinerea	reduced_virulence	38.2716	58.0247	81	73.9442	NA	NA	NA	NA	NA	NA	NA	NA
DR_009140-RA	8	5.94055e-79	PHI:4990J5K8H0ras3176275Beauveria_bassiana	reduced_virulence	67.5824	77.4725	182	242.276	NA	NA	NA	NA	NA	NA	0	5.33333
DR_009136-RA	6	5.99993e-80	PHI:3381W7N2B4FVEG_12533117187Fusarium_verticillioides	unaffected_pathogenicity	32.5956	54.1247	492	266.929	NA	NA	NA	NA	NA	NA	0	10
DR_009162-RA	1	2.06527e-163	PHI:1086I1RA89FGSG_004165518Fusarium_graminearum	reduced_virulence	52.3256	69.3798	515	475.322	NA	NA	NA	NA	NA	NA	1.57276	5.66667
DR_009159-RA	2	1.26967e-33	PHI:5353I1RIS2Famfs1282267Fusarium_asiaticum	reduced_virulence	44.6078	61.7647	200	132.88	NA	NA	NA	NA	NA	NA	2.59414	6.33333
DR_009157-RA	1	6.68952e-11	PHI:4640J9VN27VPS275207Cryptococcus_neoformans	loss_of_pathogenicity	28.8732	50.7042	135	63.1586	NA	NA	NA	NA	9.5178	2.66667	24.5234	38
DR_009156-RA	15	3.32793e-145	PHI:2269Q32WF7Mdh113684Parastagonospora_nodorum	unaffected_pathogenicity	71.0526	84.2105	266	410.223	NA	NA	NA	NA	NA	NA	NA	NA
DR_009163-RA	14	8.52429e-72	PHI:1378I1RQG9GzC2H0415518Fusarium_graminearum	unaffected_pathogenicity	76	88.6667	346	250.366	NA	NA	NA	NA	NA	NA	20.4728	24
DR_009173-RA	2	3.28511e-24	PHI:541Q5XTQ4LIP140559Botrytis_cinerea	unaffected_pathogenicity	27.9461	44.4444	340	104.76	134.379	1.33333	NA	NA	NA	NA	0	5.33333
DR_009329-RA	2	0	PHI:2070Q51ZN8Moatg2318829Magnaporthe_oryzae	loss_of_pathogenicity	43.2658	60.0715	1644	1095.88	NA	NA	NA	NA	11.9942	3.33333	5.31911	31
DR_009335-RA	1	1.32858e-56	PHI:4485Q5APU3Sac15476Candida_albicans	reduced_virulence	33.7963	46.7593	377	204.912	NA	NA	NA	NA	18.9684	2.66667	11.5022	19.6667
DR_009370-RA	2	8.20532e-31	PHI:1088I1RZC6FGSG_097595518Fusarium_graminearum	unaffected_pathogenicity	41.6185	59.542	169	122.865	NA	NA	NA	NA	2.37945	0.666667	9.32334	30.3333
DR_009358-RA	16	0	PHI:3444B0BES1BcNoxA40559Botrytis_cinerea	reduced_virulence	84.0868	91.6817	553	920.998	98.203	0.666667	NA	NA	81.5743	15	52.6852	86.6667
DR_009367-RA	7	0	PHI:5083G4N745MoAcat2318829Magnaporthe_oryzae	reduced_virulence	77.2727	86.6162	396	577.4	561.725	7	269.408	3.33333	175.105	28	31.6526	74
DR_009342-RA	3	7.2899e-76	PHI:2990G4MRY7MGG_02474.6318829Magnaporthe_oryzae	reduced_virulence	58.0488	71.7073	204	239.965	NA	NA	61.7138	0.666667	14.161	1.33333	0	19
DR_009359-RA	3	2.74486e-17	PHI:714Q2VLJ2PKS4_(ZEA1)5518Fusarium_graminearum	unaffected_pathogenicity	29.4118	47.5884	315	80.8777	NA	NA	78.1777	2.33333	55.8553	10.3333	37.7373	27
DR_009374-RA	4	0	PHI:4024G4N740MoST1318829Magnaporthe_oryzae	unaffected_pathogenicity	61.7857	76.0714	546	604.364	NA	NA	44.6892	1.33333	60.2562	9	21.0935	32.3333
DR_009357-RA	7	6.40225e-120	PHI:1648I1RWP1GzWing0205518Fusarium_graminearum	reduced_virulence	35.8974	52.7665	708	411.379	NA	NA	NA	NA	30.8172	6	11.8377	41.3333
DR_009361-RA	49	1.10482e-58	PHI:253Q9C1Q7FOS1746128Aspergillus_fumigatus	reduced_virulence	47.8261	71.4286	467	215.698	NA	NA	NA	NA	NA	NA	0	20.3333
DR_009331-RA	6	0	PHI:4616G4N4N6MoSFA1318829Magnaporthe_oryzae	reduced_virulence	84.555	91.8848	379	658.677	NA	NA	67.0906	2	26.2224	7.33333	76.5667	86.6667
DR_009332-RA	43	0	PHI:3374I1S028FgSln15518Fusarium_graminearum	reduced_virulence	60.2564	78.2258	1165	1014.99	200.208	2.33333	NA	NA	NA	NA	0.969363	20
DR_009364-RA	2	0	PHI:1943I1RY79GzZC2585518Fusarium_graminearum	unaffected_pathogenicity	54.5455	68.3461	845	959.518	NA	NA	NA	NA	NA	NA	5.58379	27.6667
DR_009354-RA	1	0	PHI:3234G4NCG1MoLYS20318829Magnaporthe_oryzae	reduced_virulence	77.3547	84.7695	485	728.013	NA	NA	NA	NA	NA	NA	35.1926	49
DR_009356-RA	6	1.04711e-105	PHI:1673Q4IMZ7GzDHHC0015518Fusarium_graminearum	unaffected_pathogenicity	42.0538	58.4352	395	322.013	NA	NA	NA	NA	10.8772	3	0	5.33333
DR_009328-RA	1	5.98665e-11	PHI:2570Q6FM61CYB25478Candida_glabrata	reduced_virulence	39.726	60.274	73	59.6918	NA	NA	NA	NA	4.7589	1.33333	NA	NA
DR_013355-RA	4	0	PHI:2353I1RC32AMT15518Fusarium_graminearum	reduced_virulence	79.1667	89.5833	336	550.821	NA	NA	NA	NA	27.3207	5	30.9951	61.3333
DR_013361-RA	4	1.48642e-44	PHI:1269I1RFK9FGSG_024885518Fusarium_graminearum	unaffected_pathogenicity	34.4828	56.3107	312	166.392	166.754	1	NA	NA	45.1236	7.33333	6.09368	24.3333
DR_013359-RA	1	1.67265e-123	PHI:4248B0XPI3PerA746128Aspergillus_fumigatus	reduced_virulence	62.5	75.3676	272	360.533	NA	NA	NA	NA	68.56	11.3333	24.4249	17.3333
DR_013360-RA	1	9.78385e-11	PHI:2166G4N4F9CBP1318829Magnaporthe_oryzae	unaffected_pathogenicity	56.5217	76.087	46	62.003	NA	NA	NA	NA	NA	NA	7.48261	8
DR_005711-RA	2	1.71587e-27	PHI:4211J9VNH2FRE35207Cryptococcus_neoformans	increased_virulence_(hypervirulence)	26.6129	48.9247	344	115.546	NA	NA	NA	NA	6.02134	1.66667	NA	NA
DR_005696-RA	1	1.33066e-22	PHI:4672Q4WBL9AmcA746128Aspergillus_fumigatus	unaffected_pathogenicity	27.1812	44.9664	288	93.5893	67.1896	0.666667	NA	NA	43.7345	9.66667	33.1713	28.6667
DR_005701-RA	1	1.41253e-14	PHI:3880B8N3U5MeaB5059Aspergillus_flavus	mixed outcome	44.7059	71.7647	85	67.3958	NA	NA	NA	NA	NA	NA	NA	NA
DR_005693-RA	1	1.91637e-23	PHI:3278N4V0R3CoIra15465Colletotrichum_orbiculare	reduced_virulence	29.7203	45.4545	242	103.605	NA	NA	NA	NA	NA	NA	26.8353	31.6667
DR_005688-RA	3	0	PHI:2087G4N8A1Moatg26318829Magnaporthe_oryzae	unaffected_pathogenicity	79.2453	88.6792	1257	1400.19	NA	NA	22.3635	0.666667	10.5863	3	0	15
DR_005709-RA	2	1.56625e-62	PHI:2841F6K8L6CnSEC14-25207Cryptococcus_neoformans	unaffected_pathogenicity	46.1929	61.4213	247	201.445	NA	NA	NA	NA	47.8126	10.6667	51.4978	51
DR_005702-RA	9	6.73439e-88	PHI:1566I1RC95GzOB0065518Fusarium_graminearum	lethal	43.0168	65.9218	357	274.248	164.031	1.66667	55.852	1.66667	106.273	19.3333	34.8319	58.6667
DR_005722-RA	2	0	PHI:1500I1S2F2GzHMG0325518Fusarium_graminearum	unaffected_pathogenicity	91.2664	96.5066	1127	1474.14	NA	NA	NA	NA	NA	NA	3.27288	21.3333
DR_005714-RA	1	0	PHI:1615I1RZJ1GzSGT15518Fusarium_graminearum	unaffected_pathogenicity	49.6774	66.6129	582	561.607	NA	NA	NA	NA	12.9658	3.66667	NA	NA
DR_005717-RA	2	0	PHI:4491G4MRB4SHM318829Magnaporthe_oryzae	reduced_virulence	63.6743	74.1127	479	615.15	NA	NA	55.9278	1.66667	211.174	43.3333	64.0822	108.333
DR_005739-RA	5	2.61692e-13	PHI:2404G4N906SLP_1318829Magnaporthe_oryzae	effector_(plant_avirulence_determinant)	30.3448	46.9512	151	65.4698	NA	NA	NA	NA	7.08988	2	0	7.33333
DR_005712-RA	1	3.09827e-44	PHI:2490E9B636MCA5665Leishmania_mexicana	mixed outcome	37.884	50.8532	253	160.229	121.507	0.666667	NA	NA	5.92439	1.66667	23.0075	22.3333
DR_005732-RA	1	2.97168e-17	PHI:4672Q4WBL9AmcA746128Aspergillus_fumigatus	unaffected_pathogenicity	25.9136	42.5249	286	78.5666	NA	NA	NA	NA	NA	NA	0	8
DR_005731-RA	3	8.02606e-66	PHI:1526I1S0J3GzHOMEL0365518Fusarium_graminearum	unaffected_pathogenicity	31.1024	50	574	236.113	NA	NA	NA	NA	NA	NA	1.83242	6
DR_005736-RA	1	1.95102e-14	PHI:1393I1RU69GzC2H0565518Fusarium_graminearum	unaffected_pathogenicity	25.2475	42.0792	184	73.9442	NA	NA	NA	NA	NA	NA	45.3791	48.6667
DR_005719-RA	22	9.49027e-151	PHI:2606I3QHH8SKN75599Alternaria_alternata	reduced_virulence	59.2	74.4	482	451.055	NA	NA	NA	NA	NA	NA	22.7769	18.6667
DR_005724-RA	1	5.04241e-11	PHI:3595L7T9I5Ptp15207Cryptococcus_neoformans	mixed outcome	25.0996	42.2311	233	60.4622	67.1896	0.666667	NA	NA	NA	NA	0	1
DR_005718-RA	3	5.07672e-33	PHI:2543Q4WLS1GCD6746128Aspergillus_fumigatus	mixed outcome	63.0435	82.6087	90	131.724	NA	NA	33.5643	1	43.0725	12	2.67604	21.6667
DR_005768-RA	3	0	PHI:423Q58Z64VAD15207Cryptococcus_neoformans	reduced_virulence	76.0599	87.0324	421	652.514	NA	NA	NA	NA	NA	NA	13.9432	32.6667
DR_005767-RA	1	0	PHI:2531Q4WXC5PRI1746128Aspergillus_fumigatus	lethal	60.6719	75.0988	502	635.565	NA	NA	NA	NA	NA	NA	0	16.3333
DR_005769-RA	245	0	PHI:5434E9EX34Mero-Bck1568076Metarhizium_robertsii	reduced_virulence	63.4731	73.6527	1574	1209.51	67.1896	0.666667	33.5264	1	40.3834	8.66667	19.2707	99.3333
DR_005748-RA	2	1.28725e-164	PHI:1297I1RPU1GzAT0015518Fusarium_graminearum	reduced_virulence	57.5163	66.2566	553	512.301	NA	NA	NA	NA	NA	NA	7.45469	30
DR_005782-RA	9	0	PHI:2553Q5AG40VPS45476Candida_albicans	loss_of_pathogenicity	63.9198	79.2873	439	575.089	NA	NA	22.3635	0.666667	5.92439	1.66667	3.44543	13.3333
DR_005774-RA	1	2.1323e-168	PHI:5236A0A0D2XVZ5Dnj15507Fusarium_oxysporum	reduced_virulence	52.6316	71.7105	455	489.189	NA	NA	NA	NA	16.5404	2	47.8264	56.6667
DR_005771-RA	1	1.44345e-11	PHI:443I1RE58CBL15518Fusarium_graminearum	reduced_virulence	26.6667	45.5556	256	64.3142	NA	NA	NA	NA	NA	NA	12.8633	31
DR_005778-RA	1	1.55517e-30	PHI:4904C4YR40Glr15476Candida_albicans	reduced_virulence	27.5626	46.9248	423	122.865	219.71	1.33333	33.5643	1	169.178	39.6667	93.4032	170
DR_012980-RA	2	0	PHI:2474E3P6S0imd15207Cryptococcus_neoformans	reduced_virulence	61.9134	75.0903	544	679.093	NA	NA	55.9278	1.66667	49.4275	6	86.3272	127
DR_012976-RA	2	5.41424e-75	PHI:4615P29138Pr15530Metarhizium_anisopliae	unaffected_pathogenicity	41.8033	59.2896	424	239.58	NA	NA	NA	NA	NA	NA	27.3986	13.6667
DR_012974-RA	4	3.35437e-56	PHI:2107G4N402Zinc-regulated_transporter_2318829Magnaporthe_oryzae	mixed outcome	61.8182	81.8182	181	191.815	NA	NA	NA	NA	15.4234	1.66667	22.4119	17.3333
DR_004278-RA	3	1.95131e-28	PHI:423Q58Z64VAD15207Cryptococcus_neoformans	reduced_virulence	29.0168	45.5378	405	119.013	NA	NA	NA	NA	16.5404	2	16.9131	75.3333
DR_004280-RA	1	3.03716e-125	PHI:1678I1RMC1GzGRF5518Fusarium_graminearum	unaffected_pathogenicity	60.7251	74.6224	328	370.933	NA	NA	NA	NA	NA	NA	3.43022	2
DR_004275-RA	9	1.9534e-18	PHI:5271Q8Y0J2fabG1305Ralstonia_solanacearum	lethal	29.4964	46.2366	264	81.2629	NA	NA	NA	NA	NA	NA	NA	NA
DR_004279-RA	4	2.01397e-123	PHI:797G4MSX7MGG_01481318829Magnaporthe_oryzae	reduced_virulence	53.5211	71.0674	343	361.688	NA	NA	22.3635	0.666667	NA	NA	14.6709	8.66667
DR_004283-RA	2	2.27351e-34	PHI:5353I1RIS2Famfs1282267Fusarium_asiaticum	reduced_virulence	56.7376	72.3404	179	133.65	NA	NA	NA	NA	NA	NA	17.0217	34
DR_004282-RA	2	2.45012e-135	PHI:1958I1RMD1GzZC2735518Fusarium_graminearum	unaffected_pathogenicity	60.6838	73.2194	335	417.542	NA	NA	NA	NA	3.59341	1	14.9989	36.6667
DR_004313-RA	1	3.17194e-57	PHI:1524I1RZF2GzHOMEL0335518Fusarium_graminearum	unaffected_pathogenicity	39.8671	58.1395	292	203.371	NA	NA	NA	NA	29.5062	5.66667	6.56573	24
DR_004311-RA	1	2.21026e-176	PHI:2548Q4X132KRR1746128Aspergillus_fumigatus	lethal	82.0261	92.1569	306	496.893	NA	NA	NA	NA	21.2994	3.33333	21.7632	12
DR_004301-RA	234	0	PHI:5427E9EYM7Mero-Hog1568076Metarhizium_robertsii	reduced_virulence	93.9306	98.2558	362	669.848	NA	NA	NA	NA	NA	NA	43.2838	38
DR_004290-RA	1	6.259e-69	PHI:5047G4N572MoFis1318829Magnaporthe_oryzae	reduced_virulence	78.3582	91.0448	134	222.631	299.772	2.66667	67.1285	2	21.4635	6	33.7296	34.6667
DR_004314-RA	1	0	PHI:1542I1RE51GzMyb0065518Fusarium_graminearum	unaffected_pathogenicity	57.7586	72.5575	671	660.603	NA	NA	NA	NA	19.9884	3	15.477	53.6667
DR_004303-RA	2	0	PHI:3815G4MW66GPH1318829Magnaporthe_oryzae	reduced_virulence	79.0304	88.5006	887	1387.86	NA	NA	NA	NA	13.1112	3.66667	20.2168	46
DR_004305-RA	1	1.18559e-70	PHI:1639V6RAN7GzWing0115518Fusarium_graminearum	unaffected_pathogenicity	28.8112	49.2308	682	247.284	NA	NA	84.1532	1.33333	42.5878	12	17.9115	52
DR_004304-RA	25	0	PHI:574Q589C6BCG340559Botrytis_cinerea	reduced_virulence	86.1972	92.6761	356	654.825	NA	NA	NA	NA	NA	NA	54.3799	41.3333
DR_004310-RA	18	2.89617e-44	PHI:2176G4N4Y2ASD4318829Magnaporthe_oryzae	loss_of_pathogenicity	73.7705	78.9474	327	163.696	NA	NA	NA	NA	NA	NA	25.1054	30
DR_004347-RA	7	0	PHI:5082G4MVC4MoAcat1318829Magnaporthe_oryzae	reduced_virulence	79.4457	88.6836	431	683.33	NA	NA	NA	NA	NA	NA	27.4418	17.6667
DR_004344-RA	2	7.49543e-20	PHI:653Q945T9GIP267593Phytophthora_sojae	effector_(plant_avirulence_determinant)	32.8638	46.4115	203	84.3445	NA	NA	NA	NA	280.101	45	28.9288	26.3333
DR_004320-RA	11	1.9022e-23	PHI:5271Q8Y0J2fabG1305Ralstonia_solanacearum	lethal	29.932	51.7007	258	93.9745	255.886	2	44.7271	1.33333	26.2037	4.66667	7.14249	11.3333
DR_004328-RA	1	5.19896e-67	PHI:144O59928CHT4229875Trichoderma_virens	reduced_virulence	38.6635	56.5632	406	221.476	NA	NA	89.4542	2.66667	70.9097	14.6667	41.0358	35.3333
DR_004357-RA	1	0	PHI:2334E2GL14BcNma40559Botrytis_cinerea	reduced_virulence	81.9882	90.1575	1013	1699.49	NA	NA	NA	NA	11.8488	3.33333	25.0627	63.3333
DR_004336-RA	5	8.39356e-15	PHI:2560Q6FLU4CNB15478Candida_glabrata	reduced_virulence	34.375	52.4138	134	70.8626	NA	NA	NA	NA	4.71043	1.33333	13.8123	35
DR_004325-RA	1	3.85267e-14	PHI:849Q75WC1GyrA337Burkholderia_glumae	chemistry_target:_resistance_to_chemical	29.878	54.2683	160	75.485	NA	NA	72.9146	1	22.4351	6.33333	3.71078	42.6667
DR_004352-RA	3	3.80877e-42	PHI:4024G4N740MoST1318829Magnaporthe_oryzae	unaffected_pathogenicity	28.3644	49.6894	469	157.532	NA	NA	NA	NA	16.5889	2	4.20728	12.3333
DR_004329-RA	3	1.03204e-27	PHI:4024G4N740MoST1318829Magnaporthe_oryzae	unaffected_pathogenicity	26.2255	44.2308	418	115.161	NA	NA	NA	NA	NA	NA	0	2
DR_004345-RA	2	0	PHI:465P87199KIN25270Ustilago_maydis	reduced_virulence	52.3858	69.8477	968	872.463	NA	NA	NA	NA	NA	NA	11.4417	51
DR_004343-RA	1	9.15413e-13	PHI:3975G4MMK2MoIlv2318829Magnaporthe_oryzae	loss_of_pathogenicity	22.5743	38.0198	475	68.5514	NA	NA	NA	NA	NA	NA	50.2392	93.6667
DR_004323-RA	1	4.66546e-42	PHI:4907Q5A5Q9GYP55476Candida_albicans	unaffected_pathogenicity	38.3178	63.5514	204	157.147	NA	NA	NA	NA	NA	NA	17.5581	27.3333
DR_004318-RA	2	0	PHI:1616I1RE55GzssDB0015518Fusarium_graminearum	unaffected_pathogenicity	61.9658	76.4957	457	581.637	NA	NA	NA	NA	NA	NA	9.52472	17.3333
DR_009808-RA	1	2.03308e-12	PHI:211C4YFX2CaTUP15476Candida_albicans	reduced_virulence	29.697	49.0909	162	66.6254	NA	NA	NA	NA	14.161	1.33333	12.1942	25.6667
DR_009806-RA	1	2.13883e-14	PHI:1469I1R9Z0GzHMG0015518Fusarium_graminearum	unaffected_pathogenicity	35	54	85	76.2554	NA	NA	NA	NA	NA	NA	9.27695	35.3333
DR_009810-RA	2	1.4457e-44	PHI:4732Q5NH02FTT0673p/prsAp263Francisella_tularensis	unaffected_pathogenicity	36.7713	62.2449	219	158.303	NA	NA	NA	NA	30.9141	6	32.4958	40.3333
DR_009800-RA	55	0	PHI:2297B0YAP6tmpL746128Aspergillus_fumigatus	reduced_virulence	45.122	62.1951	993	809.675	NA	NA	NA	NA	NA	NA	7.12067	42
DR_009786-RA	1	8.3298e-26	PHI:810G4MRI4MGG_02436318829Magnaporthe_oryzae	reduced_virulence	49	65	99	94.3597	NA	NA	NA	NA	NA	NA	7.32967	3
DR_009783-RA	2	2.44772e-37	PHI:4096V9MGK6FoOCH15507Fusarium_oxysporum	reduced_virulence	29.4915	48.8136	289	140.198	NA	NA	NA	NA	NA	NA	15.9537	8.33333
DR_009812-RA	1	4.00646e-22	PHI:1040B5DBZ7Lmgpi155022Leptosphaeria_maculans	reduced_virulence	64.3564	81.1881	101	93.2041	NA	NA	22.3635	0.666667	26.0098	4.66667	10.268	9.33333
DR_009775-RA	50	0	PHI:5279Q6RKI7Bcpks1340559Botrytis_cinerea	unaffected_pathogenicity	62.39	76.7948	2187	2703.32	89.1325	1	22.3635	0.666667	NA	NA	0.718728	6.66667
DR_013707-RA	4	8.61541e-47	PHI:4024G4N740MoST1318829Magnaporthe_oryzae	unaffected_pathogenicity	31.4775	52.4625	446	171.014	NA	NA	NA	NA	63.8011	10	42.0581	57
DR_013704-RA	8	3.66428e-66	PHI:1883I1RJ71GzZC1985518Fusarium_graminearum	unaffected_pathogenicity	54	68	463	236.113	133.018	1.66667	NA	NA	35.4603	4.66667	23.0206	48.6667
DR_006739-RA	1	2.45409e-132	PHI:2710H8ZZ79mepB474922Colletotrichum_gloeosporioides	reduced_virulence	52.1411	69.7733	392	393.275	298.411	3	212.768	4	67.443	11	13.2492	26.3333
DR_006719-RA	1	0	PHI:2453D9J222Snt25507Fusarium_oxysporum	reduced_virulence	50.6512	64.3271	1271	1193.33	NA	NA	NA	NA	NA	NA	9.23285	37
DR_006736-RA	2	1.53296e-12	PHI:5393W7N216GLX117187Fusarium_verticillioides	reduced_virulence	34.0206	57.732	110	63.5438	NA	NA	NA	NA	NA	NA	NA	NA
DR_006738-RA	6	4.74085e-57	PHI:26P28873CaMDR15476Candida_albicans	reduced_virulence	31.9654	51.6199	460	199.134	NA	NA	NA	NA	NA	NA	NA	NA
DR_006732-RA	2	3.21867e-52	PHI:3914Q0V515Sdh113684Parastagonospora_nodorum	reduced_virulence	29.0909	48.6869	524	186.037	NA	NA	22.3635	0.666667	157.692	26	75.1882	101.333
DR_006777-RA	165	0	PHI:1190I1RWL6(Sc_Pbs2)5518Fusarium_graminearum	reduced_virulence	63.0841	75.4673	637	542.347	NA	NA	NA	NA	NA	NA	30.2253	40
DR_006772-RA	1	3.74807e-50	PHI:1627I1RW90GzTF2S0025518Fusarium_graminearum	unaffected_pathogenicity	62.8319	76.9912	106	156.762	NA	NA	NA	NA	NA	NA	30.8311	3
DR_006759-RA	1	2.99579e-12	PHI:419Q7Z8E8CSH15476Candida_albicans	reduced_virulence	26.601	42.8571	198	64.3142	NA	NA	NA	NA	NA	NA	0	2.33333
DR_006749-RA	3	1.92816e-66	PHI:423Q58Z64VAD15207Cryptococcus_neoformans	reduced_virulence	37.1508	54.7486	385	221.476	NA	NA	NA	NA	15.3452	4.33333	78.3474	98
DR_006778-RA	2	5.28168e-74	PHI:816G4MRS8MGG_04582318829Magnaporthe_oryzae	reduced_virulence	48.3019	63.3962	265	244.588	NA	NA	NA	NA	NA	NA	NA	NA
DR_006779-RA	1	1.41232e-117	PHI:1568I1RCE1GzOB0085518Fusarium_graminearum	unaffected_pathogenicity	29.5097	45.1434	991	388.652	NA	NA	NA	NA	12.9173	3.66667	5.71108	32.6667
DR_006768-RA	2	1.35314e-71	PHI:4658I1RAH1FgHXK15518Fusarium_graminearum	reduced_virulence	35.9102	52.6185	365	238.039	NA	NA	NA	NA	7.18683	2	37.6174	33.6667
DR_006747-RA	6	9.40971e-31	PHI:3381W7N2B4FVEG_12533117187Fusarium_verticillioides	unaffected_pathogenicity	28.2297	45.6938	428	123.635	NA	NA	NA	NA	NA	NA	0	9.66667
DR_006743-RA	2	6.92753e-25	PHI:2042Q3Y5V5ABC3318829Magnaporthe_oryzae	loss_of_pathogenicity	40.411	58.2192	140	99.7525	NA	NA	NA	NA	NA	NA	NA	NA
DR_009551-RA	1	3.73495e-24	PHI:3278N4V0R3CoIra15465Colletotrichum_orbiculare	reduced_virulence	32.3077	51.7949	191	108.227	NA	NA	NA	NA	6.02134	1.66667	17.7973	36.3333
DR_009555-RA	4	0	PHI:5574I1SA65FgNOT35518Fusarium_graminearum	reduced_virulence	57.7741	69.8854	577	582.408	120.146	1	72.8767	1	61.7015	14.6667	15.2654	71.3333
DR_009548-RA	4	2.87575e-28	PHI:4024G4N740MoST1318829Magnaporthe_oryzae	unaffected_pathogenicity	27.3148	46.0648	482	116.316	NA	NA	NA	NA	5.97286	1.66667	5.87482	9
DR_009543-RA	4	0	PHI:261Q86ZF1ICL15022Leptosphaeria_maculans	reduced_virulence	80.2198	91.1985	545	911.368	133.018	1.66667	123.466	1.33333	6.02134	1.66667	15.4616	14
DR_009528-RA	2	1.12823e-56	PHI:1046A0ST43CTB529003Cercospora_nicotianae	reduced_virulence	29.3103	48.0603	458	196.438	NA	NA	NA	NA	NA	NA	NA	NA
DR_009546-RA	7	0	PHI:651Q156F4TRE140559Botrytis_cinerea	unaffected_pathogenicity	70.4867	83.2025	689	998.038	NA	NA	NA	NA	15.375	1.66667	15.9837	48.6667
DR_009541-RA	14	4.59993e-14	PHI:4638W9MSF5Fbp15507Fusarium_oxysporum	reduced_virulence	27.4611	47.5309	260	72.0182	NA	NA	NA	NA	6.02134	1.66667	11.5531	29.3333
DR_009553-RA	4	7.40994e-52	PHI:213Q9P8W9CPA15207Cryptococcus_neoformans	reduced_virulence	62.0253	75.3086	163	171.4	1210.88	9.66667	414.116	10	587.687	125	96.5223	156.667
DR_009563-RA	6	4.24586e-26	PHI:344Q8J0I5CPTF15111Claviceps_purpurea	reduced_virulence	53.7931	64.1379	127	102.449	NA	NA	NA	NA	NA	NA	NA	NA
DR_009564-RA	5	1.2661e-11	PHI:344Q8J0I5CPTF15111Claviceps_purpurea	reduced_virulence	61.3636	77.2727	44	59.3066	NA	NA	NA	NA	NA	NA	5.93088	1.33333
DR_013967-RA	2	1.13493e-25	PHI:2896N1JK84BEC100534373Blumeria_graminis	reduced_virulence	29.4545	48.3636	257	102.064	NA	NA	NA	NA	NA	NA	NA	NA
DR_013811-RA	2	1.34577e-30	PHI:3459Q4QFI1NTPDase15664Leishmania_major	reduced_virulence	39.3258	51.6854	228	119.013	NA	NA	NA	NA	NA	NA	2.20723	18.6667
DR_013809-RA	2	1.86212e-25	PHI:465P87199KIN25270Ustilago_maydis	reduced_virulence	49.2063	64.2857	137	107.457	NA	NA	NA	NA	5.87592	1.66667	3.40765	2.33333
DR_001679-RA	1	6.47953e-14	PHI:4127Q830A6bgsB1351Enterococcus_faecalis	reduced_virulence	21.4925	38.806	310	71.2478	NA	NA	NA	NA	NA	NA	6.30381	3.66667
DR_001668-RA	2	0	PHI:2520Q4WUL6LYS4746128Aspergillus_fumigatus	lethal	65.8177	77.748	706	1005.36	NA	NA	NA	NA	21.2509	3.33333	24.9698	27.3333
DR_001673-RA	1	5.12219e-33	PHI:1336I1S462GzbZIP0185518Fusarium_graminearum	unaffected_pathogenicity	42.1233	52.3973	263	127.872	718.329	6.66667	896.489	19.6667	267.855	54	72.3706	194
DR_001682-RA	6	1.82311e-69	PHI:511Q59RG0CaNAG45476Candida_albicans	reduced_virulence	41.3395	56.1201	480	239.58	67.1896	0.666667	185.179	2	39.0241	8.33333	2.03655	15.6667
DR_001678-RA	1	4.9681e-12	PHI:1458Q4I7F9GzAra0065518Fusarium_graminearum	unaffected_pathogenicity	40	65.3333	75	67.3958	NA	NA	NA	NA	12.947	1	0.916208	11.6667
DR_001685-RA	2	2.35352e-32	PHI:541Q5XTQ4LIP140559Botrytis_cinerea	unaffected_pathogenicity	28.9272	41.954	472	129.413	NA	NA	313.165	9.33333	60.4501	9	40.9976	52.6667
DR_001694-RA	1	2.02018e-29	PHI:1596I1RXD4GzOB0365518Fusarium_graminearum	unaffected_pathogenicity	56.9767	79.0698	86	107.842	NA	NA	162.482	3.66667	127.366	27.6667	45.0235	19.3333
DR_001701-RA	1	0	PHI:2058A7U5U4LHS1318829Magnaporthe_oryzae	reduced_virulence	51.7413	66.7662	971	852.047	NA	NA	NA	NA	26.0583	4.66667	21.8964	81
DR_001703-RA	1	8.24564e-137	PHI:1954I1RMG7GzZC2695518Fusarium_graminearum	unaffected_pathogenicity	42.2442	59.736	601	424.861	NA	NA	NA	NA	NA	NA	6.73096	11.3333
DR_001698-RA	2	1.65286e-89	PHI:804G4ML19MGG_08628318829Magnaporthe_oryzae	reduced_virulence	63.8498	75.1174	206	264.233	NA	NA	NA	NA	5.97286	1.66667	10.8917	18.3333
DR_001689-RA	1	4.65174e-11	PHI:5016G4ZAY8Psimpa167593Phytophthora_sojae	reduced_virulence	28.8	47.6	249	62.7734	NA	NA	NA	NA	NA	NA	25.7266	46.6667
DR_001706-RA	1	1.92183e-103	PHI:5111N4VSY8FAM15465Colletotrichum_orbiculare	loss_of_pathogenicity	56.5947	69.3046	390	315.079	NA	NA	NA	NA	3.54494	1	3.63058	16
DR_001686-RA	1	2.21715e-71	PHI:2088G4MR15Moatg27318829Magnaporthe_oryzae	unaffected_pathogenicity	40.7303	55.0562	347	226.868	NA	NA	NA	NA	5.92439	1.66667	50.7162	19.3333
DR_001702-RA	1	2.93692e-13	PHI:2405G5EH08MoSSK1318829Magnaporthe_oryzae	reduced_virulence	30.5732	48.4076	154	72.4034	NA	NA	NA	NA	NA	NA	18.2876	40.6667
DR_001695-RA	2	4.83196e-62	PHI:1488I1RSA6GzHMG0205518Fusarium_graminearum	unaffected_pathogenicity	46.729	60.7477	548	232.261	89.1325	1	NA	NA	55.5645	10.3333	13.3758	86
DR_001704-RA	1	6.16654e-11	PHI:1355I1RD84GzC2H0155518Fusarium_graminearum	unaffected_pathogenicity	41.4634	51.2195	82	60.4622	NA	NA	NA	NA	NA	NA	34.2051	10
DR_001687-RA	1	1.71852e-95	PHI:3067G4NGW7MoRga7318829Magnaporthe_oryzae	unaffected_pathogenicity	51.7815	68.171	402	338.576	NA	NA	NA	NA	NA	NA	NA	NA
DR_001688-RA	2	1.22358e-164	PHI:3175G4NGW8MoSnf4318829Magnaporthe_oryzae	loss_of_pathogenicity	68.3284	82.9912	340	468.389	496.178	4	251.823	6.33333	130.959	28.6667	13.8431	28
DR_001713-RA	2	3.8976e-43	PHI:3459Q4QFI1NTPDase15664Leishmania_major	reduced_virulence	36.1702	51.4894	355	158.688	NA	NA	NA	NA	46.0952	7.66667	14.8777	28.3333
DR_001725-RA	23	0	PHI:1358I1RG87GzC2H0185518Fusarium_graminearum	unaffected_pathogenicity	66.8571	78.2857	824	900.197	NA	NA	NA	NA	NA	NA	44.4674	59.3333
DR_001711-RA	2	6.02444e-65	PHI:465P87199KIN25270Ustilago_maydis	reduced_virulence	42.1875	58.4375	318	228.794	NA	NA	NA	NA	2.37945	0.666667	7.69252	6.33333
DR_001718-RA	3	4.19804e-17	PHI:784G4NES9MGG_00056318829Magnaporthe_oryzae	reduced_virulence	32.0574	51.6746	272	77.0258	NA	NA	NA	NA	18.9199	2.66667	NA	NA
DR_001737-RA	2	1.48405e-60	PHI:2145G4MXJ4MoSSADH318829Magnaporthe_oryzae	loss_of_pathogenicity	35.8916	52.1445	470	208.379	NA	NA	44.7271	1.33333	21.2212	6	12.456	14.6667
DR_001744-RA	7	2.49209e-115	PHI:3687Q5AAG9Pot1p5476Candida_albicans	unaffected_pathogenicity	49.2754	64.3868	409	345.895	NA	NA	NA	NA	19.94	3	20.0934	8.66667
DR_001751-RA	6	0	PHI:3097J5JEX5Kre2/Mnt1176275Beauveria_bassiana	reduced_virulence	73.4252	85.4331	503	762.681	NA	NA	NA	NA	15.2295	1.66667	8.47576	23.3333
DR_001742-RA	1	4.36478e-12	PHI:2107G4N402Zinc-regulated_transporter_2318829Magnaporthe_oryzae	mixed outcome	43.2692	57.6923	100	66.2402	212.001	1.33333	NA	NA	16.5404	2	10.6249	9.33333
DR_001733-RA	1	5.61341e-12	PHI:346Q8J214CRU15270Ustilago_maydis	reduced_virulence	26.5306	46.4286	178	65.4698	NA	NA	NA	NA	21.512	6	33.1623	48.3333
DR_001752-RA	7	3.01591e-47	PHI:1773I1S409GzZC0885518Fusarium_graminearum	unaffected_pathogenicity	28.3951	48.538	459	167.933	NA	NA	NA	NA	NA	NA	NA	NA
DR_001776-RA	3	2.28554e-47	PHI:5347Q9AI28wcbT28450Burkholderia_pseudomallei	reduced_virulence	31.25	49.75	459	172.17	NA	NA	NA	NA	NA	NA	13.5711	42.6667
DR_001794-RA	2	0	PHI:2028G4NBI7TGL1-2318829Magnaporthe_oryzae	unaffected_pathogenicity	55.9459	67.973	737	793.112	NA	NA	22.3635	0.666667	4.80738	1.33333	15.8345	22.3333
DR_001767-RA	2	2.55747e-28	PHI:3415T2BNJ5Fre25207Cryptococcus_neoformans	reduced_virulence	28.4024	50	314	118.627	NA	NA	55.8899	1.66667	13.1112	3.66667	15.1564	17.6667
DR_001781-RA	10	2.40651e-29	PHI:339Q96VL3CLPT1290576Colletotrichum_lindemuthianum	reduced_virulence	32.6531	55.102	180	109.768	NA	NA	NA	NA	NA	NA	15.1157	12.3333
DR_001755-RA	1	2.08047e-24	PHI:2058A7U5U4LHS1318829Magnaporthe_oryzae	reduced_virulence	24.6914	45.4321	404	106.686	16017.5	143.667	2886.18	47.3333	1705.81	338.667	647.678	1408.67
DR_001805-RA	4	2.41164e-113	PHI:3909Q6IZ77ZrfB746128Aspergillus_fumigatus	mixed outcome	51.7327	61.8812	385	337.806	NA	NA	NA	NA	3.59341	1	5.75515	10.3333
DR_001804-RA	4	5.59786e-41	PHI:2393I1R980Related_to_O-methylsterigmatocystin_oxidoreductase5518Fusarium_graminearum	increased_virulence_(hypervirulence)	29.8246	44.4444	433	152.91	NA	NA	NA	NA	NA	NA	0	4
DR_001786-RA	2	0	PHI:3385W7MS09FVEG_12529117187Fusarium_verticillioides	unaffected_pathogenicity	73.8499	86.6828	413	567.77	NA	NA	NA	NA	31.9826	6.33333	5.52003	15.3333
DR_001777-RA	2	3.40038e-13	PHI:2165G4N3R9PTH11318829Magnaporthe_oryzae	reduced_virulence	26.5537	54.2373	175	67.3958	NA	NA	NA	NA	NA	NA	34.1202	13.3333
DR_001771-RA	2	0	PHI:2639Q4WK65Ilv3B746128Aspergillus_fumigatus	mixed outcome	77.4908	87.8229	548	864.374	NA	NA	NA	NA	25.8456	2	0	14.6667
DR_001762-RA	2	4.28283e-33	PHI:506P03962URA34932Saccharomyces_cerevisiae	reduced_virulence	45.7364	68.2171	200	124.02	NA	NA	NA	NA	NA	NA	2.09419	2.33333
DR_001793-RA	10	0	PHI:226Q9C1E9PEX65462Colletotrichum_lagenarium	loss_of_pathogenicity	64.8993	79.1092	1354	1413.28	NA	NA	NA	NA	NA	NA	10.9815	13.3333
DR_001796-RA	3	0	PHI:4054G4MZD0Lrg1318829Magnaporthe_oryzae	loss_of_pathogenicity	57.6649	70.2317	1089	1176.39	98.203	0.666667	NA	NA	NA	NA	3.89772	20.3333
DR_001773-RA	8	2.4271e-22	PHI:4475G4MUR7MoTup1318829Magnaporthe_oryzae	loss_of_pathogenicity	27.551	47.2789	306	100.138	NA	NA	NA	NA	17.7544	2.33333	25.7321	49.3333
DR_001792-RA	1	2.9785e-14	PHI:874G4NC47MGG_00435318829Magnaporthe_oryzae	loss_of_pathogenicity	30.9942	47.3684	170	68.1662	NA	NA	NA	NA	NA	NA	0	7
DR_013004-RA	1	0	PHI:3996I1RZL3FgFim5518Fusarium_graminearum	reduced_virulence	82.1538	91.2308	649	1095.88	197.767	1	89.4921	2.66667	108.846	20	20.0777	111
DR_012997-RA	2	3.96712e-16	PHI:1497I1RZL9GzHMG0295518Fusarium_graminearum	reduced_virulence	33.5329	57.485	213	80.4925	NA	NA	NA	NA	37.8586	8	2.7748	36
DR_013005-RA	2	3.48656e-155	PHI:815G4MRB0MGG_04685318829Magnaporthe_oryzae	reduced_virulence	65.7534	82.1918	752	505.368	NA	NA	308.607	3.33333	53.3492	12.3333	7.78242	41.3333
DR_013431-RA	4	5.53519e-39	PHI:3378G9JLA8Plegl1285811Pyrenochaeta_lycopersici	unaffected_pathogenicity	43.4109	57.3643	205	135.576	NA	NA	67.0906	2	4.7589	1.33333	3.32028	2
DR_013429-RA	7	1.11647e-153	PHI:2256Q0UA24Xdh113684Parastagonospora_nodorum	unaffected_pathogenicity	60.4585	74.212	349	439.113	NA	NA	NA	NA	NA	NA	16.047	8
DR_013426-RA	2	2.18388e-29	PHI:339Q96VL3CLPT1290576Colletotrichum_lindemuthianum	reduced_virulence	42.7419	63.7097	145	111.309	NA	NA	NA	NA	NA	NA	14.2559	2.33333
DR_013600-RA	3	4.05542e-22	PHI:1941I1RGD9GzZC2565518Fusarium_graminearum	unaffected_pathogenicity	44.3548	58.0645	282	98.9821	NA	NA	NA	NA	NA	NA	0	11.3333
DR_013573-RA	177	0	PHI:3658A0A016PW58NPS25518Fusarium_graminearum	mixed outcome	52.5333	67.2	2622	1531.15	NA	NA	NA	NA	NA	NA	2.76132	3.66667
DR_013577-RA	5	1.58105e-58	PHI:2043Q8NJ73XYL-6318829Magnaporthe_oryzae	unaffected_pathogenicity	37.69	54.1033	307	197.593	NA	NA	NA	NA	NA	NA	18.5355	20.3333
DR_013674-RA	1	0	PHI:807G4MNG8MGG_06951318829Magnaporthe_oryzae	reduced_virulence	78.5558	87.965	457	737.643	NA	NA	95.2402	1.66667	83.0494	18	18.4013	46
DR_013669-RA	1	0	PHI:2542Q4WP25ERG12746128Aspergillus_fumigatus	lethal	66.7377	81.8763	466	546.199	NA	NA	NA	NA	5.87592	1.66667	15.8237	15
DR_004891-RA	163	0	PHI:1214I1RN54FGSG_078165518Fusarium_graminearum	reduced_virulence	71.5395	78.6546	797	1004.59	NA	NA	NA	NA	3.54494	1	34.2884	46.6667
DR_004894-RA	1	3.5084e-27	PHI:893G4NL37MGG_02986318829Magnaporthe_oryzae	reduced_virulence	27.2076	44.6301	404	118.242	NA	NA	22.3635	0.666667	13.0627	3.66667	4.40299	47.6667
DR_004890-RA	3	8.54377e-82	PHI:2821Q5ALP9SNF25476Candida_albicans	reduced_virulence	34.7475	53.3333	543	293.123	89.1325	1	NA	NA	NA	NA	12.7997	20
DR_004912-RA	2	4.4366e-62	PHI:2822Q5K8R6Cxt1p5207Cryptococcus_neoformans	reduced_virulence	37.6712	53.4247	513	219.164	NA	NA	NA	NA	NA	NA	0	14.3333
DR_004930-RA	35	0	PHI:1816I1RRS3GzZC1315518Fusarium_graminearum	unaffected_pathogenicity	70.5346	81.0952	755	1028.08	NA	NA	NA	NA	9.5178	2.66667	29.0487	137
DR_004924-RA	2	2.55925e-177	PHI:2081G4N703Moatg15318829Magnaporthe_oryzae	loss_of_pathogenicity	52.3132	66.9039	631	521.546	NA	NA	NA	NA	11.7815	0.666667	11.8077	14.6667
DR_004931-RA	8	5.12503e-150	PHI:267Q9UW87MLT15476Candida_albicans	reduced_virulence	33.3333	60.6061	1121	502.286	NA	NA	NA	NA	NA	NA	12.3249	31
DR_004915-RA	2	4.52158e-66	PHI:5306G4N3J5MoSKP1318829Magnaporthe_oryzae	loss_of_pathogenicity	76.5517	88.9655	148	201.06	207.917	2.33333	157.03	2.33333	131.438	21	67.7687	53
DR_004920-RA	1	3.9104e-11	PHI:2247Q0UDE7Sch113684Parastagonospora_nodorum	unaffected_pathogenicity	25.5385	41.8462	281	60.8474	NA	NA	NA	NA	NA	NA	2.30547	5.66667
DR_004925-RA	3	3.35669e-30	PHI:2322Q4WF54SidH746128Aspergillus_fumigatus	reduced_virulence	30.4348	49.4071	264	116.701	NA	NA	72.9146	1	25.9316	7.33333	32.0023	27
DR_004934-RA	211	0	PHI:1274I1RME6FGSG_051355518Fusarium_graminearum	unaffected_pathogenicity	54.3816	72.7781	1584	1621.68	NA	NA	NA	NA	14.161	1.33333	4.81677	19.3333
DR_004946-RA	5	7.53212e-43	PHI:73P0CY28SAP35476Candida_albicans	reduced_virulence	32.345	52.8358	380	155.221	NA	NA	184.694	4.33333	50.7946	14.3333	69.8615	99.6667
DR_004943-RA	1	1.18582e-13	PHI:4557A0A095CJ15Ure6552467Cryptococcus_gattii	unaffected_pathogenicity	25	40.4605	295	67.781	NA	NA	NA	NA	23.5819	4	5.23195	7.33333
DR_004952-RA	43	2.17267e-158	PHI:4638W9MSF5Fbp15507Fusarium_oxysporum	reduced_virulence	80.7229	90.3614	469	465.692	NA	NA	NA	NA	NA	NA	17.8902	27.6667
DR_004964-RA	1	4.43583e-23	PHI:2203G4MU26Transcription_factor318829Magnaporthe_oryzae	reduced_virulence	49.0909	61.8182	103	97.4413	NA	NA	NA	NA	NA	NA	NA	NA
DR_004955-RA	1	1.73685e-50	PHI:812G4NIB5MGG_10702318829Magnaporthe_oryzae	reduced_virulence	34.8936	52.9787	420	178.333	NA	NA	NA	NA	NA	NA	NA	NA
DR_004965-RA	3	9.36888e-64	PHI:5637G4MU22PIG1318829Magnaporthe_oryzae	unaffected_pathogenicity	43.038	62.0253	424	224.172	112.436	1	55.852	1.66667	NA	NA	0	14
DR_004963-RA	49	0	PHI:3933C9W7X1CgPKS131870Colletotrichum_graminicola	loss_of_pathogenicity	69.6231	81.3193	2176	2542.69	NA	NA	NA	NA	NA	NA	NA	NA
DR_004942-RA	1	2.72498e-83	PHI:1408I1RXE9GzC2H0725518Fusarium_graminearum	unaffected_pathogenicity	37.5566	55.2036	375	264.618	NA	NA	72.8767	1	26.3194	7.33333	0	12.6667
DR_004962-RA	10	1.00135e-159	PHI:2920E3QRA4FET3-131870Colletotrichum_graminicola	reduced_virulence	48.4346	64.825	543	470.7	NA	NA	NA	NA	NA	NA	NA	NA
DR_004937-RA	4	1.14443e-15	PHI:5394J4UPL6mas5176275Beauveria_bassiana	loss_of_pathogenicity	56.338	73.2394	134	75.8702	1162.91	10	173.607	4	132.816	24	66.1138	72.3333
DR_004933-RA	1	0	PHI:5234A4R5F6MoARG7318829Magnaporthe_oryzae	reduced_virulence	71.6484	85.7143	448	652.899	NA	NA	NA	NA	68.9181	14	24.5512	24.6667
DR_004950-RA	3	7.24875e-52	PHI:5282Q59VF4Hat15476Candida_albicans	reduced_virulence	32.0755	51.6667	370	187.193	188.697	1.33333	386.451	8	534.747	95	41.2402	119.667
DR_004949-RA	1	2.4684e-11	PHI:4475G4MUR7MoTup1318829Magnaporthe_oryzae	loss_of_pathogenicity	27.3224	45.9016	163	64.3142	NA	NA	NA	NA	10.6348	3	27.3572	48.6667
DR_004953-RA	2	1.55864e-56	PHI:1159A5H456MgAtr71047171Zymoseptoria_tritici	chemistry_target:_sensitivity_to_chemical	40.9722	55.2083	284	207.994	NA	NA	NA	NA	NA	NA	27.5838	18.6667
DR_005492-RA	3	1.41192e-146	PHI:5635G4MNH3FZC40318829Magnaporthe_oryzae	unaffected_pathogenicity	50	63.9344	482	441.425	NA	NA	NA	NA	NA	NA	16.2995	5.33333
DR_005501-RA	4	5.17985e-18	PHI:4638W9MSF5Fbp15507Fusarium_oxysporum	reduced_virulence	29.3478	47.8261	172	85.1149	NA	NA	84.1153	1.33333	27.3394	7.66667	37.7373	42
DR_005506-RA	1	0	PHI:4165M1RXP4ALG3318829Magnaporthe_oryzae	reduced_virulence	62.6506	76.1446	415	515.383	NA	NA	NA	NA	7.18683	2	NA	NA
DR_005503-RA	1	6.61289e-35	PHI:419Q7Z8E8CSH15476Candida_albicans	reduced_virulence	30.625	50	315	130.568	563.368	4.66667	386.451	8	254.617	53	88.0199	111.667
DR_005510-RA	4	1.42034e-156	PHI:1237I1RZ37FGSG_096605518Fusarium_graminearum	lethal	71.4976	85.0242	448	491.5	NA	NA	NA	NA	NA	NA	0.874938	26
DR_005515-RA	7	0	PHI:1222I1RMV6FGSG_053065518Fusarium_graminearum	lethal	58.2383	74.9049	1525	1878.99	134.379	1.33333	33.5264	1	78.2045	11.3333	9.73717	62.3333
DR_005507-RA	1	7.04788e-59	PHI:1598I1RZ35GzOB0385518Fusarium_graminearum	reduced_virulence	61.7647	76.4706	136	180.259	NA	NA	NA	NA	33.4577	9.33333	3.74131	13.3333
DR_005502-RA	2	3.7884e-56	PHI:812G4NIB5MGG_10702318829Magnaporthe_oryzae	reduced_virulence	33.1828	50.5643	429	194.126	NA	NA	33.5643	1	53.7073	15	29.3626	33.3333
DR_005516-RA	3	1.10568e-51	PHI:1464I1RMV4GzCCAAT0045518Fusarium_graminearum	reduced_virulence	51.4451	68.7861	167	165.622	NA	NA	NA	NA	11.8488	3.33333	51.9062	40.6667
DR_005521-RA	24	0	PHI:3730Q6R3R4BcChsVI40559Botrytis_cinerea	reduced_virulence	73.453	82.6114	1728	2313.49	NA	NA	NA	NA	3.59341	1	14.3717	82.6667
DR_005538-RA	2	0	PHI:1551I1RZG7GzMyb0155518Fusarium_graminearum	unaffected_pathogenicity	66.7969	80.599	758	959.133	67.1896	0.666667	100.655	3	44.0253	9.66667	13.6306	74
DR_005517-RA	1	0	PHI:286Q874K8CLC-A5207Cryptococcus_neoformans	reduced_virulence	51.026	71.1354	730	713.375	NA	NA	72.9146	1	28.1766	2.66667	6.90617	30.3333
DR_005523-RA	1	9.54712e-165	PHI:2038G4MQZ2Mir1318829Magnaporthe_oryzae	unaffected_pathogenicity	76.7742	87.7419	307	464.151	1051.94	6.66667	514.619	13	664.171	146.667	203.439	367
DR_005534-RA	6	3.43964e-81	PHI:3381W7N2B4FVEG_12533117187Fusarium_verticillioides	unaffected_pathogenicity	33.1915	53.6862	537	270.011	NA	NA	NA	NA	NA	NA	NA	NA
DR_005536-RA	5	1.05345e-42	PHI:2362A8QJI7XlnR5507Fusarium_oxysporum	unaffected_pathogenicity	54.3478	76.087	329	157.532	NA	NA	NA	NA	NA	NA	4.43968	1.33333
DR_005532-RA	2	1.01913e-101	PHI:1580I1RM35GzOB0205518Fusarium_graminearum	unaffected_pathogenicity	74.2424	83.8384	192	311.612	NA	NA	246.37	5	232.971	41.6667	38.686	64.6667
DR_005520-RA	25	0	PHI:1056Q8TFN4CgCHSV31870Colletotrichum_graminicola	reduced_virulence	78.5714	88.0952	1721	2588.91	341.217	2	156.954	2.33333	102.085	23.3333	13.3537	71
DR_005533-RA	16	0	PHI:5591G4MT25MoNIT4318829Magnaporthe_oryzae	unaffected_pathogenicity	68.9815	81.0185	662	918.687	NA	NA	NA	NA	NA	NA	3.44162	9
DR_005529-RA	1	6.63282e-33	PHI:4076A4VTH6BgaC1307Streptococcus_suis	unaffected_pathogenicity	29.0076	41.4758	359	133.265	NA	NA	NA	NA	3.59341	1	20.4459	12.3333
DR_005556-RA	2	1.76342e-36	PHI:1555I1RDG6GzMyb0195518Fusarium_graminearum	unaffected_pathogenicity	25	46.4953	471	139.813	NA	NA	33.5264	1	18.9684	2.66667	26.2383	17
DR_005543-RA	10	0	PHI:4750A0A0D5BX39ChPMA280884Colletotrichum_higginsianum	loss_of_pathogenicity	68.9135	82.1932	998	1307.74	437.777	5	324.434	7.33333	339.592	55.3333	201.021	541
DR_005540-RA	3	3.91563e-21	PHI:4659I1RGY2FgHXK25518Fusarium_graminearum	unaffected_pathogenicity	29.3907	46.2366	290	94.3597	NA	NA	61.7517	0.666667	2.37945	0.666667	8.49636	7.66667
DR_005545-RA	1	8.57009e-48	PHI:2101G4NCW8Vacuolar_calcium_ion_transporter318829Magnaporthe_oryzae	unaffected_pathogenicity	35.6962	54.9367	394	172.17	NA	NA	NA	NA	NA	NA	9.37961	17
DR_005554-RA	1	4.82601e-30	PHI:1094I1RL30FGSG_046105518Fusarium_graminearum	unaffected_pathogenicity	24.7601	38.7716	511	119.398	NA	NA	33.5643	1	33.1778	4	11.6251	6.66667
DR_005546-RA	3	1.64147e-31	PHI:1992I1R983GzZC3075518Fusarium_graminearum	unaffected_pathogenicity	33.0612	52.2449	419	126.331	112.436	1	134.666	1.66667	25.8456	2	28.7166	18.6667
DR_004097-RA	2	1.79248e-20	PHI:541Q5XTQ4LIP140559Botrytis_cinerea	unaffected_pathogenicity	49.505	67.3267	109	89.3521	NA	NA	NA	NA	NA	NA	NA	NA
DR_004126-RA	2	2.10682e-112	PHI:121O42621PTH3318829Magnaporthe_oryzae	loss_of_pathogenicity	72.6457	83.8565	239	323.939	NA	NA	NA	NA	24.9412	4.33333	33.0615	14
DR_004119-RA	1	0	PHI:733I1REK5FBP15518Fusarium_graminearum	reduced_virulence	65.2008	78.3939	522	699.893	NA	NA	61.7138	0.666667	7.08988	2	15.3561	25.3333
DR_004111-RA	32	0	PHI:1259I1RNK3FGSG_055865518Fusarium_graminearum	unaffected_pathogenicity	54.6841	66.3399	870	773.467	NA	NA	NA	NA	NA	NA	1.65307	14
DR_004107-RA	1	0	PHI:1662I1REJ1GzCCHC0025518Fusarium_graminearum	unaffected_pathogenicity	76.7094	81.4103	435	669.848	165.393	1.33333	95.316	1.66667	78.5813	16.6667	51.8464	109.667
DR_004110-RA	3	6.7199e-55	PHI:2821Q5ALP9SNF25476Candida_albicans	reduced_virulence	30.0668	50.3341	460	209.534	NA	NA	NA	NA	NA	NA	12.346	43.3333
DR_004114-RA	5	6.14692e-19	PHI:4837A0A024CHY4cipA36746Pseudomonas_cichorii	reduced_virulence	26.5789	40.9894	510	89.3521	NA	NA	NA	NA	NA	NA	2.68839	5.33333
DR_004116-RA	1	8.38513e-13	PHI:1423I1S2R1GzC2H0915518Fusarium_graminearum	unaffected_pathogenicity	42.1569	56.8627	98	67.781	NA	NA	NA	NA	5.87592	1.66667	10.8664	18
DR_004188-RA	2	0	PHI:3824G4MZ63MET12318829Magnaporthe_oryzae	mixed outcome	65.4676	77.554	689	885.945	NA	NA	NA	NA	NA	NA	14.0412	10
DR_004176-RA	5	0	PHI:2255Q0U2A0Abd113684Parastagonospora_nodorum	unaffected_pathogenicity	74.6518	85.7939	359	565.459	NA	NA	123.466	1.33333	36.5289	5	12.3981	15.6667
DR_004174-RA	2	3.39023e-54	PHI:1325I1RMI1GzbZIP0075518Fusarium_graminearum	reduced_virulence	43.2432	59.4595	302	179.104	NA	NA	44.6892	1.33333	25.8644	4.66667	94.6969	102.333
DR_004150-RA	3	7.09298e-17	PHI:2968J9VQA5Hxs15207Cryptococcus_neoformans	reduced_virulence	27.9605	44.5141	299	80.8777	NA	NA	NA	NA	4.7589	1.33333	0	8.66667
DR_004141-RA	1	0	PHI:4042I1RGE1spt85518Fusarium_graminearum	reduced_virulence	56.3258	69.4974	573	598.201	NA	NA	NA	NA	39.0053	5.66667	26.2661	36.3333
DR_004173-RA	1	4.22126e-164	PHI:2071Q51LD2Moatg3318829Magnaporthe_oryzae	loss_of_pathogenicity	66.9399	80.0546	350	465.307	NA	NA	NA	NA	26.1067	4.66667	33.2476	24.6667
DR_004138-RA	9	4.52629e-49	PHI:1161A4ZGP3MgMfs11047171Zymoseptoria_tritici	chemistry_target:_sensitivity_to_chemical	36.2007	54.7893	327	177.563	NA	NA	NA	NA	NA	NA	15.385	7.33333
DR_004168-RA	4	3.2763e-65	PHI:434P0C954GEL2746128Aspergillus_fumigatus	reduced_virulence	40.9091	56.8182	366	218.394	143.45	1	907.417	17.6667	440.473	86.6667	215.689	245
DR_004146-RA	1	1.25585e-36	PHI:3485G4MYT5MoSPC3318829Magnaporthe_oryzae	unaffected_pathogenicity	56.8807	71.5596	109	124.02	NA	NA	NA	NA	16.5889	2	7.92801	1.33333
DR_004193-RA	1	0	PHI:2522Q4WEN8SPE2746128Aspergillus_fumigatus	lethal	59.7723	70.2087	490	544.273	NA	NA	95.2023	1.66667	101.757	18	82.4263	113.333
DR_004156-RA	4	1.59694e-92	PHI:434P0C954GEL2746128Aspergillus_fumigatus	reduced_virulence	44.8753	60.3878	357	290.041	NA	NA	NA	NA	NA	NA	34.2266	56.6667
DR_004139-RA	1	2.3683e-31	PHI:367Q697D5MRB15270Ustilago_maydis	reduced_virulence	34.7639	52.7897	218	117.857	NA	NA	NA	NA	27.2722	5	29.0749	45
DR_004157-RA	1	5.63875e-121	PHI:2518Q4WWN9MET16746128Aspergillus_fumigatus	lethal	64.7059	79.6078	253	351.673	NA	NA	NA	NA	NA	NA	0	3.33333
DR_004170-RA	2	2.78823e-41	PHI:2822Q5K8R6Cxt1p5207Cryptococcus_neoformans	reduced_virulence	31.25	50	511	157.532	NA	NA	44.7271	1.33333	7.2353	2	26.5829	23.6667
DR_004192-RA	6	3.38573e-48	PHI:4112G4MUB2MoVELB318829Magnaporthe_oryzae	reduced_virulence	72.6619	79.1367	138	172.555	NA	NA	NA	NA	NA	NA	0	5.66667
DR_004153-RA	1	1.2276e-16	PHI:733I1REK5FBP15518Fusarium_graminearum	reduced_virulence	20.5729	38.8021	336	82.8037	312.644	3.33333	139.929	3	21.2994	3.33333	8.52447	27
DR_004155-RA	2	1.39471e-77	PHI:222O59939PELB474922Colletotrichum_gloeosporioides	reduced_virulence	54.6559	71.2551	247	241.506	NA	NA	NA	NA	NA	NA	NA	NA
DR_004187-RA	3	1.21801e-32	PHI:1326I1RPG1GzbZIP0085518Fusarium_graminearum	unaffected_pathogenicity	57.1429	68.5714	307	127.102	NA	NA	NA	NA	NA	NA	10.064	11.3333
DR_011262-RA	3	0	PHI:1671Q4HWE2GzCCHC0115518Fusarium_graminearum	reduced_virulence	66.4352	77.8935	842	1120.53	NA	NA	NA	NA	16.5889	2	10.9982	27
DR_011241-RA	1	0	PHI:1167I1RY25NPC15518Fusarium_graminearum	reduced_virulence	62.4503	77.1679	1249	1481.08	NA	NA	61.7138	0.666667	23.5146	1.33333	9.74989	15.3333
DR_011249-RA	37	9.30636e-62	PHI:2309Q9UW03BcatrB40559Botrytis_cinerea	reduced_virulence	35.7143	52.9762	487	222.246	NA	NA	NA	NA	NA	NA	7.53097	5
DR_011263-RA	3	0	PHI:3278N4V0R3CoIra15465Colletotrichum_orbiculare	reduced_virulence	64.6341	79.7704	1355	1791.55	179.626	1.66667	NA	NA	7.18683	2	4.12955	47.3333
DR_011237-RA	2	1.81742e-116	PHI:3102Q1KSF2BCKDH5811Toxoplasma_gondii	reduced_virulence	43.6145	60.8374	407	351.288	NA	NA	55.8899	1.66667	59.8684	9	45.8525	30.6667
DR_011255-RA	2	0	PHI:243O93841CHIP6474922Colletotrichum_gloeosporioides	reduced_virulence	43.3293	60.0979	779	627.861	NA	NA	NA	NA	NA	NA	0	3.33333
DR_011250-RA	4	2.66855e-176	PHI:2354I1S1U7AMT25518Fusarium_graminearum	reduced_virulence	50.4708	69.1149	514	510.375	NA	NA	44.7271	1.33333	52.0868	12	25.6777	48.3333
DR_011253-RA	238	0	PHI:1238I1S1V3FGSG_107255518Fusarium_graminearum	lethal	67.3046	79.1069	609	780.785	NA	NA	NA	NA	NA	NA	15.2657	36
DR_011242-RA	1	5.70339e-81	PHI:368Q9P927NOT45476Candida_albicans	reduced_virulence	55.2846	71.9512	243	278.87	NA	NA	NA	NA	NA	NA	6.8626	26.3333
DR_011246-RA	13	2.69853e-49	PHI:440Q9P872PMR15476Candida_albicans	reduced_virulence	43.3628	64.6018	819	186.808	NA	NA	NA	NA	NA	NA	NA	NA
DR_011248-RA	4	6.93404e-114	PHI:1862I1RL97GzZC1775518Fusarium_graminearum	unaffected_pathogenicity	38.968	59.0476	544	355.14	NA	NA	NA	NA	NA	NA	0	6.66667
DR_011240-RA	2	3.87443e-24	PHI:2839Q8NJQ2RED15016Cochliobolus_heterostrophus	reduced_virulence	29.3706	50.3497	261	97.4413	NA	NA	NA	NA	NA	NA	NA	NA
DR_013497-RA	2	3.86944e-40	PHI:541Q5XTQ4LIP140559Botrytis_cinerea	unaffected_pathogenicity	27.4223	44.6069	512	152.14	NA	NA	44.765	1.33333	113.66	29	18.29	62.3333
DR_013492-RA	7	1.93207e-136	PHI:2106G4N0541-phosphatidylinositol-4,5-bisphosphate_phosphodiesterase_delta_1318829Magnaporthe_oryzae	reduced_virulence	50	72.8814	696	424.861	NA	NA	NA	NA	NA	NA	0	18.6667
DR_013498-RA	2	2.45333e-15	PHI:2165G4N3R9PTH11318829Magnaporthe_oryzae	reduced_virulence	24.5421	48.3516	264	74.7146	NA	NA	NA	NA	NA	NA	29.7632	18.6667
DR_013495-RA	2	0	PHI:2117P58371SPM1318829Magnaporthe_oryzae	reduced_virulence	64.8438	77.7344	512	604.749	2538.73	23	1466.01	34.3333	462.068	111.333	110.553	159
DR_013502-RA	1	5.31978e-51	PHI:1318I1RZM2GzBrom0035518Fusarium_graminearum	unaffected_pathogenicity	41.6667	59.1667	238	171.785	NA	NA	NA	NA	NA	NA	9.80372	3
DR_013500-RA	1	4.12782e-19	PHI:1868I1RKR4GzZC1835518Fusarium_graminearum	unaffected_pathogenicity	84.0909	86.3636	44	87.4261	NA	NA	NA	NA	NA	NA	0	3.66667
DR_013505-RA	4	4.48997e-42	PHI:4024G4N740MoST1318829Magnaporthe_oryzae	unaffected_pathogenicity	27.7542	47.4576	461	156.762	NA	NA	NA	NA	NA	NA	NA	NA
DR_013506-RA	1	4.30219e-15	PHI:2322Q4WF54SidH746128Aspergillus_fumigatus	reduced_virulence	26.1538	45.1282	181	70.8626	98.203	0.666667	NA	NA	6.02134	1.66667	11.0597	7
DR_013501-RA	22	0	PHI:6111Q4WQK8CpcB746128Aspergillus_fumigatus	reduced_virulence	88.9241	95.5696	316	561.607	254.525	2.33333	363.489	9.66667	1046.64	206.333	856.611	699.333
DR_013876-RA	1	0	PHI:2728I1RZZ3FgERG45518Fusarium_graminearum	reduced_virulence	59.2133	69.1511	478	582.793	NA	NA	NA	NA	NA	NA	1.6566	10
DR_011849-RA	6	4.48597e-88	PHI:3126D4I307argD552Erwinia_amylovora	mixed outcome	38.4416	56.8831	445	277.33	NA	NA	NA	NA	9.56628	2.66667	11.6251	39
DR_011857-RA	1	2.09167e-73	PHI:2149G4NCK1MoLDB1318829Magnaporthe_oryzae	mixed outcome	45.8333	64.2857	331	243.047	NA	NA	NA	NA	NA	NA	4.4524	19.6667
DR_011850-RA	4	2.1985e-26	PHI:3381W7N2B4FVEG_12533117187Fusarium_verticillioides	unaffected_pathogenicity	24.826	43.1555	408	110.923	NA	NA	NA	NA	3.54494	1	NA	NA
DR_011854-RA	5	1.10914e-30	PHI:4613D0ZDL7esaN636Edwardsiella_tarda	increased_virulence_(hypervirulence)	27.8287	48.9297	321	121.709	251.803	3	128.729	2.66667	168.527	36.6667	77.4597	134.333
DR_010904-RA	1	4.33784e-66	PHI:1639V6RAN7GzWing0115518Fusarium_graminearum	unaffected_pathogenicity	27.027	42.7732	738	235.343	NA	NA	NA	NA	2.37945	0.666667	16.8413	35.6667
DR_010910-RA	1	0	PHI:1629I1RAH2GzWing0015518Fusarium_graminearum	unaffected_pathogenicity	67.5577	78.3718	806	1055.82	NA	NA	22.3635	0.666667	49.6589	11.3333	45.1362	73.3333
DR_010889-RA	4	2.66353e-27	PHI:1575I1RIQ3GzOB0155518Fusarium_graminearum	unaffected_pathogenicity	38.2857	54.375	192	107.071	NA	NA	NA	NA	NA	NA	8.4912	20.3333
DR_010902-RA	1	1.90262e-11	PHI:1526I1S0J3GzHOMEL0365518Fusarium_graminearum	unaffected_pathogenicity	28.1481	51.1111	125	66.6254	NA	NA	NA	NA	7.13835	2	0.572124	8.33333
DR_010905-RA	4	9.10348e-98	PHI:3226T2C7K6pnl136651Penicillium_digitatum	reduced_virulence	47.1642	64.1791	333	297.745	89.1325	1	706.001	14	371.266	73	61.5509	72.3333
DR_010907-RA	3	0	PHI:4658I1RAH1FgHXK15518Fusarium_graminearum	reduced_virulence	79.4715	90.2439	492	844.343	NA	NA	195.857	4.66667	342.832	75	73.8775	126.667
DR_010900-RA	39	5.36558e-35	PHI:211C4YFX2CaTUP15476Candida_albicans	reduced_virulence	34.9776	51.2195	321	134.42	NA	NA	22.3635	0.666667	23.7757	4	0	12.6667
DR_010903-RA	1	4.44879e-41	PHI:1768I1RAN6GzZC0835518Fusarium_graminearum	unaffected_pathogenicity	62.766	76.5957	94	134.806	NA	NA	67.0906	2	50.8541	9	8.47576	6.66667
DR_010895-RA	2	5.37903e-19	PHI:1379I1RQS8GzC2H0425518Fusarium_graminearum	reduced_virulence	41.4894	53.1915	233	85.5001	NA	NA	NA	NA	NA	NA	NA	NA
DR_013955-RA	3	6.74124e-101	PHI:1358I1RG87GzC2H0185518Fusarium_graminearum	unaffected_pathogenicity	66.1088	78.2427	286	333.183	NA	NA	NA	NA	NA	NA	41.6002	54
DR_005940-RA	244	0	PHI:1216I1RT48FGSG_073445518Fusarium_graminearum	reduced_virulence	59.4801	71.2538	645	743.806	NA	NA	NA	NA	NA	NA	4.80337	12.6667
DR_005929-RA	9	5.58008e-17	PHI:211C4YFX2CaTUP15476Candida_albicans	reduced_virulence	31.0204	48.4472	233	80.8777	NA	NA	67.1285	2	87.3345	14	17.3943	44.6667
DR_005930-RA	229	0	PHI:1211I1RRQ8(Sc_Ctk1)5518Fusarium_graminearum	reduced_virulence	72.1939	83.9286	389	581.252	NA	NA	NA	NA	NA	NA	5.3261	27.3333
DR_005934-RA	2	2.64631e-64	PHI:2032G4NGA7VTL1318829Magnaporthe_oryzae	unaffected_pathogenicity	33.5821	51.1194	488	221.476	NA	NA	72.9146	1	137.519	17.3333	244.649	357
DR_005928-RA	5	7.72994e-56	PHI:1671Q4HWE2GzCCHC0115518Fusarium_graminearum	reduced_virulence	44.4444	61.4815	490	209.149	NA	NA	22.3635	0.666667	11.7331	0.666667	7.81151	40.3333
DR_005941-RA	4	7.30978e-48	PHI:4024G4N740MoST1318829Magnaporthe_oryzae	unaffected_pathogenicity	32.6134	51.1879	492	174.096	1359.66	17	117.68	2.33333	14.161	1.33333	NA	NA
DR_005931-RA	6	0	PHI:1583V6RLW4GzOB0235518Fusarium_graminearum	unaffected_pathogenicity	79.2818	88.5359	721	1154.43	NA	NA	NA	NA	NA	NA	4.31037	13.3333
DR_005973-RA	1	1.994e-82	PHI:2550Q4WES1NOB1746128Aspergillus_fumigatus	lethal	63.1579	78.4689	209	262.692	NA	NA	NA	NA	7.08988	2	23.8014	19
DR_005955-RA	2	2.35303e-29	PHI:1662I1REJ1GzCCHC0025518Fusarium_graminearum	unaffected_pathogenicity	31.1404	53.5088	468	120.939	NA	NA	NA	NA	NA	NA	1.29707	3.66667
DR_005972-RA	1	7.02095e-80	PHI:1625I1RXB9GzOpi5518Fusarium_graminearum	unaffected_pathogenicity	56.9038	71.9665	227	259.996	NA	NA	NA	NA	NA	NA	0	16
DR_005963-RA	2	5.54207e-19	PHI:874G4NC47MGG_00435318829Magnaporthe_oryzae	loss_of_pathogenicity	26.8852	46.0208	305	86.6557	NA	NA	NA	NA	5.92439	1.66667	1.87668	12
DR_005978-RA	6	0	PHI:3096J5K093Ktr4176275Beauveria_bassiana	reduced_virulence	71.2468	80.6616	393	612.068	NA	NA	NA	NA	8.2069	2.33333	27.5373	32.6667
DR_006001-RA	2	4.21093e-20	PHI:4024G4N740MoST1318829Magnaporthe_oryzae	unaffected_pathogenicity	26.2376	48.6275	252	87.4261	NA	NA	NA	NA	NA	NA	NA	NA
DR_005994-RA	2	7.7133e-19	PHI:3383W7N2A8FVEG_12531117187Fusarium_verticillioides	unaffected_pathogenicity	43.4783	63.0435	157	80.4925	NA	NA	NA	NA	3.59341	1	0	2.66667
DR_005985-RA	2	2.40994e-103	PHI:1918I1RT69GzZC2335518Fusarium_graminearum	unaffected_pathogenicity	47.5728	58.7379	621	341.273	NA	NA	NA	NA	13.1597	3.66667	15.5024	47.6667
DR_013822-RA	3	1.4216e-58	PHI:3972L2FHG9CDA474922Colletotrichum_gloeosporioides	unaffected_pathogenicity	44.2478	57.037	237	189.889	NA	NA	NA	NA	NA	NA	NA	NA
DR_013377-RA	1	1.01117e-75	PHI:1309I1RNI6GzbHLH0105518Fusarium_graminearum	lethal	51.0791	61.1511	275	234.187	284.177	2.66667	358.522	6	149.308	26	85.6377	90.3333
DR_013378-RA	15	3.8804e-142	PHI:267Q9UW87MLT15476Candida_albicans	reduced_virulence	41.4861	58.9783	1394	478.789	NA	NA	NA	NA	11.7331	0.666667	4.4126	31
DR_008677-RA	2	0	PHI:2070Q51ZN8Moatg2318829Magnaporthe_oryzae	loss_of_pathogenicity	43.5092	60.9959	1644	1136.71	NA	NA	NA	NA	23.5631	1.33333	7.44336	26.3333
DR_008682-RA	1	3.94713e-56	PHI:4485Q5APU3Sac15476Candida_albicans	reduced_virulence	33.7963	46.7593	377	203.756	NA	NA	61.7517	0.666667	30.7499	3.33333	26.3185	46.6667
DR_008668-RA	4	8.1089e-97	PHI:1668I1S0C1GzCCHC0085518Fusarium_graminearum	unaffected_pathogenicity	51.7572	64.8562	304	297.745	NA	NA	NA	NA	NA	NA	0	2.66667
DR_008670-RA	1	9.36525e-49	PHI:4056G4N0E4Ldp1318829Magnaporthe_oryzae	unaffected_pathogenicity	62.6016	73.9837	123	180.259	NA	NA	NA	NA	NA	NA	4.5237	5
DR_008667-RA	1	1.55766e-26	PHI:419Q7Z8E8CSH15476Candida_albicans	reduced_virulence	27.6596	47.4164	315	105.916	NA	NA	NA	NA	NA	NA	NA	NA
DR_008679-RA	24	1.41041e-116	PHI:3374I1S028FgSln15518Fusarium_graminearum	reduced_virulence	77.2727	90.9091	601	398.282	232.582	2	84.0395	1.33333	24.8443	4.33333	13.9571	58.6667
DR_008715-RA	7	0	PHI:5083G4N745MoAcat2318829Magnaporthe_oryzae	reduced_virulence	78.0303	87.3737	396	583.563	596.821	6	229.906	3.33333	100.513	20.3333	17.2279	69.3333
DR_008718-RA	2	7.45712e-31	PHI:1088I1RZC6FGSG_097595518Fusarium_graminearum	unaffected_pathogenicity	42.1965	59.8485	169	122.865	NA	NA	NA	NA	NA	NA	5.81836	19
DR_008689-RA	3	8.22535e-62	PHI:2990G4MRY7MGG_02474.6318829Magnaporthe_oryzae	reduced_virulence	54.8718	66.6667	194	199.904	NA	NA	NA	NA	NA	NA	26.9981	16.6667
DR_008707-RA	30	2.89295e-167	PHI:3444B0BES1BcNoxA40559Botrytis_cinerea	reduced_virulence	83.4586	90.5455	385	484.182	NA	NA	NA	NA	104.106	21.3333	52.4353	52
DR_008708-RA	3	1.26676e-16	PHI:714Q2VLJ2PKS4_(ZEA1)5518Fusarium_graminearum	unaffected_pathogenicity	29.4118	49.2537	315	78.9518	NA	NA	NA	NA	43.4734	7	15.9803	24
DR_008710-RA	50	5.79426e-59	PHI:253Q9C1Q7FOS1746128Aspergillus_fumigatus	reduced_virulence	47.8261	72.7273	467	216.468	NA	NA	NA	NA	NA	NA	11.2113	10
DR_008706-RA	7	6.40225e-120	PHI:1648I1RWP1GzWing0205518Fusarium_graminearum	reduced_virulence	35.8974	52.7665	708	411.379	NA	NA	67.0149	2	46.2109	10.3333	14.216	34.6667
DR_008712-RA	2	0	PHI:1943I1RY79GzZC2585518Fusarium_graminearum	unaffected_pathogenicity	53.5088	67.4342	843	922.154	NA	NA	NA	NA	NA	NA	6.38803	12
DR_008703-RA	1	0	PHI:3234G4NCG1MoLYS20318829Magnaporthe_oryzae	reduced_virulence	77.1543	84.9699	485	741.88	NA	NA	NA	NA	14.1125	1.33333	44.9317	46.3333
DR_008705-RA	6	7.58934e-107	PHI:1673Q4IMZ7GzDHHC0015518Fusarium_graminearum	unaffected_pathogenicity	43.1707	59.0244	396	324.709	NA	NA	NA	NA	43.4546	4.33333	0	4
DR_009686-RA	1	2.8826e-174	PHI:1275I1S7R2FGSG_128875518Fusarium_graminearum	unaffected_pathogenicity	53.0576	64.7482	528	514.612	NA	NA	NA	NA	NA	NA	12.8502	30
DR_009691-RA	2	0	PHI:2336O00101NIA113684Parastagonospora_nodorum	unaffected_pathogenicity	64.6137	77.2676	878	1162.52	NA	NA	NA	NA	NA	NA	1.7001	2.66667
DR_009694-RA	28	1.03597e-43	PHI:1412I1RZ85GzC2H0795518Fusarium_graminearum	unaffected_pathogenicity	70.0935	84.1121	160	155.606	NA	NA	NA	NA	NA	NA	16.4806	15.6667
DR_009660-RA	5	1.0226e-15	PHI:511Q59RG0CaNAG45476Candida_albicans	reduced_virulence	28.1356	51.5254	292	77.0258	NA	NA	NA	NA	NA	NA	17.0507	10
DR_009665-RA	2	1.08525e-21	PHI:2168G4MU85Hypothetical_protein318829Magnaporthe_oryzae	reduced_virulence	31.8182	45.9091	203	100.523	NA	NA	NA	NA	2.37945	0.666667	1.98074	20
DR_009684-RA	2	3.92054e-29	PHI:2603D2EAX7Rim205270Ustilago_maydis	unaffected_pathogenicity	23.0678	40.9037	790	122.865	NA	NA	NA	NA	13.0143	3.66667	16.6999	49.3333
DR_009683-RA	2	2.64495e-16	PHI:4733Q5NEU6dnaJ263Francisella_tularensis	unaffected_pathogenicity	41.4634	59.7561	161	77.7962	827.139	6.66667	67.1664	2	55.8741	13	33.3453	62.3333
DR_009670-RA	1	0	PHI:1078I1RRG0Mes15518Fusarium_graminearum	reduced_virulence	71.1172	83.3787	732	993.801	NA	NA	44.6892	1.33333	NA	NA	5.65736	29.3333
DR_009667-RA	5	1.01724e-93	PHI:1380I1RRG4GzC2H0435518Fusarium_graminearum	unaffected_pathogenicity	38.5809	57.7236	395	297.36	NA	NA	NA	NA	15.3937	4.33333	15.5648	31.3333
DR_009657-RA	9	3.699e-51	PHI:1566I1RC95GzOB0065518Fusarium_graminearum	lethal	43.5345	61.6379	297	186.808	NA	NA	NA	NA	NA	NA	15.2998	39.6667
DR_009682-RA	4	0	PHI:1413I1RZD4GzC2H0805518Fusarium_graminearum	unaffected_pathogenicity	65.0794	80.9524	958	967.607	NA	NA	NA	NA	40.1708	6	9.97911	32.6667
DR_009656-RA	10	6.03877e-76	PHI:3924I1S2J9FgABC15518Fusarium_graminearum	reduced_virulence	31.6129	54.0179	1004	276.559	NA	NA	NA	NA	NA	NA	2.09843	6.66667
DR_009678-RA	2	1.34381e-24	PHI:1500I1S2F2GzHMG0325518Fusarium_graminearum	unaffected_pathogenicity	40.1961	65.6863	934	109.383	NA	NA	NA	NA	NA	NA	10.5259	22.6667
DR_009680-RA	2	0	PHI:2541Q4WGR1OLE1746128Aspergillus_fumigatus	lethal	82.9268	92.9878	326	550.436	582.588	5.66667	308.236	5.66667	290.037	65.6667	96.0738	120.333
DR_009676-RA	2	7.41188e-158	PHI:1356I1RE06GzC2H0165518Fusarium_graminearum	unaffected_pathogenicity	69.3593	78.5515	355	474.552	NA	NA	61.7138	0.666667	NA	NA	2.04728	8.66667
DR_009661-RA	5	5.50844e-14	PHI:1913I1RP37GzZC2285518Fusarium_graminearum	unaffected_pathogenicity	56.4103	71.7949	232	71.633	NA	NA	NA	NA	NA	NA	9.09298	12
DR_009658-RA	3	5.99103e-18	PHI:133O93800AKT15599Alternaria_alternata	loss_of_pathogenicity	26	46.6667	290	82.0333	NA	NA	NA	NA	NA	NA	NA	NA
DR_009689-RA	12	0	PHI:2301B5M4A8CHS7318829Magnaporthe_oryzae	reduced_virulence	69.0566	79.7484	790	1074.31	NA	NA	NA	NA	NA	NA	NA	NA
DR_013972-RA	1	6.92647e-16	PHI:1473I1RB25GzHMG0055518Fusarium_graminearum	reduced_virulence	41.2844	49.5413	85	73.559	NA	NA	NA	NA	NA	NA	15.7916	6.33333
DR_013637-RA	2	1.77959e-98	PHI:1366I1RJV1GzCON75518Fusarium_graminearum	reduced_virulence	55.4273	63.5104	406	302.753	201.569	2	274.709	4.66667	124.445	19	54.5153	81.3333
DR_013639-RA	1	6.8969e-159	PHI:882G4N3K2MGG_04985318829Magnaporthe_oryzae	reduced_virulence	38.1466	52.8017	845	491.886	NA	NA	NA	NA	NA	NA	16.3052	22.6667
DR_013641-RA	2	4.62605e-32	PHI:1458Q4I7F9GzAra0065518Fusarium_graminearum	unaffected_pathogenicity	36.1111	54.7619	248	127.487	133.018	1.66667	358.264	8.33333	290.035	65.3333	78.0049	142.333
DR_010980-RA	1	4.58965e-74	PHI:1579I1RM25GzOB0195518Fusarium_graminearum	unaffected_pathogenicity	32.8103	49.3581	602	268.085	NA	NA	33.5643	1	23.6788	4	10.0684	62.3333
DR_010988-RA	5	4.48343e-166	PHI:1915I1RSL0GzZC2305518Fusarium_graminearum	reduced_virulence	57.4118	68.3824	618	493.426	NA	NA	NA	NA	NA	NA	0	8
DR_010983-RA	6	0	PHI:4973Q6WIH1MEP4523103Trichophyton_mentagrophytes	reduced_virulence	52.6403	68.6371	629	663.685	NA	NA	NA	NA	NA	NA	7.95119	6.66667
DR_010974-RA	3	7.67823e-18	PHI:2165G4N3R9PTH11318829Magnaporthe_oryzae	reduced_virulence	29.2237	53.8813	320	83.5741	NA	NA	72.9146	1	4.71043	1.33333	19.5123	12.3333
DR_010989-RA	3	4.62343e-82	PHI:1094I1RL30FGSG_046105518Fusarium_graminearum	unaffected_pathogenicity	37.3333	55.7778	445	266.544	NA	NA	NA	NA	NA	NA	6.05805	4.33333
DR_010984-RA	1	7.04818e-12	PHI:413Q5GFD3MPD113684Parastagonospora_nodorum	unaffected_pathogenicity	22.8883	40.0545	346	64.6994	NA	NA	NA	NA	9.5178	2.66667	0	6.66667
DR_010991-RA	4	1.85303e-37	PHI:1572I1RE94GzOB0125518Fusarium_graminearum	unaffected_pathogenicity	52.1429	70	172	148.673	NA	NA	NA	NA	9.5178	2.66667	2.08856	5.66667
DR_010987-RA	3	6.06065e-85	PHI:338Q6X269CLB25270Ustilago_maydis	reduced_virulence	50.7752	70.155	257	279.256	NA	NA	NA	NA	17.7544	2.33333	31.1633	48.3333
DR_010986-RA	1	1.68842e-26	PHI:4672Q4WBL9AmcA746128Aspergillus_fumigatus	unaffected_pathogenicity	30	48.75	238	108.227	NA	NA	NA	NA	NA	NA	36.1706	38.6667
DR_009501-RA	6	8.84339e-48	PHI:2821Q5ALP9SNF25476Candida_albicans	reduced_virulence	56.8966	72.4138	354	186.422	164.031	1.66667	NA	NA	NA	NA	21.7998	51.3333
DR_009495-RA	1	7.24115e-13	PHI:1423I1S2R1GzC2H0915518Fusarium_graminearum	unaffected_pathogenicity	42.1569	56.8627	98	67.781	NA	NA	NA	NA	4.7589	1.33333	20.2042	22.3333
DR_009497-RA	5	8.60566e-19	PHI:4837A0A024CHY4cipA36746Pseudomonas_cichorii	reduced_virulence	26.3251	41.3428	510	88.5817	98.203	0.666667	NA	NA	NA	NA	0	8
DR_009498-RA	1	6.79499e-13	PHI:2644P0AA28thioredoxin_128901Salmonella_enterica	reduced_virulence	30	55	100	60.8474	NA	NA	NA	NA	NA	NA	10.268	7
DR_009492-RA	1	0	PHI:733I1REK5FBP15518Fusarium_graminearum	reduced_virulence	60.4207	73.0402	522	629.402	NA	NA	44.6892	1.33333	20.1339	3	9.23103	11.6667
DR_009500-RA	35	1.11031e-171	PHI:1259I1RNK3FGSG_055865518Fusarium_graminearum	unaffected_pathogenicity	79.6117	88.0259	580	528.48	NA	NA	NA	NA	NA	NA	0	18.6667
DR_009504-RA	1	0	PHI:1662I1REJ1GzCCHC0025518Fusarium_graminearum	unaffected_pathogenicity	72.479	78.1513	435	627.861	142.089	1.33333	179.355	3	144.724	22	70.3269	82.3333
DR_009514-RA	2	1.68414e-30	PHI:541Q5XTQ4LIP140559Botrytis_cinerea	unaffected_pathogenicity	30.5233	46.5116	330	122.865	NA	NA	NA	NA	NA	NA	NA	NA
DR_013833-RA	1	7.03172e-37	PHI:174O93806GNA15476Candida_albicans	reduced_virulence	51.3889	65.2778	144	125.946	NA	NA	67.0906	2	58.0409	11	56.0608	30
DR_013837-RA	1	6.59258e-16	PHI:5069Q9A0G6GacA1314Streptococcus_pyogenes	lethal	34.6939	50.3401	136	74.3294	98.203	0.666667	NA	NA	35.6918	10	0	14.6667
DR_010076-RA	169	5.29032e-165	PHI:2069Q52EB3Moatg1318829Magnaporthe_oryzae	loss_of_pathogenicity	68.7117	79.4479	532	511.146	NA	NA	NA	NA	11.7331	0.666667	15.4686	32.6667
DR_010079-RA	2	1.61436e-29	PHI:1662I1REJ1GzCCHC0025518Fusarium_graminearum	unaffected_pathogenicity	26.0241	45.7831	450	121.324	NA	NA	NA	NA	NA	NA	25.8475	12.6667
DR_010075-RA	5	1.00018e-71	PHI:3126D4I307argD552Erwinia_amylovora	mixed outcome	33.3333	53.6341	421	234.187	NA	NA	NA	NA	9.56628	2.66667	78.3474	45
DR_010057-RA	1	0	PHI:1517I1RPZ1GzHOMEL0135518Fusarium_graminearum	lethal	50.216	63.6069	887	647.506	NA	NA	NA	NA	4.7589	1.33333	5.06703	25.3333
DR_010066-RA	11	2.99124e-141	PHI:4880A0A0C4DHY4pgx65507Fusarium_oxysporum	mixed outcome	52.1951	70	419	414.461	NA	NA	425.241	10.3333	1285.97	305.333	284.98	418.667
DR_010073-RA	11	1.46039e-25	PHI:2835C3JXE8RED25016Cochliobolus_heterostrophus	reduced_virulence	36.4407	54.2373	195	102.064	67.1896	0.666667	NA	NA	21.2509	3.33333	29.4776	20.6667
DR_010082-RA	25	0	PHI:203Q9HEP9BCG140559Botrytis_cinerea	reduced_virulence	96.8839	99.1501	356	689.878	NA	NA	NA	NA	NA	NA	56.8496	69
DR_010062-RA	3	1.87745e-38	PHI:4024G4N740MoST1318829Magnaporthe_oryzae	unaffected_pathogenicity	28.2105	49.8947	447	146.362	NA	NA	NA	NA	NA	NA	9.78168	4.33333
DR_010060-RA	7	3.55743e-26	PHI:1692I1RYR6GzZC0075518Fusarium_graminearum	unaffected_pathogenicity	32.7869	51.5152	323	108.227	NA	NA	22.3635	0.666667	2.37945	0.666667	18.2667	10.3333
DR_010055-RA	1	1.70849e-38	PHI:27Q00368CAP20474922Colletotrichum_gloeosporioides	loss_of_pathogenicity	44.4444	65.9259	135	130.568	772.646	6.66667	NA	NA	NA	NA	76.7353	20.6667
DR_006870-RA	1	2.09278e-176	PHI:2548Q4X132KRR1746128Aspergillus_fumigatus	lethal	86.0294	93.75	272	496.508	NA	NA	72.8767	1	6.02134	1.66667	13.1315	14
DR_006879-RA	17	6.55792e-29	PHI:784G4NES9MGG_00056318829Magnaporthe_oryzae	reduced_virulence	32.3194	50.9506	259	110.538	NA	NA	33.5643	1	5.92439	1.66667	4.37305	8.33333
DR_006872-RA	1	5.15517e-56	PHI:1524I1RZF2GzHOMEL0335518Fusarium_graminearum	unaffected_pathogenicity	39.2027	58.1395	292	199.904	NA	NA	NA	NA	20.1526	5.66667	8.75431	13.3333
DR_006860-RA	234	0	PHI:5427E9EYM7Mero-Hog1568076Metarhizium_robertsii	reduced_virulence	94.2197	98.2558	362	667.922	NA	NA	NA	NA	NA	NA	32.4629	20.3333
DR_006873-RA	1	0	PHI:1542I1RE51GzMyb0065518Fusarium_graminearum	unaffected_pathogenicity	58.1295	72.9496	671	662.914	NA	NA	NA	NA	16.492	2	14.4837	40
DR_006862-RA	2	0	PHI:3815G4MW66GPH1318829Magnaporthe_oryzae	reduced_virulence	75.9036	85.5422	887	1409.82	NA	NA	112.303	1	21.3963	3.33333	23.6461	49.6667
DR_006864-RA	1	8.70428e-47	PHI:1639V6RAN7GzWing0115518Fusarium_graminearum	unaffected_pathogenicity	26.1986	47.6027	552	175.252	NA	NA	NA	NA	4.80738	1.33333	25.8982	33.3333
DR_006869-RA	18	5.83669e-46	PHI:2176G4N4Y2ASD4318829Magnaporthe_oryzae	loss_of_pathogenicity	83.6735	85.7143	343	165.622	NA	NA	NA	NA	NA	NA	19.5868	19
DR_006863-RA	29	9.75793e-126	PHI:574Q589C6BCG340559Botrytis_cinerea	reduced_virulence	96.875	100	301	362.844	NA	NA	NA	NA	NA	NA	12.835	12
DR_006877-RA	1	0	PHI:1616I1RE55GzssDB0015518Fusarium_graminearum	unaffected_pathogenicity	47.619	61.9048	1003	894.419	NA	NA	NA	NA	NA	NA	0.686347	7
DR_006904-RA	2	3.03943e-19	PHI:653Q945T9GIP267593Phytophthora_sojae	effector_(plant_avirulence_determinant)	32.3944	45.4545	203	82.8037	NA	NA	22.3635	0.666667	153.666	11.6667	12.2783	5.33333
DR_006887-RA	1	2.03358e-67	PHI:144O59928CHT4229875Trichoderma_virens	reduced_virulence	39.0123	58.0247	392	222.631	NA	NA	346.465	10.3333	442.532	90	207.751	275
DR_006907-RA	7	0	PHI:5082G4MVC4MoAcat1318829Magnaporthe_oryzae	reduced_virulence	80.2299	89.1954	433	691.419	NA	NA	NA	NA	21.3666	6	13.0854	26.3333
DR_006916-RA	2	0	PHI:2334E2GL14BcNma40559Botrytis_cinerea	reduced_virulence	82.2835	90.3543	1013	1727.99	NA	NA	61.7517	0.666667	29.9425	5.66667	14.3216	58.6667
DR_006896-RA	6	1.86665e-18	PHI:2560Q6FLU4CNB15478Candida_glabrata	reduced_virulence	33.5165	53.5714	158	78.1814	NA	NA	61.7517	0.666667	NA	NA	72.719	40.3333
DR_006884-RA	1	4.70027e-15	PHI:849Q75WC1GyrA337Burkholderia_glumae	chemistry_target:_resistance_to_chemical	22.8986	44.9275	337	78.5666	NA	NA	NA	NA	NA	NA	3.62423	24
DR_006911-RA	2	6.32789e-34	PHI:4024G4N740MoST1318829Magnaporthe_oryzae	unaffected_pathogenicity	28.2609	48.5507	391	132.109	NA	NA	NA	NA	16.5404	2	15.856	13.3333
DR_006888-RA	3	7.02056e-32	PHI:4024G4N740MoST1318829Magnaporthe_oryzae	unaffected_pathogenicity	26.5136	44.6759	472	126.716	NA	NA	NA	NA	NA	NA	1.44414	2.33333
DR_006903-RA	1	4.36933e-11	PHI:3975G4MMK2MoIlv2318829Magnaporthe_oryzae	loss_of_pathogenicity	24.4966	39.9329	282	63.1586	NA	NA	NA	NA	36.7228	5	261.624	212.667
DR_006905-RA	2	0	PHI:465P87199KIN25270Ustilago_maydis	reduced_virulence	52.4873	70.0508	968	874.774	NA	NA	NA	NA	NA	NA	9.80716	34.3333
DR_006883-RA	1	2.92851e-22	PHI:4907Q5A5Q9GYP55476Candida_albicans	unaffected_pathogenicity	31.3433	50.2488	191	97.8265	NA	NA	NA	NA	NA	NA	9.57221	11.6667
DR_003535-RA	1	2.74759e-13	PHI:2392Q5ALK1Gat25476Candida_albicans	reduced_virulence	64.2857	73.8095	42	69.3218	NA	NA	NA	NA	21.2509	3.33333	15.2113	37.6667
DR_003534-RA	1	1.11792e-12	PHI:1236I1RYF8FGSG_094085518Fusarium_graminearum	lethal	24.3094	40.3315	283	68.1662	NA	NA	NA	NA	NA	NA	NA	NA
DR_003536-RA	1	0	PHI:1602I1RZY1GzOB0435518Fusarium_graminearum	unaffected_pathogenicity	72.4085	83.5366	653	960.674	NA	NA	NA	NA	5.97286	1.66667	12.513	44.3333
DR_003540-RA	11	8.56585e-28	PHI:2269Q32WF7Mdh113684Parastagonospora_nodorum	unaffected_pathogenicity	35.0394	51.1811	255	107.071	NA	NA	NA	NA	NA	NA	0	4
DR_003537-RA	4	0	PHI:1357I1RFY9GzC2H0175518Fusarium_graminearum	unaffected_pathogenicity	54.6914	66.7901	782	820.846	NA	NA	NA	NA	NA	NA	5.53642	10.6667
DR_003564-RA	3	3.41503e-65	PHI:2044G4MR98MoSOM1318829Magnaporthe_oryzae	loss_of_pathogenicity	57.3333	64	465	231.491	NA	NA	NA	NA	NA	NA	19.4951	43
DR_003549-RA	4	1.67182e-47	PHI:423Q58Z64VAD15207Cryptococcus_neoformans	reduced_virulence	33.1169	54.5455	356	172.17	NA	NA	44.7271	1.33333	139.798	31.3333	56.5314	62.3333
DR_003551-RA	25	6.60897e-136	PHI:84O13316MAGC318829Magnaporthe_oryzae	unaffected_pathogenicity	70.8502	85.83	247	389.037	NA	NA	NA	NA	NA	NA	0	8.66667
DR_003559-RA	7	8.12231e-42	PHI:1663I1RFZ8GzCCHC0035518Fusarium_graminearum	unaffected_pathogenicity	100	100	144	140.584	NA	NA	111.742	3.33333	150.212	23.6667	84.8979	61
DR_003561-RA	38	6.6422e-27	PHI:4475G4MUR7MoTup1318829Magnaporthe_oryzae	loss_of_pathogenicity	31.4961	50.3937	310	109.768	NA	NA	NA	NA	5.87592	1.66667	13.0579	28
DR_003588-RA	2	3.36193e-136	PHI:257Q9P470GAS2318829Magnaporthe_oryzae	reduced_virulence	70.8333	84.0278	287	392.504	352.728	3	515.817	8.33333	NA	NA	14.1631	8.33333
DR_003570-RA	2	7.33756e-21	PHI:5034G4NHC2MoADH1318829Magnaporthe_oryzae	unaffected_pathogenicity	27.7612	45.3731	339	90.5077	457.455	4	123.466	1.33333	28.6504	8	30.7701	25.3333
DR_003583-RA	159	0	PHI:1210I1S077FGSG_100955518Fusarium_graminearum	reduced_virulence	56.3107	69.3204	999	899.427	NA	NA	NA	NA	NA	NA	11.8117	49.3333
DR_003581-RA	2	6.32393e-31	PHI:1581I1RPX8GzOB0215518Fusarium_graminearum	unaffected_pathogenicity	43.75	60.9375	125	115.161	NA	NA	369.836	6.33333	56.0195	13	43.4601	44.6667
DR_003571-RA	1	8.01356e-28	PHI:3154P67331spr00841313Streptococcus_pneumoniae	reduced_virulence	29.5977	43.9655	290	110.538	NA	NA	NA	NA	NA	NA	3.6137	7.33333
DR_003566-RA	1	6.19057e-107	PHI:2029G4NEK6TGL2318829Magnaporthe_oryzae	unaffected_pathogenicity	55.1155	68.6469	302	319.701	NA	NA	NA	NA	20.1042	5.66667	NA	NA
DR_003580-RA	2	6.6288e-103	PHI:541Q5XTQ4LIP140559Botrytis_cinerea	unaffected_pathogenicity	49.4536	61.4754	366	320.472	NA	NA	NA	NA	NA	NA	NA	NA
DR_003612-RA	1	6.85485e-25	PHI:4672Q4WBL9AmcA746128Aspergillus_fumigatus	unaffected_pathogenicity	31.5385	48.8462	252	100.908	NA	NA	NA	NA	31.7888	6.33333	NA	NA
DR_003597-RA	3	5.1547e-34	PHI:1660I1S4C9GzCCCH0045518Fusarium_graminearum	unaffected_pathogenicity	28.6501	46.1111	456	139.813	NA	NA	NA	NA	NA	NA	37.5256	71.6667
DR_003602-RA	1	3.2387e-105	PHI:197O93852ALO15476Candida_albicans	reduced_virulence	35.8182	52.5455	534	328.946	NA	NA	61.7517	0.666667	NA	NA	9.78168	7.33333
DR_003622-RA	1	2.21068e-139	PHI:2257Q0UHM8Pbl113684Parastagonospora_nodorum	unaffected_pathogenicity	61.5616	76.8769	331	404.445	NA	NA	NA	NA	12.9173	3.66667	36.3247	15.6667
DR_003604-RA	1	6.10055e-98	PHI:220Q9HFU4MAN15207Cryptococcus_neoformans	reduced_virulence	42.6374	57.3626	433	302.753	98.203	0.666667	55.9657	1.66667	59.2549	11.3333	32.6219	28.6667
DR_003601-RA	2	1.68246e-15	PHI:167Q9UUS8CHIP3474922Colletotrichum_gloeosporioides	unaffected_pathogenicity	31.9767	53.0864	167	76.2554	NA	NA	NA	NA	NA	NA	6.89086	6
DR_003617-RA	3	3.67939e-174	PHI:5267E9R863UgeB162425Aspergillus_nidulans	increased_virulence_(hypervirulence)	57.4572	73.8386	402	499.204	NA	NA	106.555	2	49.282	6	75.9539	61.3333
DR_003594-RA	8	2.2177e-177	PHI:1296I1S0Z2GzAPSES0045518Fusarium_graminearum	reduced_virulence	53.1646	69.3069	644	521.931	NA	NA	NA	NA	NA	NA	2.47041	3.66667
DR_003616-RA	1	9.60158e-37	PHI:1468Q4HTT1GzCCAAT0085518Fusarium_graminearum	unaffected_pathogenicity	62.5	71.4286	111	123.635	NA	NA	NA	NA	14.1798	4	33.903	12
DR_003619-RA	11	2.96735e-73	PHI:486E9QYP0SIDA746128Aspergillus_fumigatus	loss_of_pathogenicity	56.25	70.8333	244	240.736	NA	NA	NA	NA	16.6374	2	6.71226	3.33333
DR_003620-RA	15	0	PHI:1024B0BES2bcnoxB40559Botrytis_cinerea	reduced_virulence	80.2306	86.8204	581	1006.51	NA	NA	NA	NA	NA	NA	12.7997	10
DR_003621-RA	1	2.04042e-21	PHI:167Q9UUS8CHIP3474922Colletotrichum_gloeosporioides	unaffected_pathogenicity	31.4516	45.9677	238	95.1301	NA	NA	NA	NA	16.5404	2	1.61527	10.6667
DR_003607-RA	2	1.7447e-23	PHI:2258G8DNT2PPT145130Bipolaris_sorokiniana	reduced_virulence	45.2381	52.381	158	97.4413	NA	NA	NA	NA	NA	NA	10.821	5
DR_013946-RA	3	5.1327e-74	PHI:2075Q52CS0Moatg7318829Magnaporthe_oryzae	loss_of_pathogenicity	62.0321	80.7487	187	253.832	NA	NA	NA	NA	2.37945	0.666667	5.59758	10.3333
DR_013697-RA	1	7.26936e-71	PHI:3385W7MS09FVEG_12529117187Fusarium_verticillioides	unaffected_pathogenicity	39.7129	56.2201	397	231.876	NA	NA	NA	NA	NA	NA	3.42266	3.33333
DR_013686-RA	9	3.00181e-32	PHI:860Q5EMY3MSP1318829Magnaporthe_oryzae	reduced_virulence	37.5	55.4622	276	129.413	NA	NA	55.9657	1.66667	95.9479	19	33.7259	53.6667
DR_013679-RA	7	4.97011e-25	PHI:5585Q9I4X3pqsA287Pseudomonas_aeruginosa	reduced_virulence	25.3385	39.9491	524	107.071	NA	NA	414.267	10	86.4114	13.6667	40.7269	46
DR_008610-RA	1	3.78665e-18	PHI:1681I1REN7GzNF0015518Fusarium_graminearum	unaffected_pathogenicity	27.4924	44.1088	310	88.9669	120.146	1	NA	NA	28.2438	5.33333	16.0969	51.3333
DR_008616-RA	2	1.32891e-154	PHI:5682G4N170FZC78318829Magnaporthe_oryzae	unaffected_pathogenicity	92.9825	94.7368	665	477.633	NA	NA	NA	NA	NA	NA	25.8982	41
DR_008621-RA	1	1.56455e-101	PHI:1388I1RT91GzC2H0515518Fusarium_graminearum	unaffected_pathogenicity	58.4795	71.0526	335	304.294	NA	NA	NA	NA	4.71043	1.33333	9.03424	14.6667
DR_008613-RA	2	5.9838e-43	PHI:3914Q0V515Sdh113684Parastagonospora_nodorum	reduced_virulence	38.9831	55.0847	232	156.762	NA	NA	NA	NA	83.6519	21	5.57616	48
DR_008645-RA	149	4.48728e-167	PHI:1492Q4I5U9GzHMG0245518Fusarium_graminearum	unaffected_pathogenicity	68.6111	82.7778	360	489.574	NA	NA	NA	NA	NA	NA	41.9169	32.6667
DR_008638-RA	3	9.61672e-23	PHI:4819A0A097IB07AS87_0405034085Riemerella_anatipestifer	reduced_virulence	29.9242	44.697	316	95.5153	89.1325	1	268.734	5.66667	193.877	44	84.247	97
DR_008659-RA	12	1.45575e-57	PHI:3849Q4WUR1CnaA746128Aspergillus_fumigatus	reduced_virulence	43.0894	57.3171	295	199.519	NA	NA	67.0149	2	77.7088	16.6667	47.2999	46.6667
DR_008624-RA	14	9.60036e-59	PHI:1433I1S8E5GzC2H1025518Fusarium_graminearum	unaffected_pathogenicity	46.0905	59.7826	240	198.364	NA	NA	NA	NA	NA	NA	2.98251	14.3333
DR_008644-RA	4	3.51315e-78	PHI:2100G4NI28Spf1318829Magnaporthe_oryzae	mixed outcome	32.6633	50.2513	693	283.108	218.349	1.66667	516.15	6	388.017	77.3333	21.7462	87.6667
DR_008651-RA	7	6.55753e-112	PHI:2109G4MNE6CNB318829Magnaporthe_oryzae	mixed outcome	90.8046	96.5517	174	318.161	NA	NA	33.5643	1	23.4364	4	44.3968	35.6667
DR_008642-RA	7	1.00591e-143	PHI:1648I1RWP1GzWing0205518Fusarium_graminearum	reduced_virulence	40.6077	57.0442	705	489.574	NA	NA	84.0395	1.33333	28.4862	5.33333	9.73578	78.3333
DR_008646-RA	2	2.11222e-116	PHI:3863I1RTA6FgGAL835518Fusarium_graminearum	reduced_virulence	54.8571	66.2857	419	352.829	NA	NA	33.5643	1	51.7881	4	25.2741	27.3333
DR_008643-RA	1	4.62968e-85	PHI:4045Q5AAI8Nap15476Candida_albicans	reduced_virulence	51.6923	67.3846	325	267.314	176.904	2.33333	409.118	8.66667	383.584	94.6667	99.0485	163.333
DR_008629-RA	4	0	PHI:3983I1RFM9FGSG_02509.3_(Sc_gpi7)5518Fusarium_graminearum	reduced_virulence	53.1662	67.5462	749	714.146	218.349	1.66667	NA	NA	16.5404	2	15.2011	54
DR_008633-RA	29	7.38182e-102	PHI:317Q8J2P6RHBA746128Aspergillus_fumigatus	reduced_virulence	72.7273	88.2353	201	293.508	NA	NA	NA	NA	52.0493	6.66667	NA	NA
DR_008641-RA	1	3.07315e-59	PHI:4925Q8TG40Hbr15476Candida_albicans	reduced_virulence	51.6667	72.7778	180	186.422	NA	NA	NA	NA	3.59341	1	31.4371	5
DR_013750-RA	24	2.90588e-175	PHI:2487B6VCT8ste1240559Botrytis_cinerea	reduced_virulence	92.7184	96.1165	339	509.605	NA	NA	NA	NA	NA	NA	30.6451	58.3333
DR_013406-RA	1	7.64381e-24	PHI:199Q9P304AOX15499Passalora_fulva	reduced_virulence	24.3478	36.5217	557	103.219	NA	NA	458.767	11.3333	192.073	35.6667	24.658	51
DR_013407-RA	20	1.33224e-100	PHI:1983I1RB90GzZC2985518Fusarium_graminearum	lethal	43.8017	58.6777	659	333.183	NA	NA	NA	NA	3.54494	1	11.1036	46.6667
DR_013678-RA	25	2.05165e-17	PHI:599Q1A1Y7TCO15207Cryptococcus_neoformans	reduced_virulence	41.1111	63.3333	289	85.8853	NA	NA	NA	NA	29.4578	5.66667	18.0126	68.3333
DR_013056-RA	1	5.92065e-115	PHI:5017G4MVK9MoPEX11A318829Magnaporthe_oryzae	reduced_virulence	69.6581	83.3333	234	330.872	NA	NA	117.755	2.33333	9.46933	2.66667	26.4492	11.3333
DR_013054-RA	2	8.74843e-22	PHI:2968J9VQA5Hxs15207Cryptococcus_neoformans	reduced_virulence	26.9939	45.3988	312	93.9745	NA	NA	89.4542	2.66667	161.867	27	56.9364	43.6667
DR_013050-RA	1	3.97532e-51	PHI:2490E9B636MCA5665Leishmania_mexicana	mixed outcome	36.9863	50.3425	252	177.178	NA	NA	78.3292	2.33333	29.5547	5.66667	24.2795	42.3333
DR_009470-RA	2	1.44333e-22	PHI:3415T2BNJ5Fre25207Cryptococcus_neoformans	reduced_virulence	24.7881	41.3136	469	99.7525	NA	NA	NA	NA	8.30384	2.33333	10.8664	22.3333
DR_009481-RA	1	1.11777e-172	PHI:2357E2EAF6CYP52X1176275Beauveria_bassiana	reduced_virulence	51.6378	65.7033	505	514.998	98.203	0.666667	NA	NA	NA	NA	9.03716	24.6667
DR_009472-RA	2	0	PHI:1317I1RQE9GzBrom0025518Fusarium_graminearum	reduced_virulence	63.1277	77.9053	688	699.893	NA	NA	NA	NA	NA	NA	5.16487	17.6667
DR_009452-RA	245	0	PHI:5434E9EX34Mero-Bck1568076Metarhizium_robertsii	reduced_virulence	64.3713	74.7006	1574	1219.53	196.406	1.33333	61.7138	0.666667	43.8127	7	12.6408	76.3333
DR_009489-RA	1	4.12288e-55	PHI:1468Q4HTT1GzCCAAT0085518Fusarium_graminearum	unaffected_pathogenicity	96.3303	97.2477	109	170.244	1227.1	13.3333	2305.95	57	2081.22	462.333	260.428	298.667
DR_009432-RA	2	9.08631e-158	PHI:1297I1RPU1GzAT0015518Fusarium_graminearum	reduced_virulence	54.6256	65.6637	550	497.664	NA	NA	NA	NA	NA	NA	11.1523	29.3333
DR_009451-RA	3	0	PHI:423Q58Z64VAD15207Cryptococcus_neoformans	reduced_virulence	74.6341	86.3415	435	656.366	NA	NA	33.5643	1	NA	NA	23.4255	39
DR_009450-RA	1	0	PHI:2531Q4WXC5PRI1746128Aspergillus_fumigatus	lethal	60.7646	75.0503	493	627.091	NA	NA	NA	NA	NA	NA	0	11.6667
DR_009457-RA	1	2.39708e-169	PHI:5236A0A0D2XVZ5Dnj15507Fusarium_oxysporum	reduced_virulence	53.2751	71.3974	455	491.5	NA	NA	NA	NA	15.5391	4.33333	40.5971	51.6667
DR_009465-RA	9	0	PHI:2553Q5AG40VPS45476Candida_albicans	loss_of_pathogenicity	63.908	79.3103	439	556.214	NA	NA	NA	NA	NA	NA	25.7145	17.3333
DR_009454-RA	1	4.41148e-13	PHI:443I1RE58CBL15518Fusarium_graminearum	reduced_virulence	27.881	46.8401	256	69.3218	NA	NA	NA	NA	2.37945	0.666667	0	12.3333
DR_009486-RA	2	4.26941e-163	PHI:2182B6VCT6MoAtg4318829Magnaporthe_oryzae	loss_of_pathogenicity	53.7118	68.559	457	471.085	NA	NA	100.693	3	65.3919	15.6667	22.5825	29.3333
DR_009438-RA	1	3.54078e-12	PHI:4672Q4WBL9AmcA746128Aspergillus_fumigatus	unaffected_pathogenicity	29.8851	48.2759	173	63.5438	188.697	1.33333	84.1153	1.33333	36.4319	5	9.60179	11.3333
DR_009461-RA	1	6.73972e-36	PHI:4904C4YR40Glr15476Candida_albicans	reduced_virulence	28.2655	47.5375	451	137.887	307.481	2.66667	352.925	7	464.872	96.6667	163.724	198.667
DR_012675-RA	3	6.72631e-31	PHI:3332A0A095CFR8snf7552467Cryptococcus_gattii	loss_of_pathogenicity	41.5584	60.1732	220	113.62	231.221	2.33333	274.558	4.66667	110.322	23	17.1385	22
DR_012691-RA	1	1.05518e-18	PHI:1617I1S0G0GzssDB0025518Fusarium_graminearum	unaffected_pathogenicity	43.8596	60.5263	106	77.411	NA	NA	NA	NA	2.37945	0.666667	43.4317	12
DR_012685-RA	1	1.53424e-27	PHI:5271Q8Y0J2fabG1305Ralstonia_solanacearum	lethal	33.0709	50.7874	243	106.301	NA	NA	61.7517	0.666667	NA	NA	NA	NA
DR_012684-RA	6	1.00192e-21	PHI:255Q9Y8A2FUM1_(FUM5)5127Fusarium_fujikuroi	unaffected_pathogenicity	33.5616	54.7945	338	95.5153	NA	NA	207.172	5	177.802	39.3333	29.0266	24
DR_012681-RA	9	1.01808e-23	PHI:2837D2SZX7OXI15016Cochliobolus_heterostrophus	reduced_virulence	32.2222	56.6667	263	95.5153	NA	NA	22.3635	0.666667	11.8973	3.33333	9.47493	41.6667
DR_012686-RA	6	1.98299e-14	PHI:5585Q9I4X3pqsA287Pseudomonas_aeruginosa	reduced_virulence	22.5352	38.7409	464	73.9442	NA	NA	61.7138	0.666667	4.80738	1.33333	15.5389	18.6667
DR_013784-RA	4	7.15096e-72	PHI:33P43076PHR15476Candida_albicans	reduced_virulence	39.8625	58.4192	289	234.187	NA	NA	NA	NA	NA	NA	NA	NA
DR_009648-RA	4	1.7983e-97	PHI:3226T2C7K6pnl136651Penicillium_digitatum	reduced_virulence	47.3214	63.0952	332	296.975	154.961	2	682.926	15.6667	150.785	29.3333	38.9554	34
DR_009640-RA	7	0	PHI:1562I1RAH4GzOB0025518Fusarium_graminearum	lethal	66.3212	78.7565	936	1230.7	NA	NA	NA	NA	2.37945	0.666667	8.95613	16.3333
DR_009650-RA	1	2.30861e-39	PHI:1768I1RAN6GzZC0835518Fusarium_graminearum	unaffected_pathogenicity	69.6203	84.8101	79	130.183	NA	NA	72.9146	1	31.8669	3.66667	20.7001	7.66667
DR_009645-RA	3	0	PHI:4658I1RAH1FgHXK15518Fusarium_graminearum	reduced_virulence	79.6748	89.8374	492	844.343	112.436	1	218.259	5.33333	313.242	64.3333	24.4707	98.3333
DR_009638-RA	8	2.38414e-42	PHI:5540G4MKI0MSP1318829Magnaporthe_oryzae	increased_virulence_(hypervirulence)	52.9915	67.3913	138	137.887	3992.73	32	957.673	20.3333	813.878	146.667	184.2	92.6667
DR_009629-RA	2	7.76994e-14	PHI:1193I1RGD6(Sc_Sky1)5518Fusarium_graminearum	reduced_virulence	41.1111	58.8889	113	65.855	NA	NA	NA	NA	NA	NA	NA	NA
DR_009634-RA	12	1.06845e-43	PHI:1773I1S409GzZC0885518Fusarium_graminearum	unaffected_pathogenicity	32.3077	50.4	452	164.466	NA	NA	NA	NA	11.8488	3.33333	17.3342	110.667
DR_009653-RA	39	5.07685e-35	PHI:211C4YFX2CaTUP15476Candida_albicans	reduced_virulence	34.9776	51.2195	337	134.806	NA	NA	61.7138	0.666667	20.0072	5.66667	13.2246	16.3333
DR_009630-RA	2	1.88274e-41	PHI:1555I1RDG6GzMyb0195518Fusarium_graminearum	unaffected_pathogenicity	25.5365	45.4774	461	154.836	NA	NA	NA	NA	NA	NA	NA	NA
DR_009649-RA	1	1.58108e-67	PHI:1639V6RAN7GzWing0115518Fusarium_graminearum	unaffected_pathogenicity	27.262	43.1257	738	239.58	NA	NA	NA	NA	30.7687	6	18.5993	52.6667
DR_009631-RA	12	0	PHI:440Q9P872PMR15476Candida_albicans	reduced_virulence	48.2364	61.1058	1043	808.52	NA	NA	NA	NA	16.5404	2	6.40926	15.3333
DR_009642-RA	1	0	PHI:1629I1RAH2GzWing0015518Fusarium_graminearum	unaffected_pathogenicity	67.5513	78.8902	812	1069.69	NA	NA	NA	NA	66.4417	13.3333	5.38092	30.6667
DR_009619-RA	1	3.79311e-11	PHI:4103B2RKU3DPPIV837Porphyromonas_gingivalis	reduced_virulence	24.4068	41.3559	284	64.3142	NA	NA	NA	NA	NA	NA	15.3546	12.3333
DR_009647-RA	5	4.72642e-24	PHI:5271Q8Y0J2fabG1305Ralstonia_solanacearum	lethal	35.1955	62.069	185	94.3597	NA	NA	NA	NA	NA	NA	30.554	6
DR_009627-RA	2	1.16457e-23	PHI:2835C3JXE8RED25016Cochliobolus_heterostrophus	reduced_virulence	37.0588	56.2044	170	95.1301	NA	NA	NA	NA	NA	NA	NA	NA
DR_013713-RA	2	5.4643e-128	PHI:5189G4N2X9MoLDS1318829Magnaporthe_oryzae	reduced_virulence	37.9195	54.902	609	410.994	NA	NA	NA	NA	NA	NA	6.14996	11.3333
DR_013711-RA	2	6.1041e-101	PHI:1561I1R9W2GzOB0015518Fusarium_graminearum	unaffected_pathogenicity	73.622	86.2205	291	299.286	NA	NA	207.581	2.66667	109.04	20	4.35263	11.3333
DR_008003-RA	14	1.99363e-73	PHI:1378I1RQG9GzC2H0415518Fusarium_graminearum	unaffected_pathogenicity	53.5714	64.2857	346	254.988	NA	NA	NA	NA	NA	NA	9.99929	21
DR_008020-RA	2	1.91217e-37	PHI:1555I1RDG6GzMyb0195518Fusarium_graminearum	unaffected_pathogenicity	24.4635	46.1373	464	142.51	NA	NA	NA	NA	NA	NA	0	3.33333
DR_008042-RA	4	2.51313e-74	PHI:222O59939PELB474922Colletotrichum_gloeosporioides	reduced_virulence	46.2121	65.1515	271	233.802	67.1896	0.666667	369.389	8.66667	1718.31	338	583.12	610.333
DR_008049-RA	2	1.55268e-95	PHI:4615P29138Pr15530Metarhizium_anisopliae	unaffected_pathogenicity	44.7721	59.7855	362	293.123	NA	NA	NA	NA	2.37945	0.666667	17.3943	5.66667
DR_008024-RA	2	5.14027e-81	PHI:191Q99324TOM139703Septoria_lycopersici	unaffected_pathogenicity	32.2526	47.7816	554	272.707	NA	NA	NA	NA	NA	NA	7.64208	11.3333
DR_008032-RA	4	3.56816e-89	PHI:1094I1RL30FGSG_046105518Fusarium_graminearum	unaffected_pathogenicity	32.1617	49.2091	537	287.345	NA	NA	NA	NA	NA	NA	NA	NA
DR_008038-RA	1	3.45962e-17	PHI:2822Q5K8R6Cxt1p5207Cryptococcus_neoformans	reduced_virulence	25	40.2778	268	82.4185	NA	NA	NA	NA	NA	NA	7.63207	10.6667
DR_008053-RA	8	4.72874e-92	PHI:1797I1RSR1GzZC1125518Fusarium_graminearum	unaffected_pathogenicity	44.9153	59.6045	354	299.671	NA	NA	NA	NA	NA	NA	NA	NA
DR_008050-RA	4	3.01087e-31	PHI:4619A0A0D3LXF0PcPL164784Phytophthora_capsici	mixed outcome	32.13	44.1935	312	120.939	NA	NA	NA	NA	NA	NA	NA	NA
DR_008052-RA	7	1.10325e-29	PHI:881G4MS58MGG_04556318829Magnaporthe_oryzae	reduced_virulence	31.5068	48.4018	289	115.931	NA	NA	NA	NA	NA	NA	NA	NA
DR_001218-RA	14	0	PHI:440Q9P872PMR15476Candida_albicans	reduced_virulence	44.186	56.3953	884	704.901	NA	NA	NA	NA	11.7815	0.666667	2.21984	17
DR_001229-RA	1	7.98039e-11	PHI:4103B2RKU3DPPIV837Porphyromonas_gingivalis	reduced_virulence	23.2787	38.6885	284	63.1586	NA	NA	NA	NA	NA	NA	NA	NA
DR_001219-RA	2	4.93725e-42	PHI:1555I1RDG6GzMyb0195518Fusarium_graminearum	unaffected_pathogenicity	25.9657	45.7286	461	156.377	NA	NA	NA	NA	NA	NA	16.6914	26
DR_001220-RA	4	1.13196e-24	PHI:1270I1RHA1FGSG_031465518Fusarium_graminearum	unaffected_pathogenicity	33.5938	51.2346	289	100.138	NA	NA	NA	NA	NA	NA	0	2
DR_001262-RA	2	0	PHI:1071Q705V7Gas15270Ustilago_maydis	loss_of_pathogenicity	39.102	57.3433	1046	760.755	NA	NA	44.7271	1.33333	48.717	8.33333	34.3668	66
DR_001248-RA	5	2.1677e-14	PHI:2506G3F820Amr129001Alternaria_brassicicola	increased_virulence_(hypervirulence)	27.7311	44.9541	766	75.0998	NA	NA	NA	NA	NA	NA	7.32103	11.3333
DR_001256-RA	1	0	PHI:1375I1RPA0GzC2H0385518Fusarium_graminearum	unaffected_pathogenicity	62.4746	78.9047	490	624.394	67.1896	0.666667	NA	NA	3.59341	1	10.051	27.3333
DR_001259-RA	1	8.01769e-47	PHI:1640I1RPI0GzWing0125518Fusarium_graminearum	unaffected_pathogenicity	30.1282	44.4444	390	167.162	NA	NA	NA	NA	NA	NA	NA	NA
DR_001250-RA	12	0	PHI:2361Q0H744cna15180Sclerotinia_sclerotiorum	reduced_virulence	93.5167	96.6601	560	1008.05	NA	NA	257.723	5.33333	217.341	45	25.9769	92.6667
DR_001241-RA	1	1.38069e-14	PHI:1096I1RSE4FGSG_070625518Fusarium_graminearum	unaffected_pathogenicity	25.2918	42.0233	255	74.7146	NA	NA	NA	NA	31.8372	6.33333	14.0978	23
DR_001255-RA	3	1.47804e-88	PHI:423Q58Z64VAD15207Cryptococcus_neoformans	reduced_virulence	41.0188	58.445	428	281.567	202.93	1.66667	72.9524	1	69.9084	17	47.9966	33.6667
DR_001240-RA	9	1.38159e-78	PHI:2342Q0E7H7BeNEP2278938Botrytis_elliptica	unaffected_pathogenicity	56.3452	74.1117	195	236.884	NA	NA	NA	NA	NA	NA	NA	NA
DR_001261-RA	1	3.6289e-29	PHI:3945Q4UUL4XC_2203339Xanthomonas_campestris	reduced_virulence	41.4286	52.8571	140	103.99	178.265	2	917.353	25	1555.54	299.667	371.448	181.667
DR_001249-RA	2	5.4614e-15	PHI:3848Q4WNP9MetR746128Aspergillus_fumigatus	reduced_virulence	51.3158	69.7368	101	68.9366	NA	NA	NA	NA	NA	NA	7.57995	3.66667
DR_001243-RA	1	8.31465e-13	PHI:2452I1S2N6FAED15518Fusarium_graminearum	unaffected_pathogenicity	27.7228	42.0792	180	65.0846	NA	NA	NA	NA	34.4403	4.33333	0	7.33333
DR_001283-RA	1	8.75814e-11	PHI:4640J9VN27VPS275207Cryptococcus_neoformans	loss_of_pathogenicity	29.9145	52.1368	117	62.7734	NA	NA	NA	NA	NA	NA	6.98901	27.3333
DR_001268-RA	6	2.0607e-65	PHI:2269Q32WF7Mdh113684Parastagonospora_nodorum	unaffected_pathogenicity	46.3768	61.2319	260	207.608	NA	NA	95.2402	1.66667	395.783	58.3333	110.728	79.3333
DR_001280-RA	1	1.52551e-95	PHI:2357E2EAF6CYP52X1176275Beauveria_bassiana	reduced_virulence	38.9662	53.0815	499	300.056	98.203	0.666667	NA	NA	NA	NA	18.0304	8.33333
DR_001263-RA	2	2.14172e-135	PHI:4194V5XZS6AKT75599Alternaria_alternata	mixed outcome	41.5842	59.604	492	405.216	NA	NA	207.134	5	31.8857	6.33333	28.0662	27.6667
DR_001290-RA	1	9.07213e-90	PHI:1789I1RVU7GzZC1045518Fusarium_graminearum	unaffected_pathogenicity	34.9206	51.2266	629	298.901	NA	NA	NA	NA	NA	NA	15.2741	44
DR_001306-RA	6	9.99258e-81	PHI:3381W7N2B4FVEG_12533117187Fusarium_verticillioides	unaffected_pathogenicity	39.3478	61.1714	483	267.7	NA	NA	NA	NA	NA	NA	5.46183	8
DR_001293-RA	33	9.28939e-26	PHI:837Q8X215os-1_/_bos1_/_barA40559Botrytis_cinerea	chemistry_target:_resistance_to_chemical	36.4341	56.7376	247	113.62	67.1896	0.666667	NA	NA	NA	NA	1.00575	11
DR_001291-RA	5	4.70512e-12	PHI:784G4NES9MGG_00056318829Magnaporthe_oryzae	reduced_virulence	28.9474	49.7354	185	62.3882	98.203	0.666667	NA	NA	NA	NA	5.12835	5.33333
DR_001285-RA	2	8.41087e-71	PHI:2080G4NC26Moatg13318829Magnaporthe_oryzae	reduced_virulence	48.1336	62.1762	486	251.521	NA	NA	NA	NA	NA	NA	25.8684	50.3333
DR_001303-RA	2	5.43219e-59	PHI:1046A0ST43CTB529003Cercospora_nicotianae	reduced_virulence	31.5098	49.2632	460	202.986	NA	NA	44.6892	1.33333	222.159	41	66.3495	115
DR_001305-RA	3	1.69266e-14	PHI:1676Q4I2M7GzDHHC0045518Fusarium_graminearum	unaffected_pathogenicity	51.0204	61.2245	124	73.1738	NA	NA	NA	NA	5.97286	1.66667	NA	NA
DR_001307-RA	4	0	PHI:5659G4N6W1FZC61318829Magnaporthe_oryzae	unaffected_pathogenicity	49.2286	61.7886	706	558.91	134.379	1.33333	NA	NA	18.1125	5	3.35131	47.3333
DR_001326-RA	1	1.68989e-18	PHI:4582P0A088msrB1280Staphylococcus_aureus	mixed outcome	33.0645	54.0323	122	77.411	NA	NA	NA	NA	12.8986	1	67.9543	18
DR_001309-RA	1	1.09358e-11	PHI:4171P06618iaaH-129438Pseudomonas_savastanoi	reduced_virulence	37.5	51.3158	142	65.855	263.596	2	442.864	7.33333	43.783	9.66667	17.5071	64
DR_001320-RA	214	2.83868e-75	PHI:518Q7Z8E9MST20318829Magnaporthe_oryzae	unaffected_pathogenicity	83.0769	89.2308	183	255.758	NA	NA	NA	NA	NA	NA	7.09755	12.3333
DR_001321-RA	1	6.47265e-11	PHI:5271Q8Y0J2fabG1305Ralstonia_solanacearum	lethal	30.8271	53.3835	126	58.9214	NA	NA	NA	NA	2.37945	0.666667	50.4212	56
DR_001308-RA	241	0	PHI:4941I1RW16cdc2A5518Fusarium_graminearum	mixed outcome	85.209	90.6752	362	547.354	NA	NA	NA	NA	NA	NA	11.0816	10
DR_001328-RA	1	0	PHI:414Q696X2GOX113684Parastagonospora_nodorum	unaffected_pathogenicity	75.8514	88.2353	319	536.569	NA	NA	22.3635	0.666667	55.4973	7.66667	4.56132	16.3333
DR_001327-RA	2	3.47488e-23	PHI:2032G4NGA7VTL1318829Magnaporthe_oryzae	unaffected_pathogenicity	32.967	53.2967	255	99.3673	NA	NA	NA	NA	NA	NA	NA	NA
DR_001311-RA	2	9.24058e-156	PHI:1379I1RQS8GzC2H0425518Fusarium_graminearum	reduced_virulence	53.663	68.8645	536	458.759	NA	NA	106.517	2	61.8767	12	50.4395	57.6667
DR_001335-RA	1	0	PHI:1299I1RYN7GzAT0035518Fusarium_graminearum	unaffected_pathogenicity	45.5121	61.4572	919	798.119	NA	NA	44.7271	1.33333	35.4306	7.33333	11.8731	33.6667
DR_001342-RA	209	0	PHI:1236I1RYF8FGSG_094085518Fusarium_graminearum	lethal	60.105	72.4409	714	803.127	NA	NA	NA	NA	NA	NA	2.02417	23.6667
DR_001368-RA	1	2.09347e-57	PHI:4197Q5KAG0LHC15207Cryptococcus_neoformans	reduced_virulence	38.3234	52.6946	319	194.897	NA	NA	NA	NA	NA	NA	8.46806	4
DR_001358-RA	2	2.62191e-27	PHI:1771I1RX74GzZC0865518Fusarium_graminearum	unaffected_pathogenicity	38.3085	47.7612	267	110.538	NA	NA	NA	NA	11.8973	3.33333	22.6173	52.6667
DR_001352-RA	5	1.88402e-26	PHI:131O93842TRI125514Fusarium_sporotrichioides	unaffected_pathogenicity	27.882	46.5116	414	110.538	NA	NA	NA	NA	NA	NA	1.56959	5
DR_001334-RA	1	6.67774e-57	PHI:1456I1RN15GzAra0045518Fusarium_graminearum	unaffected_pathogenicity	30.7856	46.9214	465	201.445	NA	NA	NA	NA	NA	NA	NA	NA
DR_001359-RA	13	2.20093e-147	PHI:3801J9VQQ3Pmc15207Cryptococcus_neoformans	reduced_virulence	61.215	75.2336	468	478.019	NA	NA	NA	NA	17.8029	2.33333	31.4881	66.6667
DR_009733-RA	1	9.13105e-79	PHI:790G4MUI1MGG_07259318829Magnaporthe_oryzae	reduced_virulence	38.2932	54.9234	451	253.447	NA	NA	NA	NA	NA	NA	1.83675	19.3333
DR_009712-RA	1	7.2172e-110	PHI:1135C6KED4LmIFRD5022Leptosphaeria_maculans	loss_of_pathogenicity	48.6547	66.1435	446	333.569	NA	NA	NA	NA	15.4234	1.66667	10.2379	26
DR_009697-RA	1	1.25551e-109	PHI:1422I1S1B7GzC2H0905518Fusarium_graminearum	reduced_virulence	47.9839	60.0806	442	350.517	NA	NA	NA	NA	NA	NA	41.0624	45.6667
DR_009737-RA	2	2.2812e-14	PHI:5037J4UHQ6OpS1176275Beauveria_bassiana	reduced_virulence	26.8437	43.9528	287	75.0998	NA	NA	55.9278	1.66667	34.101	4.33333	29.3926	32.3333
DR_009717-RA	1	1.65896e-94	PHI:1604I1S1V9GzOB0455518Fusarium_graminearum	unaffected_pathogenicity	93.1034	96.5517	145	271.552	1121.29	10.6667	1892.24	44.6667	3028.13	582	617.597	455
DR_009700-RA	1	5.0734e-11	PHI:4733Q5NEU6dnaJ263Francisella_tularensis	unaffected_pathogenicity	40.8451	66.1972	68	60.8474	NA	NA	NA	NA	NA	NA	18.305	15.3333
DR_009734-RA	18	1.532e-39	PHI:5271Q8Y0J2fabG1305Ralstonia_solanacearum	lethal	35.5731	52.9644	264	139.428	NA	NA	72.8767	1	NA	NA	5.17963	1.33333
DR_009722-RA	4	9.63514e-15	PHI:22P49606UAC15270Ustilago_maydis	loss_of_pathogenicity	34.127	57.1429	141	76.6406	NA	NA	NA	NA	NA	NA	12.3194	24
DR_013555-RA	9	7.89394e-122	PHI:552Q96WM9BcLCC240559Botrytis_cinerea	unaffected_pathogenicity	39.0909	54	557	374.015	NA	NA	NA	NA	NA	NA	27.4677	11.6667
DR_013553-RA	4	1.67104e-162	PHI:3062G4N7K5MoRga2318829Magnaporthe_oryzae	unaffected_pathogenicity	55.04	65.6	585	499.975	NA	NA	NA	NA	NA	NA	7.99326	19.6667
DR_013557-RA	1	1.77091e-16	PHI:4909G2WY50VdQase27337Verticillium_dahliae	reduced_virulence	28.5714	41.9355	208	76.2554	NA	NA	NA	NA	NA	NA	NA	NA
DR_013762-RA	1	7.9775e-81	PHI:368Q9P927NOT45476Candida_albicans	reduced_virulence	55.2846	71.9512	243	278.485	219.71	1.33333	NA	NA	NA	NA	5.89339	44
DR_013764-RA	2	1.15641e-29	PHI:2839Q8NJQ2RED15016Cochliobolus_heterostrophus	reduced_virulence	30.597	47.0149	263	114.005	NA	NA	NA	NA	NA	NA	0	4.33333
DR_013763-RA	1	0	PHI:1167I1RY25NPC15518Fusarium_graminearum	reduced_virulence	61.5776	76.4207	1171	1416.36	121.507	0.666667	NA	NA	NA	NA	9.04175	27
DR_007392-RA	2	7.54254e-65	PHI:2654Q59VF3DUR1,25476Candida_albicans	reduced_virulence	32.4138	49.8851	452	243.047	NA	NA	NA	NA	20.4919	5.66667	17.341	104
DR_007397-RA	241	0	PHI:1230V6RFV4FGSG_069595518Fusarium_graminearum	lethal	75.0636	87.9668	390	576.244	NA	NA	NA	NA	8.35231	2.33333	7.37606	14
DR_007401-RA	19	6.46175e-29	PHI:211C4YFX2CaTUP15476Candida_albicans	reduced_virulence	27.4775	44.2308	328	120.553	NA	NA	NA	NA	31.9154	3.66667	16.1104	44
DR_007431-RA	7	0	PHI:3853I1RK32FgSWI65518Fusarium_graminearum	reduced_virulence	52.9412	69.2308	769	720.309	NA	NA	NA	NA	NA	NA	3.01141	14.3333
DR_007425-RA	21	0	PHI:1030O60034bcatrA40559Botrytis_cinerea	unaffected_pathogenicity	41.9771	59.5989	1397	1047.73	98.203	0.666667	NA	NA	4.7589	1.33333	6.26147	18.3333
DR_007426-RA	33	2.40879e-37	PHI:562Q8Z445barA28901Salmonella_enterica	unaffected_pathogenicity	37.3016	59.292	566	150.214	NA	NA	NA	NA	36.7713	5	23.669	59.6667
DR_007427-RA	1	7.73279e-88	PHI:785G4NIS9MGG_04128318829Magnaporthe_oryzae	reduced_virulence	40.2326	56.0465	428	278.485	NA	NA	NA	NA	NA	NA	26.5298	35
DR_007417-RA	2	4.26169e-60	PHI:1579I1RM25GzOB0195518Fusarium_graminearum	unaffected_pathogenicity	35.9223	57.767	432	221.09	NA	NA	NA	NA	14.2095	1.33333	10.302	24.6667
DR_007405-RA	1	8.47011e-18	PHI:1384I1RSD5GzC2H0475518Fusarium_graminearum	reduced_virulence	91.8919	100	37	76.2554	NA	NA	NA	NA	NA	NA	0	4.33333
DR_012046-RA	3	0	PHI:2911A7F6V9Ss-pth25180Sclerotinia_sclerotiorum	reduced_virulence	79.5417	86.4157	610	996.497	NA	NA	84.0395	1.33333	11.8003	3.33333	16.3435	27
DR_012053-RA	6	0	PHI:1570I1RE46GzOB0105518Fusarium_graminearum	unaffected_pathogenicity	70.8096	81.642	851	1195.26	NA	NA	NA	NA	NA	NA	5.22023	16.6667
DR_012051-RA	3	6.19281e-77	PHI:210G1U9Y6CAP15476Candida_albicans	loss_of_pathogenicity	41.3793	62.5	533	253.447	NA	NA	72.9146	1	33.1669	9.33333	11.5642	37.3333
DR_012042-RA	4	1.49747e-41	PHI:4845A0A0E3USI9PL133229001Alternaria_brassicicola	reduced_virulence	50	67.0886	211	144.821	NA	NA	240.774	6	68.3364	14	9.03424	10.6667
DR_012040-RA	1	1.76109e-43	PHI:2101G4NCW8Vacuolar_calcium_ion_transporter318829Magnaporthe_oryzae	unaffected_pathogenicity	33.6709	54.4304	392	159.458	NA	NA	NA	NA	NA	NA	0	4
DR_007975-RA	1	5.5174e-78	PHI:2101G4NCW8Vacuolar_calcium_ion_transporter318829Magnaporthe_oryzae	unaffected_pathogenicity	41.958	58.9744	394	256.914	NA	NA	NA	NA	NA	NA	2.26735	11
DR_007974-RA	4	3.22752e-106	PHI:2107G4N402Zinc-regulated_transporter_2318829Magnaporthe_oryzae	mixed outcome	46.5823	57.9747	390	325.479	98.203	0.666667	NA	NA	NA	NA	10.8816	22
DR_007969-RA	3	1.85496e-164	PHI:1288I1RE83FGSG_019635518Fusarium_graminearum	unaffected_pathogenicity	64.951	75.2451	405	472.626	NA	NA	134.704	1.66667	19.181	5.33333	8.65194	24.6667
DR_007962-RA	2	4.51443e-109	PHI:2037G4N6E0MoRic8318829Magnaporthe_oryzae	loss_of_pathogenicity	46.6216	66.1098	427	332.413	NA	NA	NA	NA	NA	NA	11.9148	11.3333
DR_007967-RA	5	0	PHI:5393W7N216GLX117187Fusarium_verticillioides	reduced_virulence	51.4851	62.3762	737	643.654	NA	NA	NA	NA	NA	NA	5.59624	6.33333
DR_007959-RA	21	1.28063e-22	PHI:2323E9F082mhk1568076Metarhizium_robertsii	reduced_virulence	37.7778	57.377	495	102.834	NA	NA	NA	NA	NA	NA	1.37391	17.6667
DR_007985-RA	1	1.43564e-114	PHI:888G4MUW5MGG_01707318829Magnaporthe_oryzae	reduced_virulence	61.7761	74.5174	252	334.339	NA	NA	NA	NA	17.6575	2.33333	13.2133	20
DR_007991-RA	2	1.21514e-122	PHI:2547Q4WHH1ESF1746128Aspergillus_fumigatus	lethal	55.0209	70.9302	472	382.104	NA	NA	NA	NA	8.35231	2.33333	27.8779	45.6667
DR_007989-RA	1	0	PHI:2183A4QUT2CPXB318829Magnaporthe_oryzae	unaffected_pathogenicity	59.3366	70.6388	763	892.493	NA	NA	235.321	4.66667	20.298	5.66667	7.59848	19.6667
DR_008000-RA	2	0	PHI:1174I1RNQ2HDF35518Fusarium_graminearum	reduced_virulence	47.1264	60.4598	812	680.248	NA	NA	NA	NA	NA	NA	1.46593	6.66667
DR_007979-RA	2	2.41889e-25	PHI:3415T2BNJ5Fre25207Cryptococcus_neoformans	reduced_virulence	28.2051	41.2821	313	108.997	NA	NA	NA	NA	5.97286	1.66667	82.4374	145
DR_007983-RA	1	5.72629e-59	PHI:4197Q5KAG0LHC15207Cryptococcus_neoformans	reduced_virulence	35.8333	52.5	349	199.519	NA	NA	NA	NA	39.0538	5.66667	27.962	33.6667
DR_007990-RA	7	5.82045e-111	PHI:3687Q5AAG9Pot1p5476Candida_albicans	unaffected_pathogenicity	46.683	64.3038	419	334.724	871.928	9	425.468	10.3333	120.752	31.3333	40.0069	50.3333
DR_007992-RA	5	2.28403e-17	PHI:1552I1S0N5GzMyb0165518Fusarium_graminearum	unaffected_pathogenicity	30.1587	53.1746	313	85.8853	NA	NA	NA	NA	NA	NA	0	4
DR_012730-RA	10	0	PHI:2095G4MXG4Calcium-transporting_ATPase_3318829Magnaporthe_oryzae	reduced_virulence	46.4539	62.2931	958	650.588	NA	NA	NA	NA	16.5889	2	30.9685	50.6667
DR_012725-RA	2	3.48373e-42	PHI:3383W7N2A8FVEG_12531117187Fusarium_verticillioides	unaffected_pathogenicity	30.4762	49.5238	357	153.295	NA	NA	NA	NA	3.54494	1	0	6
DR_012731-RA	1	0	PHI:862Q2V086ClaSSD15462Colletotrichum_lagenarium	loss_of_pathogenicity	75.6558	86.6737	946	1313.13	276.468	2.66667	190.556	3.33333	91.9855	20.6667	53.3858	171.667
DR_012737-RA	1	9.68095e-12	PHI:2393I1R980Related_to_O-methylsterigmatocystin_oxidoreductase5518Fusarium_graminearum	increased_virulence_(hypervirulence)	27.4809	48.0916	130	64.3142	NA	NA	NA	NA	29.536	3	42.8887	17.3333
DR_012726-RA	2	6.85724e-115	PHI:2570Q6FM61CYB25478Candida_glabrata	reduced_virulence	42.0619	58.5567	469	352.829	NA	NA	22.3635	0.666667	3.54494	1	NA	NA
DR_012729-RA	3	4.40525e-43	PHI:538Q5XTQ5FRT140559Botrytis_cinerea	unaffected_pathogenicity	26.422	43.4862	471	161.77	NA	NA	NA	NA	26.4648	7.33333	39.2908	66.3333
DR_006788-RA	1	1.29501e-70	PHI:4084G4ND53MoPex19318829Magnaporthe_oryzae	loss_of_pathogenicity	53.8462	67.3077	240	225.328	67.1896	0.666667	72.8767	1	49.7558	11.3333	11.5198	8.66667
DR_006803-RA	2	1.27641e-80	PHI:2091Q525E4MgATG5318829Magnaporthe_oryzae	loss_of_pathogenicity	53.4413	69.6356	247	246.514	NA	NA	NA	NA	NA	NA	0	2.66667
DR_006807-RA	9	2.87752e-103	PHI:3893I1S042FgEBR15518Fusarium_graminearum	reduced_virulence	52.5424	66.1017	661	347.436	179.626	1.66667	162.407	3.66667	127.901	28	53.0528	116.667
DR_006796-RA	3	8.03464e-22	PHI:17Q00663ACP5482Candida_tropicalis	reduced_virulence	27.4924	46.8278	332	94.7449	NA	NA	NA	NA	NA	NA	3.46078	3.66667
DR_006786-RA	1	9.22658e-176	PHI:2964G7TM01AsnB347Xanthomonas_oryzae	reduced_virulence	49.0879	62.5207	560	511.916	196.406	1.33333	67.0528	2	182.483	43.3333	35.209	100.333
DR_006840-RA	1	1.65896e-94	PHI:1604I1S1V9GzOB0455518Fusarium_graminearum	unaffected_pathogenicity	93.1034	96.5517	145	271.552	693.663	7	1836.5	43	2982.64	639	667.235	435.667
DR_006822-RA	18	1.0507e-38	PHI:5271Q8Y0J2fabG1305Ralstonia_solanacearum	lethal	34.9206	52.6316	264	137.117	NA	NA	NA	NA	NA	NA	NA	NA
DR_006834-RA	7	7.70731e-15	PHI:22P49606UAC15270Ustilago_maydis	loss_of_pathogenicity	35.5769	57.1429	141	77.0258	NA	NA	NA	NA	NA	NA	3.58866	21
DR_006811-RA	1	6.35837e-16	PHI:4194V5XZS6AKT75599Alternaria_alternata	mixed outcome	26.2931	42.6724	190	78.5666	NA	NA	44.6892	1.33333	25.9613	4.66667	9.57713	9.66667
DR_006858-RA	1	5.46833e-11	PHI:4733Q5NEU6dnaJ263Francisella_tularensis	unaffected_pathogenicity	40.8451	66.1972	68	60.8474	NA	NA	NA	NA	NA	NA	2.11702	20.6667
DR_006813-RA	1	1.90706e-139	PHI:1525Q4HY90GzHOMEL0355518Fusarium_graminearum	unaffected_pathogenicity	50.4931	63.7081	504	420.239	NA	NA	55.9278	1.66667	10.6833	3	5.51025	5.33333
DR_006845-RA	1	7.45818e-111	PHI:1135C6KED4LmIFRD5022Leptosphaeria_maculans	loss_of_pathogenicity	48.8789	66.3677	446	336.265	NA	NA	NA	NA	15.3452	4.33333	10.2379	10
DR_006823-RA	1	6.80267e-91	PHI:790G4MUI1MGG_07259318829Magnaporthe_oryzae	reduced_virulence	39.5789	55.7895	469	285.804	NA	NA	NA	NA	NA	NA	0	17
DR_006819-RA	3	3.50795e-15	PHI:5037J4UHQ6OpS1176275Beauveria_bassiana	reduced_virulence	26.8293	44.3089	294	77.7962	121.507	0.666667	NA	NA	49.5729	6	24.5248	48.6667
DR_006815-RA	10	0	PHI:1203I1S050(Sc_Yck1/2/3)5518Fusarium_graminearum	reduced_virulence	82.0569	86.8709	453	724.546	NA	NA	NA	NA	NA	NA	88.4468	95
DR_012281-RA	3	4.71195e-130	PHI:2160Q2KEW0MoSHO1318829Magnaporthe_oryzae	reduced_virulence	64.6302	73.955	316	374.785	NA	NA	NA	NA	NA	NA	32.0644	29.6667
DR_012285-RA	1	1.30748e-20	PHI:2084Q524W4Moatg18318829Magnaporthe_oryzae	reduced_virulence	26.6949	48.7288	228	90.8929	NA	NA	NA	NA	7.13835	2	0	11
DR_012279-RA	2	0	PHI:3014G5EHD3MoAND1318829Magnaporthe_oryzae	reduced_virulence	55.9055	71.7848	740	739.569	NA	NA	NA	NA	NA	NA	5.83073	20.3333
DR_012284-RA	7	1.3044e-173	PHI:4892Q4WUI1aspA746128Aspergillus_fumigatus	mixed outcome	77.4869	80.6283	361	490.73	NA	NA	NA	NA	11.9457	3.33333	54.6289	79.3333
DR_010736-RA	2	1.91677e-62	PHI:1479I1RD01GzHMG0115518Fusarium_graminearum	unaffected_pathogenicity	40.0463	50.9259	564	230.72	NA	NA	NA	NA	NA	NA	18.1466	21.6667
DR_010725-RA	2	4.45257e-48	PHI:438Q6WP49BcBOT1_(CND5)40559Botrytis_cinerea	reduced_virulence	32.1212	52.7273	473	173.326	NA	NA	NA	NA	NA	NA	NA	NA
DR_010734-RA	3	1.0346e-39	PHI:2968J9VQA5Hxs15207Cryptococcus_neoformans	reduced_virulence	28.4615	47.3077	499	149.443	NA	NA	NA	NA	48.4449	11	29.5192	83.3333
DR_010731-RA	2	1.08604e-66	PHI:2145G4MXJ4MoSSADH318829Magnaporthe_oryzae	loss_of_pathogenicity	34.8668	51.0896	414	224.557	NA	NA	NA	NA	NA	NA	NA	NA
DR_010735-RA	10	7.52297e-64	PHI:3600Q8TG07plb15478Candida_glabrata	unaffected_pathogenicity	48.6792	64.5283	261	218.009	67.1896	0.666667	201.757	3.66667	44.055	7	3.50765	16.3333
DR_011234-RA	52	0	PHI:2297B0YAP6tmpL746128Aspergillus_fumigatus	reduced_virulence	45.3823	62.86	1022	856.67	NA	NA	NA	NA	NA	NA	9.99039	9
DR_011210-RA	1	5.62669e-54	PHI:58Q00455SCD15462Colletotrichum_lagenarium	reduced_virulence	50.3448	71.7241	144	172.17	NA	NA	NA	NA	NA	NA	15.4616	2
DR_011222-RA	1	1.61049e-22	PHI:810G4MRI4MGG_02436318829Magnaporthe_oryzae	reduced_virulence	51.1628	67.4419	84	85.8853	NA	NA	NA	NA	12.9955	1	NA	NA
DR_011219-RA	2	4.77708e-37	PHI:4096V9MGK6FoOCH15507Fusarium_oxysporum	reduced_virulence	29.1525	48.4746	289	139.428	NA	NA	NA	NA	NA	NA	NA	NA
DR_011211-RA	48	0	PHI:5279Q6RKI7Bcpks1340559Botrytis_cinerea	unaffected_pathogenicity	62.3955	77.1123	2162	2663.64	NA	NA	NA	NA	NA	NA	2.15818	10.6667
DR_008544-RA	1	1.18073e-97	PHI:2357E2EAF6CYP52X1176275Beauveria_bassiana	reduced_virulence	41.9277	57.1084	400	307.76	NA	NA	NA	NA	NA	NA	NA	NA
DR_008545-RA	2	7.8253e-31	PHI:4987P43077HEX15476Candida_albicans	reduced_virulence	32.5088	49.8233	247	124.02	NA	NA	NA	NA	NA	NA	NA	NA
DR_008595-RA	1	3.1239e-136	PHI:1453I1RA50GzAra0015518Fusarium_graminearum	lethal	41.1517	56.882	681	417.927	NA	NA	NA	NA	NA	NA	1.12113	11
DR_008592-RA	18	0	PHI:2368Q9P880bac40559Botrytis_cinerea	reduced_virulence	69.3083	79.7526	2118	2814.25	NA	NA	NA	NA	NA	NA	7.03754	44.3333
DR_008577-RA	35	7.07964e-22	PHI:4475G4MUR7MoTup1318829Magnaporthe_oryzae	loss_of_pathogenicity	33.0935	52.5253	313	96.2857	NA	NA	NA	NA	17.8029	2.33333	0	13.3333
DR_008600-RA	3	8.07707e-149	PHI:24Q00903Avenacinase_gene29850Gaeumannomyces_graminis	mixed outcome	47.0588	65.6863	717	456.833	111.075	1.33333	414.002	10	287.139	46.3333	48.7782	120.333
DR_008566-RA	2	7.66315e-33	PHI:2431C9K1M7ACTT25599Alternaria_alternata	reduced_virulence	33.195	51.0373	223	123.635	NA	NA	NA	NA	3.59341	1	7.52489	5.33333
DR_008578-RA	1	1.5292e-19	PHI:1632I1RBU0GzWing0045518Fusarium_graminearum	unaffected_pathogenicity	27.7592	42.8094	287	90.5077	NA	NA	NA	NA	2.37945	0.666667	6.6978	12
DR_008602-RA	27	4.32552e-106	PHI:1956I1RLT2GzZC2715518Fusarium_graminearum	unaffected_pathogenicity	33.2242	55.6465	599	340.887	NA	NA	NA	NA	3.54494	1	14.6593	22.6667
DR_008561-RA	6	0	PHI:2195G4ND33MoRgs4318829Magnaporthe_oryzae	mixed outcome	68.1416	83.1858	660	667.922	NA	NA	NA	NA	30.7687	6	8.89419	38
DR_008587-RA	2	4.55446e-142	PHI:3914Q0V515Sdh113684Parastagonospora_nodorum	reduced_virulence	46.473	64.9378	483	419.468	NA	NA	NA	NA	2.37945	0.666667	6.34241	8.33333
DR_008586-RA	4	2.10057e-52	PHI:2835C3JXE8RED25016Cochliobolus_heterostrophus	reduced_virulence	50	70	226	175.637	NA	NA	NA	NA	NA	NA	NA	NA
DR_013863-RA	1	6.45389e-27	PHI:3154P67331spr00841313Streptococcus_pneumoniae	reduced_virulence	29.0411	44.1096	308	107.842	NA	NA	NA	NA	NA	NA	NA	NA
DR_002897-RA	8	4.23753e-19	PHI:2535E9QY26ERG11B746128Aspergillus_fumigatus	mixed outcome	28.9617	48.1481	382	88.1965	NA	NA	44.6892	1.33333	58.0894	11	33.0795	32
DR_002911-RA	8	5.77971e-105	PHI:2192Q2LD94MoRgs1318829Magnaporthe_oryzae	mixed outcome	59.854	73.5192	275	321.627	NA	NA	NA	NA	NA	NA	43.7031	26
DR_002895-RA	2	4.45828e-22	PHI:5018G4NB22MoPEX11B318829Magnaporthe_oryzae	mixed outcome	30.131	44.5415	276	90.5077	NA	NA	NA	NA	7.13835	2	0	2.33333
DR_002904-RA	1	1.01013e-19	PHI:4908Q5AG64GYP85476Candida_albicans	unaffected_pathogenicity	24.3626	41.0765	353	89.3521	NA	NA	NA	NA	19.0168	2.66667	0	16
DR_002902-RA	1	8.65788e-98	PHI:1571I1RE76GzOB0115518Fusarium_graminearum	unaffected_pathogenicity	83.2298	90.0621	161	281.567	112.436	1	985.603	22.3333	1501.31	307.333	336.599	329.333
DR_002896-RA	2	2.34586e-43	PHI:2032G4NGA7VTL1318829Magnaporthe_oryzae	unaffected_pathogenicity	28.3835	42.4303	491	161.384	NA	NA	NA	NA	NA	NA	NA	NA
DR_002920-RA	9	4.44581e-66	PHI:2553Q5AG40VPS45476Candida_albicans	loss_of_pathogenicity	50.8065	66.129	314	227.639	121.507	0.666667	44.7271	1.33333	18.8714	2.66667	22.1532	33.3333
DR_002916-RA	1	2.02936e-39	PHI:2058A7U5U4LHS1318829Magnaporthe_oryzae	reduced_virulence	26.4529	46.2926	495	154.451	328.063	3.33333	173.979	1.66667	32.1468	9	99.6704	240.333
DR_002931-RA	1	8.86139e-73	PHI:1974I1RQN6GzZC2895518Fusarium_graminearum	unaffected_pathogenicity	31.5369	47.505	473	245.358	NA	NA	NA	NA	NA	NA	53.6275	37.3333
DR_002930-RA	3	0	PHI:2167G4N1A3EXP5318829Magnaporthe_oryzae	reduced_virulence	54.1724	72.6277	721	820.461	112.436	1	NA	NA	NA	NA	10.387	20
DR_002922-RA	2	0	PHI:2077Q51WZ9Moatg9318829Magnaporthe_oryzae	loss_of_pathogenicity	47.2527	66.3736	888	832.017	NA	NA	NA	NA	14.1125	1.33333	6.7487	11.6667
DR_002926-RA	9	0	PHI:650Q156F5TPS140559Botrytis_cinerea	unaffected_pathogenicity	87.1739	92.3913	458	829.706	NA	NA	NA	NA	21.1539	3.33333	43.7031	36
DR_002924-RA	1	1.37643e-11	PHI:2563Q5AH74DPP35476Candida_albicans	reduced_virulence	30.7692	49.2308	121	61.2326	NA	NA	NA	NA	NA	NA	NA	NA
DR_002934-RA	240	0	PHI:545Q9HG08BMP140559Botrytis_cinerea	loss_of_pathogenicity	96.6197	99.7183	364	697.582	401.777	4.33333	442.379	9.66667	164.449	35.6667	52.0064	84.3333
DR_002921-RA	1	1.21805e-33	PHI:1600I1RZK5GzOB0415518Fusarium_graminearum	unaffected_pathogenicity	55.3398	68.932	103	116.701	185.974	2	162.331	3.66667	114.06	24	26.3	25
DR_002970-RA	5	6.7289e-85	PHI:1688I1RWZ1GzZC0035518Fusarium_graminearum	unaffected_pathogenicity	34.5936	54.4423	629	281.567	814.267	6	61.7138	0.666667	2.37945	0.666667	2.26185	3.33333
DR_002960-RA	2	1.14754e-144	PHI:361Q5AEW4KRE55476Candida_albicans	reduced_virulence	41.2238	58.7762	570	481.485	NA	NA	NA	NA	14.2767	4	8.34863	40.3333
DR_002953-RA	9	0	PHI:1233I1RUG2FGSG_078555518Fusarium_graminearum	lethal	66.7494	76.9231	387	548.51	NA	NA	NA	NA	5.97286	1.66667	14.8366	12
DR_002957-RA	1	2.88621e-153	PHI:799G4N7R4MGG_03530318829Magnaporthe_oryzae	reduced_virulence	48.2692	63.8462	502	479.945	NA	NA	NA	NA	7.18683	2	6.11767	21
DR_002965-RA	2	1.39054e-34	PHI:1637Q4IEV4GzWing0095518Fusarium_graminearum	lethal	32.3404	53.1915	248	134.42	NA	NA	NA	NA	NA	NA	0	5
DR_002971-RA	59	0	PHI:713Q2VLJ3PKS13_(ZEA2)5518Fusarium_graminearum	unaffected_pathogenicity	39.0909	59.434	2047	1078.16	NA	NA	NA	NA	NA	NA	2.2326	2.66667
DR_002959-RA	11	5.24341e-18	PHI:211C4YFX2CaTUP15476Candida_albicans	reduced_virulence	32.4503	48.7654	249	85.8853	233.943	1.66667	NA	NA	186.768	39.3333	66.1723	194.333
DR_002966-RA	17	0	PHI:2309Q9UW03BcatrB40559Botrytis_cinerea	reduced_virulence	56.8488	72.4627	1441	1582	NA	NA	NA	NA	NA	NA	NA	NA
DR_002972-RA	63	0	PHI:3387W7MT31FVEG_12523117187Fusarium_verticillioides	unaffected_pathogenicity	48.9614	64.3917	1282	936.791	NA	NA	NA	NA	NA	NA	0.662922	1.33333
DR_002977-RA	1	2.18006e-47	PHI:1528I1SAN0GzHOMEL0415518Fusarium_graminearum	unaffected_pathogenicity	35.1171	51.8395	297	182.57	NA	NA	NA	NA	NA	NA	6.55649	18.6667
DR_002981-RA	2	1.68061e-45	PHI:438Q6WP49BcBOT1_(CND5)40559Botrytis_cinerea	reduced_virulence	26.0215	45.5914	458	166.007	NA	NA	NA	NA	2.37945	0.666667	9.57221	5.33333
DR_002982-RA	6	3.53489e-15	PHI:1970I1RFB5GzZC2855518Fusarium_graminearum	unaffected_pathogenicity	60.9756	75.6098	474	76.2554	134.379	1.33333	NA	NA	NA	NA	15.6507	51.3333
DR_002979-RA	14	4.12794e-115	PHI:4879A0A0C4DHY2pg15507Fusarium_oxysporum	mixed outcome	54.8851	66.954	355	342.043	NA	NA	NA	NA	3.54494	1	4.12172	10.3333
DR_002973-RA	1	1.82843e-14	PHI:1087I1RKU0FGSG_045105518Fusarium_graminearum	unaffected_pathogenicity	29.3333	47.3333	143	70.4774	NA	NA	NA	NA	NA	NA	88.2892	49.3333
DR_002980-RA	2	6.61834e-38	PHI:2839Q8NJQ2RED15016Cochliobolus_heterostrophus	reduced_virulence	32.1429	52.2727	344	139.428	NA	NA	106.517	2	133.169	19	34.731	23.6667
DR_002986-RA	1	2.48718e-25	PHI:1652I1S219GzWing0245518Fusarium_graminearum	unaffected_pathogenicity	68.5714	77.1429	70	98.9821	NA	NA	NA	NA	NA	NA	122.078	81.6667
DR_013531-RA	1	0	PHI:5450H6ULV1gdh2474922Colletotrichum_gloeosporioides	mixed outcome	73.6125	84.518	1021	1536.55	NA	NA	33.5643	1	3.54494	1	25.8026	76
DR_002571-RA	2	2.08324e-59	PHI:438Q6WP49BcBOT1_(CND5)40559Botrytis_cinerea	reduced_virulence	29.9786	49.4647	460	204.912	NA	NA	NA	NA	NA	NA	NA	NA
DR_002567-RA	2	7.31127e-52	PHI:2570Q6FM61CYB25478Candida_glabrata	reduced_virulence	34.2541	53.8674	360	182.185	NA	NA	NA	NA	NA	NA	4.03608	3
DR_002570-RA	3	9.10369e-82	PHI:2148G4N4J57,8-LDS318829Magnaporthe_oryzae	unaffected_pathogenicity	38.1944	53.8991	433	285.034	NA	NA	NA	NA	14.0641	1.33333	0	10.6667
DR_002572-RA	2	3.6876e-75	PHI:222O59939PELB474922Colletotrichum_gloeosporioides	reduced_virulence	55.8233	70.2811	290	236.113	NA	NA	NA	NA	NA	NA	NA	NA
DR_002568-RA	2	2.11821e-99	PHI:1561I1R9W2GzOB0015518Fusarium_graminearum	unaffected_pathogenicity	70.2206	81.8493	291	295.434	NA	NA	67.0149	2	62.6356	9.66667	34.7886	17
DR_002579-RA	2	3.88227e-46	PHI:2145G4MXJ4MoSSADH318829Magnaporthe_oryzae	loss_of_pathogenicity	32.8313	48.7952	414	166.777	NA	NA	NA	NA	NA	NA	0	5
DR_002585-RA	2	2.81782e-88	PHI:1479I1RD01GzHMG0115518Fusarium_graminearum	unaffected_pathogenicity	46.9526	59.8194	556	309.686	NA	NA	NA	NA	NA	NA	5.68496	15
DR_002590-RA	2	1.14831e-56	PHI:2385I1RTN5MYT25518Fusarium_graminearum	reduced_virulence	65.2482	76.5957	129	185.652	NA	NA	NA	NA	NA	NA	NA	NA
DR_002583-RA	3	6.0566e-42	PHI:2968J9VQA5Hxs15207Cryptococcus_neoformans	reduced_virulence	29.3501	47.8846	494	156.377	NA	NA	NA	NA	86.3707	21.6667	68.6584	130
DR_002594-RA	49	0	PHI:1245I1RTL1FGSG_075205518Fusarium_graminearum	unaffected_pathogenicity	48.7943	62.695	678	561.992	NA	NA	NA	NA	24.7473	4.33333	4.51056	12.6667
DR_002584-RA	5	8.50516e-160	PHI:3600Q8TG07plb15478Candida_glabrata	unaffected_pathogenicity	46.1407	62.0926	577	476.478	409.486	4.33333	134.628	1.66667	70.2478	17	43.3644	90.6667
DR_002602-RA	17	2.16081e-54	PHI:2042Q3Y5V5ABC3318829Magnaporthe_oryzae	loss_of_pathogenicity	33.114	55.3746	558	206.453	NA	NA	NA	NA	NA	NA	NA	NA
DR_002607-RA	59	0	PHI:55Q92217PKS15016Cochliobolus_heterostrophus	reduced_virulence	47.9419	63.6804	1282	957.977	NA	NA	NA	NA	NA	NA	0.683629	7
DR_002604-RA	1	3.8713e-55	PHI:2710H8ZZ79mepB474922Colletotrichum_gloeosporioides	reduced_virulence	36.9565	53.3816	363	191.045	NA	NA	NA	NA	NA	NA	47.9595	53.6667
DR_002644-RA	1	6.72069e-129	PHI:4485Q5APU3Sac15476Candida_albicans	reduced_virulence	39.6256	55.5382	558	397.127	NA	NA	44.765	1.33333	36.6634	10.3333	18.3691	38.3333
DR_002615-RA	35	1.89777e-43	PHI:2309Q9UW03BcatrB40559Botrytis_cinerea	reduced_virulence	38.3459	61.0442	381	170.244	NA	NA	NA	NA	16.6562	4.66667	13.6811	32
DR_002633-RA	1	9.75737e-40	PHI:2101G4NCW8Vacuolar_calcium_ion_transporter318829Magnaporthe_oryzae	unaffected_pathogenicity	30.0797	49.004	460	148.673	NA	NA	NA	NA	NA	NA	0	6.66667
DR_002649-RA	2	2.45778e-93	PHI:2395I1RBM2GzSYN15518Fusarium_graminearum	reduced_virulence	52.5253	68.3502	293	283.493	NA	NA	NA	NA	NA	NA	10.1231	23.3333
DR_002613-RA	24	1.03337e-55	PHI:1773I1S409GzZC0885518Fusarium_graminearum	unaffected_pathogenicity	58.5366	73.1707	458	190.274	NA	NA	NA	NA	NA	NA	67.8884	36.3333
DR_002648-RA	2	0	PHI:1555I1RDG6GzMyb0195518Fusarium_graminearum	unaffected_pathogenicity	53.7255	73.5294	509	536.954	NA	NA	NA	NA	NA	NA	NA	NA
DR_002634-RA	1	8.89571e-19	PHI:2321Q4WR83SidI746128Aspergillus_fumigatus	reduced_virulence	22.2222	38.0952	516	87.8113	NA	NA	NA	NA	NA	NA	NA	NA
DR_002650-RA	5	3.25038e-32	PHI:68P0CY26SAP15476Candida_albicans	reduced_virulence	33.642	49.5177	359	126.716	NA	NA	NA	NA	NA	NA	7.70524	2.33333
DR_002628-RA	5	1.2466e-23	PHI:2321Q4WR83SidI746128Aspergillus_fumigatus	reduced_virulence	26.5455	42.7273	511	102.834	200.208	2.33333	184.808	4.33333	303.334	61.3333	14.0542	31.6667
DR_002640-RA	12	6.081e-77	PHI:2382Q6QIY0Upa25270Ustilago_maydis	unaffected_pathogenicity	43.7037	62.5926	294	245.743	NA	NA	NA	NA	NA	NA	15.0571	26.3333
DR_002643-RA	22	8.89129e-31	PHI:4736G4MYS1MoYpt7318829Magnaporthe_oryzae	loss_of_pathogenicity	38.7283	61.2717	193	119.783	254.525	2.33333	NA	NA	94.5213	16	33.2449	125.333
DR_002645-RA	7	8.77721e-26	PHI:1161A4ZGP3MgMfs11047171Zymoseptoria_tritici	chemistry_target:_sensitivity_to_chemical	27.4463	44.5652	453	108.997	NA	NA	NA	NA	NA	NA	4.31636	8
DR_012536-RA	1	1.31093e-96	PHI:1770I1RX79GzZC0855518Fusarium_graminearum	unaffected_pathogenicity	44.5013	59.5908	380	303.523	NA	NA	NA	NA	NA	NA	6.46108	9.33333
DR_012522-RA	1	5.58533e-76	PHI:384Q6RXX2SPE3-LYS95207Cryptococcus_neoformans	loss_of_pathogenicity	44.9477	59.2334	280	244.973	NA	NA	78.2914	2.33333	566.248	108.667	191.98	124
DR_011718-RA	3	1.08969e-58	PHI:5682G4N170FZC78318829Magnaporthe_oryzae	unaffected_pathogenicity	92.9825	94.7368	258	213.001	NA	NA	NA	NA	NA	NA	19.2075	26.3333
DR_011704-RA	2	3.98517e-150	PHI:2270Q0U6E8Mpd113684Parastagonospora_nodorum	unaffected_pathogenicity	60.2067	74.1602	383	432.565	NA	NA	NA	NA	NA	NA	63.5512	24.6667
DR_011716-RA	18	3.81555e-90	PHI:1061A0SXQ6MgRho3318829Magnaporthe_oryzae	loss_of_pathogenicity	81.0651	85.2071	165	269.24	112.436	1	NA	NA	30.653	3.33333	15.7489	14
DR_011699-RA	1	1.5382e-15	PHI:2644P0AA28thioredoxin_128901Salmonella_enterica	reduced_virulence	41.5584	66.2338	77	67.3958	NA	NA	201.643	3.66667	153.892	30	195.399	78
DR_011714-RA	1	4.40277e-13	PHI:2644P0AA28thioredoxin_128901Salmonella_enterica	reduced_virulence	31.5217	53.2609	75	61.6178	NA	NA	NA	NA	9.46933	2.66667	0	11
DR_011706-RA	1	5.36291e-56	PHI:1589I1RWH5GzOB0295518Fusarium_graminearum	unaffected_pathogenicity	49.5798	59.2437	238	178.333	NA	NA	NA	NA	4.71043	1.33333	20.7739	3.66667
DR_010252-RA	2	4.48552e-33	PHI:3914Q0V515Sdh113684Parastagonospora_nodorum	reduced_virulence	26.9663	44.7191	427	129.413	67.1896	0.666667	67.1285	2	40.4991	11.3333	3.76954	23.6667
DR_010229-RA	1	1.23251e-30	PHI:1629I1RAH2GzWing0015518Fusarium_graminearum	unaffected_pathogenicity	46.9027	67.2566	113	114.775	142.089	1.33333	145.344	4.33333	189.742	35	38.686	30.6667
DR_010261-RA	232	0	PHI:5430E9EWM2Mero-Ste7568076Metarhizium_robertsii	reduced_virulence	77.3779	86.6324	501	652.899	111.075	1.33333	134.591	1.66667	37.0511	10.3333	42.7676	88
DR_010258-RA	2	3.65442e-33	PHI:4509A7EZM9Ss-odc25180Sclerotinia_sclerotiorum	reduced_virulence	65.2174	76.087	92	118.627	NA	NA	NA	NA	NA	NA	NA	NA
DR_010257-RA	2	1.58617e-31	PHI:4509A7EZM9Ss-odc25180Sclerotinia_sclerotiorum	reduced_virulence	43.3735	53.6145	147	116.316	NA	NA	NA	NA	NA	NA	NA	NA
DR_010213-RA	2	1.95203e-112	PHI:121O42621PTH3318829Magnaporthe_oryzae	loss_of_pathogenicity	72.6457	84.7534	239	323.939	NA	NA	NA	NA	18.8902	5.33333	9.91844	17.6667
DR_010260-RA	1	0	PHI:1601Q4HYQ4GzOB0425518Fusarium_graminearum	unaffected_pathogenicity	65.2141	80.9633	1298	1637.47	NA	NA	72.9524	1	17.8701	5	13.0002	67.6667
DR_010253-RA	2	3.48218e-25	PHI:881G4MS58MGG_04556318829Magnaporthe_oryzae	reduced_virulence	37.5	50.5208	328	101.679	NA	NA	NA	NA	NA	NA	0	4.66667
DR_010263-RA	3	0	PHI:1552I1S0N5GzMyb0165518Fusarium_graminearum	unaffected_pathogenicity	81.6927	90.5244	1075	1726.84	NA	NA	61.7138	0.666667	21.3478	3.33333	21.0536	55
DR_010237-RA	6	0	PHI:4471Q4WTH5PtcB746128Aspergillus_fumigatus	loss_of_pathogenicity	72.6817	86.7168	395	602.053	NA	NA	NA	NA	NA	NA	37.9121	64.3333
DR_013404-RA	10	2.17388e-16	PHI:3866Q4JIM2IDH27334Penicillium_expansum	reduced_virulence	30.2583	45.5556	259	74.7146	120.146	1	33.5643	1	87.4799	14	41.7004	31
DR_013405-RA	4	7.37804e-25	PHI:2196G4NFS7MoRgs5318829Magnaporthe_oryzae	unaffected_pathogenicity	38.961	59.7938	145	108.612	NA	NA	67.0906	2	53.1663	7	26.3431	54.6667
DR_010843-RA	209	0	PHI:1274I1RME6FGSG_051355518Fusarium_graminearum	unaffected_pathogenicity	54.266	72.522	1571	1596.25	NA	NA	NA	NA	NA	NA	0	12.3333
DR_010852-RA	1	2.39986e-13	PHI:4557A0A095CJ15Ure6552467Cryptococcus_gattii	unaffected_pathogenicity	24.2718	44.6602	197	67.0106	NA	NA	NA	NA	23.4849	4	2.61598	7.33333
DR_010839-RA	27	0	PHI:1816I1RRS3GzZC1315518Fusarium_graminearum	unaffected_pathogenicity	64.8755	76.4089	749	911.368	231.221	2.33333	195.933	4.66667	209.844	40.3333	24.1336	131.667
DR_010855-RA	5	4.85918e-32	PHI:68P0CY26SAP15476Candida_albicans	reduced_virulence	31.4381	52.1739	311	123.25	NA	NA	NA	NA	NA	NA	49.5006	86
DR_010833-RA	2	1.63589e-170	PHI:2081G4N703Moatg15318829Magnaporthe_oryzae	loss_of_pathogenicity	51.6755	66.3139	621	503.827	NA	NA	156.992	2.33333	4.7589	1.33333	4.72307	13.6667
DR_010862-RA	3	5.17733e-68	PHI:1458Q4I7F9GzAra0065518Fusarium_graminearum	unaffected_pathogenicity	36.3208	54.9528	420	233.802	431.429	4.66667	520.337	14.3333	572.471	118.333	94.186	188.333
DR_010857-RA	254	0	PHI:2484B6VCT9Ste1140559Botrytis_cinerea	loss_of_pathogenicity	77.1875	86.4583	957	1404.81	NA	NA	NA	NA	NA	NA	9.70559	53.3333
DR_010851-RA	1	2.76213e-82	PHI:1408I1RXE9GzC2H0725518Fusarium_graminearum	unaffected_pathogenicity	36.4253	54.5249	375	261.922	NA	NA	NA	NA	8.44926	2.33333	6.57036	4.66667
DR_010842-RA	1	0	PHI:5234A4R5F6MoARG7318829Magnaporthe_oryzae	reduced_virulence	68.9727	83.0189	464	623.624	NA	NA	44.765	1.33333	26.2709	7.33333	30.6891	30
DR_010846-RA	4	1.1034e-15	PHI:5394J4UPL6mas5176275Beauveria_bassiana	loss_of_pathogenicity	56.338	73.2394	136	75.8702	1558.34	14	128.767	2.66667	127.796	20	38.8041	76.6667
DR_010840-RA	11	2.65831e-157	PHI:267Q9UW87MLT15476Candida_albicans	reduced_virulence	33.3333	60.6061	1155	523.857	NA	NA	NA	NA	10.7318	3	4.57295	22.6667
DR_010834-RA	3	2.3358e-30	PHI:2322Q4WF54SidH746128Aspergillus_fumigatus	reduced_virulence	30	50.4	265	117.087	NA	NA	NA	NA	34.2651	7	21.8621	35.6667
DR_003000-RA	59	0	PHI:713Q2VLJ3PKS13_(ZEA2)5518Fusarium_graminearum	unaffected_pathogenicity	39.0909	59.434	2047	1124.38	NA	NA	NA	NA	NA	NA	0.747421	6.66667
DR_003011-RA	11	4.17649e-18	PHI:211C4YFX2CaTUP15476Candida_albicans	reduced_virulence	30.8824	48.7654	261	86.2705	NA	NA	95.2023	1.66667	185.796	39	104.483	222.667
DR_003004-RA	24	0	PHI:2309Q9UW03BcatrB40559Botrytis_cinerea	reduced_virulence	57.4166	73.0305	1465	1602.8	166.754	1	NA	NA	NA	NA	0	8.33333
DR_003010-RA	2	9.96508e-75	PHI:361Q5AEW4KRE55476Candida_albicans	reduced_virulence	32.4903	52.3346	549	271.937	NA	NA	33.5264	1	29.9128	8.33333	2.18345	25.3333
DR_003001-RA	5	2.62164e-82	PHI:1688I1RWZ1GzZC0035518Fusarium_graminearum	unaffected_pathogenicity	36.1472	56.4935	457	270.011	NA	NA	NA	NA	2.37945	0.666667	5.83073	16
DR_003017-RA	8	0	PHI:1233I1RUG2FGSG_078555518Fusarium_graminearum	lethal	66.2531	76.9231	387	546.199	NA	NA	NA	NA	NA	NA	21.0256	9.33333
DR_003013-RA	1	0	PHI:799G4N7R4MGG_03530318829Magnaporthe_oryzae	reduced_virulence	48.0061	63.0368	648	568.155	NA	NA	NA	NA	11.8973	3.33333	10.5887	44.3333
DR_002999-RA	51	0	PHI:3387W7MT31FVEG_12523117187Fusarium_verticillioides	unaffected_pathogenicity	49.1443	66.2592	2214	931.398	NA	NA	NA	NA	NA	NA	0.602283	18.6667
DR_003005-RA	2	5.73766e-38	PHI:1637Q4IEV4GzWing0095518Fusarium_graminearum	lethal	30.5085	51.4085	243	144.821	NA	NA	NA	NA	NA	NA	5.23195	7.66667
DR_003048-RA	2	0	PHI:2077Q51WZ9Moatg9318829Magnaporthe_oryzae	loss_of_pathogenicity	43.0449	59.6933	884	700.279	165.393	1.33333	NA	NA	7.13835	2	4.50316	21.3333
DR_003044-RA	9	0	PHI:650Q156F5TPS140559Botrytis_cinerea	unaffected_pathogenicity	85.4369	91.9255	513	869.766	NA	NA	44.6892	1.33333	50.8728	11.6667	48.4851	73.6667
DR_003049-RA	1	2.71753e-33	PHI:1600I1RZK5GzOB0415518Fusarium_graminearum	unaffected_pathogenicity	55.3398	68.932	103	116.316	NA	NA	246.931	2.66667	54.6414	10	49.3821	21.6667
DR_003046-RA	1	9.28077e-16	PHI:2563Q5AH74DPP35476Candida_albicans	reduced_virulence	27.7344	47.2656	232	75.0998	NA	NA	NA	NA	NA	NA	NA	NA
DR_003036-RA	240	0	PHI:545Q9HG08BMP140559Botrytis_cinerea	loss_of_pathogenicity	96.6197	99.7183	364	697.582	307.481	2.66667	263.251	6.66667	161.079	32	20.7185	82.6667
DR_003050-RA	9	3.5286e-66	PHI:2553Q5AG40VPS45476Candida_albicans	loss_of_pathogenicity	51.2097	66.129	307	228.024	89.1325	1	NA	NA	14.2095	1.33333	6.47229	27.3333
DR_003040-RA	2	0	PHI:2167G4N1A3EXP5318829Magnaporthe_oryzae	reduced_virulence	53.2847	72.9927	914	956.822	NA	NA	NA	NA	20.3465	5.66667	10.447	46.6667
DR_003039-RA	4	5.57336e-160	PHI:1974I1RQN6GzZC2895518Fusarium_graminearum	unaffected_pathogenicity	44.4853	62.5	516	476.863	NA	NA	NA	NA	NA	NA	32.2338	45
DR_003065-RA	1	5.52467e-20	PHI:4908Q5AG64GYP85476Candida_albicans	unaffected_pathogenicity	24.0793	41.6431	353	90.1225	NA	NA	44.6892	1.33333	22.4351	6.33333	37.8997	27
DR_003067-RA	1	8.65788e-98	PHI:1571I1RE76GzOB0115518Fusarium_graminearum	unaffected_pathogenicity	83.2298	90.0621	161	281.567	816.532	7.33333	806.096	19.3333	1396.33	264.667	334.625	291.333
DR_003073-RA	2	1.11926e-42	PHI:541Q5XTQ4LIP140559Botrytis_cinerea	unaffected_pathogenicity	29.0076	41.6031	489	159.844	NA	NA	NA	NA	2.37945	0.666667	5.20566	3.66667
DR_003054-RA	1	1.97934e-38	PHI:2058A7U5U4LHS1318829Magnaporthe_oryzae	reduced_virulence	27.957	49.1935	369	151.369	476.676	5	33.5643	1	133.338	29.3333	158.66	278
DR_003059-RA	9	0	PHI:343Q6B971CPRGS-15116Cryphonectria_parasitica	loss_of_pathogenicity	69.1318	82.6367	573	659.448	NA	NA	NA	NA	NA	NA	46.3518	84.6667
DR_003072-RA	6	3.48654e-19	PHI:2535E9QY26ERG11B746128Aspergillus_fumigatus	mixed outcome	28.0423	48.1481	382	88.5817	NA	NA	NA	NA	46.0655	10.3333	26.0032	45
DR_003110-RA	4	8.46922e-33	PHI:2008G4MS03HST1318829Magnaporthe_oryzae	unaffected_pathogenicity	42.7586	64.1379	145	127.872	NA	NA	NA	NA	4.7589	1.33333	15.0498	11.6667
DR_003107-RA	2	9.80178e-19	PHI:4689Q8Y9V5pgdA1639Listeria_monocytogenes	reduced_virulence	33.3333	48.9247	180	83.9593	NA	NA	NA	NA	5.97286	1.66667	10.0902	11.6667
DR_003104-RA	7	1.15415e-84	PHI:3381W7N2B4FVEG_12533117187Fusarium_verticillioides	unaffected_pathogenicity	41.1255	58.2251	464	278.485	510.411	4.33333	NA	NA	NA	NA	0	5.66667
DR_003106-RA	2	4.59099e-155	PHI:1662I1REJ1GzCCHC0025518Fusarium_graminearum	unaffected_pathogenicity	50.9554	68.5775	471	483.411	NA	NA	NA	NA	NA	NA	1.57916	1
DR_003098-RA	1	8.19847e-11	PHI:204Q9HFT8CaCDC355476Candida_albicans	loss_of_pathogenicity	38.7387	55.8559	107	62.7734	NA	NA	NA	NA	15.278	1.66667	2.85117	12
DR_003111-RA	9	2.017e-125	PHI:552Q96WM9BcLCC240559Botrytis_cinerea	unaffected_pathogenicity	39.4834	55.9041	561	383.259	307.481	2.66667	201.757	3.66667	2.37945	0.666667	18.3737	5
DR_003115-RA	16	0	PHI:1235I1RWQ2FGSG_087315518Fusarium_graminearum	lethal	89.1247	92.0424	369	672.159	NA	NA	NA	NA	NA	NA	42.3513	95.6667
DR_003092-RA	5	4.26636e-14	PHI:3883R4TJS0XopQ347Xanthomonas_oryzae	effector_(plant_avirulence_determinant)	25.9868	41.4847	292	72.4034	NA	NA	NA	NA	NA	NA	0	1.66667
DR_003102-RA	1	1.95559e-71	PHI:1338I1S8Y4GzbZIP0205518Fusarium_graminearum	unaffected_pathogenicity	51.746	65.0794	307	224.172	NA	NA	NA	NA	11.8003	3.33333	2.5171	6.66667
DR_003114-RA	1	5.51299e-33	PHI:5353I1RIS2Famfs1282267Fusarium_asiaticum	reduced_virulence	33.1839	53.3632	219	129.413	NA	NA	NA	NA	12.8986	1	1.57276	1.66667
DR_003097-RA	4	5.8734e-21	PHI:3378G9JLA8Plegl1285811Pyrenochaeta_lycopersici	unaffected_pathogenicity	35.533	50.2825	194	87.8113	NA	NA	NA	NA	NA	NA	NA	NA
DR_011828-RA	1	2.38115e-39	PHI:1616I1RE55GzssDB0015518Fusarium_graminearum	unaffected_pathogenicity	28.4987	49.8728	381	154.066	NA	NA	NA	NA	NA	NA	0	4.66667
DR_011830-RA	1	1.55126e-11	PHI:1228I1RR00FGSG_065025518Fusarium_graminearum	lethal	23.8494	43.9331	223	63.5438	NA	NA	NA	NA	8.30384	2.33333	14.9054	20.6667
DR_011837-RA	7	2.09741e-27	PHI:60Q00357TOXA5017Cochliobolus_carbonum	lethal	30.6667	49.8328	375	113.235	NA	NA	NA	NA	2.37945	0.666667	12.1874	6
DR_011822-RA	5	8.78015e-20	PHI:4903C4YN44Fdh35476Candida_albicans	mixed outcome	30.8458	47.2637	238	88.5817	NA	NA	NA	NA	NA	NA	18.992	12.3333
DR_011841-RA	1	0	PHI:2138G4NCF7SGA1318829Magnaporthe_oryzae	mixed outcome	49.1284	61.0143	618	565.074	NA	NA	NA	NA	11.7815	0.666667	NA	NA
DR_011788-RA	2	1.75963e-116	PHI:3863I1RTA6FgGAL835518Fusarium_graminearum	reduced_virulence	54.8571	66.5714	435	352.829	NA	NA	NA	NA	30.8172	6	0	15.3333
DR_011792-RA	1	7.26757e-85	PHI:4045Q5AAI8Nap15476Candida_albicans	reduced_virulence	51.3846	67.3846	325	266.544	363.16	2.33333	218.448	5.33333	307.044	65	210.38	221.667
DR_011802-RA	29	6.99001e-102	PHI:317Q8J2P6RHBA746128Aspergillus_fumigatus	reduced_virulence	72.7273	88.2353	201	293.893	NA	NA	NA	NA	NA	NA	27.0634	8
DR_011793-RA	7	1.15768e-143	PHI:1648I1RWP1GzWing0205518Fusarium_graminearum	reduced_virulence	40.6077	57.0442	705	489.189	NA	NA	179.318	3	38.9756	8.33333	17.7048	78
DR_011807-RA	3	0	PHI:3983I1RFM9FGSG_02509.3_(Sc_gpi7)5518Fusarium_graminearum	reduced_virulence	48.1928	62.5301	759	692.96	NA	NA	NA	NA	12.0427	3.33333	0	10.3333
DR_011815-RA	1	3.13436e-90	PHI:1388I1RT91GzC2H0515518Fusarium_graminearum	unaffected_pathogenicity	69.2708	83.3333	192	269.626	NA	NA	NA	NA	NA	NA	0	3.66667
DR_011794-RA	1	1.4006e-59	PHI:4925Q8TG40Hbr15476Candida_albicans	reduced_virulence	51.6667	73.3333	180	187.578	NA	NA	NA	NA	NA	NA	0	5.66667
DR_011789-RA	213	1.38417e-176	PHI:1492Q4I5U9GzHMG0245518Fusarium_graminearum	unaffected_pathogenicity	68.3333	82.5	360	513.842	NA	NA	NA	NA	NA	NA	45.7275	49.6667
DR_011797-RA	3	9.80582e-23	PHI:4819A0A097IB07AS87_0405034085Riemerella_anatipestifer	reduced_virulence	29.5203	44.2804	316	95.5153	311.283	3.66667	285.387	7.33333	283.472	69.3333	113.063	88.6667
DR_011812-RA	14	3.43869e-56	PHI:1433I1S8E5GzC2H1025518Fusarium_graminearum	unaffected_pathogenicity	49.0991	60.4167	221	191.43	NA	NA	NA	NA	NA	NA	13.2685	35
DR_011791-RA	4	2.75464e-76	PHI:2100G4NI28Spf1318829Magnaporthe_oryzae	mixed outcome	32.6633	49.7487	693	277.33	439.138	4.66667	324.813	7.33333	367.154	74	9.19375	87
DR_011783-RA	7	3.51807e-110	PHI:2109G4MNE6CNB318829Magnaporthe_oryzae	mixed outcome	89.6552	95.4023	174	313.923	NA	NA	NA	NA	14.3737	4	22.0723	13
DR_013622-RA	3	9.22448e-117	PHI:2411A7F946Ss-ggt15180Sclerotinia_sclerotiorum	reduced_virulence	61.9565	73.913	528	358.992	NA	NA	NA	NA	NA	NA	0	2.33333
DR_013203-RA	1	0	PHI:2961C5BAT0gcvP67780Edwardsiella_ictaluri	reduced_virulence	52.7551	67.8571	945	974.541	NA	NA	NA	NA	22.2225	3.66667	34.6915	126.667
DR_013207-RA	5	7.60081e-22	PHI:2821Q5ALP9SNF25476Candida_albicans	reduced_virulence	35.5072	60.8696	325	100.523	NA	NA	NA	NA	NA	NA	6.06988	30
DR_013193-RA	47	1.40109e-23	PHI:1180I1RS32(Sc_Sat4)5518Fusarium_graminearum	reduced_virulence	40	56.3636	176	100.908	NA	NA	NA	NA	NA	NA	NA	NA
DR_013194-RA	13	2.31806e-95	PHI:1164I1RX94SSK15518Fusarium_graminearum	reduced_virulence	80.5263	88.4211	189	313.923	NA	NA	NA	NA	NA	NA	8.6088	4.66667
DR_013662-RA	1	4.02323e-47	PHI:491Q59ZY7YVH15476Candida_albicans	reduced_virulence	33.2335	52.994	318	163.31	NA	NA	NA	NA	7.13835	2	12.8068	11.6667
DR_013661-RA	2	5.9598e-139	PHI:5190G4MXC5MoPRX1318829Magnaporthe_oryzae	reduced_virulence	80.8036	91.5179	224	390.963	NA	NA	123.428	1.33333	28.2923	5.33333	77.9633	39
DR_013657-RA	1	9.04032e-129	PHI:1096I1RSE4FGSG_070625518Fusarium_graminearum	unaffected_pathogenicity	55.9322	69.2494	398	380.178	NA	NA	NA	NA	NA	NA	21.532	9.33333
DR_006176-RA	2	5.38473e-57	PHI:2510Q6PWQ1msdS/AfmsdC746128Aspergillus_fumigatus	unaffected_pathogenicity	30.4428	45.5357	491	200.29	NA	NA	NA	NA	18.823	2.66667	15.1599	32.3333
DR_006173-RA	2	1.78475e-21	PHI:3415T2BNJ5Fre25207Cryptococcus_neoformans	reduced_virulence	25.2101	38.914	345	97.4413	NA	NA	NA	NA	3.54494	1	30.4107	61
DR_006175-RA	12	2.48685e-105	PHI:2108Q9UWF0CAM318829Magnaporthe_oryzae	mixed outcome	100	100	149	299.286	436.698	3.33333	582.309	12.6667	855.104	158	337.63	183
DR_006218-RA	2	2.88481e-21	PHI:2060G4N5E4MgLig4318829Magnaporthe_oryzae	unaffected_pathogenicity	25.3676	41.5441	463	97.4413	NA	NA	NA	NA	NA	NA	8.44505	29.6667
DR_006200-RA	1	6.16751e-161	PHI:1585I1RS43GzOB0255518Fusarium_graminearum	unaffected_pathogenicity	59.1029	72.0317	379	461.455	NA	NA	NA	NA	NA	NA	20.666	46.6667
DR_006196-RA	1	6.85508e-77	PHI:2403A9QUB2CSN1169388Fusarium_solani	mixed outcome	49.2308	67.3077	248	238.424	NA	NA	NA	NA	NA	NA	NA	NA
DR_006217-RA	4	0	PHI:1595I1RX22GzOB0355518Fusarium_graminearum	unaffected_pathogenicity	56.1404	69.1228	549	546.199	NA	NA	84.1532	1.33333	15.3265	1.66667	67.6781	78
DR_006187-RA	1	1.6117e-93	PHI:58Q00455SCD15462Colletotrichum_lagenarium	reduced_virulence	71.0059	86.9822	169	273.478	NA	NA	549.457	9.33333	NA	NA	NA	NA
DR_006197-RA	2	7.37891e-58	PHI:1656I1RFN9GzYL5518Fusarium_graminearum	lethal	53.4653	77.2277	337	207.994	NA	NA	NA	NA	13.2082	3.66667	15.8312	43.6667
DR_006220-RA	28	1.23189e-137	PHI:2052G4NC11Cdc42318829Magnaporthe_oryzae	reduced_virulence	95.3368	96.9072	196	385.185	165.393	1.33333	224.083	4.33333	114.06	24	61.8441	49.6667
DR_006211-RA	1	0	PHI:1441I1RFP4GzDDT5518Fusarium_graminearum	reduced_virulence	49.8504	64.8056	958	851.277	NA	NA	NA	NA	NA	NA	7.52853	17
DR_006224-RA	3	4.08166e-168	PHI:3458K9GB51PdGcs136651Penicillium_digitatum	reduced_virulence	52.549	64.5098	499	490.345	NA	NA	61.7138	0.666667	33.0324	4	15.3989	17.6667
DR_011297-RA	2	6.75691e-22	PHI:3459Q4QFI1NTPDase15664Leishmania_major	reduced_virulence	28.9116	45.5782	259	96.6709	NA	NA	NA	NA	7.13835	2	40.8918	45.3333
DR_011287-RA	1	1.31095e-72	PHI:891G4MVB6MGG_01748318829Magnaporthe_oryzae	reduced_virulence	40.2381	54.2857	408	255.373	NA	NA	NA	NA	3.59341	1	32.4257	72.3333
DR_011286-RA	2	1.65197e-36	PHI:541Q5XTQ4LIP140559Botrytis_cinerea	unaffected_pathogenicity	44.7059	55.6863	244	139.813	NA	NA	NA	NA	NA	NA	NA	NA
DR_011293-RA	1	6.00987e-67	PHI:1577I1RK79GzOB0175518Fusarium_graminearum	unaffected_pathogenicity	65.7534	80.137	145	201.83	NA	NA	NA	NA	23.9884	6.66667	27.8808	39.3333
DR_011301-RA	1	2.17542e-30	PHI:1679I1RW03GzMIZ0015518Fusarium_graminearum	unaffected_pathogenicity	27.6056	44.2254	314	119.398	NA	NA	NA	NA	NA	NA	0	3
DR_012002-RA	4	4.96808e-37	PHI:244Q8J286CLAP1290576Colletotrichum_lindemuthianum	loss_of_pathogenicity	38.9831	58.7571	664	149.058	NA	NA	NA	NA	NA	NA	0	4
DR_011997-RA	2	0	PHI:1594V6RRH2GzOB0345518Fusarium_graminearum	unaffected_pathogenicity	76.7974	85.9477	610	950.273	NA	NA	145.382	4.33333	159.792	42	55.5788	85.3333
DR_012004-RA	68	0	PHI:719I1RUB2GzFUS15518Fusarium_graminearum	unaffected_pathogenicity	40.4885	58.807	2083	1455.66	NA	NA	NA	NA	NA	NA	2.19683	16
DR_012003-RA	44	0	PHI:719I1RUB2GzFUS15518Fusarium_graminearum	unaffected_pathogenicity	47.049	65.2004	1784	1617.05	NA	NA	NA	NA	NA	NA	NA	NA
DR_011998-RA	1	4.02358e-129	PHI:503P40086COX154932Saccharomyces_cerevisiae	reduced_virulence	52.6992	69.1517	379	385.956	NA	NA	84.1532	1.33333	NA	NA	3.17769	18.6667
DR_012012-RA	1	4.60848e-84	PHI:4640J9VN27VPS275207Cryptococcus_neoformans	loss_of_pathogenicity	37.3894	52.8761	411	283.108	NA	NA	NA	NA	11.7815	0.666667	15.8345	19
DR_012010-RA	1	2.00332e-28	PHI:2058A7U5U4LHS1318829Magnaporthe_oryzae	reduced_virulence	26.1614	44.4988	407	119.783	542.504	6	688.643	17	552.294	123	75.7837	258.333
DR_009847-RA	5	1.51486e-88	PHI:2097G4NGP6Neo1318829Magnaporthe_oryzae	loss_of_pathogenicity	43.3333	65	882	314.309	NA	NA	NA	NA	NA	NA	9.29854	32.3333
DR_009826-RA	4	1.69767e-52	PHI:5394J4UPL6mas5176275Beauveria_bassiana	loss_of_pathogenicity	48.4848	69.8413	292	182.185	1399.58	11	224.12	4.33333	316.115	59.3333	91.4285	178
DR_009848-RA	1	1.97275e-16	PHI:1657I1RF25GzCCCH0015518Fusarium_graminearum	unaffected_pathogenicity	25.2101	41.1765	348	83.5741	NA	NA	NA	NA	NA	NA	0.778502	15.3333
DR_009815-RA	250	0	PHI:1181I1RNY7(Sc_Kic1)5518Fusarium_graminearum	reduced_virulence	63.7405	77.8626	659	743.421	NA	NA	NA	NA	NA	NA	23.1103	29.3333
DR_009852-RA	1	2.6736e-62	PHI:1590I1RWI5GzOB0305518Fusarium_graminearum	lethal	83.3333	95.3704	108	190.66	NA	NA	72.9146	1	29.6032	5.66667	195.624	125.333
DR_009861-RA	1	1.61916e-24	PHI:3028A5CVB7Vatr228447Clavibacter_michiganensis	reduced_virulence	24.1379	40	374	103.219	NA	NA	NA	NA	NA	NA	10.1341	9.66667
DR_009843-RA	5	5.44199e-68	PHI:4514W7LTW0Fvmcm1117187Fusarium_verticillioides	reduced_virulence	70.0893	79.0179	224	209.92	NA	NA	84.1532	1.33333	8.30384	2.33333	2.98825	7.33333
DR_009850-RA	5	2.76242e-40	PHI:2256Q0UA24Xdh113684Parastagonospora_nodorum	unaffected_pathogenicity	31.7003	46.6859	331	145.976	NA	NA	140.005	3	NA	NA	NA	NA
DR_009830-RA	2	2.5971e-119	PHI:413Q5GFD3MPD113684Parastagonospora_nodorum	unaffected_pathogenicity	47.9893	67.2922	369	354.755	248.177	2	22.3635	0.666667	NA	NA	4.16592	8
DR_009818-RA	5	1.73165e-106	PHI:544Q9P8L8BCMFS140559Botrytis_cinerea	unaffected_pathogenicity	56.305	68.3284	354	327.791	NA	NA	NA	NA	NA	NA	0	2
DR_009827-RA	15	0	PHI:5592G4MUB7FZC3318829Magnaporthe_oryzae	unaffected_pathogenicity	49.9283	64.5624	644	636.721	NA	NA	NA	NA	NA	NA	NA	NA
DR_009819-RA	6	1.80288e-44	PHI:4917J5JYY9BbbqrA176275Beauveria_bassiana	mixed outcome	68.2171	82.3077	130	147.902	NA	NA	NA	NA	16.5404	2	0	2.66667
DR_005288-RA	16	9.5604e-54	PHI:2042Q3Y5V5ABC3318829Magnaporthe_oryzae	loss_of_pathogenicity	31.9218	56.3518	622	204.527	NA	NA	NA	NA	NA	NA	0	10
DR_005297-RA	9	1.66951e-85	PHI:2342Q0E7H7BeNEP2278938Botrytis_elliptica	unaffected_pathogenicity	54.2601	72.6457	244	256.144	NA	NA	NA	NA	NA	NA	NA	NA
DR_005319-RA	4	6.56985e-106	PHI:1071Q705V7Gas15270Ustilago_maydis	loss_of_pathogenicity	42.5481	60.0962	545	353.984	NA	NA	NA	NA	28.5049	8	39.1133	53
DR_005313-RA	1	0	PHI:1375I1RPA0GzC2H0385518Fusarium_graminearum	unaffected_pathogenicity	62.6984	79.5635	501	644.04	NA	NA	22.3635	0.666667	8.30384	2.33333	15.5389	19.6667
DR_005305-RA	4	1.16527e-13	PHI:2506G3F820Amr129001Alternaria_brassicicola	increased_virulence_(hypervirulence)	27.5	44.4954	231	72.4034	NA	NA	NA	NA	NA	NA	5.88594	7.33333
DR_005316-RA	1	1.44277e-51	PHI:1640I1RPI0GzWing0125518Fusarium_graminearum	unaffected_pathogenicity	33.5859	48.2323	364	179.489	NA	NA	NA	NA	NA	NA	5.39545	3
DR_005307-RA	12	0	PHI:2361Q0H744cna15180Sclerotinia_sclerotiorum	reduced_virulence	93.5167	96.6601	560	1008.05	142.089	1.33333	173.607	4	131.823	34.3333	50.568	85.3333
DR_005298-RA	1	1.63457e-14	PHI:1096I1RSE4FGSG_070625518Fusarium_graminearum	unaffected_pathogenicity	25.6809	42.0233	255	74.3294	NA	NA	NA	NA	4.71043	1.33333	1.56642	9.33333
DR_005312-RA	3	1.47804e-88	PHI:423Q58Z64VAD15207Cryptococcus_neoformans	reduced_virulence	41.0188	58.445	428	281.567	NA	NA	106.441	2	88.8096	17	26.9807	54.3333
DR_005318-RA	1	5.10784e-30	PHI:3945Q4UUL4XC_2203339Xanthomonas_campestris	reduced_virulence	42.1429	55	140	106.301	NA	NA	789.738	15.3333	1222.84	232.667	396.32	203.667
DR_005320-RA	2	1.18302e-23	PHI:4194V5XZS6AKT75599Alternaria_alternata	mixed outcome	45.8015	56.4885	144	97.4413	188.697	1.33333	106.517	2	82.7882	15.3333	36.0607	22.6667
DR_005300-RA	1	4.57421e-12	PHI:2452I1S2N6FAED15518Fusarium_graminearum	unaffected_pathogenicity	28.125	42.1875	170	62.7734	NA	NA	NA	NA	NA	NA	NA	NA
DR_005347-RA	10	0	PHI:3801J9VQQ3Pmc15207Cryptococcus_neoformans	reduced_virulence	51.3109	65.4494	1092	837.025	NA	NA	117.566	2.33333	63.0422	12.3333	38.0648	74.6667
DR_005355-RA	3	4.20484e-23	PHI:131O93842TRI125514Fusarium_sporotrichioides	unaffected_pathogenicity	30.303	48.2517	373	100.138	120.146	1	NA	NA	NA	NA	NA	NA
DR_005348-RA	2	3.36428e-21	PHI:1771I1RX74GzZC0865518Fusarium_graminearum	unaffected_pathogenicity	53.2609	65.2174	79	92.8189	NA	NA	NA	NA	3.59341	1	40.5142	66
DR_005326-RA	6	9.68911e-60	PHI:2269Q32WF7Mdh113684Parastagonospora_nodorum	unaffected_pathogenicity	51.6484	66.4835	171	191.045	NA	NA	44.7271	1.33333	89.7437	12	123.677	51.3333
DR_012145-RA	1	0	PHI:1666I1RX47GzCCHC0065518Fusarium_graminearum	unaffected_pathogenicity	63.0769	79.1209	443	523.472	NA	NA	33.5264	1	21.2994	3.33333	9.89738	14.3333
DR_012133-RA	1	5.29766e-151	PHI:2558Q59P00DUR315476Candida_albicans	reduced_virulence	45.2128	62.9433	519	446.817	NA	NA	NA	NA	4.7589	1.33333	20.2681	63.3333
DR_012144-RA	1	0	PHI:893G4NL37MGG_02986318829Magnaporthe_oryzae	reduced_virulence	54.3609	67.91	1723	1785.39	NA	NA	NA	NA	15.3265	1.66667	0.576725	30.3333
DR_013489-RA	2	0	PHI:1246I1RYQ5FGSG_095135518Fusarium_graminearum	unaffected_pathogenicity	58.4	71.9	931	1024.23	NA	NA	NA	NA	NA	NA	11.3304	24
DR_013485-RA	6	0	PHI:1790I1RVT7GzZC1055518Fusarium_graminearum	lethal	43.2471	60.6322	673	546.969	166.754	1	NA	NA	9.56628	2.66667	9.96083	14.6667
DR_013488-RA	1	2.64986e-15	PHI:157Q9Y885TOXF5017Cochliobolus_carbonum	loss_of_pathogenicity	26.7045	48.2955	173	73.9442	NA	NA	NA	NA	76.8826	16.3333	42.6646	42
DR_012325-RA	2	7.5277e-29	PHI:2101G4NCW8Vacuolar_calcium_ion_transporter318829Magnaporthe_oryzae	unaffected_pathogenicity	56.4516	74.1935	132	119.398	NA	NA	33.5643	1	NA	NA	6.23694	13
DR_012326-RA	167	0	PHI:2113G4MWY5Kin4318829Magnaporthe_oryzae	mixed outcome	75.9398	85.9649	723	687.952	NA	NA	NA	NA	NA	NA	7.80492	23
DR_011942-RA	4	1.18146e-37	PHI:213Q9P8W9CPA15207Cryptococcus_neoformans	reduced_virulence	52.2388	67.1642	179	136.346	112.436	1	NA	NA	68.5975	16.6667	2.50224	22
DR_011958-RA	52	5.54278e-25	PHI:4475G4MUR7MoTup1318829Magnaporthe_oryzae	loss_of_pathogenicity	33.121	51.8248	362	106.686	NA	NA	NA	NA	4.80738	1.33333	10.0343	17.3333
DR_011949-RA	2	0	PHI:4727A0A0D2XWJ8gdb15507Fusarium_oxysporum	mixed outcome	69.1523	82.4134	1563	2253.02	NA	NA	NA	NA	NA	NA	7.96866	26
DR_011960-RA	1	8.31011e-27	PHI:184Q9HFZ2RBT45476Candida_albicans	reduced_virulence	41.8919	53.3784	146	104.76	NA	NA	NA	NA	NA	NA	NA	NA
DR_011954-RA	1	2.07614e-115	PHI:157Q9Y885TOXF5017Cochliobolus_carbonum	loss_of_pathogenicity	48.0447	64.2458	351	342.043	NA	NA	44.765	1.33333	168.004	31.3333	61.1484	73
DR_011941-RA	1	4.19261e-125	PHI:5678G4MPH6FZC74318829Magnaporthe_oryzae	unaffected_pathogenicity	43.8849	58.0935	547	389.808	NA	NA	NA	NA	19.0356	5.33333	12.4947	18
DR_011945-RA	2	2.5332e-49	PHI:5186G4MZ98MoAPX2318829Magnaporthe_oryzae	reduced_virulence	36.965	52.9183	496	180.259	NA	NA	NA	NA	NA	NA	NA	NA
DR_013599-RA	1	5.23102e-13	PHI:1458Q4I7F9GzAra0065518Fusarium_graminearum	unaffected_pathogenicity	27.5229	47.2477	173	69.707	NA	NA	NA	NA	NA	NA	7.43488	9.33333
DR_013597-RA	1	0	PHI:2551Q4WZG4NOC3746128Aspergillus_fumigatus	lethal	52.0803	69.5839	690	589.341	NA	NA	NA	NA	31.8185	3.66667	28.9042	30.6667
DR_006024-RA	1	3.18269e-36	PHI:1653I1S2A0GzWing0265518Fusarium_graminearum	unaffected_pathogenicity	60	78.3333	119	126.716	NA	NA	NA	NA	NA	NA	10.7165	7
DR_006020-RA	1	3.29528e-119	PHI:4492G4NC32RanBP318829Magnaporthe_oryzae	loss_of_pathogenicity	40.2477	57.1207	619	372.859	NA	NA	22.3635	0.666667	NA	NA	0	2
DR_006011-RA	2	3.66999e-67	PHI:1048A0ST45CTB729003Cercospora_nicotianae	reduced_virulence	34.9765	50.939	424	221.09	NA	NA	NA	NA	3.54494	1	19.327	11
DR_006008-RA	26	1.05411e-129	PHI:3835V6QUU6Fgrho45518Fusarium_graminearum	reduced_virulence	77.3913	85.2174	230	371.318	NA	NA	NA	NA	61.3919	12	3.59697	31.3333
DR_006013-RA	1	2.95118e-95	PHI:3936A7EB00Ss-caf15180Sclerotinia_sclerotiorum	loss_of_pathogenicity	72.3404	82.9787	178	278.87	NA	NA	67.1285	2	42.8411	6.66667	7.12793	11.3333
DR_006005-RA	3	3.26631e-14	PHI:277Q6WP53BCP140559Botrytis_cinerea	reduced_virulence	46.3768	62.3188	95	64.3142	NA	NA	NA	NA	NA	NA	NA	NA
DR_006043-RA	1	3.68562e-70	PHI:5366G4N6P2MoSyn8318829Magnaporthe_oryzae	reduced_virulence	47.6868	62.9893	258	219.55	NA	NA	NA	NA	NA	NA	0	3.33333
DR_006035-RA	2	0	PHI:2386I1S7N4ACL15518Fusarium_graminearum	loss_of_pathogenicity	87.7751	94.621	409	726.087	NA	NA	22.3635	0.666667	93.5278	26.3333	71.9586	179.667
DR_006030-RA	1	0	PHI:2355I1S1X8AMT45518Fusarium_graminearum	reduced_virulence	51.6209	66.2095	768	712.99	NA	NA	84.0395	1.33333	7.08988	2	9.52138	42
DR_006038-RA	2	3.03992e-41	PHI:2538Q4WXL8AUR1746128Aspergillus_fumigatus	mixed outcome	41.4365	60.7735	309	150.599	NA	NA	67.1664	2	22.629	6.33333	8.09317	11.6667
DR_006039-RA	3	4.02377e-26	PHI:5271Q8Y0J2fabG1305Ralstonia_solanacearum	lethal	33.3333	52.4194	244	102.449	NA	NA	NA	NA	3.54494	1	10.8664	9.66667
DR_006034-RA	1	0	PHI:2387I1RPR1ACL25518Fusarium_graminearum	loss_of_pathogenicity	84.2536	91.82	489	856.67	NA	NA	67.1285	2	365.87	84.3333	102.17	226
DR_006046-RA	2	3.28085e-125	PHI:2419I1RKF3CID15518Fusarium_graminearum	reduced_virulence	55.2795	72.9814	320	362.844	NA	NA	NA	NA	NA	NA	0	6.66667
DR_006033-RA	4	2.1312e-151	PHI:434P0C954GEL2746128Aspergillus_fumigatus	reduced_virulence	53.4314	71.3235	401	441.81	NA	NA	NA	NA	NA	NA	NA	NA
DR_006055-RA	12	1.55782e-62	PHI:1368I1RK97GzC2H0295518Fusarium_graminearum	unaffected_pathogenicity	59.4444	67.2222	168	208.764	NA	NA	NA	NA	NA	NA	0	1.33333
DR_006056-RA	1	0	PHI:2084Q524W4Moatg18318829Magnaporthe_oryzae	reduced_virulence	66.1017	77.9661	460	576.63	NA	NA	NA	NA	NA	NA	3.35372	6.33333
DR_006063-RA	2	1.30634e-48	PHI:465P87199KIN25270Ustilago_maydis	reduced_virulence	31.6076	52.5886	344	187.193	NA	NA	NA	NA	3.59341	1	7.44543	79.3333
DR_006076-RA	2	1.82386e-42	PHI:4883J9VMG2Kcs15207Cryptococcus_neoformans	mixed outcome	51.049	73.8462	140	167.548	NA	NA	NA	NA	11.7331	0.666667	17.7115	61.3333
DR_006067-RA	6	1.00087e-111	PHI:4489G4NGH0C3HC318829Magnaporthe_oryzae	reduced_virulence	40.8318	58.209	522	365.155	NA	NA	NA	NA	6.02134	1.66667	8.09814	40.3333
DR_006086-RA	1	0	PHI:424F5HAA8PCK15207Cryptococcus_neoformans	reduced_virulence	65.019	77.3764	523	708.368	1031.08	8	594.366	8.33333	29.5062	5.66667	53.7116	32
DR_006081-RA	1	1.07346e-35	PHI:1544I1RG68GzMyb0085518Fusarium_graminearum	unaffected_pathogenicity	67.0103	75.2577	92	126.331	NA	NA	NA	NA	NA	NA	60.5874	19
DR_006074-RA	1	4.14574e-13	PHI:2616Q2L8G9InlA1639Listeria_monocytogenes	unaffected_pathogenicity	32.5581	54.0698	169	72.4034	67.1896	0.666667	NA	NA	NA	NA	1.6452	9.33333
DR_006080-RA	1	5.84204e-56	PHI:1515I1RG67GzHOMEL0095518Fusarium_graminearum	unaffected_pathogenicity	38.5915	52.9577	330	187.578	NA	NA	NA	NA	NA	NA	NA	NA
DR_006072-RA	1	9.45658e-152	PHI:2441F9XJV5MgAlg21047171Zymoseptoria_tritici	loss_of_pathogenicity	51.2644	67.1264	433	444.891	120.146	1	NA	NA	26.1552	4.66667	3.01336	4
DR_006088-RA	1	7.29957e-11	PHI:1554I1RC64GzMyb0185518Fusarium_graminearum	unaffected_pathogenicity	32.0513	51.2821	142	63.929	NA	NA	61.7138	0.666667	31.8372	6.33333	14.0897	22
DR_006079-RA	1	1.19358e-64	PHI:1460I1S2F6GzAra0085518Fusarium_graminearum	unaffected_pathogenicity	40.2597	54.8701	283	207.223	NA	NA	NA	NA	NA	NA	7.1062	5
DR_006093-RA	2	5.26101e-58	PHI:2079Q51P78Moatg12318829Magnaporthe_oryzae	loss_of_pathogenicity	69.9187	84.5528	123	180.259	NA	NA	33.5264	1	5.87592	1.66667	15.4105	3
DR_012991-RA	1	0	PHI:2202D0ERY7PdeH318829Magnaporthe_oryzae	mixed outcome	47.0655	63.0926	800	714.531	NA	NA	NA	NA	NA	NA	6.86802	33
DR_012983-RA	2	5.88219e-32	PHI:2145G4MXJ4MoSSADH318829Magnaporthe_oryzae	loss_of_pathogenicity	31.3725	48.6928	304	123.25	NA	NA	NA	NA	NA	NA	0	1.33333
DR_013645-RA	23	4.12458e-107	PHI:1983I1RB90GzZC2985518Fusarium_graminearum	lethal	35.3846	53.6443	679	350.903	NA	NA	NA	NA	3.59341	1	16.6554	45.3333
DR_013440-RA	3	2.02391e-67	PHI:420Q6TDT0SOD2552467Cryptococcus_gattii	loss_of_pathogenicity	52.6316	68.9474	202	209.92	315.367	2.66667	100.579	3	379.665	75	42.427	42.3333
DR_013436-RA	1	1.10143e-13	PHI:5019G4N5N3MoPEX11C318829Magnaporthe_oryzae	mixed outcome	25.5663	41.1003	275	67.781	NA	NA	NA	NA	8.25537	2.33333	49.6402	14
DR_012722-RA	2	1.83205e-96	PHI:1094I1RL30FGSG_046105518Fusarium_graminearum	unaffected_pathogenicity	69.5238	80.4762	207	300.056	NA	NA	NA	NA	12.947	1	0	6.66667
DR_012723-RA	1	1.0018e-50	PHI:2038G4MQZ2Mir1318829Magnaporthe_oryzae	unaffected_pathogenicity	38.8112	56.6434	281	171.014	NA	NA	NA	NA	NA	NA	NA	NA
DR_012824-RA	2	2.13646e-172	PHI:106O13289CAT15476Candida_albicans	reduced_virulence	52.381	67.9089	503	500.36	377.393	2.66667	NA	NA	7.13835	2	10.8285	5.33333
DR_012815-RA	3	0	PHI:3370C4YGV6vph15476Candida_albicans	reduced_virulence	50.5251	67.4446	925	846.655	NA	NA	33.5264	1	28.2735	2.66667	19.3796	37.3333
DR_012826-RA	6	8.49784e-21	PHI:211C4YFX2CaTUP15476Candida_albicans	reduced_virulence	33.0986	46.2151	244	93.5893	NA	NA	NA	NA	NA	NA	12.8847	28.6667
DR_012816-RA	9	4.64371e-38	PHI:1566I1RC95GzOB0065518Fusarium_graminearum	lethal	40.8163	61.6327	262	145.591	NA	NA	NA	NA	18.8714	2.66667	37.0394	72
DR_013287-RA	1	2.37793e-32	PHI:887G4N4U0MGG_05174318829Magnaporthe_oryzae	reduced_virulence	36.7965	55.8442	214	122.094	NA	NA	NA	NA	51.0964	9	26.5967	15.6667
DR_010434-RA	7	9.06495e-129	PHI:598Q0QWD8THIOL5022Leptosphaeria_maculans	reduced_virulence	56.3422	70.2065	405	378.252	546.412	5	33.5264	1	108.47	14.6667	107.038	65.3333
DR_010439-RA	1	2.78833e-13	PHI:2960C5BDL7frdA67780Edwardsiella_ictaluri	reduced_virulence	28.3276	39.9317	227	70.4774	574.879	5.66667	879.419	18	140.161	21	112.782	78.3333
DR_010467-RA	2	1.36727e-30	PHI:4730Q5NGJ3FTT0846263Francisella_tularensis	reduced_virulence	39.1667	57.5	449	123.25	248.177	2	NA	NA	21.609	6	5.17963	18.3333
DR_010458-RA	1	2.77296e-11	PHI:2644P0AA28thioredoxin_128901Salmonella_enterica	reduced_virulence	31	54	98	59.6918	NA	NA	NA	NA	34.1682	7	12.456	27
DR_010425-RA	1	4.08757e-38	PHI:3028A5CVB7Vatr228447Clavibacter_michiganensis	reduced_virulence	29.156	45.2685	332	144.05	NA	NA	178.871	5.33333	85.1192	16	31.2482	51.6667
DR_010455-RA	2	3.02991e-21	PHI:159O74686URA55037Histoplasma_capsulatum	loss_of_pathogenicity	62.9032	77.4194	65	82.8037	NA	NA	NA	NA	NA	NA	0	1.33333
DR_010460-RA	1	7.49873e-74	PHI:1369I1RLS1GzC2H0315518Fusarium_graminearum	unaffected_pathogenicity	71.875	83.125	158	236.884	NA	NA	NA	NA	NA	NA	11.2601	13.3333
DR_010423-RA	1	9.9435e-145	PHI:5042Q9X4G0hmgA287Pseudomonas_aeruginosa	mixed outcome	52.2042	66.1253	418	423.32	NA	NA	156.992	2.33333	42.2594	6.66667	92.9677	39.6667
DR_010448-RA	2	2.41145e-118	PHI:2603D2EAX7Rim205270Ustilago_maydis	unaffected_pathogenicity	37.3402	52.6854	781	389.037	NA	NA	NA	NA	29.7189	8.33333	13.2505	43.3333
DR_010463-RA	7	2.16783e-150	PHI:1662I1REJ1GzCCHC0025518Fusarium_graminearum	unaffected_pathogenicity	48.2309	66.108	547	475.707	NA	NA	NA	NA	NA	NA	NA	NA
DR_010431-RA	1	2.88172e-33	PHI:3272Q8CWG4glpD632Yersinia_pestis	unaffected_pathogenicity	27.4354	46.5209	446	132.494	NA	NA	NA	NA	89.8781	17.3333	17.71	48.3333
DR_010430-RA	2	1.50378e-21	PHI:2145G4MXJ4MoSSADH318829Magnaporthe_oryzae	loss_of_pathogenicity	30.1136	43.4659	370	96.2857	NA	NA	33.5643	1	63.7229	12.6667	53.5074	73
DR_009927-RA	3	3.24148e-173	PHI:3859B2W4L0GLU145151Pyrenophora_tritici-repentis	reduced_virulence	58.867	73.1527	404	493.812	179.626	1.66667	NA	NA	13.1112	3.66667	0	15.6667
DR_009944-RA	3	0	PHI:243O93841CHIP6474922Colletotrichum_gloeosporioides	reduced_virulence	55.0645	72.744	528	604.749	NA	NA	NA	NA	7.18683	2	10.268	20
DR_009920-RA	2	2.82023e-163	PHI:4561Q59PZ5Gcn55476Candida_albicans	loss_of_pathogenicity	64.2442	81.686	344	470.7	NA	NA	NA	NA	NA	NA	5.15671	9.66667
DR_009935-RA	2	0	PHI:2411A7F946Ss-ggt15180Sclerotinia_sclerotiorum	reduced_virulence	57.8838	73.2365	520	567.77	NA	NA	NA	NA	NA	NA	7.48502	27.6667
DR_009928-RA	1	6.55807e-33	PHI:479C5P3X6MEP1199306Coccidioides_posadasii	reduced_virulence	32.2807	45.614	251	123.25	NA	NA	NA	NA	3.59341	1	0	4
DR_012360-RA	2	7.1841e-25	PHI:3415T2BNJ5Fre25207Cryptococcus_neoformans	reduced_virulence	25.9615	43.5096	479	107.071	NA	NA	NA	NA	NA	NA	0	14
DR_012358-RA	1	0	PHI:1317I1RQE9GzBrom0025518Fusarium_graminearum	reduced_virulence	60.5208	74.7917	947	919.457	NA	NA	NA	NA	NA	NA	4.11445	20
DR_012349-RA	1	2.44725e-170	PHI:2357E2EAF6CYP52X1176275Beauveria_bassiana	reduced_virulence	50.9328	64.5522	522	508.064	179.626	1.66667	61.7138	0.666667	NA	NA	8.46736	28
DR_003629-RA	1	4.88366e-16	PHI:4672Q4WBL9AmcA746128Aspergillus_fumigatus	unaffected_pathogenicity	25.4072	45.2769	303	75.485	NA	NA	NA	NA	14.3737	4	23.7195	42
DR_003627-RA	2	2.02845e-75	PHI:4723A0A0D2XJY4gnn15507Fusarium_oxysporum	unaffected_pathogenicity	51.3514	62.1622	374	257.684	NA	NA	NA	NA	NA	NA	2.42039	6.66667
DR_003631-RA	4	1.45635e-86	PHI:329Q8J0E3BcPLS140559Botrytis_cinerea	loss_of_pathogenicity	54.7085	73.0942	223	257.684	165.393	1.33333	NA	NA	2.37945	0.666667	NA	NA
DR_003641-RA	5	1.29588e-15	PHI:6111Q4WQK8CpcB746128Aspergillus_fumigatus	reduced_virulence	26.8595	46.281	302	74.3294	NA	NA	NA	NA	NA	NA	8.82892	5.33333
DR_003668-RA	1	9.91423e-32	PHI:1770I1RX79GzZC0855518Fusarium_graminearum	unaffected_pathogenicity	35.7843	52.451	203	124.02	NA	NA	NA	NA	NA	NA	7.96866	4.33333
DR_003645-RA	2	1.17193e-128	PHI:1414I1RZL0GzC2H0815518Fusarium_graminearum	unaffected_pathogenicity	58.5165	75.2747	363	383.259	NA	NA	NA	NA	NA	NA	15.5389	18.3333
DR_003652-RA	1	5.31392e-83	PHI:384Q6RXX2SPE3-LYS95207Cryptococcus_neoformans	loss_of_pathogenicity	55.102	67.7551	245	262.692	NA	NA	NA	NA	NA	NA	225.234	104.667
DR_003689-RA	8	7.71143e-82	PHI:4990J5K8H0ras3176275Beauveria_bassiana	reduced_virulence	58.547	70.5128	215	249.595	NA	NA	NA	NA	NA	NA	11.6834	7.33333
DR_003693-RA	6	5.6359e-79	PHI:3381W7N2B4FVEG_12533117187Fusarium_verticillioides	unaffected_pathogenicity	34.4754	55.6745	474	264.233	NA	NA	NA	NA	NA	NA	NA	NA
DR_003696-RA	3	0	PHI:1447I1RUP1GzGATA0055518Fusarium_graminearum	unaffected_pathogenicity	55.9567	72.9167	790	845.884	NA	NA	NA	NA	NA	NA	10.2784	37
DR_003681-RA	1	1.21497e-87	PHI:1608Q4IR08GzP53L0015518Fusarium_graminearum	unaffected_pathogenicity	83.9161	95.1049	143	264.618	NA	NA	78.1777	2.33333	26.077	7.33333	38.3001	37.6667
DR_003695-RA	6	1.00108e-169	PHI:510Q59RG1CaNAG35476Candida_albicans	reduced_virulence	55.5085	72.4576	535	496.508	NA	NA	NA	NA	NA	NA	5.28534	2.66667
DR_003675-RA	2	3.0267e-52	PHI:438Q6WP49BcBOT1_(CND5)40559Botrytis_cinerea	reduced_virulence	29.5045	50.4505	443	187.578	657.945	4.33333	NA	NA	NA	NA	0	17.3333
DR_003687-RA	1	4.19878e-98	PHI:2976C6ZRH8CgOPT1474922Colletotrichum_gloeosporioides	reduced_virulence	35.4406	50	486	313.923	NA	NA	NA	NA	NA	NA	NA	NA
DR_003674-RA	3	7.55939e-36	PHI:438Q6WP49BcBOT1_(CND5)40559Botrytis_cinerea	reduced_virulence	27.6596	46.8085	337	135.191	NA	NA	NA	NA	NA	NA	10.9121	8
DR_003686-RA	1	1.96905e-13	PHI:2976C6ZRH8CgOPT1474922Colletotrichum_gloeosporioides	reduced_virulence	41.4634	57.3171	82	65.0846	NA	NA	NA	NA	NA	NA	NA	NA
DR_003688-RA	1	3.74509e-14	PHI:2976C6ZRH8CgOPT1474922Colletotrichum_gloeosporioides	reduced_virulence	39.759	59.0361	83	67.781	NA	NA	NA	NA	NA	NA	NA	NA
DR_003698-RA	2	1.018e-51	PHI:4843I1CCV9Fob264495Rhizopus_oryzae	reduced_virulence	35.1613	55.8065	307	179.104	NA	NA	NA	NA	NA	NA	10.9429	13.6667
DR_003707-RA	2	0	PHI:4508A7EU07Ss-odc15180Sclerotinia_sclerotiorum	unaffected_pathogenicity	66.7364	75.523	431	633.254	NA	NA	NA	NA	7.18683	2	2.67604	12.6667
DR_003699-RA	1	0	PHI:2215G4N983BIM1318829Magnaporthe_oryzae	reduced_virulence	46.4543	64.4231	1618	1332.39	NA	NA	NA	NA	12.8986	1	4.49101	18.6667
DR_003702-RA	1	1.85174e-16	PHI:2322Q4WF54SidH746128Aspergillus_fumigatus	reduced_virulence	28.5714	44.8052	254	75.485	NA	NA	33.5264	1	21.3181	6	2.39798	11.6667
DR_003713-RA	1	3.79288e-76	PHI:1309I1RNI6GzbHLH0105518Fusarium_graminearum	lethal	51.4388	61.1511	275	235.343	142.089	1.33333	89.4163	2.66667	113.885	26.6667	57.3156	83.3333
DR_003712-RA	9	0	PHI:267Q9UW87MLT15476Candida_albicans	reduced_virulence	36.6344	54.7445	1352	813.142	NA	NA	NA	NA	NA	NA	7.71289	14.6667
DR_003717-RA	2	5.3481e-41	PHI:2165G4N3R9PTH11318829Magnaporthe_oryzae	reduced_virulence	29.2011	53.0556	345	155.992	NA	NA	NA	NA	NA	NA	1.19591	2.66667
DR_003706-RA	4	3.71266e-51	PHI:2849Q99174cutA70790Nectria_haematococca_mpV	unaffected_pathogenicity	44.2308	60.5769	207	166.777	NA	NA	NA	NA	NA	NA	34.9784	18
DR_003705-RA	3	3.05938e-42	PHI:4194V5XZS6AKT75599Alternaria_alternata	mixed outcome	27.5362	47.1014	413	155.992	NA	NA	NA	NA	NA	NA	13.7209	3.33333
DR_003448-RA	11	0	PHI:3853I1RK32FgSWI65518Fusarium_graminearum	reduced_virulence	53.6855	66.3366	801	720.309	NA	NA	NA	NA	NA	NA	5.30338	26.3333
DR_003459-RA	3	6.21554e-54	PHI:1552I1S0N5GzMyb0165518Fusarium_graminearum	unaffected_pathogenicity	38.4	60	343	203.756	NA	NA	NA	NA	NA	NA	0.685136	12.6667
DR_003445-RA	1	1.40097e-22	PHI:488Q59SR6IRS45476Candida_albicans	reduced_virulence	30.1724	44.8276	218	98.5969	NA	NA	NA	NA	3.59341	1	13.1407	9.66667
DR_003471-RA	1	0	PHI:2138G4NCF7SGA1318829Magnaporthe_oryzae	mixed outcome	47.7021	60.8558	618	540.421	NA	NA	NA	NA	NA	NA	14.5677	8.66667
DR_003482-RA	1	2.22357e-12	PHI:1228I1RR00FGSG_065025518Fusarium_graminearum	lethal	24.2678	43.9331	223	66.2402	NA	NA	NA	NA	NA	NA	7.47062	9
DR_003465-RA	26	5.51351e-113	PHI:3280N4VQQ5CoRAS15465Colletotrichum_orbiculare	lethal	83.6449	90.1869	214	323.939	98.203	0.666667	NA	NA	60.5361	14.3333	53.7554	52.6667
DR_003475-RA	7	1.54806e-28	PHI:1662I1REJ1GzCCHC0025518Fusarium_graminearum	unaffected_pathogenicity	28.6822	48.5788	535	120.168	NA	NA	NA	NA	NA	NA	19.3933	18.3333
DR_003464-RA	12	5.09616e-20	PHI:2844O93802BRM25599Alternaria_alternata	unaffected_pathogenicity	30.888	49.0347	249	84.7297	NA	NA	NA	NA	NA	NA	0	4
DR_003498-RA	1	7.22104e-47	PHI:2101G4NCW8Vacuolar_calcium_ion_transporter318829Magnaporthe_oryzae	unaffected_pathogenicity	35.8396	54.386	394	169.859	NA	NA	NA	NA	NA	NA	15.6327	16.3333
DR_003496-RA	8	0	PHI:4750A0A0D5BX39ChPMA280884Colletotrichum_higginsianum	loss_of_pathogenicity	69.1372	81.8584	914	1193.72	NA	NA	NA	NA	16.492	2	112.588	362.667
DR_003484-RA	1	5.89089e-39	PHI:1616I1RE55GzssDB0015518Fusarium_graminearum	unaffected_pathogenicity	29.0076	50.1272	381	152.91	NA	NA	NA	NA	NA	NA	17.1464	17.6667
DR_003490-RA	6	4.37274e-21	PHI:4903C4YN44Fdh35476Candida_albicans	mixed outcome	30.5164	46.9484	326	92.4337	NA	NA	22.3635	0.666667	14.2095	1.33333	3.3132	3.66667
DR_003499-RA	3	7.73078e-31	PHI:1992I1R983GzZC3075518Fusarium_graminearum	unaffected_pathogenicity	33.0612	52.2449	411	125.561	NA	NA	NA	NA	NA	NA	25.673	27.6667
DR_003523-RA	1	2.43592e-156	PHI:1580I1RM35GzOB0205518Fusarium_graminearum	unaffected_pathogenicity	63.1579	76.3158	390	452.595	NA	NA	78.2914	2.33333	78.6673	22	18.9885	57.3333
DR_003522-RA	13	0	PHI:5591G4MT25MoNIT4318829Magnaporthe_oryzae	unaffected_pathogenicity	65.6934	76.3504	646	899.042	98.203	0.666667	NA	NA	15.375	1.66667	0	11.3333
DR_003510-RA	2	4.75465e-35	PHI:1555I1RDG6GzMyb0195518Fusarium_graminearum	unaffected_pathogenicity	24.7216	45.2116	470	135.576	NA	NA	33.5264	1	31.9342	6.33333	14.5768	22
DR_003527-RA	1	3.79449e-32	PHI:4076A4VTH6BgaC1307Streptococcus_suis	unaffected_pathogenicity	29.0076	40.458	359	130.954	NA	NA	NA	NA	11.8973	3.33333	15.2591	28.3333
DR_003508-RA	4	2.87071e-89	PHI:1094I1RL30FGSG_046105518Fusarium_graminearum	unaffected_pathogenicity	34.0111	51.3863	540	286.574	NA	NA	NA	NA	10.5379	3	18.668	26
DR_003521-RA	6	2.67633e-81	PHI:3381W7N2B4FVEG_12533117187Fusarium_verticillioides	unaffected_pathogenicity	33.691	53.8627	533	270.396	NA	NA	NA	NA	NA	NA	9.28091	3.66667
DR_003533-RA	1	8.10518e-165	PHI:2038G4MQZ2Mir1318829Magnaporthe_oryzae	unaffected_pathogenicity	76.7742	87.7419	307	464.151	788.241	6.66667	962.898	21.6667	796.642	163	223.505	370.667
DR_003517-RA	2	0	PHI:1551I1RZG7GzMyb0155518Fusarium_graminearum	unaffected_pathogenicity	63.1373	76.3399	760	867.84	187.335	1.66667	NA	NA	51.9711	9.33333	19.8165	67.3333
DR_003516-RA	2	9.11238e-16	PHI:4659I1RGY2FgHXK25518Fusarium_graminearum	unaffected_pathogenicity	29.6804	46.1538	175	77.411	NA	NA	22.3635	0.666667	3.59341	1	6.05019	5
DR_003519-RA	9	1.70098e-68	PHI:2362A8QJI7XlnR5507Fusarium_oxysporum	unaffected_pathogenicity	42.2062	56.2016	410	243.047	NA	NA	NA	NA	NA	NA	NA	NA
DR_007630-RA	84	0	PHI:1219I1RC35FGSG_011375518Fusarium_graminearum	lethal	47.9781	61.8579	881	661.759	NA	NA	33.5643	1	NA	NA	15.2342	33.6667
DR_007636-RA	12	9.66706e-39	PHI:4194V5XZS6AKT75599Alternaria_alternata	mixed outcome	30.7692	50.2564	464	147.132	NA	NA	61.7138	0.666667	6.02134	1.66667	36.2667	23.6667
DR_007641-RA	1	1.05314e-16	PHI:350Q6T7C1EMP1318829Magnaporthe_oryzae	reduced_virulence	47.7477	59.4595	107	73.9442	231.221	2.33333	167.708	5	131.815	26.3333	222.091	258
DR_007634-RA	1	1.6036e-125	PHI:1426I1S4M4GzC2H0945518Fusarium_graminearum	unaffected_pathogenicity	47.6723	60.7076	460	387.497	NA	NA	NA	NA	NA	NA	6.43623	19.6667
DR_007625-RA	1	8.8128e-14	PHI:1486I1RNM1GzHMG0185518Fusarium_graminearum	unaffected_pathogenicity	36.0825	52.0619	189	69.707	NA	NA	NA	NA	NA	NA	39.8433	28.6667
DR_007638-RA	233	2.61639e-177	PHI:1256I1RAA6FGSG_004335518Fusarium_graminearum	unaffected_pathogenicity	45.6395	59.0116	646	556.984	NA	NA	NA	NA	16.5592	4.66667	25.4202	63.6667
DR_007621-RA	1	2.96025e-102	PHI:1319I1RAI5GzbZIP0015518Fusarium_graminearum	reduced_virulence	50.2674	64.1711	362	316.235	NA	NA	NA	NA	NA	NA	20.5541	14
DR_007660-RA	1	0	PHI:1348I1RC07GzC2H0085518Fusarium_graminearum	reduced_virulence	64.128	74.1722	870	881.708	NA	NA	112.265	1	52.3292	12	41.9718	77
DR_007655-RA	2	0	PHI:1554I1RC64GzMyb0185518Fusarium_graminearum	unaffected_pathogenicity	57.6087	73.913	543	636.721	NA	NA	NA	NA	7.18683	2	19.9472	26.3333
DR_007648-RA	1	0	PHI:2714I1RC71PEX55518Fusarium_graminearum	reduced_virulence	55.2283	66.4212	639	630.172	NA	NA	NA	NA	15.375	1.66667	0	11
DR_007667-RA	2	0	PHI:4966F9WWR1sdi11047171Zymoseptoria_tritici	unaffected_pathogenicity	86.8827	93.2099	643	1100.12	777.527	9.33333	291.135	6.33333	135.203	32.6667	57.4989	155.333
DR_007646-RA	1	1.34356e-15	PHI:1303I1RC70GzbHLH0045518Fusarium_graminearum	unaffected_pathogenicity	27.0335	38.5167	399	75.0998	NA	NA	NA	NA	NA	NA	6.54116	21
DR_007673-RA	8	1.61208e-109	PHI:2096G4MNA5Calcium-transporting_ATPase_3318829Magnaporthe_oryzae	loss_of_pathogenicity	65.9236	78.4127	315	351.673	NA	NA	NA	NA	NA	NA	13.3725	19.3333
DR_007645-RA	9	2.51893e-21	PHI:1270I1RHA1FGSG_031465518Fusarium_graminearum	unaffected_pathogenicity	45.4545	61.6162	190	87.0409	NA	NA	NA	NA	11.7815	0.666667	17.3619	2
DR_007644-RA	4	2.04704e-20	PHI:1193I1RGD6(Sc_Sky1)5518Fusarium_graminearum	reduced_virulence	41.1765	55.8824	151	86.2705	NA	NA	NA	NA	NA	NA	NA	NA
DR_007674-RA	3	1.65443e-61	PHI:2095G4MXG4Calcium-transporting_ATPase_3318829Magnaporthe_oryzae	reduced_virulence	64.6617	80.4511	143	205.297	NA	NA	NA	NA	3.59341	1	25.6136	4
DR_007649-RA	1	1.36573e-22	PHI:455Q00523CAP595207Cryptococcus_neoformans	mixed outcome	31.6364	44.7273	229	97.4413	NA	NA	NA	NA	NA	NA	3.45309	7.66667
DR_007656-RA	9	1.83492e-92	PHI:1566I1RC95GzOB0065518Fusarium_graminearum	lethal	44.9231	67.0769	325	286.574	98.203	0.666667	NA	NA	42.8786	12	37.984	57.3333
DR_007658-RA	5	1.04016e-119	PHI:2530Q4WKG5TUB1746128Aspergillus_fumigatus	mixed outcome	75.2475	84.6154	260	355.91	NA	NA	NA	NA	28.4862	5.33333	60.2616	101
DR_007678-RA	4	5.06205e-67	PHI:4845A0A0E3USI9PL133229001Alternaria_brassicicola	reduced_virulence	46.5863	63.8554	249	209.149	NA	NA	117.642	2.33333	30.7202	6	4.22253	8
DR_007664-RA	1	4.51843e-109	PHI:4672Q4WBL9AmcA746128Aspergillus_fumigatus	unaffected_pathogenicity	52.9781	68.0251	296	323.168	NA	NA	NA	NA	6.02134	1.66667	18.2811	9
DR_010578-RA	9	0	PHI:1566I1RC95GzOB0065518Fusarium_graminearum	lethal	92.545	96.6581	389	736.102	NA	NA	179.355	3	68.6272	14	56.2045	91.3333
DR_010563-RA	147	0	PHI:1187I1RWG6(Sc_Dbf2/Dbf20)5518Fusarium_graminearum	reduced_virulence	72.4088	82.1898	662	910.212	NA	NA	55.8899	1.66667	87.7223	14	7.75329	22
DR_010579-RA	1	0	PHI:2513E9R5E2GFA1746128Aspergillus_fumigatus	mixed outcome	86.5906	92.4394	694	1219.53	197.767	1	195.933	4.66667	150.804	32	165.509	236.667
DR_010566-RA	1	1.37684e-177	PHI:1086I1RA89FGSG_004165518Fusarium_graminearum	reduced_virulence	53.6862	70.3214	515	512.301	NA	NA	NA	NA	NA	NA	NA	NA
DR_010587-RA	21	6.10581e-101	PHI:5078G2WYW6VdCrz127337Verticillium_dahliae	reduced_virulence	70.229	83.8095	338	324.324	NA	NA	NA	NA	2.37945	0.666667	12.2161	23
DR_010561-RA	1	1.03931e-19	PHI:1051Q2I0M6CTB329003Cercospora_nicotianae	reduced_virulence	25.3561	41.5954	333	89.3521	NA	NA	NA	NA	16.492	2	19.1366	24.6667
DR_005207-RA	16	7.28535e-110	PHI:4475G4MUR7MoTup1318829Magnaporthe_oryzae	loss_of_pathogenicity	66.4384	75	271	339.732	NA	NA	NA	NA	NA	NA	39.1737	30.6667
DR_005217-RA	1	8.67912e-100	PHI:2525Q4WDL0TOM40746128Aspergillus_fumigatus	lethal	58.1395	72.093	258	296.975	NA	NA	NA	NA	NA	NA	71.1941	34
DR_005218-RA	210	0	PHI:4587I1RT36Fgk35518Fusarium_graminearum	loss_of_pathogenicity	90.2527	93.1408	290	512.686	NA	NA	NA	NA	NA	NA	19.4932	23.3333
DR_005214-RA	3	2.3363e-87	PHI:2959C5BF98mdh67780Edwardsiella_ictaluri	reduced_virulence	47.678	66.5635	309	266.929	NA	NA	123.466	1.33333	62.8967	12.3333	190.705	151
DR_005220-RA	3	5.38717e-30	PHI:2544Q4WK03PAB1746128Aspergillus_fumigatus	lethal	37.3563	59.7701	228	119.783	NA	NA	NA	NA	5.92439	1.66667	11.5962	13.3333
DR_005238-RA	5	6.66609e-136	PHI:1643I1RS37GzWing0155518Fusarium_graminearum	reduced_virulence	57.6923	71.7949	765	422.165	NA	NA	NA	NA	NA	NA	20.5813	19.6667
DR_005231-RA	2	3.48607e-118	PHI:2134G4N0U1MoHox5318829Magnaporthe_oryzae	reduced_virulence	55.7604	68.1661	413	371.318	112.436	1	301.813	9	195.392	39	30.2706	126.333
DR_005237-RA	6	2.82234e-112	PHI:3901Q4WTR6afmid1746128Aspergillus_fumigatus	reduced_virulence	40.2893	57.0175	531	352.829	NA	NA	NA	NA	NA	NA	9.72701	12
DR_005221-RA	1	1.37259e-16	PHI:4672Q4WBL9AmcA746128Aspergillus_fumigatus	unaffected_pathogenicity	25.2788	41.6357	249	76.6406	NA	NA	NA	NA	14.2282	4	9.929	12
DR_005229-RA	1	4.66669e-30	PHI:259Q8TGB2GPI75476Candida_albicans	reduced_virulence	35.0932	51.8634	277	126.331	NA	NA	NA	NA	2.37945	0.666667	1.42167	19
DR_005242-RA	2	5.78207e-163	PHI:1584I1RS24GzOB0245518Fusarium_graminearum	unaffected_pathogenicity	85.4331	92.5197	254	454.136	622.672	5.33333	1521.39	40.6667	2921.11	587	663.211	718.667
DR_005235-RA	1	0	PHI:1644I1RTB9GzRFX15518Fusarium_graminearum	unaffected_pathogenicity	53.877	69.6524	732	758.059	NA	NA	NA	NA	2.37945	0.666667	19.1838	18
DR_005234-RA	1	0	PHI:3389W7MS01FVEG_12521117187Fusarium_verticillioides	unaffected_pathogenicity	52.3715	70.751	502	528.48	NA	NA	NA	NA	7.18683	2	11.6179	22
DR_005270-RA	231	1.76874e-136	PHI:1258I1S5M8FGSG_121495518Fusarium_graminearum	unaffected_pathogenicity	76.1317	88.0658	312	401.749	NA	NA	33.5264	1	5.97286	1.66667	77.5751	133.333
DR_005245-RA	1	1.07418e-65	PHI:1383I1RS27GzC2H0465518Fusarium_graminearum	unaffected_pathogenicity	47.4576	59.322	236	206.838	112.436	1	NA	NA	30.7014	3.33333	5.77654	5.33333
DR_005251-RA	219	0	PHI:1180I1RS32(Sc_Sat4)5518Fusarium_graminearum	reduced_virulence	68.75	79.9569	443	639.032	NA	NA	NA	NA	8.25537	2.33333	19.1226	21
DR_005249-RA	215	0	PHI:3177G4N7H1MoTos3318829Magnaporthe_oryzae	mixed outcome	52.7961	67.9276	564	619.772	NA	NA	NA	NA	4.7589	1.33333	7.8141	26
DR_005283-RA	1	2.17247e-20	PHI:2528Q4WYU7SLY1746128Aspergillus_fumigatus	lethal	24.3499	44.4444	415	93.2041	NA	NA	NA	NA	NA	NA	0	22.6667
DR_005280-RA	7	8.92115e-68	PHI:3168J9N5P9SGE15507Fusarium_oxysporum	reduced_virulence	53.012	73.75	266	226.098	178.265	2	NA	NA	NA	NA	60.3784	103.667
DR_012710-RA	2	0	PHI:463P02829HSP904932Saccharomyces_cerevisiae	increased_virulence_(hypervirulence)	76.5909	87.2727	440	632.484	11430.4	97.3333	1086.47	20.6667	805.522	185	413.215	911.667
DR_012719-RA	246	0	PHI:1223I1RN31FGSG_053935518Fusarium_graminearum	lethal	84.326	89.3417	363	555.058	254.525	2.33333	NA	NA	45.0454	10	32.6244	20.3333
DR_012713-RA	17	5.14043e-24	PHI:4475G4MUR7MoTup1318829Magnaporthe_oryzae	loss_of_pathogenicity	30.2632	51.1494	275	104.76	NA	NA	22.3635	0.666667	50.582	11.6667	23.2872	55.6667
DR_012714-RA	2	0	PHI:6095I1REC4FgVps55518Fusarium_graminearum	reduced_virulence	71.6186	83.1486	427	634.024	NA	NA	NA	NA	18.9199	2.66667	27.7009	34.3333
DR_012718-RA	3	2.03685e-13	PHI:4894Q4WEI0aspC746128Aspergillus_fumigatus	mixed outcome	30.5785	56.1983	171	69.707	NA	NA	NA	NA	9.56628	2.66667	11.0992	23.3333
DR_010809-RA	1	1.41556e-124	PHI:3213G4N8Y3MoCDIP1318829Magnaporthe_oryzae	effector_(plant_avirulence_determinant)	55.6548	72.0238	335	364.77	NA	NA	330.076	8.66667	479.586	66.3333	264.706	139
DR_010824-RA	1	2.84579e-30	PHI:2108Q9UWF0CAM318829Magnaporthe_oryzae	mixed outcome	38.0952	63.2653	144	107.457	232.582	2	123.132	3.66667	189.606	29.3333	72.8386	39.6667
DR_010816-RA	1	3.34489e-22	PHI:1701I1RKS9GzZC0165518Fusarium_graminearum	unaffected_pathogenicity	24.5614	40.8521	357	98.5969	NA	NA	NA	NA	NA	NA	15.0446	10.6667
DR_010811-RA	1	1.93459e-21	PHI:441Q6A2T2BTP140559Botrytis_cinerea	mixed outcome	29.0441	47.4265	264	90.8929	NA	NA	NA	NA	9.5178	2.66667	2.10744	6
DR_012268-RA	64	4.26725e-161	PHI:3176G4MNZ0MoSak1318829Magnaporthe_oryzae	reduced_virulence	77.8947	87.3684	880	512.686	NA	NA	NA	NA	NA	NA	5.40954	33.6667
DR_012251-RA	7	9.35836e-45	PHI:2920E3QRA4FET3-131870Colletotrichum_graminicola	reduced_virulence	33.3333	52.7778	480	166.392	NA	NA	NA	NA	NA	NA	28.237	47
DR_012262-RA	1	5.39337e-22	PHI:3071G4Z2B4PsTatD467593Phytophthora_sojae	reduced_virulence	34.555	52.8796	176	92.0485	NA	NA	NA	NA	15.375	1.66667	0	4.66667
DR_012252-RA	2	6.94786e-17	PHI:5690G4N532FZC85318829Magnaporthe_oryzae	unaffected_pathogenicity	24.8555	40.4624	350	83.1889	NA	NA	NA	NA	NA	NA	0	3.33333
DR_012971-RA	9	0	PHI:242G1UAE0CaTPS25476Candida_albicans	reduced_virulence	47.3618	64.4472	746	724.161	NA	NA	NA	NA	NA	NA	28.558	62.3333
DR_012969-RA	5	6.19823e-82	PHI:1396I1RUM9GzC2H0595518Fusarium_graminearum	reduced_virulence	82.8829	87.3874	591	276.174	NA	NA	NA	NA	NA	NA	4.37715	8
DR_007288-RA	4	2.19815e-51	PHI:407Q9Y7G8PBC176659Pyrenopeziza_brassicae	loss_of_pathogenicity	52.5316	65.1899	222	166.392	NA	NA	NA	NA	NA	NA	17.3296	4.33333
DR_007290-RA	1	0	PHI:1655I1S9V9GzWing0285518Fusarium_graminearum	unaffected_pathogenicity	46.9325	61.8609	1825	1591.63	NA	NA	NA	NA	19.0168	2.66667	3.2006	23
DR_007289-RA	2	0	PHI:2068G4NIP2DES1318829Magnaporthe_oryzae	reduced_virulence	43.7745	60.3759	1255	739.954	NA	NA	NA	NA	NA	NA	3.11776	22.6667
DR_007281-RA	5	1.76031e-19	PHI:5033G4NB40MoSRE1318829Magnaporthe_oryzae	unaffected_pathogenicity	47.3684	63.1579	183	88.9669	NA	NA	NA	NA	2.37945	0.666667	22.2514	7
DR_007292-RA	1	1.94921e-18	PHI:2528Q4WYU7SLY1746128Aspergillus_fumigatus	lethal	20.7547	44.3396	407	87.8113	NA	NA	NA	NA	NA	NA	8.5903	32.6667
DR_007300-RA	1	2.68833e-38	PHI:4485Q5APU3Sac15476Candida_albicans	reduced_virulence	27.8008	44.8133	446	150.214	NA	NA	NA	NA	16.5404	2	6.91642	11.6667
DR_007327-RA	2	4.36063e-139	PHI:3822Q5A1L6GIT35476Candida_albicans	reduced_virulence	50.2033	66.6667	478	414.461	NA	NA	NA	NA	2.37945	0.666667	5.98801	3.33333
DR_007336-RA	1	1.93484e-34	PHI:1447I1RUP1GzGATA0055518Fusarium_graminearum	unaffected_pathogenicity	43.1507	59.589	146	127.872	NA	NA	NA	NA	4.71043	1.33333	17.7587	5
DR_007308-RA	18	6.97085e-126	PHI:3162G4MXJ1Mohik8318829Magnaporthe_oryzae	loss_of_pathogenicity	39.6739	58.9928	811	417.157	NA	NA	NA	NA	NA	NA	10.7909	22
DR_007332-RA	3	0	PHI:2549Q4WMS3MAK5746128Aspergillus_fumigatus	lethal	60.0666	73.7105	588	639.802	67.1896	0.666667	NA	NA	16.4138	4.66667	6.21556	19.3333
DR_007319-RA	1	3.26628e-12	PHI:26P28873CaMDR15476Candida_albicans	reduced_virulence	20.6089	38.4075	388	66.6254	NA	NA	NA	NA	2.37945	0.666667	0	2
DR_007304-RA	1	3.98115e-40	PHI:1684I1RK66GzRad0025518Fusarium_graminearum	unaffected_pathogenicity	37.3832	58.8785	203	146.362	NA	NA	NA	NA	2.37945	0.666667	0	5.33333
DR_007306-RA	1	0	PHI:785G4NIS9MGG_04128318829Magnaporthe_oryzae	reduced_virulence	63.5838	77.6493	515	692.96	NA	NA	134.219	4	72.9665	17.6667	40.0649	46.3333
DR_007328-RA	2	1.42929e-22	PHI:2357E2EAF6CYP52X1176275Beauveria_bassiana	reduced_virulence	25.7576	44.9495	407	98.5969	NA	NA	NA	NA	4.71043	1.33333	9.14053	18
DR_007314-RA	3	1.30073e-68	PHI:2322Q4WF54SidH746128Aspergillus_fumigatus	reduced_virulence	44.2379	59.1078	264	215.312	NA	NA	NA	NA	NA	NA	2.78475	1.33333
DR_013787-RA	1	2.59193e-106	PHI:2625P65882purA28901Salmonella_enterica	reduced_virulence	40.2778	58.1019	422	323.553	NA	NA	22.3635	0.666667	51.0183	11.6667	25.0268	46.6667
DR_010777-RA	21	0	PHI:2300G4XVC1CHS6318829Magnaporthe_oryzae	loss_of_pathogenicity	71.9214	83.9001	1877	2757.24	NA	NA	33.5643	1	49.92	14	20.0934	106
DR_010788-RA	1	6.38537e-57	PHI:1598I1RZ35GzOB0385518Fusarium_graminearum	reduced_virulence	58.8235	75.7353	136	175.252	120.146	1	44.6892	1.33333	47.7641	10.6667	18.7065	15.6667
DR_010793-RA	2	1.07227e-57	PHI:812G4NIB5MGG_10702318829Magnaporthe_oryzae	reduced_virulence	33.7931	51.2644	427	198.364	NA	NA	33.5643	1	51.2794	14.3333	15.2705	28.6667
DR_010804-RA	3	6.5732e-145	PHI:5635G4MNH3FZC40318829Magnaporthe_oryzae	unaffected_pathogenicity	49.692	62.0123	482	437.187	NA	NA	NA	NA	6.02134	1.66667	6.76781	21
DR_010776-RA	25	0	PHI:3730Q6R3R4BcChsVI40559Botrytis_cinerea	reduced_virulence	72.425	81.6819	1499	2179.45	NA	NA	NA	NA	21.3478	3.33333	18.2134	84
DR_010789-RA	1	6.27688e-171	PHI:4165M1RXP4ALG3318829Magnaporthe_oryzae	reduced_virulence	62.1687	76.3855	415	488.804	NA	NA	61.7138	0.666667	47.048	5.33333	6.9267	6
DR_010794-RA	4	1.63676e-17	PHI:4638W9MSF5Fbp15507Fusarium_oxysporum	reduced_virulence	35.6436	56.4356	164	83.5741	NA	NA	NA	NA	11.8003	3.33333	25.3927	48.6667
DR_010792-RA	1	3.14848e-36	PHI:419Q7Z8E8CSH15476Candida_albicans	reduced_virulence	30.9375	50.625	315	134.035	395.253	4	106.403	2	150.578	34.3333	104.947	118.667
DR_010785-RA	2	0	PHI:1237I1RZ37FGSG_096605518Fusarium_graminearum	lethal	64.3454	75.2089	684	854.358	NA	NA	NA	NA	NA	NA	8.21681	25
DR_010780-RA	1	0	PHI:286Q874K8CLC-A5207Cryptococcus_neoformans	reduced_virulence	50.1389	68.6111	719	677.552	NA	NA	NA	NA	23.7273	4	4.02041	20
DR_010770-RA	16	0	PHI:1030O60034bcatrA40559Botrytis_cinerea	unaffected_pathogenicity	71.2718	81.7947	1510	2189.46	89.1325	1	33.5643	1	NA	NA	0.976879	6
DR_010781-RA	8	0	PHI:1222I1RMV6FGSG_053065518Fusarium_graminearum	lethal	70.3046	85.533	1051	1192.95	472.874	4	157.03	2.33333	41.81	11.6667	8.87629	55.3333
DR_010620-RA	2	3.87909e-32	PHI:3914Q0V515Sdh113684Parastagonospora_nodorum	reduced_virulence	27.0784	44.7191	427	126.716	NA	NA	NA	NA	49.5729	6	35.3157	44.6667
DR_010599-RA	1	1.23251e-30	PHI:1629I1RAH2GzWing0015518Fusarium_graminearum	unaffected_pathogenicity	46.9027	67.2566	113	114.775	142.089	1.33333	117.68	2.33333	109.205	22.6667	49.5922	37
DR_010628-RA	232	0	PHI:5430E9EWM2Mero-Ste7568076Metarhizium_robertsii	reduced_virulence	77.3779	87.1465	504	651.744	NA	NA	134.068	4	94.2174	21	27.2385	47
DR_010633-RA	2	4.57161e-31	PHI:3415T2BNJ5Fre25207Cryptococcus_neoformans	reduced_virulence	29.5165	47.8261	359	127.102	164.031	1.66667	89.4542	2.66667	98.4353	14.3333	40.3372	87.6667
DR_010625-RA	3	0	PHI:4509A7EZM9Ss-odc25180Sclerotinia_sclerotiorum	reduced_virulence	71.2302	82.3413	504	743.421	NA	NA	NA	NA	NA	NA	NA	NA
DR_010627-RA	1	0	PHI:1601Q4HYQ4GzOB0425518Fusarium_graminearum	unaffected_pathogenicity	65.6202	80.781	1298	1621.29	NA	NA	61.7517	0.666667	34.2167	7	15.7306	72.3333
DR_010630-RA	3	0	PHI:1552I1S0N5GzMyb0165518Fusarium_graminearum	unaffected_pathogenicity	82.0607	91.0764	1075	1734.54	NA	NA	NA	NA	8.40079	2.33333	16.3186	56.3333
DR_010634-RA	3	1.38022e-96	PHI:2821Q5ALP9SNF25476Candida_albicans	reduced_virulence	38.1679	58.5878	518	343.199	NA	NA	33.5264	1	21.2994	3.33333	8.55875	27.6667
DR_010607-RA	10	0	PHI:4471Q4WTH5PtcB746128Aspergillus_fumigatus	loss_of_pathogenicity	70.1671	84.2482	411	607.831	NA	NA	NA	NA	7.08988	2	54.1355	59.3333
DR_013370-RA	5	3.4908e-88	PHI:2097G4NGP6Neo1318829Magnaporthe_oryzae	loss_of_pathogenicity	43.3333	65	882	313.153	NA	NA	NA	NA	12.947	1	5.18309	42
DR_013374-RA	5	3.26773e-81	PHI:4514W7LTW0Fvmcm1117187Fusarium_verticillioides	reduced_virulence	69.9552	78.9238	224	243.817	NA	NA	NA	NA	NA	NA	2.90266	13.3333
DR_013364-RA	1	1.52427e-47	PHI:1590I1RWI5GzOB0305518Fusarium_graminearum	lethal	88.75	98.75	80	152.525	NA	NA	NA	NA	9.46933	2.66667	103.02	60
DR_013227-RA	4	1.55172e-74	PHI:407Q9Y7G8PBC176659Pyrenopeziza_brassicae	loss_of_pathogenicity	64.1711	78.6096	187	228.024	NA	NA	NA	NA	17.6575	2.33333	NA	NA
DR_013228-RA	3	6.02062e-29	PHI:3347D7UQ40sol548100Alternaria_solani	unaffected_pathogenicity	36.3128	56.4246	211	116.701	NA	NA	NA	NA	NA	NA	27.8101	17.6667
DR_000434-RA	2	5.97211e-18	PHI:1071Q705V7Gas15270Ustilago_maydis	loss_of_pathogenicity	24.0385	41.8269	402	86.2705	NA	NA	NA	NA	NA	NA	NA	NA
DR_000433-RA	1	3.63638e-141	PHI:2976C6ZRH8CgOPT1474922Colletotrichum_gloeosporioides	reduced_virulence	34.0877	54.4554	652	441.81	NA	NA	NA	NA	NA	NA	14.3583	18
DR_000449-RA	3	0	PHI:2183A4QUT2CPXB318829Magnaporthe_oryzae	unaffected_pathogenicity	69.2308	83.0769	616	725.702	NA	NA	257.609	5.33333	66.1508	13.3333	48.0254	76.3333
DR_000435-RA	1	6.47167e-36	PHI:891G4MVB6MGG_01748318829Magnaporthe_oryzae	reduced_virulence	29.6117	45.8738	389	140.969	NA	NA	NA	NA	NA	NA	NA	NA
DR_000444-RA	1	1.11144e-73	PHI:2378D2E9W9DEP429001Alternaria_brassicicola	mixed outcome	31.3894	49.0566	552	247.284	NA	NA	NA	NA	NA	NA	NA	NA
DR_000450-RA	1	6.25347e-54	PHI:1662I1REJ1GzCCHC0025518Fusarium_graminearum	unaffected_pathogenicity	28.4738	51.7084	426	196.823	NA	NA	NA	NA	NA	NA	NA	NA
DR_000439-RA	16	1.64523e-24	PHI:1935I1RFP7GzZC2505518Fusarium_graminearum	unaffected_pathogenicity	28.7179	48.2051	632	108.227	NA	NA	NA	NA	3.59341	1	9.68155	14
DR_000438-RA	1	3.05663e-12	PHI:1393I1RU69GzC2H0565518Fusarium_graminearum	unaffected_pathogenicity	25.6545	42.9319	186	67.0106	NA	NA	NA	NA	NA	NA	18.5667	18.3333
DR_000469-RA	1	3.46498e-74	PHI:5692G4N6I1FZC87318829Magnaporthe_oryzae	unaffected_pathogenicity	62.1762	74.0933	193	236.884	NA	NA	NA	NA	22.3491	1	19.1838	15
DR_000466-RA	1	1.38676e-11	PHI:1393I1RU69GzC2H0565518Fusarium_graminearum	unaffected_pathogenicity	26.0204	40.3061	189	65.4698	NA	NA	NA	NA	NA	NA	11.7074	10.3333
DR_000458-RA	2	1.8655e-57	PHI:352Q7Z868GLO15270Ustilago_maydis	loss_of_pathogenicity	30.4124	46.8504	567	209.149	NA	NA	NA	NA	NA	NA	NA	NA
DR_000457-RA	2	1.17708e-15	PHI:4494G4MMH7AnnA7318829Magnaporthe_oryzae	reduced_virulence	24.8521	45.858	305	77.7962	NA	NA	NA	NA	NA	NA	3.97414	16.3333
DR_000487-RA	1	1.37233e-38	PHI:2388Q4U4T0Chi25530Metarhizium_anisopliae	mixed outcome	32.4159	47.7064	288	145.976	NA	NA	NA	NA	NA	NA	101.783	256.667
DR_000484-RA	1	0	PHI:2532Q4WUA3HEM15746128Aspergillus_fumigatus	lethal	74.6114	84.456	385	588.571	NA	NA	134.666	1.66667	59.1767	14	18.1106	34
DR_000486-RA	2	8.42067e-40	PHI:2090G4NIZ2Moatg29318829Magnaporthe_oryzae	unaffected_pathogenicity	66	81	156	145.976	NA	NA	NA	NA	NA	NA	14.0654	6
DR_000483-RA	5	0	PHI:3328E9EMQ0MrKu70568076Metarhizium_robertsii	unaffected_pathogenicity	54.1997	71.1569	619	640.958	NA	NA	NA	NA	NA	NA	16.5896	12
DR_000497-RA	5	0	PHI:2536Q4WU51MET2746128Aspergillus_fumigatus	mixed outcome	70.4312	81.0976	479	663.685	NA	NA	NA	NA	NA	NA	11.6834	16.3333
DR_000495-RA	1	7.57514e-28	PHI:1087I1RKU0FGSG_045105518Fusarium_graminearum	unaffected_pathogenicity	31.1864	43.0508	261	108.997	NA	NA	NA	NA	NA	NA	NA	NA
DR_000505-RA	2	1.62291e-23	PHI:4211J9VNH2FRE35207Cryptococcus_neoformans	increased_virulence_(hypervirulence)	25.2155	43.319	460	102.834	NA	NA	NA	NA	NA	NA	3.81479	33.3333
DR_000503-RA	1	0	PHI:6094I1RYY6FgVps175518Fusarium_graminearum	reduced_virulence	65.146	76.8248	542	661.759	NA	NA	72.8767	1	22.726	6.33333	2.53076	19.3333
DR_000502-RA	8	4.42599e-58	PHI:2255Q0U2A0Abd113684Parastagonospora_nodorum	unaffected_pathogenicity	40	63.1579	298	195.667	NA	NA	NA	NA	NA	NA	7.31242	9.66667
DR_000494-RA	3	1.38375e-21	PHI:404Q9Y784PTH11318829Magnaporthe_oryzae	reduced_virulence	26.6409	48.2625	259	94.3597	NA	NA	NA	NA	NA	NA	NA	NA
DR_000523-RA	2	2.56103e-23	PHI:4736G4MYS1MoYpt7318829Magnaporthe_oryzae	loss_of_pathogenicity	35.8333	55.8333	135	94.3597	NA	NA	NA	NA	5.97286	1.66667	0	6.33333
DR_000507-RA	2	5.74186e-40	PHI:4732Q5NH02FTT0673p/prsAp263Francisella_tularensis	unaffected_pathogenicity	38.3838	61.6162	195	146.747	NA	NA	NA	NA	15.375	1.66667	5.83073	26.6667
DR_000522-RA	2	0	PHI:2570Q6FM61CYB25478Candida_glabrata	reduced_virulence	53.252	71.9512	491	540.036	89.1325	1	72.9524	1	18.8902	5.33333	27.7133	23
DR_000510-RA	5	3.36251e-66	PHI:1883I1RJ71GzZC1985518Fusarium_graminearum	unaffected_pathogenicity	47.3684	66.6667	533	236.113	NA	NA	117.604	2.33333	68.5115	11.3333	16.0858	30
DR_000524-RA	1	0	PHI:96P43098FAS25476Candida_albicans	loss_of_pathogenicity	62.7172	78.1464	1885	2391.69	201.569	2	212.473	6.33333	248.216	59.3333	35.2402	192.667
DR_000542-RA	1	0	PHI:265Q8TG24MET35207Cryptococcus_neoformans	loss_of_pathogenicity	65.7487	77.2806	581	766.918	NA	NA	123.503	1.33333	14.3737	4	7.63374	28.3333
DR_000546-RA	1	1.13037e-17	PHI:2825Q5ABG1SET15476Candida_albicans	reduced_virulence	36.9863	54.1096	141	85.5001	NA	NA	NA	NA	NA	NA	11.6106	24
DR_000525-RA	2	0	PHI:4602A0A016PX00FDB25518Fusarium_graminearum	reduced_virulence	76.2882	87.1183	2094	3264.17	NA	NA	179.318	3	63.984	15.3333	31.1917	184.333
DR_000545-RA	4	0	PHI:1676Q4I2M7GzDHHC0045518Fusarium_graminearum	unaffected_pathogenicity	52.2895	65.288	660	620.157	NA	NA	NA	NA	NA	NA	18.9788	29
DR_000550-RA	2	1.6854e-20	PHI:1892I1RRH8GzZC2075518Fusarium_graminearum	unaffected_pathogenicity	23.8426	41.2037	414	94.7449	111.075	1.33333	140.081	3	99.1348	17.3333	39.1179	112
DR_000543-RA	6	0	PHI:451O74189PMT15476Candida_albicans	loss_of_pathogenicity	44.1379	59.0345	698	585.104	89.1325	1	NA	NA	4.80738	1.33333	12.7229	23.3333
DR_000548-RA	1	2.59456e-13	PHI:2086Q522W5Moatg24318829Magnaporthe_oryzae	unaffected_pathogenicity	30.4688	48.4375	127	64.6994	NA	NA	95.3539	1.66667	71.1521	14.6667	2.3449	26
DR_000534-RA	1	2.65393e-24	PHI:504P04173LEU24932Saccharomyces_cerevisiae	reduced_virulence	29.3785	47.4576	340	100.138	NA	NA	33.5264	1	45.9497	7.66667	13.6806	20.3333
DR_000533-RA	5	1.43095e-84	PHI:3600Q8TG07plb15478Candida_glabrata	unaffected_pathogenicity	36.7089	54.792	557	276.944	NA	NA	NA	NA	NA	NA	NA	NA
DR_000567-RA	28	2.71727e-113	PHI:339Q96VL3CLPT1290576Colletotrichum_lindemuthianum	reduced_virulence	92.3497	97.2678	227	360.147	463.803	4.33333	151.244	3.33333	92.1122	18	23.8536	283
DR_000569-RA	9	1.95033e-45	PHI:2177G4MQP9PAS1318829Magnaporthe_oryzae	unaffected_pathogenicity	38.6957	59.1304	531	173.326	67.1896	0.666667	33.5264	1	40.2677	6	14.3373	26
DR_000576-RA	5	1.36511e-178	PHI:825Q4JEX9SE5551Trichophyton_rubrum	chemistry_target:_resistance_to_chemical	59.6234	73.8579	463	513.072	NA	NA	NA	NA	NA	NA	6.22801	11
DR_000593-RA	1	0	PHI:1666I1RX47GzCCHC0065518Fusarium_graminearum	unaffected_pathogenicity	63.956	79.3407	443	534.643	NA	NA	22.3635	0.666667	23.6491	6.66667	29.6922	22.6667
DR_000617-RA	2	1.44256e-21	PHI:167Q9UUS8CHIP3474922Colletotrichum_gloeosporioides	unaffected_pathogenicity	33.9506	49.1597	235	95.5153	NA	NA	NA	NA	5.97286	1.66667	7.9605	19.3333
DR_000582-RA	7	5.19258e-108	PHI:3063G4NKL4MoRga3318829Magnaporthe_oryzae	unaffected_pathogenicity	72.7273	84.8485	297	347.051	NA	NA	128.956	2.66667	93.2776	18.3333	17.5173	52.3333
DR_000598-RA	3	4.22508e-62	PHI:1458Q4I7F9GzAra0065518Fusarium_graminearum	unaffected_pathogenicity	32.0542	53.7246	420	219.935	NA	NA	NA	NA	NA	NA	0	1
DR_000583-RA	1	7.93275e-157	PHI:2558Q59P00DUR315476Candida_albicans	reduced_virulence	49.3724	68.6192	476	458.759	NA	NA	NA	NA	NA	NA	24.7139	74.3333
DR_000616-RA	3	3.55512e-32	PHI:2296B6RIT9tmpL29001Alternaria_brassicicola	reduced_virulence	28.9286	46.4286	289	127.872	NA	NA	NA	NA	NA	NA	34.4458	21.3333
DR_000619-RA	1	1.0793e-138	PHI:4896Q4WWT7aspE746128Aspergillus_fumigatus	unaffected_pathogenicity	57.0388	71.3592	396	414.461	NA	NA	NA	NA	NA	NA	7.37139	10
DR_000592-RA	2	0	PHI:893G4NL37MGG_02986318829Magnaporthe_oryzae	reduced_virulence	68.8424	79.5567	901	1078.93	134.379	1.33333	NA	NA	13.0627	3.66667	2.44194	65.6667
DR_000609-RA	1	5.77394e-19	PHI:1334I1RZI7GzbZIP0165518Fusarium_graminearum	reduced_virulence	49.5146	67.9612	89	80.4925	NA	NA	NA	NA	12.947	1	NA	NA
DR_000588-RA	1	3.62406e-12	PHI:2544Q4WK03PAB1746128Aspergillus_fumigatus	lethal	20.8191	43.3447	274	67.0106	NA	NA	NA	NA	NA	NA	NA	NA
DR_004443-RA	2	5.1951e-102	PHI:2654Q59VF3DUR1,25476Candida_albicans	reduced_virulence	43.4409	64.086	456	343.199	NA	NA	NA	NA	35.2477	2	49.7868	59
DR_004457-RA	2	5.20644e-137	PHI:413Q5GFD3MPD113684Parastagonospora_nodorum	unaffected_pathogenicity	50	67.2811	430	402.519	524.645	4.66667	55.9278	1.66667	15.4907	4.33333	10.7412	10.3333
DR_004482-RA	1	2.40589e-40	PHI:1539I1RCG0GzMyb0035518Fusarium_graminearum	unaffected_pathogenicity	41.1538	58.0769	244	140.584	NA	NA	NA	NA	NA	NA	0	6.66667
DR_004468-RA	6	2.10398e-79	PHI:4917J5JYY9BbbqrA176275Beauveria_bassiana	mixed outcome	66.4975	81.7259	199	239.58	NA	NA	NA	NA	NA	NA	0	6.66667
DR_004460-RA	14	0	PHI:5592G4MUB7FZC3318829Magnaporthe_oryzae	unaffected_pathogenicity	53.4456	69.3721	644	623.624	289.34	3.33333	NA	NA	NA	NA	6.56045	4.33333
DR_004478-RA	1	3.47297e-28	PHI:3314G4MNN4cca1318829Magnaporthe_oryzae	loss_of_pathogenicity	44.4444	55.5556	165	114.775	NA	NA	NA	NA	NA	NA	0	4.33333
DR_004483-RA	3	1.60715e-121	PHI:1552I1S0N5GzMyb0165518Fusarium_graminearum	unaffected_pathogenicity	45.1143	64.2412	520	409.838	NA	NA	NA	NA	NA	NA	25.4569	48
DR_004469-RA	7	0	PHI:544Q9P8L8BCMFS140559Botrytis_cinerea	unaffected_pathogenicity	70.1724	83.1034	577	747.658	NA	NA	NA	NA	NA	NA	2.67451	2
DR_004461-RA	4	6.33065e-52	PHI:5394J4UPL6mas5176275Beauveria_bassiana	loss_of_pathogenicity	48.4848	69.8413	292	180.644	949.55	9	358.15	8.33333	340.596	74	118.541	183.333
DR_004472-RA	104	0	PHI:1181I1RNY7(Sc_Kic1)5518Fusarium_graminearum	reduced_virulence	56.8702	69.084	659	672.544	NA	NA	NA	NA	NA	NA	16.1144	26
DR_004494-RA	1	0	PHI:2085Q51UJ9Moatg11318829Magnaporthe_oryzae	unaffected_pathogenicity	43.0565	61.4794	1394	991.104	NA	NA	NA	NA	15.375	1.66667	3.3187	23.3333
DR_004520-RA	1	0	PHI:502P04046ADE44932Saccharomyces_cerevisiae	reduced_virulence	57.0858	69.4611	486	545.428	89.1325	1	78.3292	2.33333	119.439	30.6667	4.25335	43.3333
DR_004525-RA	2	2.0932e-17	PHI:4730Q5NGJ3FTT0846263Francisella_tularensis	reduced_virulence	26.6376	46.2882	282	83.1889	NA	NA	NA	NA	NA	NA	0	5.33333
DR_004496-RA	2	3.98828e-16	PHI:2184G4NDX0HTF1318829Magnaporthe_oryzae	unaffected_pathogenicity	60.3774	75.4717	70	79.337	NA	NA	NA	NA	NA	NA	23.2175	31.3333
DR_004495-RA	1	3.7489e-43	PHI:4992Q5A7M9rhr25476Candida_albicans	reduced_virulence	39.6226	56.1321	212	147.517	NA	NA	NA	NA	NA	NA	28.2335	17.3333
DR_004499-RA	3	4.3444e-34	PHI:4194V5XZS6AKT75599Alternaria_alternata	mixed outcome	34.1772	50.6329	463	132.494	NA	NA	NA	NA	NA	NA	3.10158	4.66667
DR_004498-RA	1	1.30491e-88	PHI:1302I1RC37GzbHLH0035518Fusarium_graminearum	unaffected_pathogenicity	48.8998	60.8802	402	275.018	NA	NA	NA	NA	13.0627	3.66667	2.05541	14
DR_004513-RA	1	4.65665e-21	PHI:805G4NEF1MGG_00124318829Magnaporthe_oryzae	reduced_virulence	59.1549	73.2394	70	97.0561	NA	NA	22.3635	0.666667	29.7971	5.66667	24.1704	78.3333
DR_004526-RA	15	8.67992e-27	PHI:784G4NES9MGG_00056318829Magnaporthe_oryzae	reduced_virulence	34.5238	53.3597	248	104.76	NA	NA	NA	NA	2.37945	0.666667	13.5777	36.3333
DR_004488-RA	1	5.18323e-70	PHI:862Q2V086ClaSSD15462Colletotrichum_lagenarium	loss_of_pathogenicity	27.4131	45.045	762	250.366	98.203	0.666667	NA	NA	9.46933	2.66667	2.95979	17
DR_004533-RA	1	8.42841e-29	PHI:799G4N7R4MGG_03530318829Magnaporthe_oryzae	reduced_virulence	28.0928	48.7113	376	122.094	NA	NA	33.5264	1	32.1468	9	17.0482	35.6667
DR_004515-RA	2	3.06149e-49	PHI:2145G4MXJ4MoSSADH318829Magnaporthe_oryzae	loss_of_pathogenicity	30.2469	46.0905	465	179.104	NA	NA	44.7271	1.33333	21.512	6	12.4245	25.3333
DR_004492-RA	2	7.65125e-18	PHI:1470Q4IQX3GzHMG0025518Fusarium_graminearum	reduced_virulence	85.7143	90.4762	42	71.2478	NA	NA	NA	NA	2.37945	0.666667	50.451	34.6667
DR_012434-RA	1	0	PHI:785G4NIS9MGG_04128318829Magnaporthe_oryzae	reduced_virulence	64.3411	77.7132	515	696.812	NA	NA	134.068	4	95.937	24.3333	35.28	61.3333
DR_012452-RA	2	0	PHI:2068G4NIP2DES1318829Magnaporthe_oryzae	reduced_virulence	42.79	58.7774	1255	736.487	NA	NA	NA	NA	NA	NA	6.39461	18.6667
DR_012451-RA	1	0	PHI:1655I1S9V9GzWing0285518Fusarium_graminearum	unaffected_pathogenicity	47.7103	62.8328	1785	1535.78	NA	NA	NA	NA	7.04141	2	0	17
DR_012436-RA	1	2.81217e-41	PHI:1684I1RK66GzRad0025518Fusarium_graminearum	unaffected_pathogenicity	35.9447	58.0645	210	149.828	NA	NA	22.3635	0.666667	7.18683	2	14.3879	9.66667
DR_012448-RA	1	2.86502e-19	PHI:2528Q4WYU7SLY1746128Aspergillus_fumigatus	lethal	20.9906	45.0472	407	90.1225	67.1896	0.666667	NA	NA	37.7429	5.33333	9.59981	30.3333
DR_012440-RA	1	2.13235e-38	PHI:4485Q5APU3Sac15476Candida_albicans	reduced_virulence	28.2158	45.6432	446	150.599	NA	NA	NA	NA	NA	NA	17.6753	17.6667
DR_012453-RA	4	1.97557e-45	PHI:407Q9Y7G8PBC176659Pyrenopeziza_brassicae	loss_of_pathogenicity	48.5549	58.9595	222	151.369	NA	NA	NA	NA	NA	NA	10.9557	3.33333
DR_012707-RA	13	2.04162e-39	PHI:133O93800AKT15599Alternaria_alternata	loss_of_pathogenicity	35.8333	51.6667	324	150.214	NA	NA	NA	NA	4.7589	1.33333	3.72933	7.66667
DR_012703-RA	2	2.57763e-40	PHI:541Q5XTQ4LIP140559Botrytis_cinerea	unaffected_pathogenicity	33.3333	46.5565	479	152.14	NA	NA	NA	NA	3.54494	1	2.86167	14.6667
DR_006432-RA	1	8.14955e-158	PHI:877G4NCL5MGG_00383318829Magnaporthe_oryzae	reduced_virulence	88.806	94.403	268	447.588	NA	NA	NA	NA	NA	NA	112.179	64
DR_006437-RA	2	3.51956e-16	PHI:2008G4MS03HST1318829Magnaporthe_oryzae	unaffected_pathogenicity	31.3609	52.071	151	79.337	NA	NA	NA	NA	NA	NA	1.26814	19
DR_006444-RA	2	3.30338e-27	PHI:1555I1RDG6GzMyb0195518Fusarium_graminearum	unaffected_pathogenicity	26.7196	46.0432	414	112.849	NA	NA	NA	NA	NA	NA	NA	NA
DR_006431-RA	1	7.5237e-148	PHI:1618Q4IQT8GzFET55518Fusarium_graminearum	unaffected_pathogenicity	70.6485	82.5939	293	419.468	NA	NA	NA	NA	16.5404	2	2.64267	7.66667
DR_006429-RA	250	0	PHI:1198I1RA81(Sc_Ssk2/Ssk22)5518Fusarium_graminearum	reduced_virulence	66.9935	81.781	1250	1684.08	NA	NA	NA	NA	2.37945	0.666667	5.88594	11.6667
DR_006442-RA	6	0	PHI:1648I1RWP1GzWing0205518Fusarium_graminearum	reduced_virulence	63.0744	78.7803	2338	2827.74	NA	NA	NA	NA	3.59341	1	5.32838	20.6667
DR_006433-RA	1	1.32903e-118	PHI:2710H8ZZ79mepB474922Colletotrichum_gloeosporioides	reduced_virulence	57.3668	68.652	319	348.977	NA	NA	NA	NA	NA	NA	12.3761	16.6667
DR_006436-RA	1	8.21077e-162	PHI:875G4MSV0MGG_04587318829Magnaporthe_oryzae	loss_of_pathogenicity	43.68	63.04	615	493.812	NA	NA	NA	NA	NA	NA	7.07385	20.3333
DR_006468-RA	2	7.77185e-42	PHI:541Q5XTQ4LIP140559Botrytis_cinerea	unaffected_pathogenicity	29.6564	46.1121	509	157.147	NA	NA	89.4542	2.66667	259.684	56.6667	27.5431	92
DR_006460-RA	8	0	PHI:5033G4NB40MoSRE1318829Magnaporthe_oryzae	unaffected_pathogenicity	62.5	72.3214	940	723.776	NA	NA	NA	NA	2.37945	0.666667	37.6976	68.3333
DR_006451-RA	3	1.11402e-75	PHI:675Q5KB00ROM25207Cryptococcus_neoformans	reduced_virulence	31.6327	53.7415	770	276.559	NA	NA	NA	NA	NA	NA	7.89221	30.6667
DR_006478-RA	3	2.49552e-21	PHI:2165G4N3R9PTH11318829Magnaporthe_oryzae	reduced_virulence	22.963	47.099	282	94.7449	111.075	1.33333	NA	NA	NA	NA	15.436	8.33333
DR_006459-RA	1	0	PHI:2976C6ZRH8CgOPT1474922Colletotrichum_gloeosporioides	reduced_virulence	45.4422	64.898	721	650.973	NA	NA	NA	NA	NA	NA	1.87216	6.66667
DR_006449-RA	2	0	PHI:1530I1RWP4Gzsnd5518Fusarium_graminearum	unaffected_pathogenicity	60.2724	76.731	877	1048.11	NA	NA	NA	NA	3.54494	1	45.1337	98.6667
DR_006480-RA	2	1.76689e-51	PHI:3914Q0V515Sdh113684Parastagonospora_nodorum	reduced_virulence	32.7189	46.3134	466	182.956	142.089	1.33333	NA	NA	13.1597	3.66667	35.6533	29
DR_006448-RA	9	1.01768e-93	PHI:5588Q70Q35bcsod140559Botrytis_cinerea	reduced_virulence	87.9195	91.9463	149	270.396	220.789	3	324.738	7.33333	193.595	38.3333	73.4566	49.6667
DR_006458-RA	43	0	PHI:730I1RSU2KSA15518Fusarium_graminearum	unaffected_pathogenicity	68.6916	86.4486	427	625.55	NA	NA	NA	NA	7.18683	2	6.8153	6.66667
DR_006477-RA	2	1.57399e-22	PHI:3415T2BNJ5Fre25207Cryptococcus_neoformans	reduced_virulence	29.6137	44.206	337	100.523	NA	NA	162.331	3.66667	114.51	19	37.3248	71.3333
DR_006474-RA	2	8.29643e-34	PHI:2510Q6PWQ1msdS/AfmsdC746128Aspergillus_fumigatus	unaffected_pathogenicity	28.5024	42.8571	382	130.954	NA	NA	NA	NA	NA	NA	26.9655	14.3333
DR_006469-RA	2	5.36987e-15	PHI:2165G4N3R9PTH11318829Magnaporthe_oryzae	reduced_virulence	24.3728	48.3871	268	75.0998	NA	NA	NA	NA	NA	NA	2.98061	1.33333
DR_006463-RA	8	2.44998e-122	PHI:2106G4N0541-phosphatidylinositol-4,5-bisphosphate_phosphodiesterase_delta_1318829Magnaporthe_oryzae	reduced_virulence	52.9412	74.5098	696	388.267	NA	NA	NA	NA	4.7589	1.33333	17.5383	28.3333
DR_006475-RA	8	2.25214e-83	PHI:2108Q9UWF0CAM318829Magnaporthe_oryzae	mixed outcome	83.1169	87.013	144	243.817	NA	NA	NA	NA	20.4435	5.66667	80.2007	68.3333
DR_006466-RA	2	0	PHI:2117P58371SPM1318829Magnaporthe_oryzae	reduced_virulence	65.4297	78.125	512	619.387	1121.01	12.6667	1007.88	20.6667	327.153	57.6667	132.828	158
DR_013302-RA	4	3.63154e-63	PHI:4024G4N740MoST1318829Magnaporthe_oryzae	unaffected_pathogenicity	30	51.2245	501	216.853	NA	NA	NA	NA	58.7514	8.66667	41.4985	32.6667
DR_013300-RA	6	8.0288e-97	PHI:2356G4N178MoHYR1318829Magnaporthe_oryzae	reduced_virulence	77.5758	88.4848	166	281.952	NA	NA	44.7271	1.33333	8.25537	2.33333	23.143	26
DR_007786-RA	3	1.46832e-123	PHI:2180G4N7A0MoTea4318829Magnaporthe_oryzae	loss_of_pathogenicity	48.0263	59.4326	666	398.282	NA	NA	NA	NA	7.08988	2	7.63207	36.6667
DR_007784-RA	2	1.84442e-64	PHI:5554Q4Q4W3LmABCB35664Leishmania_major	reduced_virulence	29.0466	51.8847	451	230.72	NA	NA	NA	NA	NA	NA	9.32621	26.3333
DR_007790-RA	2	0	PHI:505P15801MIP14932Saccharomyces_cerevisiae	reduced_virulence	65.3226	87.0968	732	615.15	NA	NA	NA	NA	NA	NA	6.68339	30.3333
[truncated: 1,701 more rows]
