# Supplementary material for: A draft genome sequence of the rose black spot fungus Diplocarpon rosae reveals a high degree of genome duplication
Source: PLoS One. 2017 Oct 5;12(10):e0185310. doi: 10.1371/journal.pone.0185310 (PMC5628827; doi:10.1371/journal.pone.0185310)
Supplement: S7 File — (XLSX) [file pone.0185310.s007.xlsx]

## Sheet: Repeat_Masker_output
SW	perc	perc	perc	query	position	in	query	matching	repeat	position	in	repeat
score	div.	del.	ins.	sequence	begin	end	(left)	repeat	class/family	begin	end	(left)	ID
5238	17.8	0.2	0	DR_scaffold_0001	48	942	-973865	C	rnd-3_family-252	Unknown	-246	897	1	1
12829	16.6	1.2	1.4	DR_scaffold_0001	944	3269	-971538	C	rnd-2_family-33	LTR/Gypsy	-3098	2598	277	2
10888	15	1.8	0.5	DR_scaffold_0001	3283	5854	-968953	C	rnd-3_family-131	LTR/Gypsy	0	2012	1	3
4185	22	3.2	2.2	DR_scaffold_0001	5855	6239	-968568	C	rnd-5_family-10	Unknown	-617	1600	1206	4	*
9932	17.3	2.1	0.8	DR_scaffold_0001	5857	7646	-967161	+	rnd-2_family-33	LTR/Gypsy	3754	5566	-130	5
339	10.4	0	0	DR_scaffold_0001	7647	7694	-967113	+	rnd-4_family-103	Unknown	2704	2751	-24	6
7058	18.6	0	0.2	DR_scaffold_0001	8076	9286	-965521	+	rnd-3_family-317	LTR/Gypsy	43	1250	-2554	7
2578	16.4	0	0	DR_scaffold_0001	9344	9757	-965050	+	rnd-3_family-317	LTR/Gypsy	1457	1870	-1934	7
10876	17.9	0	0	DR_scaffold_0001	9787	11577	-963230	+	rnd-3_family-317	LTR/Gypsy	2014	3804	0	7
429	37.7	2.3	2.6	DR_scaffold_0001	11586	12201	-962606	C	rnd-2_family-41	LTR/Gypsy	-46	4049	3436	8
18136	14.8	0	0	DR_scaffold_0001	12211	14985	-959822	+	rnd-4_family-103	Unknown	1	2775	0	9
361	17.5	0	0	DR_scaffold_0001	15067	15123	-959684	+	rnd-3_family-317	LTR/Gypsy	200	256	-3548	10
277	18.5	0	0	DR_scaffold_0001	15108	15161	-959646	C	rnd-2_family-33	LTR/Gypsy	-2162	3534	3481	11	*
861	11.1	0	0.8	DR_scaffold_0001	15148	15274	-959533	+	rnd-3_family-154	LTR/Gypsy	597	722	-1230	12
3441	15.6	2.1	2.1	DR_scaffold_0001	16059	17977	-956830	+	rnd-2_family-33	LTR/Gypsy	1	1952	0	13
1084	11.5	1.1	0	DR_scaffold_0001	18005	18178	-956629	+	rnd-2_family-33	LTR/Gypsy	1287	1462	-4234	13
937	8.1	0.7	0	DR_scaffold_0001	18418	18553	-956254	+	rnd-2_family-33	LTR/Gypsy	1801	1937	-3759	13
1160	15.4	0.5	0	DR_scaffold_0001	18736	18923	-955884	+	rnd-2_family-33	LTR/Gypsy	2217	2405	-3291	13
30	0	0	0	DR_scaffold_0001	18924	18951	-955856	+	(ATA)n	Simple_repeat	1	28	0	14
1490	20	4.2	3	DR_scaffold_0001	18962	19291	-955516	+	rnd-2_family-33	LTR/Gypsy	1427	1760	-3936	15
1581	14.9	1.2	5.2	DR_scaffold_0001	19351	19696	-955111	+	rnd-2_family-33	LTR/Gypsy	1924	2255	-3441	15
863	20.8	0	0	DR_scaffold_0001	19707	19874	-954933	+	rnd-2_family-33	LTR/Gypsy	2431	2598	-3098	15
5512	21.5	1.3	0.5	DR_scaffold_0001	19876	20997	-953810	+	rnd-3_family-252	Unknown	1	1131	-12	16
422	10.2	0	0	DR_scaffold_0001	21435	21493	-953314	+	rnd-5_family-10	Unknown	56	114	-2103	17
16	0	0	0	DR_scaffold_0001	21826	21842	-952965	+	(T)n	Simple_repeat	1	17	0	18
21	7.7	0	0	DR_scaffold_0001	22043	22070	-952737	+	(GA)n	Simple_repeat	1	28	0	19
15	0	0	0	DR_scaffold_0001	23201	23219	-951588	+	(GGT)n	Simple_repeat	1	19	0	20
268	13.6	0	0	DR_scaffold_0001	23724	23767	-951040	C	rnd-3_family-542	DNA/TcMar-Tc1	0	602	559	21
704	22.9	0.6	3.2	DR_scaffold_0001	23788	23972	-950835	+	rnd-3_family-109	Unknown	1325	1504	-185	22
22	22.9	1.9	0	DR_scaffold_0001	24090	24148	-950659	+	(TA)n	Simple_repeat	1	60	0	23
19	12.8	0	0	DR_scaffold_0001	28078	28111	-946696	+	(CAC)n	Simple_repeat	1	34	0	24
28	0	0	0	DR_scaffold_0001	30597	30622	-944185	+	(AAC)n	Simple_repeat	1	26	0	25
13	16.2	4.4	4.4	DR_scaffold_0001	42353	42397	-932410	+	G-rich	Low_complexity	1	45	0	26
12	14.8	3	3	DR_scaffold_0001	42654	42686	-932121	+	GA-rich	Low_complexity	1	33	0	27
45	8	0	1.5	DR_scaffold_0001	42808	42875	-931932	+	(GAGCTA)n	Simple_repeat	1	67	0	28
17	31.5	1.5	1.5	DR_scaffold_0001	46731	46791	-928016	+	(AT)n	Simple_repeat	1	61	0	29
36	2.9	0	0	DR_scaffold_0001	46792	46826	-927981	+	(TG)n	Simple_repeat	1	35	0	30
19	11.7	0	0	DR_scaffold_0001	48938	48965	-925842	+	(T)n	Simple_repeat	1	28	0	31
467	26.6	0.3	0	DR_scaffold_0001	53080	53216	-921591	C	rnd-5_family-10	Unknown	-2103	114	8	32
15	14.7	0	0	DR_scaffold_0001	54506	54535	-920272	+	(ATAT)n	Simple_repeat	1	30	0	33
23	12.6	2.3	0	DR_scaffold_0001	55394	55436	-919371	+	(CAAC)n	Simple_repeat	1	44	0	34
12	24.8	0	2.6	DR_scaffold_0001	55887	55926	-918881	+	(TGCAT)n	Simple_repeat	1	39	0	35
711	25.2	8	13.2	DR_scaffold_0001	61796	62165	-912642	C	rnd-3_family-181	Unknown	-26	377	29	36
297	23.2	0	0	DR_scaffold_0001	62210	62265	-912542	C	rnd-3_family-95	Unknown	-52	56	1	37
14	16.5	2.9	0	DR_scaffold_0001	64145	64178	-910629	+	GA-rich	Low_complexity	1	35	0	38
24	19.8	4.2	1.4	DR_scaffold_0001	64896	64966	-909841	+	(CTGCTT)n	Simple_repeat	1	73	0	39
14	15.3	0	0	DR_scaffold_0001	64993	65021	-909786	+	(GGTAC)n	Simple_repeat	1	29	0	40
30	20.1	0	0	DR_scaffold_0001	65319	65382	-909425	+	(ATCGC)n	Simple_repeat	1	64	0	41
22	5.6	5.3	0	DR_scaffold_0001	65680	65717	-909090	+	(CCCTCCC)n	Simple_repeat	1	40	0	42
25	17.9	4.9	3.7	DR_scaffold_0001	65911	65991	-908816	+	(TCCTC)n	Simple_repeat	1	82	0	43
20	15.3	0	0	DR_scaffold_0001	66257	66294	-908513	+	(CCCTG)n	Simple_repeat	1	38	0	44
17	0	0	0	DR_scaffold_0001	67626	67646	-907161	+	(CGC)n	Simple_repeat	1	21	0	45
11	17.4	0	5.9	DR_scaffold_0001	69814	69849	-904958	+	(ATGTGT)n	Simple_repeat	1	34	0	46
17	17.2	0	2.5	DR_scaffold_0001	72816	72856	-901951	+	G-rich	Low_complexity	1	40	0	47
13	36.3	0	0	DR_scaffold_0001	73843	73908	-900899	+	(AACTTC)n	Simple_repeat	1	66	0	48
20	15.1	9.6	0	DR_scaffold_0001	74673	74724	-900083	+	(TC)n	Simple_repeat	1	57	0	49
1127	28.1	1.4	7.2	DR_scaffold_0001	75187	75562	-899245	+	rnd-4_family-280	Unknown	477	830	-6	50
645	30.4	4.2	5.4	DR_scaffold_0001	88216	88455	-886352	C	rnd-4_family-124	Unknown	-15	250	14	51
11	30.1	0	5.1	DR_scaffold_0001	93660	93721	-881086	+	(CGAGGT)n	Simple_repeat	1	59	0	52
13	19.2	0	0	DR_scaffold_0001	101745	101774	-873033	+	(GTT)n	Simple_repeat	1	30	0	53
20	11.7	0	2.6	DR_scaffold_0001	112556	112594	-862213	+	(TCACAA)n	Simple_repeat	1	38	0	54
18	4.7	0	0	DR_scaffold_0001	112702	112723	-862084	+	(A)n	Simple_repeat	1	22	0	55
21	10.8	0	0	DR_scaffold_0001	112768	112797	-862010	+	(A)n	Simple_repeat	1	30	0	55
12	5.5	0	0	DR_scaffold_0001	113395	113413	-861394	+	(ATC)n	Simple_repeat	1	19	0	56
26	10.3	0	0	DR_scaffold_0001	113675	113716	-861091	+	(AAAG)n	Simple_repeat	1	42	0	57
56	0	2	0	DR_scaffold_0001	119568	119618	-855189	+	(GA)n	Simple_repeat	1	52	0	58
12	20.4	0	2.9	DR_scaffold_0001	120155	120190	-854617	+	(AGCTAC)n	Simple_repeat	1	35	0	59
15	16.8	2.9	0	DR_scaffold_0001	120426	120460	-854347	+	(CACAAC)n	Simple_repeat	1	36	0	60
12	21.7	0	0	DR_scaffold_0001	120851	120882	-853925	+	(ACCGT)n	Simple_repeat	1	32	0	61
6234	4.4	0	0	DR_scaffold_0001	121827	122605	-852202	+	rnd-4_family-956	Unknown	1	779	-17	62
5568	20.3	1.3	0.4	DR_scaffold_0001	122606	123736	-851071	C	rnd-3_family-252	Unknown	-2	1141	1	63
12977	13.6	2.4	1.9	DR_scaffold_0001	123738	128484	-846323	C	rnd-2_family-33	LTR/Gypsy	-3098	2598	1	64
13453	12	2.4	0.8	DR_scaffold_0001	128485	130182	-844625	C	rnd-5_family-10	Unknown	-613	1604	3	65
2862	14.9	0	0	DR_scaffold_0001	130225	130673	-844134	+	rnd-3_family-542	DNA/TcMar-Tc1	51	499	-103	66
15	26.2	0	2.4	DR_scaffold_0001	130851	130893	-843914	+	(AT)n	Simple_repeat	1	42	0	67
22	0	13.5	0	DR_scaffold_0001	131168	131204	-843603	+	(AG)n	Simple_repeat	1	42	0	68
26	0	0	0	DR_scaffold_0001	144430	144457	-830350	+	(A)n	Simple_repeat	1	28	0	69
16	9.7	0	0	DR_scaffold_0001	152463	152484	-822323	+	(A)n	Simple_repeat	1	22	0	70
12	23.3	1.7	7.3	DR_scaffold_0001	161561	161618	-813189	+	(CTCTC)n	Simple_repeat	1	55	0	71
15	13.9	0	0	DR_scaffold_0001	163161	163184	-811623	+	(T)n	Simple_repeat	1	24	0	72
453	27.9	6.5	9.5	DR_scaffold_0001	171239	171460	-803347	+	rnd-3_family-325	Unknown	22	236	-40	73
234	18.5	3.6	0	DR_scaffold_0001	171840	171893	-802914	C	rnd-3_family-127	Unknown	0	905	850	74	*
1335	30.4	5.1	5.8	DR_scaffold_0001	171846	172558	-802249	+	rnd-4_family-126	Unknown	6	713	-11	75
18	0	0	0	DR_scaffold_0001	172839	172858	-801949	+	(A)n	Simple_repeat	1	20	0	76
16	5.5	10	2.3	DR_scaffold_0001	174339	174378	-800429	+	(TGACAA)n	Simple_repeat	1	43	0	77
16	13.2	0	0	DR_scaffold_0001	176074	176098	-798709	+	(C)n	Simple_repeat	1	25	0	78
24	6.6	0	0	DR_scaffold_0001	179529	179560	-795247	+	(TC)n	Simple_repeat	1	32	0	79
26	0	0	0	DR_scaffold_0001	181148	181172	-793635	+	(GCAGAT)n	Simple_repeat	1	25	0	80
14	14.5	3.2	0	DR_scaffold_0001	182248	182278	-792529	+	(TCC)n	Simple_repeat	1	32	0	81
30	3.1	0	0	DR_scaffold_0001	186762	186794	-788013	+	(TCCTGC)n	Simple_repeat	1	33	0	82
13	13.2	0	0	DR_scaffold_0001	187229	187253	-787554	+	(GCG)n	Simple_repeat	1	25	0	83
17	8.8	0	0	DR_scaffold_0001	189086	189109	-785698	+	(C)n	Simple_repeat	1	24	0	84
12	16	5.7	0	DR_scaffold_0001	204456	204490	-770317	+	(TCTTTC)n	Simple_repeat	1	37	0	85
16	26.7	0	7	DR_scaffold_0001	207186	207261	-767546	+	(TACAG)n	Simple_repeat	1	71	0	86
15	25.8	3.5	1.7	DR_scaffold_0001	220460	220555	-754252	+	(CTTT)n	Simple_repeat	1	97	0	87
12	19.8	2.3	4.7	DR_scaffold_0001	220524	220567	-754240	+	(TTCACC)n	Simple_repeat	1	43	0	88	*
31	3	0	0	DR_scaffold_0001	220737	220770	-754037	+	(ATGT)n	Simple_repeat	1	34	0	89
15	26.4	0	0	DR_scaffold_0001	220801	220843	-753964	+	(ACTCC)n	Simple_repeat	1	43	0	90
13	19.1	0	0	DR_scaffold_0001	220977	221006	-753801	+	GA-rich	Low_complexity	1	30	0	91
14	8.8	7.5	4.9	DR_scaffold_0001	221237	221276	-753531	+	(CAT)n	Simple_repeat	1	41	0	92
36	0	0	0	DR_scaffold_0001	226129	226159	-748648	+	(TA)n	Simple_repeat	1	31	0	93
17	8.2	0	0	DR_scaffold_0001	230855	230880	-743927	+	(GAG)n	Simple_repeat	1	26	0	94
18	26.4	1.5	1.5	DR_scaffold_0001	231729	231793	-743014	+	(GCAGAA)n	Simple_repeat	1	65	0	95
18	14.5	3.9	6	DR_scaffold_0001	233501	233551	-741256	+	GA-rich	Low_complexity	1	50	0	96
12	19.9	0	0	DR_scaffold_0001	233563	233591	-741216	+	GA-rich	Low_complexity	1	29	0	96
28	0	0	0	DR_scaffold_0001	233964	233989	-740818	+	(GTC)n	Simple_repeat	1	26	0	97
22	17.6	0	0	DR_scaffold_0001	234356	234400	-740407	+	(GATGC)n	Simple_repeat	1	45	0	98
15	12.3	0	7.9	DR_scaffold_0001	234528	234568	-740239	+	(TTGGT)n	Simple_repeat	1	38	0	99
42	0	0	0	DR_scaffold_0001	234629	234667	-740140	+	(AGAGGGCT)n	Simple_repeat	1	39	0	100
19	23.4	0	2	DR_scaffold_0001	235118	235167	-739640	+	(TTGCC)n	Simple_repeat	1	49	0	101
20	3.1	6.1	0	DR_scaffold_0001	236178	236210	-738597	+	(ATACCA)n	Simple_repeat	1	35	0	102
232	34.6	2.2	1.5	DR_scaffold_0001	236284	236415	-738392	+	rnd-4_family-956	Unknown	1	133	-663	103
426	29	5.8	7.9	DR_scaffold_0001	236509	236736	-738071	+	rnd-3_family-542	DNA/TcMar-Tc1	209	431	-171	104
27	6.1	0	0	DR_scaffold_0001	237918	237952	-736855	+	(TACC)n	Simple_repeat	1	35	0	105
276	29.7	18	7.1	DR_scaffold_0001	246619	246814	-727993	+	rnd-5_family-1703	LTR/Gypsy	4414	4635	-1488	106
482	26	3.1	2.5	DR_scaffold_0001	247122	247279	-727528	+	rnd-4_family-470	Unknown	4	162	-3	107
11	11.2	6.9	0	DR_scaffold_0001	250546	250574	-724233	+	GA-rich	Low_complexity	1	31	0	108
16	9.6	0	0	DR_scaffold_0001	257235	257257	-717550	+	(T)n	Simple_repeat	1	23	0	109
30	0	0	0	DR_scaffold_0001	265652	265677	-709130	+	(CT)n	Simple_repeat	1	26	0	110
21	22.8	0	0	DR_scaffold_0001	282364	282414	-692393	+	(GCA)n	Simple_repeat	1	51	0	111
12	9.3	0	4.2	DR_scaffold_0001	293909	293933	-680874	+	(GATG)n	Simple_repeat	1	24	0	112
13	9.7	5.4	5.4	DR_scaffold_0001	301092	301128	-673679	+	(CGT)n	Simple_repeat	1	37	0	113
14	19.9	2.4	2.4	DR_scaffold_0001	305480	305521	-669286	+	GA-rich	Low_complexity	1	42	0	114
18	9.7	6.2	4.1	DR_scaffold_0001	305583	305630	-669177	+	(GGTCGG)n	Simple_repeat	1	49	0	115
15	12.9	2.6	5.3	DR_scaffold_0001	305846	305884	-668923	+	(ACGT)n	Simple_repeat	1	38	0	116
12	18.9	2.6	2.6	DR_scaffold_0001	306024	306061	-668746	+	G-rich	Low_complexity	1	38	0	117
17	7.8	0	0	DR_scaffold_0001	307976	308002	-666805	+	(CAGTC)n	Simple_repeat	1	27	0	118
31	14.4	0	0	DR_scaffold_0001	310290	310344	-664463	+	(GTATCA)n	Simple_repeat	1	55	0	119
28	5.9	0	0	DR_scaffold_0001	310520	310555	-664252	+	(ATGG)n	Simple_repeat	1	36	0	120
19	3.8	0	0	DR_scaffold_0001	310632	310658	-664149	+	(GTACT)n	Simple_repeat	1	27	0	121
42	10.9	2.5	0	DR_scaffold_0001	310740	310820	-663987	+	(TGCTCA)n	Simple_repeat	1	83	0	122
38	2.8	0	0	DR_scaffold_0001	310975	311011	-663796	+	(TA)n	Simple_repeat	1	37	0	123
17	0	4.2	0	DR_scaffold_0001	311467	311490	-663317	+	(GCTC)n	Simple_repeat	1	25	0	124
28	10.1	2.3	0	DR_scaffold_0001	311802	311844	-662963	+	(TA)n	Simple_repeat	1	44	0	125
28	10.5	0	0	DR_scaffold_0001	312003	312043	-662764	+	(TC)n	Simple_repeat	1	41	0	126
16	5.2	0	0	DR_scaffold_0001	312747	312766	-662041	+	(C)n	Simple_repeat	1	20	0	127
23	17.4	0	0	DR_scaffold_0001	312967	313012	-661795	+	(TGCCT)n	Simple_repeat	1	46	0	128
23	16.1	5.4	0	DR_scaffold_0001	313156	313211	-661596	+	G-rich	Low_complexity	1	59	0	129
19	22.9	1.9	0	DR_scaffold_0001	331958	331964	-642843	+	(ATGT)n	Simple_repeat	1	22	-31	130
21	14.9	2.6	0	DR_scaffold_0001	331965	332002	-642805	+	(TA)n	Simple_repeat	1	39	0	131
19	22.9	1.9	0	DR_scaffold_0001	332003	332009	-642798	+	(ATGT)n	Simple_repeat	23	53	0	130
378	18.4	17.6	0	DR_scaffold_0001	346894	346991	-627816	+	rnd-4_family-280	Unknown	2	120	-716	132
20	12.4	0	0	DR_scaffold_0001	359577	359611	-615196	+	(TCC)n	Simple_repeat	1	35	0	133
19	7.9	7.1	2.3	DR_scaffold_0001	360680	360721	-614086	+	(TTC)n	Simple_repeat	1	44	0	134
24	26.3	4.5	0	DR_scaffold_0001	367972	368059	-606748	+	(CTTCTC)n	Simple_repeat	1	92	0	135
31	5.5	0	0	DR_scaffold_0001	370799	370836	-603971	+	(GTA)n	Simple_repeat	1	38	0	136
20	3.7	0	0	DR_scaffold_0001	370890	370917	-603890	+	(AGCT)n	Simple_repeat	1	28	0	137
19	18.9	2.1	0	DR_scaffold_0001	371313	371360	-603447	+	(ATTTCCC)n	Simple_repeat	1	49	0	138
13	10	0	0	DR_scaffold_0001	374449	374470	-600337	+	(CGT)n	Simple_repeat	1	22	0	139
35	0	0	0	DR_scaffold_0001	377245	377276	-597531	+	(CCCATC)n	Simple_repeat	1	32	0	140
25	12	2.2	0	DR_scaffold_0001	384887	384932	-589875	+	(AAAT)n	Simple_repeat	1	47	0	141
32	12.5	1.5	3.1	DR_scaffold_0001	392926	392993	-581814	+	(TTTTTC)n	Simple_repeat	1	66	0	142
28	15	1.6	1.6	DR_scaffold_0001	393628	393688	-581119	+	G-rich	Low_complexity	1	61	0	143
12	19.7	0	0	DR_scaffold_0001	394179	394207	-580600	+	(CTCT)n	Simple_repeat	1	29	0	144
21	10.4	0	0	DR_scaffold_0001	394243	394273	-580534	+	(GA)n	Simple_repeat	1	31	0	145
30	0	0	0	DR_scaffold_0001	394389	394416	-580391	+	(GCCA)n	Simple_repeat	1	28	0	146
15	23.4	0	2.2	DR_scaffold_0001	394419	394465	-580342	+	(AGCCATC)n	Simple_repeat	1	46	0	147
19	18.9	5.6	0	DR_scaffold_0001	394491	394544	-580263	+	(GCA)n	Simple_repeat	1	57	0	148
33	10.4	0	0	DR_scaffold_0001	395745	395797	-579010	+	(CAG)n	Simple_repeat	1	53	0	149
28	14	1.8	1.8	DR_scaffold_0001	396259	396342	-578465	+	(CAG)n	Simple_repeat	1	84	0	150
16	0	0	0	DR_scaffold_0001	397527	397546	-577261	+	(GCA)n	Simple_repeat	1	20	0	151
32	0	0	0	DR_scaffold_0001	400042	400071	-574736	+	(T)n	Simple_repeat	1	30	0	152
655	32	5.4	1.6	DR_scaffold_0001	401674	401921	-572886	C	rnd-3_family-542	DNA/TcMar-Tc1	-344	258	1	153
11	24	4.5	0	DR_scaffold_0001	413121	413164	-561643	+	(TGAGGCT)n	Simple_repeat	1	46	0	154
14	30.4	0	0	DR_scaffold_0001	424886	424933	-549874	+	(GTC)n	Simple_repeat	1	48	0	155
13	13.2	0	0	DR_scaffold_0001	427190	427214	-547593	+	(TGG)n	Simple_repeat	1	25	0	156
42	0	0	0	DR_scaffold_0001	427446	427484	-547323	+	(AGACTGG)n	Simple_repeat	1	39	0	157
50	0	0	0	DR_scaffold_0001	428197	428241	-546566	+	(CTAC)n	Simple_repeat	1	45	0	158
14	13.4	2.9	2.9	DR_scaffold_0001	428692	428726	-546081	+	(GAGTG)n	Simple_repeat	1	35	0	159
16	14.4	0	0	DR_scaffold_0001	430781	430811	-543996	+	(GTACA)n	Simple_repeat	1	31	0	160
27	0	0	0	DR_scaffold_0001	431543	431568	-543239	+	(GGACT)n	Simple_repeat	1	26	0	161
12	17.7	3.1	0	DR_scaffold_0001	431569	431600	-543207	+	(TGCTG)n	Simple_repeat	1	33	0	162
15	14.4	0	0	DR_scaffold_0001	431766	431789	-543018	+	(G)n	Simple_repeat	1	24	0	163
38	4.7	0	0	DR_scaffold_0001	432237	432280	-542527	+	(CAGCTA)n	Simple_repeat	1	44	0	164
14	18.5	0	5.1	DR_scaffold_0001	433129	433169	-541638	+	(GTACA)n	Simple_repeat	1	39	0	165
62	0	0	0	DR_scaffold_0001	433574	433628	-541179	+	(CTGCCT)n	Simple_repeat	1	55	0	166
13	14.7	3.3	0	DR_scaffold_0001	433714	433743	-541064	+	(TACAG)n	Simple_repeat	1	31	0	167
30	2.7	0	5	DR_scaffold_0001	433871	433912	-540895	+	(GTACA)n	Simple_repeat	1	40	0	168
13	7.4	6.5	3.1	DR_scaffold_0001	437808	437838	-536969	+	GA-rich	Low_complexity	1	32	0	169
15	14.9	3.7	9.8	DR_scaffold_0001	443084	443137	-531670	+	(CT)n	Simple_repeat	1	51	0	170
17	0	0	0	DR_scaffold_0001	443777	443797	-531010	+	(CCT)n	Simple_repeat	1	21	0	171
14	4.9	0	0	DR_scaffold_0001	445686	445706	-529101	+	(TGG)n	Simple_repeat	1	21	0	172
22	18.6	0	2	DR_scaffold_0001	445838	445888	-528919	+	G-rich	Low_complexity	1	50	0	173
15	17.2	0	2.9	DR_scaffold_0001	445949	445983	-528824	+	(GTT)n	Simple_repeat	1	34	0	174
32	7.4	0	0	DR_scaffold_0001	446224	446266	-528541	+	(CATCCT)n	Simple_repeat	1	43	0	175
42	4.4	0	0	DR_scaffold_0001	446362	446408	-528399	+	(CCTCAC)n	Simple_repeat	1	47	0	176
14	18.8	0	0	DR_scaffold_0001	446947	446977	-527830	+	(TTC)n	Simple_repeat	1	31	0	177
32	9.9	1.9	0	DR_scaffold_0001	447286	447339	-527468	+	(GAAAA)n	Simple_repeat	1	55	0	178
23	11.1	0	0	DR_scaffold_0001	447964	448002	-526805	+	(GTCT)n	Simple_repeat	1	39	0	179
29	3.2	0	0	DR_scaffold_0001	448295	448326	-526481	+	(CAT)n	Simple_repeat	1	32	0	180
22	20.2	1.9	1.9	DR_scaffold_0001	450832	450884	-523923	+	(TA)n	Simple_repeat	1	53	0	181
29	0	0	0	DR_scaffold_0001	450895	450921	-523886	+	(CAG)n	Simple_repeat	1	27	0	182
44	2.4	0	0	DR_scaffold_0001	451459	451500	-523307	+	(TC)n	Simple_repeat	1	42	0	183
36	0	0	0	DR_scaffold_0001	451565	451595	-523212	+	(AG)n	Simple_repeat	1	31	0	184
16	14.2	0	0	DR_scaffold_0001	460358	460388	-514419	+	(TGATC)n	Simple_repeat	1	31	0	185
13	3.3	12.9	0	DR_scaffold_0001	460556	460586	-514221	+	(TGTGGA)n	Simple_repeat	1	35	0	186
13	17.8	5.3	0	DR_scaffold_0001	460751	460788	-514019	+	(ATCT)n	Simple_repeat	1	40	0	187
262	27.1	11.1	5	DR_scaffold_0001	461882	461982	-512825	+	rnd-3_family-95	Unknown	1	108	0	188
13	33.6	1.4	1.4	DR_scaffold_0001	480725	480796	-494011	+	(CTCCTC)n	Simple_repeat	1	72	0	189
19	3.9	0	0	DR_scaffold_0001	486487	486513	-488294	+	(GCGGT)n	Simple_repeat	1	27	0	190
19	10.1	0	0	DR_scaffold_0001	486575	486606	-488201	+	(ATTTGA)n	Simple_repeat	1	32	0	191
25	15.4	3.3	1.6	DR_scaffold_0001	486717	486776	-488031	+	A-rich	Low_complexity	1	61	0	192
22	9.2	0	0	DR_scaffold_0001	486822	486856	-487951	+	(ATTGTG)n	Simple_repeat	1	35	0	193
26	0	0	0	DR_scaffold_0001	505667	505691	-469116	+	(AAC)n	Simple_repeat	1	25	0	194
27	0	0	0	DR_scaffold_0001	505762	505787	-469020	+	(AGGGGG)n	Simple_repeat	1	26	0	195
25	6.9	6.5	0	DR_scaffold_0001	505869	505914	-468893	+	(GTACA)n	Simple_repeat	1	49	0	196
22	11.7	0	0	DR_scaffold_0001	506594	506630	-468177	+	(CTC)n	Simple_repeat	1	37	0	197
22	4	0	0	DR_scaffold_0001	506865	506890	-467917	+	(T)n	Simple_repeat	1	26	0	198
16	17.3	2.6	0	DR_scaffold_0001	506891	506903	-467904	+	(TTCTT)n	Simple_repeat	1	40	0	199
414	20	10	0	DR_scaffold_0001	506935	507024	-467783	C	rnd-3_family-325	Unknown	-168	108	9	200
13	23.2	0	0	DR_scaffold_0001	507036	507071	-467736	+	A-rich	Low_complexity	1	36	0	201
30	10.8	4	0	DR_scaffold_0001	507585	507634	-467173	+	(GA)n	Simple_repeat	1	52	0	202
22	18.9	0	0	DR_scaffold_0001	508025	508066	-466741	+	A-rich	Low_complexity	1	42	0	203
13	12.1	3.6	0	DR_scaffold_0001	508244	508271	-466536	+	(CCCCT)n	Simple_repeat	1	29	0	204
18	4	0	0	DR_scaffold_0001	508440	508465	-466342	+	(CATA)n	Simple_repeat	1	26	0	205
13	22.5	0	0	DR_scaffold_0001	508499	508534	-466273	+	(CTGTA)n	Simple_repeat	1	36	0	206
41	0	0	0	DR_scaffold_0001	508535	508572	-466235	+	(ATGT)n	Simple_repeat	1	38	0	207
17	19.8	2.1	2.1	DR_scaffold_0001	508687	508734	-466073	+	(TATA)n	Simple_repeat	1	48	0	208
95	1.1	0	1.1	DR_scaffold_0001	508760	508852	-465955	+	(CAGTCAGTAA)n	Simple_repeat	1	92	0	209
38	32.1	0	0	DR_scaffold_0001	509178	509284	-465523	+	(AT)n	Simple_repeat	1	107	0	210
14	17.7	2.5	2.5	DR_scaffold_0001	509619	509658	-465149	+	A-rich	Low_complexity	1	40	0	211
19	14.2	0	0	DR_scaffold_0001	510029	510059	-464748	+	(A)n	Simple_repeat	1	31	0	212
18	18.1	8	0	DR_scaffold_0001	510256	510305	-464502	+	GA-rich	Low_complexity	1	54	0	213
17	15.6	0	2.7	DR_scaffold_0001	510311	510348	-464459	+	A-rich	Low_complexity	1	37	0	214
26	0	0	0	DR_scaffold_0001	510844	510868	-463939	+	(GACAG)n	Simple_repeat	1	25	0	215
16	7.5	3.6	0	DR_scaffold_0001	511879	511906	-462901	+	(GAT)n	Simple_repeat	1	29	0	216
20	24.8	1.6	3.2	DR_scaffold_0001	512529	512592	-462215	+	GA-rich	Low_complexity	1	63	0	217
14	24.4	0	0	DR_scaffold_0001	512793	512831	-461976	+	GA-rich	Low_complexity	1	39	0	218
23	12.6	0	0	DR_scaffold_0001	512855	512889	-461918	+	(TA)n	Simple_repeat	1	35	0	219
21	3	0	8.1	DR_scaffold_0001	513765	513804	-461003	+	(ATCCC)n	Simple_repeat	1	37	0	220
41	6.3	0	0	DR_scaffold_0001	513805	513855	-460952	+	(CCCACG)n	Simple_repeat	1	51	0	221
38	8.8	7.7	3.2	DR_scaffold_0001	513884	513974	-460833	+	(TCTCCC)n	Simple_repeat	1	95	0	222
39	0	2.3	2.3	DR_scaffold_0001	513977	514020	-460787	+	(CCCAGT)n	Simple_repeat	1	44	0	223
20	6.5	0	3	DR_scaffold_0001	514037	514070	-460737	+	(AAACGC)n	Simple_repeat	1	33	0	224
19	3.5	0	6.2	DR_scaffold_0001	514107	514140	-460667	+	(CCACAT)n	Simple_repeat	1	32	0	225
36	5.8	3.7	0	DR_scaffold_0001	514313	514366	-460441	+	(ACCTCG)n	Simple_repeat	1	56	0	226
36	5.8	3.7	0	DR_scaffold_0001	514990	515043	-459764	+	(ACCTCG)n	Simple_repeat	1	56	0	227
16	18.4	2.6	0	DR_scaffold_0001	515059	515097	-459710	+	(CTTGCC)n	Simple_repeat	1	40	0	228
19	8.3	0	0	DR_scaffold_0001	515108	515133	-459674	+	(C)n	Simple_repeat	1	26	0	229
18	9.1	5.6	0	DR_scaffold_0001	517929	517964	-456843	+	(TGAGG)n	Simple_repeat	1	38	0	230	*
19	18.7	0	2.3	DR_scaffold_0001	517953	517997	-456810	+	(TAAG)n	Simple_repeat	1	44	0	231
26	0	6.2	0	DR_scaffold_0001	518216	518247	-456560	+	(TTTTC)n	Simple_repeat	1	34	0	232
44	0	0	0	DR_scaffold_0001	519347	519384	-455423	+	(AC)n	Simple_repeat	1	38	0	233
41	2.4	0	0	DR_scaffold_0001	519613	519655	-455152	+	(CTCCCGCGC)n	Simple_repeat	1	43	0	234
1022	26.4	3.7	9.8	DR_scaffold_0001	519760	520187	-454620	C	rnd-3_family-181	Unknown	-1	402	2	235
21	3.5	0	0	DR_scaffold_0001	520214	520242	-454565	+	(GTACA)n	Simple_repeat	1	29	0	236
39	4.7	0	0	DR_scaffold_0001	520698	520742	-454065	+	(GAG)n	Simple_repeat	1	45	0	237
311	30.4	0	14.6	DR_scaffold_0001	520860	521017	-453790	C	rnd-3_family-397	Unknown	-226	244	66	238
15	4.8	0	0	DR_scaffold_0001	522664	522685	-452122	+	(GAA)n	Simple_repeat	1	22	0	239
1995	28.8	1.5	1	DR_scaffold_0001	529493	530091	-444716	+	rnd-3_family-542	DNA/TcMar-Tc1	1	602	0	240
16	3.8	3.5	3.5	DR_scaffold_0001	531791	531819	-442988	+	(TTC)n	Simple_repeat	1	29	0	241
596	17.4	0	0.9	DR_scaffold_0001	537636	537745	-437062	+	rnd-3_family-397	Unknown	41	149	-321	242
839	21.1	1.1	1.7	DR_scaffold_0001	537747	537924	-436883	+	rnd-3_family-397	Unknown	294	470	0	242
12	18.4	0	3.1	DR_scaffold_0001	538276	538317	-436490	+	(TGAGA)n	Simple_repeat	1	40	0	243
13	29.6	1.7	1.7	DR_scaffold_0001	559198	559256	-415551	+	G-rich	Low_complexity	1	59	0	244
12	16.3	7	2.2	DR_scaffold_0001	578676	578718	-396089	+	(CAGCTTAT)n	Simple_repeat	1	45	0	245
17	3.8	3.7	0	DR_scaffold_0001	588611	588637	-386170	+	(ATGTG)n	Simple_repeat	1	28	0	246
13	17.8	5.3	0	DR_scaffold_0001	588638	588648	-386159	+	(ATGAG)n	Simple_repeat	1	40	0	247
19	12.6	0	0	DR_scaffold_0001	629607	629641	-345166	+	(TGAGGA)n	Simple_repeat	1	35	0	248
428	26.6	4.7	4	DR_scaffold_0001	651062	651210	-323597	+	rnd-5_family-266	Unknown	270	419	-99	249
345	29.5	9.2	3	DR_scaffold_0001	651253	651385	-323422	C	rnd-3_family-397	Unknown	-256	214	73	250
27	0	0	3.3	DR_scaffold_0001	651513	651543	-323264	+	(AGTAC)n	Simple_repeat	1	30	0	251
16	21.7	2	2	DR_scaffold_0001	656072	656121	-318686	+	(GGACGA)n	Simple_repeat	1	50	0	252
17	13.3	0	0	DR_scaffold_0001	657334	657366	-317441	+	(CACCAA)n	Simple_repeat	1	33	0	253
16	23.6	0	0	DR_scaffold_0001	657605	657639	-317168	+	(TA)n	Simple_repeat	1	35	0	254
790	12.3	0	0	DR_scaffold_0001	661603	661716	-313091	C	rnd-3_family-148	Unknown	0	116	3	255
11	17.3	7.7	0	DR_scaffold_0001	665691	665729	-309078	+	A-rich	Low_complexity	1	42	0	256
1145	15.7	1.1	0.6	DR_scaffold_0001	667174	667353	-307454	C	rnd-4_family-2256	Unknown	0	181	1	257
18	16	6.1	0	DR_scaffold_0001	669219	669267	-305540	+	(TGATCA)n	Simple_repeat	1	52	0	258
11	24.5	4	2	DR_scaffold_0001	670160	670209	-304598	+	(TGATCG)n	Simple_repeat	1	51	0	259
15	12	0	0	DR_scaffold_0001	687800	687826	-286981	+	(GAGA)n	Simple_repeat	1	27	0	260
37	2.6	0	0	DR_scaffold_0001	687937	687975	-286832	+	(CTGAAG)n	Simple_repeat	1	39	0	261
14	17.7	2.5	2.5	DR_scaffold_0001	688279	688318	-286489	+	(GGTGGT)n	Simple_repeat	1	40	0	262
17	25.1	0	0	DR_scaffold_0001	688712	688758	-286049	+	(GGACTT)n	Simple_repeat	1	47	0	263
13	18.9	2.8	0	DR_scaffold_0001	690231	690266	-284541	+	(GGCCGGA)n	Simple_repeat	1	37	0	264
32	18.6	4.9	0	DR_scaffold_0001	690393	690513	-284294	+	(ATGTAT)n	Simple_repeat	1	126	0	265
19	19.4	3.6	1.8	DR_scaffold_0001	691202	691256	-283551	+	GA-rich	Low_complexity	1	56	0	266
744	7	0	0	DR_scaffold_0001	691432	691531	-283276	+	rnd-3_family-976	Unknown	1	100	0	267
19	19.2	0	0	DR_scaffold_0001	704644	704679	-270128	+	(CT)n	Simple_repeat	1	36	0	268
15	20.4	0	0	DR_scaffold_0001	712149	712177	-262630	+	A-rich	Low_complexity	1	29	0	269
13	19.5	0	2.8	DR_scaffold_0001	712775	712811	-261996	+	(AAGTGTT)n	Simple_repeat	1	36	0	270
16	12	5.6	0	DR_scaffold_0001	717431	717466	-257341	+	(TCTGCT)n	Simple_repeat	1	38	0	271
13	0	0	0	DR_scaffold_0001	721184	721200	-253607	+	(TCC)n	Simple_repeat	1	17	0	272
49	22.5	0.7	4.3	DR_scaffold_0001	721788	721933	-252874	+	(TTAGAGA)n	Simple_repeat	1	141	0	273
61	2.9	2.8	0	DR_scaffold_0001	722026	722096	-252711	+	(ATCACCTCAC)n	Simple_repeat	1	73	0	274
14	0	4.2	4.2	DR_scaffold_0001	722202	722225	-252582	+	(TTG)n	Simple_repeat	1	24	0	275
17	22.4	0	0	DR_scaffold_0001	724804	724845	-249962	+	(TACCTC)n	Simple_repeat	1	42	0	276
14	19.3	2.3	2.3	DR_scaffold_0001	725965	726007	-248800	+	(ATCTCT)n	Simple_repeat	1	43	0	277
27	11.2	0	0	DR_scaffold_0001	728850	728889	-245918	+	(GA)n	Simple_repeat	1	40	0	278
29	3.2	0	0	DR_scaffold_0001	729702	729733	-245074	+	(AAC)n	Simple_repeat	1	32	0	279
43	14.7	0	0	DR_scaffold_0001	729734	729808	-244999	+	(ACT)n	Simple_repeat	1	75	0	280
20	11.6	0	0	DR_scaffold_0001	730574	730602	-244205	+	(T)n	Simple_repeat	1	29	0	281
17	15	2	6.2	DR_scaffold_0001	730707	730728	-244079	+	(GTACA)n	Simple_repeat	1	47	0	282
19	3.8	0	0	DR_scaffold_0001	730729	730755	-244052	+	(GTCCA)n	Simple_repeat	1	27	0	283
243	28.2	7.6	1.2	DR_scaffold_0001	730770	730855	-243952	C	rnd-3_family-181	Unknown	-21	382	291	284
14	20.2	0	0	DR_scaffold_0001	731097	731130	-243677	+	(CAGTA)n	Simple_repeat	1	34	0	285
438	30.7	2.7	13.6	DR_scaffold_0001	731140	731471	-243336	+	rnd-4_family-716	Unknown	366	660	-1035	286
33	5.1	0	0	DR_scaffold_0001	731567	731607	-243200	+	(AG)n	Simple_repeat	1	41	0	287
15	5.6	0	0	DR_scaffold_0001	732068	732086	-242721	+	(AC)n	Simple_repeat	1	19	0	288
14	15.3	0	0	DR_scaffold_0001	732279	732307	-242500	+	(ACCT)n	Simple_repeat	1	29	0	289
20	3.7	0	0	DR_scaffold_0001	732829	732856	-241951	+	(TACAG)n	Simple_repeat	1	28	0	290
460	30.4	0.5	6.3	DR_scaffold_0001	732886	733106	-241701	+	rnd-4_family-757	Unknown	15	222	-311	291
14	14.6	0	3.2	DR_scaffold_0001	734864	734895	-239912	+	(TAC)n	Simple_repeat	1	31	0	292
37	8.2	0	0	DR_scaffold_0001	736777	736828	-237979	+	(TTTC)n	Simple_repeat	1	52	0	293
16	0	0	0	DR_scaffold_0001	736830	736846	-237961	+	(T)n	Simple_repeat	1	17	0	294
35	0	0	0	DR_scaffold_0001	736940	736969	-237838	+	(TC)n	Simple_repeat	1	30	0	295
17	8.8	8.1	0	DR_scaffold_0001	736996	737032	-237775	+	(ACCT)n	Simple_repeat	1	40	0	296
35	0	0	0	DR_scaffold_0001	737847	737876	-236931	+	(TA)n	Simple_repeat	1	30	0	297
889	26.4	0	3.6	DR_scaffold_0001	740472	740691	-234116	+	rnd-4_family-75	Unknown	2	213	-461	298
600	27.9	5.7	12.3	DR_scaffold_0001	740721	741187	-233620	+	rnd-4_family-75	Unknown	207	640	-34	298
340	15.9	0	0	DR_scaffold_0001	741188	741256	-233551	C	rnd-3_family-542	DNA/TcMar-Tc1	-1	601	533	299
2541	15.6	0	0	DR_scaffold_0001	741715	742132	-232675	C	rnd-3_family-542	DNA/TcMar-Tc1	-134	468	51	299
5968	6.2	0	0	DR_scaffold_0001	742134	742929	-231878	C	rnd-4_family-956	Unknown	0	796	1	300
14	12.4	5.7	0	DR_scaffold_0001	744139	744173	-230634	+	(TTCAATT)n	Simple_repeat	1	37	0	301
14	0	4.8	0	DR_scaffold_0001	756359	756379	-218428	+	(AATG)n	Simple_repeat	1	22	0	302
14	19.7	4.2	2	DR_scaffold_0001	760501	760548	-214259	+	(TGAGATG)n	Simple_repeat	1	49	0	303
19	24	0	0	DR_scaffold_0001	764842	764891	-209916	+	(GAGTAG)n	Simple_repeat	1	50	0	304
19	12.4	0	0	DR_scaffold_0001	769806	769840	-204967	+	(CTCAGT)n	Simple_repeat	1	35	0	305
13	7.8	14.6	0	DR_scaffold_0001	771611	771651	-203156	+	(CAGAGCG)n	Simple_repeat	1	47	0	306
231	25.6	0	7.9	DR_scaffold_0001	781893	781981	-192826	C	rnd-3_family-95	Unknown	-26	82	1	307
518	21.3	0	1.8	DR_scaffold_0001	782623	782732	-192075	+	rnd-3_family-95	Unknown	1	108	0	308
358	21.6	0	10.2	DR_scaffold_0001	783349	783456	-191351	+	rnd-5_family-266	Unknown	196	292	-226	309	*
534	18.5	1.5	10	DR_scaffold_0001	783361	783510	-191297	C	rnd-5_family-407	Unknown	-9	140	4	310
12	18.9	4.3	4.3	DR_scaffold_0001	784416	784461	-190346	+	(GTACA)n	Simple_repeat	1	46	0	311
16	14.8	2.5	2.5	DR_scaffold_0001	791373	791412	-183395	+	GA-rich	Low_complexity	1	40	0	312
12	17	7.5	0	DR_scaffold_0001	792308	792347	-182460	+	(TCTCCTT)n	Simple_repeat	1	43	0	313
309	22.4	0	0	DR_scaffold_0001	794997	795054	-179753	C	rnd-4_family-108	Unknown	-74	729	672	314
17	8.3	3.9	0	DR_scaffold_0001	796668	796693	-178114	+	(CT)n	Simple_repeat	1	27	0	315
16	14.2	0	0	DR_scaffold_0001	800048	800078	-174729	+	(ATCTC)n	Simple_repeat	1	31	0	316
16	0	0	0	DR_scaffold_0001	809639	809656	-165151	+	(AG)n	Simple_repeat	1	18	0	317
21	3.3	0	3.1	DR_scaffold_0001	816382	816414	-158393	+	(GTGTT)n	Simple_repeat	1	32	0	318
22	12.7	0	4.4	DR_scaffold_0001	817222	817268	-157539	+	G-rich	Low_complexity	1	45	0	319
19	13.8	2.5	0	DR_scaffold_0001	818038	818077	-156730	+	(AGCAG)n	Simple_repeat	1	41	0	320
35	0	0	2.7	DR_scaffold_0001	818272	818309	-156498	+	(TTATTTTTT)n	Simple_repeat	1	37	0	321
36	8.1	0	0	DR_scaffold_0001	818530	818581	-156226	+	(GTATCTAT)n	Simple_repeat	1	52	0	322
29	0	0	0	DR_scaffold_0001	818922	818949	-155858	+	(TTCCC)n	Simple_repeat	1	28	0	323
53	20.1	2.2	1.5	DR_scaffold_0001	823414	823547	-151260	+	(TGTGGA)n	Simple_repeat	1	135	0	324
30	8	0	0	DR_scaffold_0001	823594	823633	-151174	+	(AG)n	Simple_repeat	1	40	0	325
16	13.1	0	0	DR_scaffold_0001	823717	823741	-151066	+	(GA)n	Simple_repeat	1	25	0	326
18	6.4	0	8.3	DR_scaffold_0001	824376	824414	-150393	+	(AAAG)n	Simple_repeat	1	36	0	327
35	0	0	0	DR_scaffold_0001	824417	824446	-150361	+	(AG)n	Simple_repeat	1	30	0	328
36	0	0	0	DR_scaffold_0001	824771	824803	-150004	+	(ACTAGG)n	Simple_repeat	1	33	0	329
340	19.9	0	0	DR_scaffold_0001	824916	824983	-149824	+	rnd-5_family-407	Unknown	2	63	-86	330
256	14.8	0	9	DR_scaffold_0001	825123	825189	-149618	C	rnd-5_family-407	Unknown	-87	62	2	331
28	12.7	4	5.3	DR_scaffold_0001	825557	825632	-149175	+	(ATACT)n	Simple_repeat	1	75	0	332
13	18.3	2.6	2.6	DR_scaffold_0001	825629	825667	-149140	+	(TACTTG)n	Simple_repeat	1	39	0	333	*
14	15.3	0	0	DR_scaffold_0001	826413	826441	-148366	+	(CCATG)n	Simple_repeat	1	29	0	334
18	7	0	3.2	DR_scaffold_0001	828686	828718	-146089	+	(TTTTC)n	Simple_repeat	1	31	0	335
32	3.2	0	0	DR_scaffold_0001	828725	828756	-146051	+	(TC)n	Simple_repeat	1	32	0	336
19	16.1	2.4	0	DR_scaffold_0001	828786	828827	-145980	+	A-rich	Low_complexity	1	43	0	337
56	0	0	0	DR_scaffold_0001	829139	829186	-145621	+	(AG)n	Simple_repeat	1	48	0	338
13	9.1	8.1	2.6	DR_scaffold_0001	831055	831091	-143716	+	(GGTGCGT)n	Simple_repeat	1	39	0	339
13	23.4	7.3	0	DR_scaffold_0001	837974	838028	-136779	+	(TGT)n	Simple_repeat	1	59	0	340
16	23	0	0	DR_scaffold_0001	841529	841569	-133238	+	(CATAC)n	Simple_repeat	1	41	0	341
25	22.9	0	0	DR_scaffold_0001	844941	845001	-129806	+	A-rich	Low_complexity	1	61	0	342
11	16.9	2.9	2.9	DR_scaffold_0001	847392	847426	-127381	+	(ATGCAG)n	Simple_repeat	1	35	0	343
611	24.6	3.3	1.1	DR_scaffold_0001	848156	848332	-126475	C	rnd-4_family-126	Unknown	-18	706	526	344
391	22	4.5	8.7	DR_scaffold_0001	851887	852070	-122737	+	rnd-4_family-2397	Unknown	1	176	0	345
13	8.7	4	0	DR_scaffold_0001	854811	854835	-119972	+	(CTCTC)n	Simple_repeat	1	26	0	346
12	22.4	0	2.7	DR_scaffold_0001	855086	855123	-119684	+	(AACGAGG)n	Simple_repeat	1	37	0	347
33	0	0	0	DR_scaffold_0001	855143	855170	-119637	+	(AG)n	Simple_repeat	1	28	0	348
16	11.9	3.8	7.8	DR_scaffold_0001	855489	855541	-119266	+	(GAGAGTG)n	Simple_repeat	1	51	0	349
1063	16.2	0.6	0.6	DR_scaffold_0001	857035	857214	-117593	C	rnd-3_family-112	Unknown	-1544	180	1	350
2906	7.8	0	0.2	DR_scaffold_0001	857216	857627	-117180	C	rnd-4_family-977	Unknown	0	863	453	351
778	11.6	0.7	4	DR_scaffold_0001	857775	857926	-116881	C	rnd-4_family-154	LTR/Copia	-653	818	672	352
653	5.6	0	0	DR_scaffold_0001	858962	859051	-115756	C	rnd-4_family-154	LTR/Copia	-1381	90	1	352
4369	9.6	0	0	DR_scaffold_0001	859053	859711	-115096	C	rnd-2_family-42	LTR/Copia	0	3361	2703	353
1931	11.4	0	0.3	DR_scaffold_0001	859709	860008	-114799	C	rnd-2_family-42	LTR/Copia	-760	2601	2303	353	*
2253	16.6	0.7	1.4	DR_scaffold_0001	860005	860450	-114357	C	rnd-2_family-42	LTR/Copia	-1162	2199	1757	353
3943	18.5	19.1	0	DR_scaffold_0001	860508	861344	-113463	C	rnd-2_family-42	LTR/Copia	-1764	1597	563	353
8464	7	0	0	DR_scaffold_0001	861458	862611	-112196	C	rnd-2_family-42	LTR/Copia	-2207	1154	1	354
9456	10.3	0	8.9	DR_scaffold_0001	862613	864295	-110512	C	rnd-3_family-112	Unknown	0	1724	192	355
513	10.3	0	1.3	DR_scaffold_0001	864300	864378	-110429	C	rnd-3_family-112	Unknown	-1646	78	1	355
2688	27.6	2.4	5.5	DR_scaffold_0001	864650	865582	-109225	+	rnd-3_family-127	Unknown	2	905	0	356
249	30.6	7.5	7.1	DR_scaffold_0001	865937	866147	-108660	+	rnd-3_family-325	Unknown	47	258	-18	357
29	0	0	0	DR_scaffold_0001	867717	867741	-107066	+	(GA)n	Simple_repeat	1	25	0	358
13	12	0	6.7	DR_scaffold_0001	871082	871113	-103694	+	(TTTTC)n	Simple_repeat	1	30	0	359
14	24.1	0	0	DR_scaffold_0001	872277	872315	-102492	+	(TATATA)n	Simple_repeat	1	39	0	360
12	16.8	10.6	0	DR_scaffold_0001	875078	875124	-99683	+	(CTCCTT)n	Simple_repeat	1	52	0	361
25	21.6	4.2	1.4	DR_scaffold_0001	877309	877379	-97428	+	GA-rich	Low_complexity	1	73	0	362
29	3.2	0	0	DR_scaffold_0001	884674	884705	-90102	+	(AGAGCTG)n	Simple_repeat	1	32	0	363
20	3.7	0	0	DR_scaffold_0001	885204	885231	-89576	+	(GTCTG)n	Simple_repeat	1	28	0	364
20	10.3	4.5	2.2	DR_scaffold_0001	885285	885328	-89479	+	(AGGCG)n	Simple_repeat	1	45	0	365
17	16.3	0	0	DR_scaffold_0001	885577	885611	-89196	+	(GAGGT)n	Simple_repeat	1	35	0	366
20	7.9	0	0	DR_scaffold_0001	885819	885845	-88962	+	(AC)n	Simple_repeat	1	27	0	367
24	12.3	2.3	0	DR_scaffold_0001	886188	886231	-88576	+	(AAG)n	Simple_repeat	1	45	0	368
16	11.6	3.6	0	DR_scaffold_0001	887449	887476	-87331	+	(TA)n	Simple_repeat	1	29	0	369
23	33.7	0	0	DR_scaffold_0001	888969	889054	-85753	+	(ACTTCA)n	Simple_repeat	1	86	0	370
18	19.5	3.1	4.8	DR_scaffold_0001	891741	891804	-83003	+	(GCCCA)n	Simple_repeat	1	63	0	371
36	0	0	0	DR_scaffold_0001	894723	894753	-80054	+	(AG)n	Simple_repeat	1	31	0	372
14	0	8.3	0	DR_scaffold_0001	918975	918998	-55809	+	(CTCCT)n	Simple_repeat	1	26	0	373
12	19.9	5.3	5.3	DR_scaffold_0001	920062	920118	-54689	+	(CCAC)n	Simple_repeat	1	57	0	374
13	0	18.2	0	DR_scaffold_0001	920248	920280	-54527	+	G-rich	Low_complexity	1	39	0	375
19	3.9	0	0	DR_scaffold_0001	920482	920508	-54299	+	(TACA)n	Simple_repeat	1	27	0	376
44	3.9	3.7	0	DR_scaffold_0001	920781	920834	-53973	+	(AT)n	Simple_repeat	1	56	0	377
22	10	0	0	DR_scaffold_0001	920924	920955	-53852	+	(TA)n	Simple_repeat	1	32	0	378
13	0	0	0	DR_scaffold_0001	921230	921246	-53561	+	(GAG)n	Simple_repeat	1	17	0	379
624	22.4	3	3.6	DR_scaffold_0001	922119	922285	-52522	C	rnd-3_family-78	LTR/Copia	-3	6083	5918	380
72	0	0	0	DR_scaffold_0001	922913	922976	-51831	+	(TGCTC)n	Simple_repeat	1	64	0	381
21	12	0	0	DR_scaffold_0001	927877	927912	-46895	+	(TCA)n	Simple_repeat	1	36	0	382
26	3.2	0	3	DR_scaffold_0001	927913	927946	-46861	+	(TCT)n	Simple_repeat	1	33	0	383
38	0	0	0	DR_scaffold_0001	929995	930029	-44778	+	(T)n	Simple_repeat	1	35	0	384
326	28.7	3.2	4.7	DR_scaffold_0001	930126	930253	-44554	+	rnd-3_family-397	Unknown	83	208	-262	385
24	3.6	0	0	DR_scaffold_0001	930436	930464	-44343	+	(CT)n	Simple_repeat	1	29	0	386
87	7	1.7	0	DR_scaffold_0001	931411	931530	-43277	+	(CATCA)n	Simple_repeat	1	122	0	387
12	20.4	0	0	DR_scaffold_0001	931800	931828	-42979	+	(GCCCA)n	Simple_repeat	1	29	0	388
15	18.2	3.6	5.6	DR_scaffold_0001	938745	938799	-36008	+	(TCC)n	Simple_repeat	1	54	0	389
25	15.9	0	2	DR_scaffold_0001	939888	939938	-34869	+	GA-rich	Low_complexity	1	50	0	390
28	3	2.9	0	DR_scaffold_0001	939942	939975	-34832	+	(TGC)n	Simple_repeat	1	35	0	391
22	17.3	2.1	2.1	DR_scaffold_0001	940026	940073	-34734	+	(TC)n	Simple_repeat	1	48	0	392
29	10.7	0	0	DR_scaffold_0001	940189	940238	-34569	+	(GATTCTG)n	Simple_repeat	1	50	0	393
31	14	0	0	DR_scaffold_0001	940353	940407	-34400	+	(TGACCCT)n	Simple_repeat	1	55	0	394
12	25.6	3.4	3.4	DR_scaffold_0001	950355	950413	-24394	+	(TGAGG)n	Simple_repeat	1	59	0	395
916	23.1	2	2	DR_scaffold_0001	951704	951906	-22901	C	rnd-3_family-397	Unknown	0	470	268	396
700	28.1	1.4	3.7	DR_scaffold_0001	952094	952307	-22500	C	rnd-3_family-397	Unknown	-221	249	41	396
504	28.1	4.4	3.4	DR_scaffold_0001	952503	952723	-22084	+	rnd-3_family-57	LTR/Gypsy	120	302	-7898	397
616	26.1	0	0	DR_scaffold_0001	953044	953181	-21626	+	rnd-4_family-82	DNA/TcMar-Mariner	1	138	-894	398
280	14.5	1.6	6.1	DR_scaffold_0001	954435	954500	-20307	+	rnd-3_family-181	Unknown	46	108	-295	399
749	23.4	1.7	1.7	DR_scaffold_0001	954508	954685	-20122	+	rnd-3_family-397	Unknown	293	470	0	400
282	19.5	16.3	1.3	DR_scaffold_0001	955157	955234	-19573	C	rnd-4_family-75	Unknown	-9	665	574	401
805	31.2	3.3	5.9	DR_scaffold_0001	955382	955755	-19052	C	rnd-4_family-75	Unknown	-309	365	2	402
4011	10.5	0.3	0.2	DR_scaffold_0001	957184	957766	-17041	+	rnd-3_family-112	Unknown	1	584	-1140	403
15352	9.3	3	0.1	DR_scaffold_0001	958532	960639	-14168	+	rnd-3_family-317	LTR/Gypsy	43	2213	-1591	404
1346	6	0	0	DR_scaffold_0001	960834	961016	-13791	+	rnd-3_family-317	LTR/Gypsy	2510	2692	-1112	404	*
4037	9.3	0	0.2	DR_scaffold_0001	961008	961580	-13227	+	rnd-3_family-317	LTR/Gypsy	2865	3436	-368	404
1211	3.9	0	0	DR_scaffold_0001	961591	961744	-13063	+	rnd-3_family-317	LTR/Gypsy	1923	2076	-1728	405
7201	7.6	0.2	0.1	DR_scaffold_0001	961925	963281	-11526	+	rnd-3_family-317	LTR/Gypsy	2354	3804	0	405
466	31.3	5.7	3.4	DR_scaffold_0001	963282	963976	-10831	C	rnd-3_family-131	LTR/Gypsy	-337	1615	953	406	*
3209	8	0	0	DR_scaffold_0001	963815	964251	-10556	+	rnd-4_family-103	Unknown	1	437	-2338	407
1394	10.7	0	0	DR_scaffold_0001	964425	964630	-10177	+	rnd-4_family-103	Unknown	703	908	-1867	407
8056	9.9	9.5	0.2	DR_scaffold_0001	964703	965922	-8885	+	rnd-4_family-103	Unknown	1091	2436	-339	407
382	22.9	11.9	3	DR_scaffold_0001	965902	966000	-8807	+	rnd-2_family-33	LTR/Gypsy	3484	3592	-2104	408	*
2032	16.7	0.3	0.3	DR_scaffold_0001	965921	966250	-8557	C	rnd-2_family-33	LTR/Gypsy	-118	5578	5249	409	*
4115	24.2	8.7	7.5	DR_scaffold_0001	966056	966270	-8537	+	rnd-5_family-10	Unknown	3	571	-1646	410
8893	13.3	1.5	0.1	DR_scaffold_0001	966271	967624	-7183	C	rnd-2_family-33	LTR/Gypsy	-570	5126	3753	409
5318	22.1	1.9	2.5	DR_scaffold_0001	967625	969305	-5502	+	rnd-3_family-131	LTR/Gypsy	1	1662	-290	411
4115	24.2	8.7	7.5	DR_scaffold_0001	967625	968242	-6565	+	rnd-5_family-10	Unknown	572	2217	0	410	*
12666	19.6	3.1	1.4	DR_scaffold_0001	970484	972667	-2140	+	rnd-2_family-33	LTR/Gypsy	201	2405	-3291	412
30	5.6	0	0	DR_scaffold_0001	972668	972704	-2103	+	(ATA)n	Simple_repeat	1	37	0	413
12666	19.6	3.1	1.4	DR_scaffold_0001	972705	972874	-1933	+	rnd-2_family-33	LTR/Gypsy	2406	2597	-3099	412
5450	20.7	1.4	0.5	DR_scaffold_0001	972876	974006	-801	+	rnd-3_family-252	Unknown	1	1141	-2	414
1366	12	2.2	0.3	DR_scaffold_0001	974003	974269	-538	+	rnd-4_family-103	Unknown	2405	2775	0	415	*
635	8.8	3.2	0	DR_scaffold_0001	974271	974361	-446	+	rnd-3_family-317	LTR/Gypsy	1	94	-3710	416
1917	9.2	0	0	DR_scaffold_0001	974547	974807	0	C	rnd-3_family-131	LTR/Gypsy	-618	928	668	417
512	9.6	0	0	DR_scaffold_0002	2	74	-891736	C	rnd-3_family-112	Unknown	-1651	73	1	418
19	19.2	0	0	DR_scaffold_0002	516	551	-891259	+	(C)n	Simple_repeat	1	36	0	419
13	18.2	0	0	DR_scaffold_0002	6303	6333	-885477	+	(CCATAT)n	Simple_repeat	1	31	0	420
12	3.8	11.1	0	DR_scaffold_0002	6978	7004	-884806	+	(TCAC)n	Simple_repeat	1	30	0	421
13	27.1	0	0	DR_scaffold_0002	10101	10140	-881670	+	(CCT)n	Simple_repeat	1	40	0	422
14	10.8	0	6.2	DR_scaffold_0002	11421	11454	-880356	+	G-rich	Low_complexity	1	32	0	423
55	0	0	0	DR_scaffold_0002	13538	13587	-878223	+	(AGAAGATCT)n	Simple_repeat	1	50	0	424
14	5	0	0	DR_scaffold_0002	15067	15087	-876723	+	(AAC)n	Simple_repeat	1	21	0	425
14	15.9	0	0	DR_scaffold_0002	23767	23794	-868016	+	GA-rich	Low_complexity	1	28	0	426
15	15.9	7.8	1.9	DR_scaffold_0002	29789	29839	-861971	+	(CCTCGT)n	Simple_repeat	1	54	0	427
12	21	0	5	DR_scaffold_0002	32397	32438	-859372	+	A-rich	Low_complexity	1	40	0	428
14	30.9	1.5	1.5	DR_scaffold_0002	32661	32725	-859085	+	(ATAAGA)n	Simple_repeat	1	65	0	429
14	9.7	5.7	2.8	DR_scaffold_0002	33052	33086	-858724	+	(TACC)n	Simple_repeat	1	36	0	430
13	21.3	0	0	DR_scaffold_0002	50084	50116	-841694	+	(GAGCGG)n	Simple_repeat	1	33	0	431
16	21.5	2.3	0	DR_scaffold_0002	52212	52254	-839556	+	G-rich	Low_complexity	1	44	0	432
14	19.2	3.9	3.9	DR_scaffold_0002	52407	52460	-839350	+	(AGGTGG)n	Simple_repeat	1	54	0	433
15	19.6	0	0	DR_scaffold_0002	52616	52650	-839160	+	(GTAG)n	Simple_repeat	1	35	0	434
31	7.5	0	0	DR_scaffold_0002	52951	52993	-838817	+	(CTTTG)n	Simple_repeat	1	43	0	435
13	0	5	0	DR_scaffold_0002	53049	53068	-838742	+	(AGAA)n	Simple_repeat	1	21	0	436
37	2.6	0	0	DR_scaffold_0002	53326	53364	-838446	+	(TGGTATC)n	Simple_repeat	1	39	0	437
40	0	0	0	DR_scaffold_0002	53740	53773	-838037	+	(CT)n	Simple_repeat	1	34	0	438
13	27.5	0	5.5	DR_scaffold_0002	53775	53832	-837978	+	(TTTC)n	Simple_repeat	1	55	0	439
14	20.8	2.2	2.2	DR_scaffold_0002	54001	54046	-837764	+	(CCTCCCT)n	Simple_repeat	1	46	0	440
597	29.2	5.8	7.9	DR_scaffold_0002	57836	58151	-833659	+	rnd-3_family-542	DNA/TcMar-Tc1	140	448	-154	441
21	3.7	0	0	DR_scaffold_0002	61446	61473	-830337	+	(GTG)n	Simple_repeat	1	28	0	442
23	13.6	0	0	DR_scaffold_0002	61486	61526	-830284	+	(TGCT)n	Simple_repeat	1	41	0	443
18	0	0	0	DR_scaffold_0002	61526	61548	-830262	+	(TTCA)n	Simple_repeat	1	23	0	444	*
30	3.1	0	0	DR_scaffold_0002	61602	61634	-830176	+	(GGAGAAC)n	Simple_repeat	1	33	0	445
20	5.8	5.6	0	DR_scaffold_0002	61641	61677	-830133	+	(GGGCCTG)n	Simple_repeat	1	39	0	446
12	24.1	0	0	DR_scaffold_0002	71032	71065	-820745	+	(CACA)n	Simple_repeat	1	34	0	447
582	26.1	5.2	4.1	DR_scaffold_0002	71090	71261	-820549	C	rnd-4_family-456	Unknown	0	175	2	448
16	25.7	2.3	0	DR_scaffold_0002	80313	80355	-811455	+	(TC)n	Simple_repeat	1	44	0	449
38	18.8	0	0	DR_scaffold_0002	89409	89482	-802328	+	(TCC)n	Simple_repeat	1	74	0	450
24	23.7	1.4	1.4	DR_scaffold_0002	93167	93237	-798573	+	(GGTGGA)n	Simple_repeat	1	71	0	451
354	21.3	0	12.2	DR_scaffold_0002	100204	100310	-791500	+	rnd-4_family-986	Unknown	5	98	0	452
17	8.9	0	0	DR_scaffold_0002	101683	101706	-790104	+	(TA)n	Simple_repeat	1	24	0	453
19	18.1	0	0	DR_scaffold_0002	101719	101751	-790059	+	(T)n	Simple_repeat	1	33	0	454
14	10.7	9.5	2.2	DR_scaffold_0002	104784	104826	-786984	+	(ACAT)n	Simple_repeat	1	46	0	455
265	34	8	5.9	DR_scaffold_0002	104936	105154	-786656	C	rnd-3_family-397	Unknown	-206	264	41	456
17	8.8	0	0	DR_scaffold_0002	108118	108141	-783669	+	(CA)n	Simple_repeat	1	24	0	457
18	21.4	4	0	DR_scaffold_0002	111901	111950	-779860	+	(CTT)n	Simple_repeat	1	52	0	458
14	14.9	5.4	0	DR_scaffold_0002	113020	113056	-778754	+	(ACCGT)n	Simple_repeat	1	39	0	459
235	28.1	2.4	9	DR_scaffold_0002	113133	113265	-778545	C	rnd-3_family-397	Unknown	-276	194	71	460
21	23.9	0	2	DR_scaffold_0002	113266	113289	-778521	+	(TA)n	Simple_repeat	1	24	0	461
131	3	0	0.7	DR_scaffold_0002	113290	113426	-778384	+	(TATATATATT)n	Simple_repeat	1	136	0	462
21	23.9	0	2	DR_scaffold_0002	113427	113453	-778357	+	(TA)n	Simple_repeat	1	27	0	463
235	28.1	2.4	9	DR_scaffold_0002	113553	113685	-778125	C	rnd-3_family-397	Unknown	-276	194	71	464
21	23.9	0	2	DR_scaffold_0002	113686	113709	-778101	+	(TA)n	Simple_repeat	1	24	0	465
135	3	0	0	DR_scaffold_0002	113710	113845	-777965	+	(TATATATATT)n	Simple_repeat	1	136	0	466
21	23.9	0	2	DR_scaffold_0002	113846	113872	-777938	+	(TA)n	Simple_repeat	1	27	0	467
341	14	0	1.7	DR_scaffold_0002	114539	114596	-777214	C	rnd-4_family-126	Unknown	-8	716	660	468
326	24.8	1	9.8	DR_scaffold_0002	114853	114964	-776846	C	rnd-5_family-407	Unknown	-17	132	31	469
51	0	0	0	DR_scaffold_0002	117052	117095	-774715	+	(TC)n	Simple_repeat	1	44	0	470
13	9.3	0	0	DR_scaffold_0002	117157	117179	-774631	+	(TCCG)n	Simple_repeat	1	23	0	471
37	2.6	0	0	DR_scaffold_0002	117372	117410	-774400	+	(CCAACC)n	Simple_repeat	1	39	0	472
20	20.5	0	0	DR_scaffold_0002	117479	117517	-774293	+	A-rich	Low_complexity	1	39	0	473
32	0	0	0	DR_scaffold_0002	125814	125843	-765967	+	(GAA)n	Simple_repeat	1	30	0	474
29	0	0	0	DR_scaffold_0002	126268	126295	-765515	+	(CCTTG)n	Simple_repeat	1	28	0	475
16	11.2	0	0	DR_scaffold_0002	126436	126464	-765346	+	(ATGCC)n	Simple_repeat	1	29	0	476
15	5.5	0	0	DR_scaffold_0002	126466	126484	-765326	+	(C)n	Simple_repeat	1	19	0	477
15	5.5	0	0	DR_scaffold_0002	126562	126580	-765230	+	(C)n	Simple_repeat	1	19	0	478
13	11.2	0	6.5	DR_scaffold_0002	126923	126955	-764855	+	(TGTACA)n	Simple_repeat	1	31	0	479
37	4.8	0	0	DR_scaffold_0002	131731	131773	-760037	+	(AGA)n	Simple_repeat	1	43	0	480
19	12.6	4.4	2.2	DR_scaffold_0002	132412	132456	-759354	+	(AGTAC)n	Simple_repeat	1	46	0	481
40	2.4	0	0	DR_scaffold_0002	135133	135174	-756636	+	(GGAGAGGA)n	Simple_repeat	1	42	0	482
350	15.2	0	0	DR_scaffold_0002	135387	135452	-756358	C	rnd-3_family-542	DNA/TcMar-Tc1	0	602	537	483
2532	13.2	0	0	DR_scaffold_0002	135454	135824	-755986	C	rnd-3_family-542	DNA/TcMar-Tc1	-181	421	51	483
514	0	0	0	DR_scaffold_0002	135826	135889	-755921	C	rnd-4_family-956	Unknown	0	796	733	484
4466	4	0	0	DR_scaffold_0002	136210	136777	-755033	C	rnd-4_family-956	Unknown	-21	775	208	485
396	0	0	0	DR_scaffold_0002	136856	136901	-754909	C	rnd-4_family-956	Unknown	-750	46	1	485
13	18.7	0	5.3	DR_scaffold_0002	138510	138549	-753261	+	(GATGCA)n	Simple_repeat	1	38	0	486
390	33.6	1.4	2.7	DR_scaffold_0002	151580	151729	-740081	C	rnd-4_family-381	Unknown	-2	149	2	487
19	8.7	5.4	0	DR_scaffold_0002	154402	154438	-737372	+	(GTCTCAA)n	Simple_repeat	1	39	0	488
45	2.4	0	0	DR_scaffold_0002	157564	157606	-734204	+	(TA)n	Simple_repeat	1	43	0	489
44	0	0	0	DR_scaffold_0002	157834	157871	-733939	+	(AT)n	Simple_repeat	1	38	0	490
16	13.2	0	0	DR_scaffold_0002	160355	160391	-731419	+	(G)n	Simple_repeat	1	37	0	491
12	9.7	0	0	DR_scaffold_0002	169538	169559	-722251	+	(CCGT)n	Simple_repeat	1	22	0	492
312	26.5	8.4	3.9	DR_scaffold_0002	183980	184081	-707729	C	rnd-3_family-95	Unknown	-1	107	1	493
35	12.7	0	0	DR_scaffold_0002	184976	185035	-706775	+	(TCTCTC)n	Simple_repeat	1	60	0	494
27	13.9	0	5.2	DR_scaffold_0002	191371	191431	-700379	+	(CATACA)n	Simple_repeat	1	58	0	495
28	22.6	1.4	0	DR_scaffold_0002	191579	191650	-700160	+	(CGACAT)n	Simple_repeat	1	73	0	496
18	24.8	0	0	DR_scaffold_0002	197064	197111	-694699	+	(GGCAG)n	Simple_repeat	1	48	0	497
953	31.5	3.6	7.2	DR_scaffold_0002	206662	207185	-684625	C	rnd-3_family-127	Unknown	0	905	402	498
368	22.8	5.6	9.2	DR_scaffold_0002	207196	207379	-684431	+	rnd-4_family-446	Unknown	5	181	-938	499
1443	7.9	0	0.6	DR_scaffold_0002	207797	207975	-683835	C	rnd-4_family-2117	Unknown	0	178	1	500
1041	6.2	0	3	DR_scaffold_0002	208820	208953	-682857	+	rnd-3_family-79	LTR/Gypsy	2276	2405	-21	501
14126	9.5	1.9	6	DR_scaffold_0002	209386	211582	-680228	+	rnd-2_family-41	LTR/Gypsy	154	2257	-1838	502
10878	9.9	0	0.3	DR_scaffold_0002	213911	215392	-676418	+	rnd-3_family-79	LTR/Gypsy	949	2426	0	503
638	2.8	0	0	DR_scaffold_0002	215401	215472	-676338	C	rnd-3_family-130	LTR/Gypsy	-1	1765	1694	504
13	14.4	3	3	DR_scaffold_0002	215473	215505	-676305	+	(ATA)n	Simple_repeat	1	33	0	505
24	20.3	3.8	3.8	DR_scaffold_0002	215733	215811	-675999	+	(ATA)n	Simple_repeat	1	79	0	506
17	17.2	3.5	5.3	DR_scaffold_0002	215866	215923	-675887	+	(ATAGTAA)n	Simple_repeat	1	57	0	507
543	32.4	3.2	3.2	DR_scaffold_0002	217068	217533	-674277	+	rnd-3_family-78	LTR/Copia	2859	3324	-2762	508
310	27.6	1.2	4.7	DR_scaffold_0002	217809	217979	-673831	+	rnd-3_family-78	LTR/Copia	3791	3955	-2131	508
10252	11.8	8.3	3.5	DR_scaffold_0002	218105	219777	-672033	C	rnd-3_family-130	LTR/Gypsy	-4	1762	1	509
274	21.7	1.6	0	DR_scaffold_0002	219787	219846	-671964	+	rnd-2_family-41	LTR/Gypsy	1719	1779	-2316	510
13	20.3	6.7	3.2	DR_scaffold_0002	219986	220045	-671765	+	(ATAAT)n	Simple_repeat	1	62	0	511
1130	10.4	0	2.5	DR_scaffold_0002	220367	220524	-671286	+	rnd-3_family-79	LTR/Gypsy	2273	2426	0	512
8332	9.2	0.6	0.2	DR_scaffold_0002	221295	222500	-669310	+	rnd-2_family-41	LTR/Gypsy	1690	4095	0	513
7221	8.8	0	0.4	DR_scaffold_0002	222509	223451	-668359	C	rnd-3_family-79	LTR/Gypsy	0	2426	1488	514
2199	9.1	0	0	DR_scaffold_0002	223452	223738	-668072	C	rnd-3_family-79	LTR/Gypsy	-1839	587	301	514
6791	12.3	1.1	0.4	DR_scaffold_0002	223920	225182	-666628	C	rnd-2_family-41	LTR/Gypsy	-46	4049	2804	515
13080	13.7	6.5	5.6	DR_scaffold_0002	226016	228374	-663436	C	rnd-2_family-41	LTR/Gypsy	-1655	2440	59	515
489	5.6	0	0	DR_scaffold_0002	228389	228460	-663350	+	rnd-3_family-205	Unknown	1	72	-2136	516
4917	9.1	0	0.1	DR_scaffold_0002	229604	230401	-661409	+	rnd-3_family-79	LTR/Gypsy	316	1200	-1226	517
5296	9.4	0	0.5	DR_scaffold_0002	230688	231436	-660374	+	rnd-3_family-79	LTR/Gypsy	1682	2426	0	517
510	12.2	0	0	DR_scaffold_0002	231445	231518	-660292	C	rnd-3_family-130	LTR/Gypsy	-1	1765	1692	518
317	32.6	5	2.7	DR_scaffold_0002	231896	232226	-659584	+	rnd-3_family-78	LTR/Copia	4408	4746	-1340	519
911	32.4	2.5	1.6	DR_scaffold_0002	233282	233830	-657980	+	rnd-3_family-78	LTR/Copia	5246	5799	-287	519
550	9.5	3.5	3.5	DR_scaffold_0002	234619	234705	-657105	+	rnd-4_family-82	DNA/TcMar-Mariner	1	87	-945	520	*
2347	12.8	0	0	DR_scaffold_0002	234699	235027	-656783	+	rnd-4_family-82	DNA/TcMar-Mariner	191	519	-513	521
1395	13.6	0	0	DR_scaffold_0002	235016	235229	-656581	+	rnd-4_family-82	DNA/TcMar-Mariner	594	807	-225	522	*
17	3.5	6.7	0	DR_scaffold_0002	238705	238734	-653076	+	(CAGGG)n	Simple_repeat	1	32	0	523
32	0	0	0	DR_scaffold_0002	241876	241905	-649905	+	(TTC)n	Simple_repeat	1	30	0	524
14	0	0	0	DR_scaffold_0002	244193	244210	-647600	+	(CAA)n	Simple_repeat	1	18	0	525
60	4.3	1.4	0	DR_scaffold_0002	249723	249793	-642017	+	(CTCTG)n	Simple_repeat	1	72	0	526
48	0	0	0	DR_scaffold_0002	251516	251556	-640254	+	(GA)n	Simple_repeat	1	41	0	527
21	20.3	0	0	DR_scaffold_0002	251591	251637	-640173	+	(GATGCCA)n	Simple_repeat	1	47	0	528
25	4.7	6.8	0	DR_scaffold_0002	251766	251809	-640001	+	(TGGACG)n	Simple_repeat	1	47	0	529
21	15.7	0	9.7	DR_scaffold_0002	251810	251830	-639980	+	(GACTG)n	Simple_repeat	4	62	0	530
16	16.4	0	0	DR_scaffold_0002	251990	252023	-639787	+	(GAGACG)n	Simple_repeat	1	34	0	531
26	7.1	0	4.3	DR_scaffold_0002	252181	252228	-639582	+	(CACAT)n	Simple_repeat	1	46	0	532
34	22.2	3.4	3.4	DR_scaffold_0002	252601	252717	-639093	+	(CTAC)n	Simple_repeat	1	117	0	533
15	14.1	0	3.1	DR_scaffold_0002	253200	253232	-638578	+	(CCTT)n	Simple_repeat	1	32	0	534
15	12.2	0	0	DR_scaffold_0002	253283	253309	-638501	+	(CCTA)n	Simple_repeat	1	27	0	535
29	0	0	0	DR_scaffold_0002	266744	266770	-625040	+	(GATGCC)n	Simple_repeat	1	27	0	536
614	16.8	0.9	0	DR_scaffold_0002	276445	276551	-615259	+	rnd-3_family-95	Unknown	1	108	0	537
13	21.2	0	6.5	DR_scaffold_0002	284234	284282	-607528	+	GA-rich	Low_complexity	1	46	0	538
19	4	3.9	0	DR_scaffold_0002	291700	291725	-600085	+	(AG)n	Simple_repeat	1	27	0	539
14	7.7	11.6	2.1	DR_scaffold_0002	294708	294750	-597060	+	(CTCATTCC)n	Simple_repeat	1	47	0	540
32	0	0	0	DR_scaffold_0002	295487	295516	-596294	+	(GAGACGA)n	Simple_repeat	1	30	0	541
25	10.1	7.4	0	DR_scaffold_0002	295832	295885	-595925	+	(CCCTC)n	Simple_repeat	1	58	0	542
15	13.9	0	0	DR_scaffold_0002	296241	296264	-595546	+	(A)n	Simple_repeat	1	24	0	543
12	27.6	0	0	DR_scaffold_0002	296965	297003	-594807	+	(CGA)n	Simple_repeat	1	39	0	544
52	0	0	0	DR_scaffold_0002	304147	304194	-587616	+	(TATATGTATG)n	Simple_repeat	1	48	0	545
30	0	0	0	DR_scaffold_0002	305247	305272	-586538	+	(CT)n	Simple_repeat	1	26	0	546
17	21.1	0	0	DR_scaffold_0002	307746	307784	-584026	+	(CTG)n	Simple_repeat	1	39	0	547
40	21	1.9	1.9	DR_scaffold_0002	308595	308735	-583075	+	GA-rich	Low_complexity	1	141	0	548
34	2.5	0	4.7	DR_scaffold_0002	308737	308781	-583029	+	(TGCTGG)n	Simple_repeat	1	43	0	549
11	24.4	0	0	DR_scaffold_0002	308902	308935	-582875	+	(GGCAGA)n	Simple_repeat	1	34	0	550
25	24.6	4.5	3.5	DR_scaffold_0002	308975	308988	-582822	+	(GGCAT)n	Simple_repeat	1	29	-84	551
31	16.3	1.6	0	DR_scaffold_0002	308989	309050	-582760	+	G-rich	Low_complexity	1	63	0	552
25	24.6	4.5	3.5	DR_scaffold_0002	309051	309086	-582724	+	(GGCAT)n	Simple_repeat	30	113	0	551
41	0	0	0	DR_scaffold_0002	309113	309150	-582660	+	(GGTA)n	Simple_repeat	1	38	0	553
28	0	0	0	DR_scaffold_0002	309315	309341	-582469	+	(GGGGA)n	Simple_repeat	1	27	0	554
29	5.6	0	0	DR_scaffold_0002	309443	309479	-582331	+	(AAGAAATGG)n	Simple_repeat	1	37	0	555
20	4.2	0	0	DR_scaffold_0002	309567	309591	-582219	+	(TC)n	Simple_repeat	1	25	0	556
22	6.6	0	0	DR_scaffold_0002	309600	309631	-582179	+	(TCA)n	Simple_repeat	1	32	0	557
13	23	0	6.2	DR_scaffold_0002	312301	312351	-579459	+	(CATCC)n	Simple_repeat	1	48	0	558
12	32.9	0	0	DR_scaffold_0002	327881	327929	-563881	+	(CCT)n	Simple_repeat	1	49	0	559
20	36.3	0	1.9	DR_scaffold_0002	339829	339936	-551874	+	(TCGCGC)n	Simple_repeat	1	106	0	560
11	20.6	4.8	6.5	DR_scaffold_0002	346106	346168	-545642	+	(ATCTTC)n	Simple_repeat	1	62	0	561
17	19.7	2.1	2.1	DR_scaffold_0002	350384	350431	-541379	+	(TGCCTC)n	Simple_repeat	1	48	0	562
245	33.9	7.8	3.5	DR_scaffold_0002	351400	351631	-540179	+	rnd-3_family-325	Unknown	13	255	-21	563
443	20	9.8	7.7	DR_scaffold_0002	352037	352166	-539644	C	rnd-5_family-407	Unknown	-11	138	6	564
294	27.3	1.1	2.2	DR_scaffold_0002	354960	355049	-536761	+	rnd-3_family-325	Unknown	168	256	-20	565
13	18.5	0	0	DR_scaffold_0002	360272	360302	-531508	+	(CATTTT)n	Simple_repeat	1	31	0	566
25	33.6	2.9	4	DR_scaffold_0002	362520	362694	-529116	+	(CATA)n	Simple_repeat	1	173	0	567
29	0	3.2	0	DR_scaffold_0002	363459	363489	-528321	+	(AACCTCC)n	Simple_repeat	1	32	0	568
20	17.1	1.8	3.6	DR_scaffold_0002	363490	363545	-528265	+	(CCTTCTC)n	Simple_repeat	1	55	0	569
13	21.7	0	0	DR_scaffold_0002	378810	378841	-512969	+	(GCT)n	Simple_repeat	1	32	0	570
18	12.8	0	0	DR_scaffold_0002	393886	393919	-497891	+	(CCTCGA)n	Simple_repeat	1	34	0	571
12	16.5	0	0	DR_scaffold_0002	396801	396827	-494983	+	GA-rich	Low_complexity	1	27	0	572
31	12.6	0	0	DR_scaffold_0002	397563	397615	-494195	+	(CTCCAA)n	Simple_repeat	1	53	0	573
12	8	7.4	0	DR_scaffold_0002	401533	401559	-490251	+	(CGAGG)n	Simple_repeat	1	29	0	574
270	27.9	1.4	0	DR_scaffold_0002	404456	404523	-487287	C	rnd-4_family-82	DNA/TcMar-Mariner	-12	1020	952	575
1252	23.8	23.8	0.7	DR_scaffold_0002	404655	405080	-486730	C	rnd-3_family-127	Unknown	-10	895	368	576
284	21.1	0	0	DR_scaffold_0002	405172	405228	-486582	C	rnd-5_family-266	Unknown	-205	313	257	577
594	16.3	2.1	9	DR_scaffold_0002	405240	405394	-486416	+	rnd-5_family-407	Unknown	4	147	-2	578
18	11.3	2.5	2.5	DR_scaffold_0002	420576	420615	-471195	+	(TTGAGTG)n	Simple_repeat	1	40	0	579
22	6.5	0	0	DR_scaffold_0002	421913	421945	-469865	+	(TGGCGA)n	Simple_repeat	1	33	0	580
12	4.7	4.5	0	DR_scaffold_0002	422460	422481	-469329	+	(ACCA)n	Simple_repeat	1	23	0	581
22	23.2	0	0	DR_scaffold_0002	422556	422608	-469202	+	(CTTGCC)n	Simple_repeat	1	53	0	582
12	38.9	0	0	DR_scaffold_0002	422609	422622	-469188	+	(CTGGCT)n	Simple_repeat	1	67	0	583
21	14	4.9	0	DR_scaffold_0002	433868	433908	-457902	+	(AC)n	Simple_repeat	1	43	0	584
1346	27.4	0.8	4.6	DR_scaffold_0002	434929	435338	-456472	+	rnd-3_family-181	Unknown	1	394	-9	585
558	10.4	0	5.9	DR_scaffold_0002	435523	435624	-456186	+	rnd-4_family-986	Unknown	3	98	0	586
373	12	5.7	10.7	DR_scaffold_0002	435846	435957	-455853	+	rnd-4_family-66	Unknown	13	118	-3090	587
567	20.7	4.1	0.7	DR_scaffold_0002	436624	436764	-455046	+	rnd-5_family-407	Unknown	2	147	-2	588
413	24.2	3.2	2.4	DR_scaffold_0002	436658	436780	-455030	C	rnd-5_family-266	Unknown	-213	305	182	589	*
542	19.5	3.8	2.3	DR_scaffold_0002	437678	437811	-453999	+	rnd-3_family-181	Unknown	1	162	-308	590
455	21.8	10.6	0.9	DR_scaffold_0002	437830	437940	-453870	+	rnd-3_family-181	Unknown	281	403	0	590
4977	14.7	1.8	1	DR_scaffold_0002	437944	438740	-453070	+	rnd-4_family-108	Unknown	1	803	0	591
252	24.6	0	0	DR_scaffold_0002	438986	439042	-452768	C	rnd-3_family-325	Unknown	-203	73	17	592
621	20.6	0	0	DR_scaffold_0002	441153	441259	-450551	+	rnd-3_family-95	Unknown	1	107	-1	593
23	22.4	0	3.1	DR_scaffold_0002	449917	449982	-441828	+	(CTCCCT)n	Simple_repeat	1	64	0	594
18	14.5	2.6	0	DR_scaffold_0002	450045	450082	-441728	+	A-rich	Low_complexity	1	39	0	595
18	13.2	0	0	DR_scaffold_0002	450379	450411	-441399	+	(ACCTC)n	Simple_repeat	1	33	0	596
12	25.2	0	0	DR_scaffold_0002	450422	450454	-441356	+	(AACAC)n	Simple_repeat	1	33	0	597
29	0	0	0	DR_scaffold_0002	450455	450481	-441329	+	(ACA)n	Simple_repeat	1	27	0	598
42	4.3	0	0	DR_scaffold_0002	450550	450597	-441213	+	(CGTAT)n	Simple_repeat	1	48	0	599
26	0	0	0	DR_scaffold_0002	450623	450647	-441163	+	(CAGCCT)n	Simple_repeat	1	25	0	600
15	6.1	8.3	2.6	DR_scaffold_0002	450785	450820	-440990	+	(GGTCGT)n	Simple_repeat	1	38	0	601
22	4	0	0	DR_scaffold_0002	451172	451197	-440613	+	(A)n	Simple_repeat	1	26	0	602
16	4.5	0	0	DR_scaffold_0002	451252	451274	-440536	+	(CGCT)n	Simple_repeat	1	23	0	603
16	20.8	0	0	DR_scaffold_0002	454085	454117	-437693	+	(TA)n	Simple_repeat	1	33	0	604
18	4	0	0	DR_scaffold_0002	454470	454495	-437315	+	(CCTTT)n	Simple_repeat	1	26	0	605
21	12.3	4.5	0	DR_scaffold_0002	455010	455053	-436757	+	G-rich	Low_complexity	1	46	0	606
16	9.3	0	0	DR_scaffold_0002	455215	455237	-436573	+	(CT)n	Simple_repeat	1	23	0	607
14	4	0	10.3	DR_scaffold_0002	455307	455338	-436472	+	(CCCTC)n	Simple_repeat	1	29	0	608
13	14.1	0	6.1	DR_scaffold_0002	455787	455821	-435989	+	(CAGTG)n	Simple_repeat	1	33	0	609
489	26.2	0.6	10.4	DR_scaffold_0002	455825	456016	-435794	+	rnd-5_family-711	Unknown	565	737	-132	610
20	3.7	0	0	DR_scaffold_0002	456454	456481	-435329	+	(GCAGT)n	Simple_repeat	1	28	0	611
23	21.4	0	0	DR_scaffold_0002	459965	460014	-431796	+	(TCC)n	Simple_repeat	1	50	0	612
44	0	0	0	DR_scaffold_0002	460110	460147	-431663	+	(AT)n	Simple_repeat	1	38	0	613
15	4.7	0	0	DR_scaffold_0002	460805	460826	-430984	+	(AGC)n	Simple_repeat	1	22	0	614
21	4.2	0	0	DR_scaffold_0002	466118	466142	-425668	+	(G)n	Simple_repeat	1	25	0	615
17	21.4	0	4	DR_scaffold_0002	466876	466927	-424883	+	(TCCACC)n	Simple_repeat	1	50	0	616
14	17.6	0	0	DR_scaffold_0002	468750	468781	-423029	+	(CCGCGT)n	Simple_repeat	1	32	0	617
26	0	0	0	DR_scaffold_0002	472149	472173	-419637	+	(CTGA)n	Simple_repeat	1	25	0	618
21	18.1	0	0	DR_scaffold_0002	472174	472211	-419599	+	G-rich	Low_complexity	1	38	0	619
41	2.1	2	2	DR_scaffold_0002	473164	473214	-418596	+	(GGAGGGTTA)n	Simple_repeat	1	51	0	620
45	4.5	2.7	4	DR_scaffold_0002	473305	473379	-418431	+	(AGGTGCT)n	Simple_repeat	1	74	0	621
32	12.3	0	0	DR_scaffold_0002	473662	473714	-418096	+	(GAAA)n	Simple_repeat	1	53	0	622
19	11.2	5	0	DR_scaffold_0002	473835	473874	-417936	+	(TGGCA)n	Simple_repeat	1	42	0	623
43	8.5	0	0	DR_scaffold_0002	473969	474030	-417780	+	(CCAGAA)n	Simple_repeat	1	62	0	624
35	5	0	0	DR_scaffold_0002	474209	474250	-417560	+	(ACGAGCA)n	Simple_repeat	1	42	0	625
18	10.5	0	0	DR_scaffold_0002	474253	474283	-417527	+	(ATGAGC)n	Simple_repeat	1	31	0	626
207	8.7	0	0	DR_scaffold_0002	474692	474973	-416837	+	(TAGATAGG)n	Simple_repeat	1	282	0	627
17	11.1	0	0	DR_scaffold_0002	482648	482676	-409134	+	(GAG)n	Simple_repeat	1	29	0	628
19	7.2	0	0	DR_scaffold_0002	490381	490410	-401400	+	(TTCCT)n	Simple_repeat	1	30	0	629
20	11.3	2.6	0	DR_scaffold_0002	490734	490771	-401039	+	(TCAA)n	Simple_repeat	1	39	0	630
16	29.3	1.7	0	DR_scaffold_0002	490772	490790	-401020	+	(CTCA)n	Simple_repeat	2	59	0	631
13	6.8	9.7	0	DR_scaffold_0002	491139	491169	-400641	+	G-rich	Low_complexity	1	34	0	632
32	14.7	0	1.6	DR_scaffold_0002	491316	491377	-400433	+	(TTGTTT)n	Simple_repeat	1	61	0	633
14	8.8	0	0	DR_scaffold_0002	491870	491893	-399917	+	(TTTG)n	Simple_repeat	1	24	0	634
28	0	5.9	0	DR_scaffold_0002	493063	493096	-398714	+	(GGGAT)n	Simple_repeat	1	36	0	635
23	6	0	7.9	DR_scaffold_0002	493132	493172	-398638	+	(TA)n	Simple_repeat	1	38	0	636
31	3.3	0	0	DR_scaffold_0002	494245	494275	-397535	+	(TA)n	Simple_repeat	1	31	0	637
1429	27.2	2.5	7.7	DR_scaffold_0002	496012	496605	-395205	+	rnd-5_family-711	Unknown	308	869	0	638
270	24	0	7.4	DR_scaffold_0002	498453	498533	-393277	+	rnd-3_family-95	Unknown	34	108	0	639
20	11.7	0	2.6	DR_scaffold_0002	498703	498741	-393069	+	(GCAAT)n	Simple_repeat	1	38	0	640
31	4.9	2.4	0	DR_scaffold_0002	500515	500556	-391254	+	(GA)n	Simple_repeat	1	43	0	641
18	12.8	0	0	DR_scaffold_0002	514651	514684	-377126	+	(GCCAAA)n	Simple_repeat	1	34	0	642
15	23.4	0	0	DR_scaffold_0002	523613	523652	-368158	+	GA-rich	Low_complexity	1	40	0	643
16	11.6	0	0	DR_scaffold_0002	524555	524591	-367219	+	(TAT)n	Simple_repeat	1	37	0	644
15	9.7	2.7	5.6	DR_scaffold_0002	531554	531590	-360220	+	(AATGA)n	Simple_repeat	1	36	0	645
23	24.1	0	0	DR_scaffold_0002	539290	539348	-352462	+	(TCCTCC)n	Simple_repeat	1	59	0	646
265	33.9	2.3	0.8	DR_scaffold_0002	541763	541893	-349917	+	rnd-4_family-381	Unknown	19	151	0	647
13	29.6	2.5	3.9	DR_scaffold_0002	542401	542479	-349331	+	GA-rich	Low_complexity	1	78	0	648
17	19	0	0	DR_scaffold_0002	545609	545645	-346165	+	(TGACCT)n	Simple_repeat	1	37	0	649
32	0	0	0	DR_scaffold_0002	545810	545839	-345971	+	(TGAGGG)n	Simple_repeat	1	30	0	650
41	7.7	0	0	DR_scaffold_0002	547142	547196	-344614	+	(GTA)n	Simple_repeat	1	55	0	651
663	25.7	5.7	3.8	DR_scaffold_0002	547298	547536	-344274	C	rnd-4_family-757	Unknown	-267	266	23	652
324	25.3	1.3	0	DR_scaffold_0002	547815	547889	-343921	+	rnd-3_family-95	Unknown	1	76	-32	653
504	16.4	8	0	DR_scaffold_0002	548212	548315	-343495	+	rnd-3_family-325	Unknown	3	115	-161	654
373	25.3	0	0	DR_scaffold_0002	548385	548463	-343347	+	rnd-3_family-95	Unknown	6	84	-24	655
503	22.4	0	7.8	DR_scaffold_0002	548823	548938	-342872	C	rnd-3_family-95	Unknown	0	108	2	656
18	4	0	0	DR_scaffold_0002	549915	549940	-341870	+	(GGTAC)n	Simple_repeat	1	26	0	657
13	0	0	0	DR_scaffold_0002	551105	551121	-340689	+	(TCT)n	Simple_repeat	1	17	0	658
15	8.9	0	0	DR_scaffold_0002	551477	551524	-340286	+	(ACA)n	Simple_repeat	1	48	0	659
13	12.7	2.6	5.4	DR_scaffold_0002	554548	554585	-337225	+	GA-rich	Low_complexity	1	37	0	660
12	11.6	3.3	3.3	DR_scaffold_0002	557622	557651	-334159	+	GA-rich	Low_complexity	1	30	0	661
28	0	0	0	DR_scaffold_0002	558090	558116	-333694	+	(TCTT)n	Simple_repeat	1	27	0	662
54	5	0	0	DR_scaffold_0002	560861	560922	-330888	+	(GAGGTA)n	Simple_repeat	1	62	0	663
28	5.8	0	0	DR_scaffold_0002	561293	561328	-330482	+	(TCCAAACA)n	Simple_repeat	1	36	0	664
11	17	2.9	2.9	DR_scaffold_0002	565640	565674	-326136	+	(CATCCT)n	Simple_repeat	1	35	0	665
25	13.7	0	0	DR_scaffold_0002	574196	574235	-317575	+	(GA)n	Simple_repeat	1	40	0	666
13	8.7	4	0	DR_scaffold_0002	575262	575286	-316524	+	(ACAGT)n	Simple_repeat	1	26	0	667
20	10.6	4.9	0	DR_scaffold_0002	586574	586614	-305196	+	(GTGCTA)n	Simple_repeat	1	43	0	668
28	13.8	0	0	DR_scaffold_0002	587362	587410	-304400	+	(CCAGGA)n	Simple_repeat	1	49	0	669
440	15.1	0	0	DR_scaffold_0002	588745	588817	-302993	+	rnd-4_family-108	Unknown	212	284	-519	670
1663	12.4	0.4	0	DR_scaffold_0002	606173	606439	-285371	C	rnd-3_family-542	DNA/TcMar-Tc1	-1	601	334	671
1372	18.9	0	0	DR_scaffold_0002	606439	606665	-285145	C	rnd-3_family-542	DNA/TcMar-Tc1	-375	227	1	671	*
31	3	0	0	DR_scaffold_0002	616510	616543	-275267	+	(ATGA)n	Simple_repeat	1	34	0	672
17	16.3	0	0	DR_scaffold_0002	617081	617115	-274695	+	(CAGCC)n	Simple_repeat	1	35	0	673
29	0	0	0	DR_scaffold_0002	621640	621664	-270146	+	(TC)n	Simple_repeat	1	25	0	674
18	4.2	0	0	DR_scaffold_0002	621724	621748	-270062	+	(CAT)n	Simple_repeat	1	25	0	675
259	27	0	0	DR_scaffold_0002	622646	622708	-269102	+	rnd-4_family-986	Unknown	1	63	-35	676
39	3.7	5.5	0	DR_scaffold_0002	625814	625868	-265942	+	(TCGTCT)n	Simple_repeat	1	58	0	677
738	8	0	0	DR_scaffold_0002	628652	628751	-263059	+	rnd-3_family-976	Unknown	1	100	0	678
12	4.3	8.3	0	DR_scaffold_0002	635503	635526	-256284	+	(GCTTA)n	Simple_repeat	1	26	0	679
12	12.9	5.6	2.7	DR_scaffold_0002	635838	635873	-255937	+	(AGCTGAC)n	Simple_repeat	1	37	0	680
586	20.6	0	0	DR_scaffold_0002	637659	637765	-254045	+	rnd-3_family-95	Unknown	2	108	0	681
13	17.7	5.3	0	DR_scaffold_0002	644612	644649	-247161	+	(TTCTC)n	Simple_repeat	1	40	0	682
431	11.4	8.1	1.2	DR_scaffold_0002	658232	658311	-233499	+	rnd-5_family-669	Unknown	20	105	-1	683
18	13.3	0	0	DR_scaffold_0002	658963	658995	-232815	+	(ATTTC)n	Simple_repeat	1	33	0	684
23	11.6	6.1	2	DR_scaffold_0002	659330	659378	-232432	+	(TC)n	Simple_repeat	1	51	0	685
39	0	0	0	DR_scaffold_0002	662482	662517	-229293	+	(ATACTCC)n	Simple_repeat	1	36	0	686
34	0	0	0	DR_scaffold_0002	668064	668094	-223716	+	(GGT)n	Simple_repeat	1	31	0	687
14	21.5	2.2	2.2	DR_scaffold_0002	673031	673075	-218735	+	(CAGCAG)n	Simple_repeat	1	45	0	688
15	17.9	2.5	2.5	DR_scaffold_0002	677080	677124	-214686	+	G-rich	Low_complexity	1	44	0	689
3507	13.7	0	0.2	DR_scaffold_0002	687060	687570	-204240	+	rnd-4_family-1799	Unknown	1	510	-1	690	*
3877	13.4	1.9	0.3	DR_scaffold_0002	687570	688225	-203585	C	rnd-3_family-49	Unknown	-17	2356	1690	691
4511	13.9	2	0.8	DR_scaffold_0002	688298	689052	-202758	C	rnd-3_family-49	Unknown	-857	1516	753	691
14301	10.7	0.6	0.5	DR_scaffold_0002	689184	691411	-200399	+	rnd-4_family-466	LINE/Tad1	2	2333	-1565	692
478	16.5	12.7	0	DR_scaffold_0002	691389	691412	-200398	C	rnd-2_family-41	LTR/Gypsy	-3940	155	71	693	*
575	8.3	0	0	DR_scaffold_0002	691413	691484	-200326	+	rnd-3_family-130	LTR/Gypsy	1694	1765	-1	694
7562	10.8	0	0.4	DR_scaffold_0002	691822	692857	-198953	C	rnd-3_family-79	LTR/Gypsy	0	2426	1395	695
6116	18.5	2	0.9	DR_scaffold_0002	692890	694025	-197785	C	rnd-3_family-79	LTR/Gypsy	-1166	1260	1	695
23581	11.6	5.5	4.7	DR_scaffold_0002	694044	697902	-193908	C	rnd-2_family-41	LTR/Gypsy	-46	4049	248	696
521	0	0	0	DR_scaffold_0002	698817	698872	-192938	C	rnd-2_family-41	LTR/Gypsy	-4036	59	4	696
11064	10.7	0.1	0	DR_scaffold_0002	698873	700439	-191371	+	rnd-4_family-466	LINE/Tad1	2331	3898	0	697
12	21.1	0	0	DR_scaffold_0002	700910	700938	-190872	+	(TATA)n	Simple_repeat	1	29	0	698
21	11.9	0	0	DR_scaffold_0002	701219	701255	-190555	+	(ATATAT)n	Simple_repeat	1	37	0	699
19	0	0	3.9	DR_scaffold_0002	701795	701821	-189989	+	(TCC)n	Simple_repeat	1	26	0	700
15	29.6	0	0	DR_scaffold_0002	704139	704187	-187623	+	(CAC)n	Simple_repeat	1	49	0	701
16	24	0	0	DR_scaffold_0002	704357	704400	-187410	+	(TCCACA)n	Simple_repeat	1	44	0	702
16	19.7	0	0	DR_scaffold_0002	704446	704481	-187329	+	(CTCAGC)n	Simple_repeat	1	36	0	703
16	11.9	5	5	DR_scaffold_0002	704785	704824	-186986	+	GA-rich	Low_complexity	1	40	0	704
13	23.3	0	2.4	DR_scaffold_0002	705587	705628	-186182	+	(CACCACC)n	Simple_repeat	1	41	0	705
14	16	9.3	0	DR_scaffold_0002	706271	706313	-185497	+	(TCT)n	Simple_repeat	1	47	0	706
18	19.8	2.2	0	DR_scaffold_0002	711332	711377	-180433	+	(TTGGTTT)n	Simple_repeat	1	47	0	707
14	23.1	6.8	2.6	DR_scaffold_0002	715977	716050	-175760	+	(GAGCTG)n	Simple_repeat	1	77	0	708
12	21.8	2.7	0	DR_scaffold_0002	720966	721002	-170808	+	(TACAG)n	Simple_repeat	1	38	0	709
33	0	0	2.9	DR_scaffold_0002	723120	723154	-168656	+	(CCT)n	Simple_repeat	1	34	0	710
18	35.4	0	2.1	DR_scaffold_0002	723767	723862	-167948	+	(GTTGGT)n	Simple_repeat	1	94	0	711	*
47	29.9	1.7	2.8	DR_scaffold_0002	723830	724009	-167801	+	(GATATT)n	Simple_repeat	1	178	0	712
19	0	0	0	DR_scaffold_0002	724196	724216	-167594	+	(TC)n	Simple_repeat	1	21	0	713
23	8.8	0	0	DR_scaffold_0002	724499	724535	-167275	+	(CTATGT)n	Simple_repeat	1	37	0	714
32	5.3	0	0	DR_scaffold_0002	724596	724634	-167176	+	(AGATC)n	Simple_repeat	1	39	0	715
36	0	0	0	DR_scaffold_0002	725462	725492	-166318	+	(TC)n	Simple_repeat	1	31	0	716
15	9.1	0	0	DR_scaffold_0002	725889	725912	-165898	+	(TCG)n	Simple_repeat	1	24	0	717
22	8.9	0	2.7	DR_scaffold_0002	727223	727260	-164550	+	(CAC)n	Simple_repeat	1	37	0	718
17	26.3	3.1	1.5	DR_scaffold_0002	727487	727551	-164259	+	(GGCG)n	Simple_repeat	1	66	0	719
15	8.8	0	0	DR_scaffold_0002	727670	727693	-164117	+	(CCG)n	Simple_repeat	1	24	0	720
22	8.9	0	2.7	DR_scaffold_0002	728124	728161	-163649	+	(CAC)n	Simple_repeat	1	37	0	721
13	33.7	0	0	DR_scaffold_0002	730108	730159	-161651	+	(CGC)n	Simple_repeat	1	52	0	722
16	4.5	0	0	DR_scaffold_0002	734660	734682	-157128	+	(GTAC)n	Simple_repeat	1	23	0	723
20	6	2.7	2.7	DR_scaffold_0002	735110	735146	-156664	+	(ACTGT)n	Simple_repeat	1	37	0	724
30	14.6	4.9	0	DR_scaffold_0002	735256	735316	-156494	+	(CT)n	Simple_repeat	1	64	0	725
230	26.6	0	4.5	DR_scaffold_0002	735590	735656	-156154	C	rnd-3_family-181	Unknown	-310	93	30	726
954	28.3	0.9	0.9	DR_scaffold_0002	739500	739790	-152020	+	rnd-4_family-126	Unknown	424	724	0	727
361	16.9	7.8	3.5	DR_scaffold_0002	751960	752045	-139765	+	rnd-5_family-669	Unknown	16	105	-1	728
1126	9.4	1.6	4.8	DR_scaffold_0002	756878	757066	-134744	+	rnd-4_family-1499	Unknown	1	183	0	729
17	11.3	0	0	DR_scaffold_0002	758262	758290	-133520	+	(GAC)n	Simple_repeat	1	29	0	730
17	9.1	0	0	DR_scaffold_0002	764581	764604	-127206	+	(TA)n	Simple_repeat	1	24	0	731
807	4	0	0	DR_scaffold_0002	766037	766136	-125674	C	rnd-3_family-976	Unknown	0	100	1	732
11	15.3	11.4	0	DR_scaffold_0002	766381	766424	-125386	+	(GTGCTCC)n	Simple_repeat	1	49	0	733
2125	28	6.4	3.6	DR_scaffold_0002	771739	772431	-119379	C	rnd-4_family-126	Unknown	-5	719	6	734
19	3.3	3	3	DR_scaffold_0002	773827	773859	-117951	+	(ATTTTT)n	Simple_repeat	1	33	0	735
14	29.5	0	0	DR_scaffold_0002	774926	774975	-116835	+	G-rich	Low_complexity	1	50	0	736
28	16.4	0	0	DR_scaffold_0002	775221	775268	-116542	+	(AT)n	Simple_repeat	1	48	0	737
16	13.7	0	0	DR_scaffold_0002	775268	775292	-116518	+	(TG)n	Simple_repeat	1	25	0	738	*
23	23.9	2.5	2.5	DR_scaffold_0002	775269	775299	-116511	+	(ATGTAT)n	Simple_repeat	1	79	0	739
17	20.7	1.8	3.7	DR_scaffold_0002	775623	775677	-116133	+	(GCACAAC)n	Simple_repeat	1	54	0	740
14	23.8	4	4	DR_scaffold_0002	775698	775703	-116107	+	(CCCCATC)n	Simple_repeat	1	12	-63	741
14	22.4	2.4	0	DR_scaffold_0002	775704	775745	-116065	+	(CCCCCT)n	Simple_repeat	1	43	0	742
14	23.8	4	4	DR_scaffold_0002	775746	775772	-116038	+	(CCCCATC)n	Simple_repeat	13	75	0	741
23	22.1	3.6	3.6	DR_scaffold_0002	775934	775946	-115864	+	G-rich	Low_complexity	1	83	0	743
14	32.6	1.4	1.4	DR_scaffold_0002	775947	776016	-115794	+	(GGTG)n	Simple_repeat	1	70	0	744
16	0	0	0	DR_scaffold_0002	776659	776676	-115134	+	(G)n	Simple_repeat	1	18	0	745
26	0	0	0	DR_scaffold_0002	776923	776947	-114863	+	(CGCAC)n	Simple_repeat	1	25	0	746
16	11.2	0	0	DR_scaffold_0002	777739	777767	-114043	+	(ATGCG)n	Simple_repeat	1	29	0	747
307	31.6	0	3.6	DR_scaffold_0002	778135	778272	-113538	+	rnd-4_family-1173	DNA/TcMar-Tc1	370	502	-28	748
1440	32.2	8	6.8	DR_scaffold_0002	778659	779508	-112302	+	rnd-3_family-127	Unknown	3	863	-42	749
29	0	0	0	DR_scaffold_0002	780272	780298	-111512	+	(TCCATC)n	Simple_repeat	1	27	0	750
688	20.9	0.6	5.7	DR_scaffold_0002	780587	780779	-111031	C	rnd-4_family-1499	Unknown	0	183	1	751
23	15.7	0	0	DR_scaffold_0002	781377	781419	-110391	+	(ATTC)n	Simple_repeat	1	43	0	752
24	27.9	0	0	DR_scaffold_0002	781790	781859	-109951	+	(AGTACA)n	Simple_repeat	1	70	0	753
13	11.6	3.6	0	DR_scaffold_0002	781974	782001	-109809	+	(CCCCT)n	Simple_repeat	1	29	0	754
31	14.8	1.4	4.2	DR_scaffold_0002	782048	782120	-109690	+	(GAACCA)n	Simple_repeat	1	71	0	755
17	0	0	0	DR_scaffold_0002	782171	782192	-109618	+	(CCAG)n	Simple_repeat	1	22	0	756
25	6.3	0	0	DR_scaffold_0002	782318	782350	-109460	+	(AT)n	Simple_repeat	1	33	0	757
55	8.6	0	0	DR_scaffold_0002	783093	783168	-108642	+	(AGGTAT)n	Simple_repeat	1	76	0	758
45	7.3	0	0	DR_scaffold_0002	783384	783442	-108368	+	(GCCTCT)n	Simple_repeat	1	59	0	759
22	6.5	0	0	DR_scaffold_0002	783892	783924	-107886	+	(GGGGAG)n	Simple_repeat	1	33	0	760
16	11.6	0	0	DR_scaffold_0002	783961	783988	-107822	+	(AGAG)n	Simple_repeat	1	28	0	761
13	23.3	0	0	DR_scaffold_0002	784170	784204	-107606	+	(GGAT)n	Simple_repeat	1	35	0	762
14	26.4	3.7	0	DR_scaffold_0002	784389	784442	-107368	+	(TGTG)n	Simple_repeat	1	56	0	763
33	0	0	0	DR_scaffold_0002	784461	784491	-107319	+	(GTGGAT)n	Simple_repeat	1	31	0	764
51	11.1	0	0	DR_scaffold_0002	784504	784590	-107220	+	(AGTG)n	Simple_repeat	1	87	0	765
39	4.3	3.7	6.2	DR_scaffold_0002	784776	784857	-106953	+	(GCCAGA)n	Simple_repeat	1	80	0	766
14	25.3	0	5.6	DR_scaffold_0002	785047	785103	-106707	+	(CATATT)n	Simple_repeat	1	54	0	767
17	15.6	0	0	DR_scaffold_0002	785109	785137	-106673	+	(C)n	Simple_repeat	1	29	0	768
13	17.2	5.1	0	DR_scaffold_0002	785780	785818	-105992	+	(CGTCTCC)n	Simple_repeat	1	41	0	769
12	18.3	0	3.1	DR_scaffold_0002	785886	785918	-105892	+	(CCCCT)n	Simple_repeat	1	32	0	770
18	17.3	0	0	DR_scaffold_0002	785927	785965	-105845	+	(CAACAG)n	Simple_repeat	1	39	0	771
32	7.8	1.8	1.8	DR_scaffold_0002	786008	786063	-105747	+	(ATAC)n	Simple_repeat	1	56	0	772
11	9.7	8.6	2.7	DR_scaffold_0002	786595	786629	-105181	+	(CCCCGT)n	Simple_repeat	1	37	0	773
12	25.3	2.4	0	DR_scaffold_0002	787907	787948	-103862	+	(CCGCCC)n	Simple_repeat	1	43	0	774
18	12	2.8	0	DR_scaffold_0002	788637	788672	-103138	+	(CCCCTTC)n	Simple_repeat	1	37	0	775
14	12.7	0	8.1	DR_scaffold_0002	788885	788924	-102886	+	(CCATGG)n	Simple_repeat	1	37	0	776
17	20.5	0	0	DR_scaffold_0002	789173	789212	-102598	+	(GATG)n	Simple_repeat	1	40	0	777
30	26.3	0	0	DR_scaffold_0002	789497	789569	-102241	+	(TT)n	Simple_repeat	1	73	0	778
16	11.6	0	0	DR_scaffold_0002	789638	789666	-102144	+	(GGCGA)n	Simple_repeat	1	29	0	779
31	0	0	0	DR_scaffold_0002	789802	789828	-101982	+	(TG)n	Simple_repeat	1	27	0	780
29	3.2	0	0	DR_scaffold_0002	789860	789891	-101919	+	(GGGAGTT)n	Simple_repeat	1	32	0	781
25	24	3	4	DR_scaffold_0002	789995	790094	-101716	+	A-rich	Low_complexity	1	99	0	782
37	0	0	0	DR_scaffold_0002	790196	790229	-101581	+	(CCT)n	Simple_repeat	1	34	0	783
708	8	0	0	DR_scaffold_0002	791756	791855	-99955	C	rnd-3_family-976	Unknown	0	100	1	784
11	20.6	5.1	0	DR_scaffold_0002	796801	796839	-94971	+	(GGCAGT)n	Simple_repeat	1	41	0	785
749	4	0	0	DR_scaffold_0002	796917	797016	-94794	+	rnd-3_family-976	Unknown	1	100	0	786
481	32.6	2.6	6.7	DR_scaffold_0002	797197	797479	-94331	+	rnd-4_family-108	Unknown	4	274	-529	787
40	9.3	0	2.8	DR_scaffold_0002	798023	798095	-93715	+	(ATCGTT)n	Simple_repeat	1	71	0	788
16	0	0	0	DR_scaffold_0002	803342	803359	-88451	+	(AG)n	Simple_repeat	1	18	0	789
29	5.7	0	0	DR_scaffold_0002	803724	803760	-88050	+	(GAGAAATAC)n	Simple_repeat	1	37	0	790
29	11.7	0	0	DR_scaffold_0002	803970	804016	-87794	+	(GTAT)n	Simple_repeat	1	47	0	791
38	0	0	2.6	DR_scaffold_0002	804388	804426	-87384	+	(AAG)n	Simple_repeat	1	38	0	792
480	21.8	4.5	8.1	DR_scaffold_0002	816390	816574	-75236	C	rnd-4_family-2117	Unknown	0	178	1	793
21	4.1	0	0	DR_scaffold_0002	820996	821020	-70790	+	(C)n	Simple_repeat	1	25	0	794
17	0	8.3	0	DR_scaffold_0002	832227	832250	-59560	+	(TC)n	Simple_repeat	1	26	0	795
16	7.5	0	3.5	DR_scaffold_0002	832568	832597	-59213	+	(TGAGA)n	Simple_repeat	1	29	0	796
33	7	0	0	DR_scaffold_0002	832617	832661	-59149	+	(AGGAGGAC)n	Simple_repeat	1	45	0	797
19	18.4	2.6	0	DR_scaffold_0002	832751	832789	-59021	+	(TG)n	Simple_repeat	1	40	0	798
23	15.5	0	3.9	DR_scaffold_0002	832945	832998	-58812	+	(CATCCA)n	Simple_repeat	1	52	0	799
17	14.4	0	0	DR_scaffold_0002	836564	836595	-55215	+	(GTTGCA)n	Simple_repeat	1	32	0	800
325	19.1	1.2	11.6	DR_scaffold_0002	836850	836944	-54866	+	rnd-4_family-66	Unknown	18	102	-3106	801
13	8.5	4	0	DR_scaffold_0002	836953	836977	-54833	+	(GGAGA)n	Simple_repeat	1	26	0	802
19	16.7	1.9	3.9	DR_scaffold_0002	837605	837657	-54153	+	(CTTTC)n	Simple_repeat	1	51	0	803
17	0	4	0	DR_scaffold_0002	837857	837881	-53929	+	(GTCTC)n	Simple_repeat	1	26	0	804
27	0	0	0	DR_scaffold_0002	838724	838749	-53061	+	(CCCACG)n	Simple_repeat	1	26	0	805
788	5	0	0	DR_scaffold_0002	839844	839943	-51867	+	rnd-3_family-976	Unknown	1	100	0	806
18	17.1	0	0	DR_scaffold_0002	868983	869015	-22795	+	(AT)n	Simple_repeat	1	33	0	807
3897	12.3	0.5	0	DR_scaffold_0002	872128	872726	-19084	+	rnd-3_family-542	DNA/TcMar-Tc1	1	602	0	808
2833	27.6	1.7	6	DR_scaffold_0002	878154	879095	-12715	C	rnd-3_family-127	Unknown	-1	904	5	809
1172	23.7	0.7	3.2	DR_scaffold_0002	879109	879391	-12419	+	rnd-4_family-126	Unknown	415	690	-34	810
26	3.3	0	0	DR_scaffold_0002	879410	879440	-12370	+	(A)n	Simple_repeat	1	31	0	811
23	13.3	0	0	DR_scaffold_0002	890438	890479	-1331	+	(GGTTTG)n	Simple_repeat	1	42	0	812
22	10.1	0	0	DR_scaffold_0002	890689	890720	-1090	+	(GA)n	Simple_repeat	1	32	0	813
66	2.8	1.3	1.3	DR_scaffold_0002	891130	891205	-605	+	(TGAAGA)n	Simple_repeat	1	76	0	814
315	21.2	4.1	9.9	DR_scaffold_0002	891316	891446	-364	C	rnd-3_family-78	LTR/Copia	-1	6085	5963	815
1373	22.9	0.7	0	DR_scaffold_0002	891522	891809	-1	C	rnd-3_family-78	LTR/Copia	-278	5808	5519	815
13	20.5	0	2.9	DR_scaffold_0003	1115	1150	-854004	+	(AACAA)n	Simple_repeat	1	35	0	816
16	22.7	0	0	DR_scaffold_0003	1259	1299	-853855	+	(TCCACA)n	Simple_repeat	1	41	0	817
15	10.8	3.3	0	DR_scaffold_0003	7399	7428	-847726	+	(GGGTGA)n	Simple_repeat	1	31	0	818
11	24.1	0	0	DR_scaffold_0003	8070	8103	-847051	+	(GTTGCA)n	Simple_repeat	1	34	0	819
22	18.9	0	0	DR_scaffold_0003	16700	16747	-838407	+	(CAGCAT)n	Simple_repeat	1	48	0	820
16	25.7	2	2	DR_scaffold_0003	19109	19157	-835997	+	(TA)n	Simple_repeat	1	49	0	821
12	13.1	2.7	5.6	DR_scaffold_0003	19859	19895	-835259	+	(CCCCAG)n	Simple_repeat	1	36	0	822
16	24.1	2.2	2.2	DR_scaffold_0003	20064	20109	-835045	+	GA-rich	Low_complexity	1	46	0	823
13	23.8	0	0	DR_scaffold_0003	20318	20353	-834801	+	(CACTGC)n	Simple_repeat	1	36	0	824
13	22	4.8	0	DR_scaffold_0003	25158	25199	-829955	+	(TCT)n	Simple_repeat	1	44	0	825
20	0	4	0	DR_scaffold_0003	25384	25408	-829746	+	(TC)n	Simple_repeat	1	26	0	826
12	24.1	0	7.7	DR_scaffold_0003	25502	25557	-829597	+	(TCCCC)n	Simple_repeat	1	52	0	827
13	20.9	0	0	DR_scaffold_0003	26226	26258	-828896	+	(ATCAC)n	Simple_repeat	1	33	0	828
25	21.8	0	0	DR_scaffold_0003	26362	26420	-828734	+	(CCCCCG)n	Simple_repeat	1	59	0	829
15	7	0	9.1	DR_scaffold_0003	26719	26754	-828400	+	G-rich	Low_complexity	1	33	0	830
34	28.1	5	3.9	DR_scaffold_0003	27607	27807	-827347	+	GA-rich	Low_complexity	1	203	0	831
21	18.8	0	0	DR_scaffold_0003	29806	29848	-825306	+	(CGA)n	Simple_repeat	1	43	0	832
17	22.2	2.1	0	DR_scaffold_0003	30134	30180	-824974	+	G-rich	Low_complexity	1	48	0	833
29	5.7	0	0	DR_scaffold_0003	30407	30443	-824711	+	(GATGC)n	Simple_repeat	1	37	0	834
57	0	0	0	DR_scaffold_0003	30657	30705	-824449	+	(TA)n	Simple_repeat	1	49	0	835
16	0	0	0	DR_scaffold_0003	31250	31267	-823887	+	(TA)n	Simple_repeat	1	18	0	836
18	8.6	2.4	5	DR_scaffold_0003	31446	31505	-823649	+	(CACACAC)n	Simple_repeat	1	58	0	837
23	8.9	0	0	DR_scaffold_0003	34992	35027	-820127	+	(TGGTAT)n	Simple_repeat	1	36	0	838
16	19.4	2.4	0	DR_scaffold_0003	38914	38954	-816200	+	(CATGCT)n	Simple_repeat	1	42	0	839
12	26.4	2.2	0	DR_scaffold_0003	41391	41435	-813719	+	(GTCGCG)n	Simple_repeat	1	46	0	840
486	25.9	0	0	DR_scaffold_0003	43013	43120	-812034	+	rnd-3_family-95	Unknown	1	108	0	841
377	27	5.7	0	DR_scaffold_0003	44252	44351	-810803	+	rnd-3_family-95	Unknown	2	107	-1	842
412	18.8	13.5	0	DR_scaffold_0003	44472	44567	-810587	+	rnd-3_family-325	Unknown	2	112	-164	843
792	12.1	0	0	DR_scaffold_0003	52365	52480	-802674	C	rnd-3_family-148	Unknown	0	116	1	844
16	18.3	3.8	3.8	DR_scaffold_0003	52937	52989	-802165	+	(TCCCAC)n	Simple_repeat	1	53	0	845
15	21.6	1.9	3.9	DR_scaffold_0003	53918	53969	-801185	+	(CCCCCT)n	Simple_repeat	1	51	0	846
21	24.8	0	0	DR_scaffold_0003	55872	55928	-799226	+	(CCACGA)n	Simple_repeat	1	57	0	847
32	3	0	0	DR_scaffold_0003	58944	58977	-796177	+	(CAA)n	Simple_repeat	1	34	0	848
17	24.3	3.3	0	DR_scaffold_0003	60973	60996	-794158	+	(TTCTT)n	Simple_repeat	1	24	0	849
32	5.4	0	0	DR_scaffold_0003	60997	61035	-794119	+	(CTCCCT)n	Simple_repeat	1	39	0	850
18	22.1	0	0	DR_scaffold_0003	61036	61072	-794082	+	(T)n	Simple_repeat	1	37	0	851
324	26.2	0	10.4	DR_scaffold_0003	67818	67932	-787222	+	rnd-5_family-266	Unknown	193	295	-223	852	*
496	23.8	1.5	8.4	DR_scaffold_0003	67833	67974	-787180	C	rnd-5_family-407	Unknown	-9	140	9	853
1427	28.1	0.4	1.6	DR_scaffold_0003	70814	71272	-783882	C	rnd-3_family-542	DNA/TcMar-Tc1	-1	601	51	854
818	6.1	0	0	DR_scaffold_0003	71274	71387	-783767	C	rnd-4_family-956	Unknown	0	796	683	855
5346	7	0	0	DR_scaffold_0003	71592	72322	-782832	C	rnd-4_family-956	Unknown	-65	731	1	856
1475	33.1	1.7	1.7	DR_scaffold_0003	73097	73693	-781461	+	rnd-3_family-542	DNA/TcMar-Tc1	6	602	0	857
449	22.5	17.4	1.4	DR_scaffold_0003	74019	74162	-780992	C	rnd-4_family-456	Unknown	0	175	4	858
12	13	5.6	2.7	DR_scaffold_0003	74890	74925	-780229	+	(GAGTATC)n	Simple_repeat	1	37	0	859
18	15.5	0	0	DR_scaffold_0003	79583	79618	-775536	+	(CAAGAG)n	Simple_repeat	1	36	0	860
14	8.7	10.8	0	DR_scaffold_0003	81834	81870	-773284	+	A-rich	Low_complexity	1	41	0	861
18	8.5	0	0	DR_scaffold_0003	81884	81908	-773246	+	(TC)n	Simple_repeat	1	25	0	862
29	3.2	0	0	DR_scaffold_0003	82068	82099	-773055	+	(CTGTA)n	Simple_repeat	1	32	0	863
23	14	0	4.1	DR_scaffold_0003	82110	82160	-772994	+	(ATCTA)n	Simple_repeat	1	49	0	864
520	19.3	0	8.1	DR_scaffold_0003	82215	82338	-772816	+	rnd-3_family-148	Unknown	1	114	-2	865
28	3.3	0	0	DR_scaffold_0003	82404	82434	-772720	+	(TGCAGA)n	Simple_repeat	1	31	0	866
21	7.1	0	3.2	DR_scaffold_0003	85624	85655	-769499	+	(AT)n	Simple_repeat	1	31	0	867
381	18	0	0	DR_scaffold_0003	86670	86730	-768424	+	rnd-3_family-542	DNA/TcMar-Tc1	1	61	-541	868
950	36.4	1.4	0	DR_scaffold_0003	86739	87150	-768004	+	rnd-3_family-542	DNA/TcMar-Tc1	185	602	0	869
18	13.3	0	0	DR_scaffold_0003	87655	87687	-767467	+	(TTTAT)n	Simple_repeat	1	33	0	870
16	0	0	0	DR_scaffold_0003	90102	90119	-765035	+	(A)n	Simple_repeat	1	18	0	871
14	19.1	0	2.7	DR_scaffold_0003	94165	94202	-760952	+	(GGTGAT)n	Simple_repeat	1	37	0	872
12	31.2	3.1	1.5	DR_scaffold_0003	94883	94947	-760207	+	(TCTC)n	Simple_repeat	1	66	0	873
23	17.4	0	0	DR_scaffold_0003	95364	95409	-759745	+	(ACCCAT)n	Simple_repeat	1	46	0	874
17	14.8	9.4	0	DR_scaffold_0003	100477	100529	-754625	+	(CAATCA)n	Simple_repeat	1	58	0	875
35	0	0	0	DR_scaffold_0003	102627	102659	-752495	+	(T)n	Simple_repeat	1	33	0	876
26	21.8	0	1.7	DR_scaffold_0003	104329	104388	-750766	+	(AT)n	Simple_repeat	1	59	0	877
31	0	0	0	DR_scaffold_0003	104836	104864	-750290	+	(CAGC)n	Simple_repeat	1	29	0	878
31	18.2	0	0	DR_scaffold_0003	105079	105140	-750014	+	(ATCT)n	Simple_repeat	1	62	0	879
55	1.9	0	0	DR_scaffold_0003	105337	105390	-749764	+	(CATA)n	Simple_repeat	1	54	0	880
14	19.5	0	2.8	DR_scaffold_0003	105417	105453	-749701	+	(ACCC)n	Simple_repeat	1	36	0	881
38	20.7	0	0	DR_scaffold_0003	105472	105551	-749603	+	(TATGC)n	Simple_repeat	1	80	0	882
16	16.6	0	0	DR_scaffold_0003	112114	112140	-743014	+	G-rich	Low_complexity	1	27	0	883
26	0	0	0	DR_scaffold_0003	114590	114614	-740540	+	(CTTCC)n	Simple_repeat	1	25	0	884
18	16.3	0	0	DR_scaffold_0003	114812	114847	-740307	+	(ATTGG)n	Simple_repeat	1	36	0	885
20	4.1	0	0	DR_scaffold_0003	116954	116978	-738176	+	(GA)n	Simple_repeat	1	25	0	886
16	8.7	0	0	DR_scaffold_0003	117232	117256	-737898	+	(ATC)n	Simple_repeat	1	25	0	887
17	27.3	1.8	1.8	DR_scaffold_0003	117752	117806	-737348	+	GA-rich	Low_complexity	1	55	0	888
18	15.8	0	0	DR_scaffold_0003	119504	119539	-735615	+	(ATCCAG)n	Simple_repeat	1	36	0	889
24	6.1	2.9	0	DR_scaffold_0003	121033	121066	-734088	+	(TC)n	Simple_repeat	1	35	0	890
20	3.5	3.3	0	DR_scaffold_0003	122466	122495	-732659	+	(GAT)n	Simple_repeat	1	31	0	891
30	5.6	0	0	DR_scaffold_0003	126763	126799	-728355	+	(GTT)n	Simple_repeat	1	37	0	892
31	5.6	0	0	DR_scaffold_0003	138330	138367	-716787	+	(TAGA)n	Simple_repeat	1	38	0	893
29	0	0	0	DR_scaffold_0003	143173	143199	-711955	+	(GAG)n	Simple_repeat	1	27	0	894
633	25.3	2.1	5	DR_scaffold_0003	144679	144878	-710276	C	rnd-3_family-181	Unknown	-9	394	201	895
25	22.9	0.9	0	DR_scaffold_0003	146126	146193	-708961	+	A-rich	Low_complexity	1	68	0	896
25	23.1	0	0	DR_scaffold_0003	150289	150349	-704805	+	(CTCAGTG)n	Simple_repeat	1	61	0	897
22	12.8	10	0	DR_scaffold_0003	150386	150445	-704709	+	(CATCT)n	Simple_repeat	1	66	0	898
20	7.4	9.3	0	DR_scaffold_0003	150948	150990	-704164	+	(GAGGCA)n	Simple_repeat	1	47	0	899
41	0	0	0	DR_scaffold_0003	150992	151029	-704125	+	(GGGAGGA)n	Simple_repeat	1	38	0	900
23	7.9	0	7	DR_scaffold_0003	151817	151862	-703292	+	(TTGG)n	Simple_repeat	1	43	0	901
281	29.9	6.7	0	DR_scaffold_0003	153305	153401	-701753	+	rnd-3_family-127	Unknown	39	142	-763	902
973	30.7	7.6	2.5	DR_scaffold_0003	153535	153932	-701222	+	rnd-4_family-126	Unknown	236	655	-69	903
15	4.5	0	4.2	DR_scaffold_0003	160494	160518	-694636	+	(AGA)n	Simple_repeat	1	24	0	904
13	21.3	0	0	DR_scaffold_0003	162031	162063	-693091	+	(CCGGCA)n	Simple_repeat	1	33	0	905
416	30.6	3.2	4.8	DR_scaffold_0003	168682	168870	-686284	+	rnd-4_family-280	Unknown	7	192	-644	906
343	28.6	2.6	2.6	DR_scaffold_0003	170281	170395	-684759	+	rnd-5_family-711	Unknown	620	734	-135	907
243	25.4	1.4	1.4	DR_scaffold_0003	179302	179373	-675781	C	rnd-3_family-181	Unknown	-7	396	325	908
391	30.6	0.6	8.1	DR_scaffold_0003	179382	179566	-675588	C	rnd-3_family-181	Unknown	-225	178	8	908
2551	27.3	4.3	0.5	DR_scaffold_0003	180417	181172	-673982	+	rnd-4_family-956	Unknown	1	786	-10	909
290	22.2	0	1.6	DR_scaffold_0003	181917	181980	-673174	+	rnd-3_family-397	Unknown	47	109	-361	910
1198	27	1.2	6.4	DR_scaffold_0003	182395	182817	-672337	C	rnd-3_family-181	Unknown	0	403	3	911
351	25.2	0	3.7	DR_scaffold_0003	182878	182984	-672170	+	rnd-4_family-232	Unknown	179	281	0	912
18	25.5	0	0	DR_scaffold_0003	183489	183539	-671615	+	(AGTAC)n	Simple_repeat	1	51	0	913
18	8.8	1.6	14	DR_scaffold_0003	183576	183639	-671515	+	(ACTCT)n	Simple_repeat	1	57	0	914
15	13.9	8.2	1.9	DR_scaffold_0003	183985	184033	-671121	+	G-rich	Low_complexity	1	52	0	915
25	11.5	2.1	0	DR_scaffold_0003	185683	185734	-669420	+	(CTCCATG)n	Simple_repeat	1	53	0	916
580	26.1	0	0	DR_scaffold_0003	188898	189039	-666115	C	rnd-4_family-1173	DNA/TcMar-Tc1	-13	517	376	917
1181	31.3	1.1	1.1	DR_scaffold_0003	195188	195536	-659618	C	rnd-4_family-280	Unknown	-408	428	80	918
792	26.6	3.7	10.2	DR_scaffold_0003	195538	195860	-659294	C	rnd-4_family-126	Unknown	-418	306	6	919
279	20.8	0	0	DR_scaffold_0003	199708	199755	-655399	+	rnd-3_family-397	Unknown	75	122	-348	920
705	20.6	0	0.7	DR_scaffold_0003	200627	200768	-654386	C	rnd-5_family-266	Unknown	-377	141	1	921
906	28.1	1.1	3.7	DR_scaffold_0003	201272	201570	-653584	C	rnd-4_family-126	Unknown	-982	713	438	922
18	0	0	0	DR_scaffold_0003	215869	215888	-639266	+	(T)n	Simple_repeat	1	20	0	923
29	7.7	0	0	DR_scaffold_0003	216722	216762	-638392	+	(CTGT)n	Simple_repeat	1	41	0	924
16	15.9	0	0	DR_scaffold_0003	217042	217069	-638085	+	(T)n	Simple_repeat	1	28	0	925
27	0	6.1	0	DR_scaffold_0003	217625	217657	-637497	+	(TATGTATA)n	Simple_repeat	1	35	0	926
38	2.5	2.4	0	DR_scaffold_0003	217747	217787	-637367	+	(AT)n	Simple_repeat	1	42	0	927
15	30.4	0	0	DR_scaffold_0003	218193	218245	-636909	+	(TAGTCG)n	Simple_repeat	1	53	0	928
15	23.4	4	0	DR_scaffold_0003	218618	218667	-636487	+	(ATCGA)n	Simple_repeat	1	52	0	929
18	5.9	5.4	2.6	DR_scaffold_0003	218689	218725	-636429	+	(AAGA)n	Simple_repeat	1	38	0	930
16	24.2	0	0	DR_scaffold_0003	218880	218923	-636231	+	(CTCCAA)n	Simple_repeat	1	44	0	931
12	15.8	0	3.5	DR_scaffold_0003	219025	219054	-636100	+	(ACACA)n	Simple_repeat	1	29	0	932
18	13.3	4.9	0	DR_scaffold_0003	219058	219098	-636056	+	(ACCCT)n	Simple_repeat	1	43	0	933
18	0	0	0	DR_scaffold_0003	219525	219547	-635607	+	(TGCC)n	Simple_repeat	1	23	0	934
13	24.3	4.4	0	DR_scaffold_0003	219548	219568	-635586	+	(TTGC)n	Simple_repeat	2	47	0	935
20	19.9	0	0	DR_scaffold_0003	222165	222220	-632934	+	(ACCAA)n	Simple_repeat	1	56	0	936
33	17.8	1.4	0	DR_scaffold_0003	222290	222359	-632795	+	(TTCGGC)n	Simple_repeat	1	71	0	937
24	8.4	3.6	5.5	DR_scaffold_0003	222431	222486	-632668	+	(GCACGA)n	Simple_repeat	1	55	0	938
707	10.4	0	0.9	DR_scaffold_0003	225308	225414	-629740	C	rnd-5_family-669	Unknown	0	106	1	939
13	15.4	5.6	0	DR_scaffold_0003	226184	226219	-628935	+	(CTCCTCT)n	Simple_repeat	1	38	0	940
36	6.7	0	0	DR_scaffold_0003	243125	243171	-611983	+	(TCC)n	Simple_repeat	1	47	0	941
16	21.5	4.8	6	DR_scaffold_0003	250421	250504	-604650	+	(CATCCTC)n	Simple_repeat	1	83	0	942
803	24.1	9.5	0.9	DR_scaffold_0003	255096	255325	-599829	C	rnd-4_family-126	Unknown	-99	625	374	943
41	10.2	0	0	DR_scaffold_0003	259886	259950	-595204	+	(GAGACTA)n	Simple_repeat	1	65	0	944
744	13.9	0.9	0	DR_scaffold_0003	261379	261493	-593661	C	rnd-3_family-148	Unknown	0	116	1	945
12	16.6	0	0	DR_scaffold_0003	265544	265570	-589584	+	(ATGT)n	Simple_repeat	1	27	0	946
16	4.5	0	0	DR_scaffold_0003	269113	269135	-586019	+	(TCC)n	Simple_repeat	1	23	0	947
12	11.2	3.2	3.2	DR_scaffold_0003	275310	275340	-579814	+	(CCACGA)n	Simple_repeat	1	31	0	948
13	11.2	0	6.5	DR_scaffold_0003	275806	275838	-579316	+	G-rich	Low_complexity	1	31	0	949
407	22.2	2.7	3.6	DR_scaffold_0003	286363	286474	-568680	+	rnd-4_family-381	Unknown	41	151	0	950
17	22.7	1.9	1.9	DR_scaffold_0003	292032	292084	-563070	+	(CGATCG)n	Simple_repeat	1	53	0	951
18	4.5	0	0	DR_scaffold_0003	293177	293199	-561955	+	(TA)n	Simple_repeat	1	23	0	952
36	0	0	0	DR_scaffold_0003	294950	294980	-560174	+	(AG)n	Simple_repeat	1	31	0	953
21	25.5	0	0	DR_scaffold_0003	295534	295578	-559576	+	A-rich	Low_complexity	1	45	0	954
33	16.4	1.4	1.4	DR_scaffold_0003	296489	296558	-558596	+	GA-rich	Low_complexity	1	70	0	955
16	15.6	7.7	1.8	DR_scaffold_0003	297843	297894	-557260	+	(CTGAAC)n	Simple_repeat	1	55	0	956
35	2.8	0	0	DR_scaffold_0003	297966	298002	-557152	+	(GAG)n	Simple_repeat	1	37	0	957
32	15.3	3.8	9.7	DR_scaffold_0003	298004	298011	-557143	+	(TGAGG)n	Simple_repeat	1	11	-113	958
22	17.3	3.8	0	DR_scaffold_0003	298012	298064	-557090	+	G-rich	Low_complexity	1	55	0	959
32	15.3	3.8	9.7	DR_scaffold_0003	298065	298134	-557020	+	(TGAGG)n	Simple_repeat	12	124	0	958
15	21.2	0	0	DR_scaffold_0003	298414	298451	-556703	+	(TACTG)n	Simple_repeat	1	38	0	960
22	19.2	6.2	0	DR_scaffold_0003	298612	298676	-556478	+	(CTGCAT)n	Simple_repeat	1	69	0	961
14	25.6	0	0	DR_scaffold_0003	299417	299458	-555696	+	(AATGTA)n	Simple_repeat	1	42	0	962
12	20.4	0	0	DR_scaffold_0003	299681	299709	-555445	+	(AGTAC)n	Simple_repeat	1	29	0	963
16	7.3	0	6.5	DR_scaffold_0003	300681	300713	-554441	+	(AGGT)n	Simple_repeat	1	31	0	964
18	18.2	2.1	4.3	DR_scaffold_0003	301200	301246	-553908	+	(AT)n	Simple_repeat	1	46	0	965
15	23.9	0	2.2	DR_scaffold_0003	302134	302179	-552975	+	GA-rich	Low_complexity	1	45	0	966
40	23.9	0	0	DR_scaffold_0003	306035	306129	-549025	+	(GGAGGC)n	Simple_repeat	1	95	0	967
17	14.9	0	0	DR_scaffold_0003	306224	306268	-548886	+	(AGG)n	Simple_repeat	1	45	0	968
19	17.6	0	4.3	DR_scaffold_0003	306555	306603	-548551	+	(TTGGAA)n	Simple_repeat	1	47	0	969
17	21.5	0	0	DR_scaffold_0003	306745	306787	-548367	+	(TGGATA)n	Simple_repeat	1	43	0	970
17	13.7	0	0	DR_scaffold_0003	306898	306929	-548225	+	(GTGCTT)n	Simple_repeat	1	32	0	971
16	16.9	0	0	DR_scaffold_0003	314621	314647	-540507	+	G-rich	Low_complexity	1	27	0	972
397	20	3.6	0	DR_scaffold_0003	315057	315136	-540018	C	rnd-3_family-181	Unknown	-47	356	274	973
340	25.9	0	8	DR_scaffold_0003	315126	315276	-539878	C	rnd-3_family-181	Unknown	-256	147	9	973	*
27	9.1	0	7.7	DR_scaffold_0003	325608	325663	-529491	+	(TTC)n	Simple_repeat	1	52	0	974
384	27.2	9.7	1.9	DR_scaffold_0003	325968	326128	-529026	+	rnd-4_family-1087	Unknown	26	200	0	975
14	3.5	10.3	0	DR_scaffold_0003	329875	329903	-525251	+	(CAAA)n	Simple_repeat	1	32	0	976
350	24.6	6	1.4	DR_scaffold_0003	331044	331187	-523967	+	rnd-4_family-381	Unknown	1	151	0	977
54	3.6	0	0	DR_scaffold_0003	332341	332397	-522757	+	(CTT)n	Simple_repeat	1	57	0	978
323	32.6	5.4	5.4	DR_scaffold_0003	332656	332840	-522314	C	rnd-4_family-280	Unknown	-651	185	1	979
323	32.7	1.8	0	DR_scaffold_0003	335170	335279	-519875	C	rnd-5_family-10	Unknown	-2103	114	3	980
799	36.3	1.3	2.3	DR_scaffold_0003	336100	336494	-518660	+	rnd-4_family-835	Unknown	1384	1774	-1695	981
286	21.6	9.5	3.7	DR_scaffold_0003	336628	336748	-518406	+	rnd-5_family-669	Unknown	1	120	-3088	982
27	3.4	0	0	DR_scaffold_0003	340924	340953	-514201	+	(TGCATC)n	Simple_repeat	1	30	0	983
20	6	2.7	2.7	DR_scaffold_0003	342938	342974	-512180	+	(CCTGT)n	Simple_repeat	1	37	0	984
2209	23.5	10.2	3.4	DR_scaffold_0003	356934	357558	-497596	C	rnd-4_family-75	Unknown	0	674	2	985
577	20.1	1.3	5.7	DR_scaffold_0003	358091	358248	-496906	+	rnd-3_family-325	Unknown	2	152	-124	986
14	15.3	9.4	1.8	DR_scaffold_0003	370497	370549	-484605	+	(GCATCTC)n	Simple_repeat	1	57	0	987
65	6.9	0	0	DR_scaffold_0003	381312	381389	-473765	+	(TA)n	Simple_repeat	1	78	0	988
1023	26.3	0.8	9.7	DR_scaffold_0003	381831	382272	-472882	C	rnd-3_family-181	Unknown	0	403	2	989
18	7.5	0	0	DR_scaffold_0003	387184	387211	-467943	+	(CAAGT)n	Simple_repeat	1	28	0	990
622	1.3	0	1.3	DR_scaffold_0003	396843	396920	-458234	C	rnd-4_family-414	LTR/Gypsy	-3673	139	63	991
1618	12.6	2.2	0.3	DR_scaffold_0003	396999	397408	-457746	C	rnd-5_family-570	Unknown	-116	444	1	992	*
2244	17.6	10.3	2.4	DR_scaffold_0003	397367	398056	-457098	+	rnd-4_family-835	Unknown	1349	2146	-1323	993
1889	14.3	3.1	0.9	DR_scaffold_0003	398192	398630	-456524	+	rnd-4_family-835	Unknown	2393	2800	-669	993
1670	10.7	0	0	DR_scaffold_0003	398713	398992	-456162	+	rnd-4_family-835	Unknown	2106	2385	-1084	993
1626	40.8	1.3	7.2	DR_scaffold_0003	399162	399755	-455399	+	rnd-4_family-835	Unknown	2651	3208	-261	994
1834	44.1	0.2	2.1	DR_scaffold_0003	399795	400318	-454836	+	rnd-4_family-835	Unknown	2956	3469	0	995
3568	9	0	0	DR_scaffold_0003	400374	400883	-454271	C	rnd-5_family-2212	LTR/Gypsy	-163	742	233	996
1507	11.2	0	0	DR_scaffold_0003	400884	401116	-454038	+	rnd-3_family-205	Unknown	1518	1750	-458	997
1705	6.9	0	0	DR_scaffold_0003	401118	401349	-453805	C	rnd-5_family-3232	Unknown	0	232	1	998
1431	11.2	0	0	DR_scaffold_0003	401352	401574	-453580	+	rnd-3_family-205	Unknown	1986	2208	0	997
1408	6.9	0	0	DR_scaffold_0003	401580	401783	-453371	C	rnd-4_family-300	LTR/Gypsy	0	3951	3748	999
2074	9.6	0	0	DR_scaffold_0003	401930	402241	-452913	C	rnd-4_family-300	LTR/Gypsy	-469	3482	3171	999
1314	8.7	0	0	DR_scaffold_0003	402305	402489	-452665	C	rnd-4_family-414	LTR/Gypsy	-819	2993	2809	1000
967	18.3	0	1.2	DR_scaffold_0003	402671	402841	-452313	C	rnd-4_family-414	LTR/Gypsy	-1256	2556	2388	1001
364	3.9	0	0	DR_scaffold_0003	402827	402877	-452277	+	rnd-3_family-78	LTR/Copia	2374	2424	-3662	1002	*
7817	13.2	7	0.7	DR_scaffold_0003	402877	404358	-450796	C	rnd-4_family-300	LTR/Gypsy	-228	3723	2149	1003
6821	9.1	3.4	1.6	DR_scaffold_0003	404486	405457	-449697	+	rnd-2_family-41	LTR/Gypsy	150	1139	-2956	1004
1042	14.8	2.3	0	DR_scaffold_0003	405457	405625	-449529	+	rnd-2_family-41	LTR/Gypsy	878	1050	-3045	1005	*
4498	10.5	0	0	DR_scaffold_0003	405602	406229	-448925	C	rnd-3_family-130	LTR/Gypsy	-1093	673	46	1006
1887	7.7	0	0	DR_scaffold_0003	408201	408446	-446708	+	rnd-2_family-41	LTR/Gypsy	3069	3314	-781	1004
2082	7.8	0	0	DR_scaffold_0003	408590	408885	-446269	+	rnd-2_family-41	LTR/Gypsy	3570	3865	-230	1004
1231	9.3	0	0	DR_scaffold_0003	409055	409216	-445938	+	rnd-3_family-79	LTR/Gypsy	1	162	-2264	1007
5081	9.1	0	0.4	DR_scaffold_0003	410943	411617	-443537	+	rnd-3_family-79	LTR/Gypsy	1361	2032	-394	1007
2314	8.6	0	0	DR_scaffold_0003	411605	411896	-443258	+	rnd-3_family-79	LTR/Gypsy	2135	2426	0	1007	*
10553	6.1	5.1	0.2	DR_scaffold_0003	411905	413734	-441420	C	rnd-4_family-414	LTR/Gypsy	-1964	1848	1	1008
55	0	0	0	DR_scaffold_0003	416462	416508	-438646	+	(AG)n	Simple_repeat	1	47	0	1009
12	21.1	0	8.5	DR_scaffold_0003	425639	425689	-429465	+	(TCCCTTT)n	Simple_repeat	1	47	0	1010	*
15	32.4	0	1.9	DR_scaffold_0003	425685	425739	-429415	+	(TC)n	Simple_repeat	1	54	0	1011
18	15	0	0	DR_scaffold_0003	426392	426421	-428733	+	(AT)n	Simple_repeat	1	30	0	1012
20	24.4	0	0	DR_scaffold_0003	429282	429334	-425820	+	(ATGT)n	Simple_repeat	1	53	0	1013
16	30.5	1.6	0	DR_scaffold_0003	429441	429504	-425650	+	(TTGTT)n	Simple_repeat	1	65	0	1014
16	26	2	0	DR_scaffold_0003	429986	430036	-425118	+	(CTTCT)n	Simple_repeat	1	52	0	1015
340	37.4	1	1	DR_scaffold_0003	432463	432670	-422484	C	rnd-2_family-41	LTR/Gypsy	-2392	1703	1496	1016
259	24.6	0	1.5	DR_scaffold_0003	433117	433182	-421972	C	rnd-2_family-41	LTR/Gypsy	-3281	814	750	1017
308	25.9	8.5	0.9	DR_scaffold_0003	433911	434019	-421135	+	rnd-3_family-130	LTR/Gypsy	1648	1765	-1	1018
450	22.9	13.2	13.8	DR_scaffold_0003	434977	435310	-419844	C	rnd-3_family-181	Unknown	-20	383	52	1019
338	25.5	0.9	8.8	DR_scaffold_0003	435664	435779	-419375	+	rnd-5_family-407	Unknown	4	95	-54	1020
507	17.8	0.8	9.8	DR_scaffold_0003	435971	436113	-419041	+	rnd-3_family-397	Unknown	39	168	-302	1021
1087	25.7	5.5	1	DR_scaffold_0003	436137	436431	-418723	C	rnd-5_family-266	Unknown	-1	517	209	1022
17	34.5	0	0	DR_scaffold_0003	440154	440222	-414932	+	(CTC)n	Simple_repeat	1	69	0	1023
37	10	3.6	1.2	DR_scaffold_0003	446360	446452	-408702	+	(TTC)n	Simple_repeat	1	95	0	1024
13	13	5.9	0	DR_scaffold_0003	446878	446911	-408243	+	(TGCTTGA)n	Simple_repeat	1	36	0	1025
16	16.2	0	0	DR_scaffold_0003	447483	447510	-407644	+	(TC)n	Simple_repeat	1	28	0	1026
19	7	0	0	DR_scaffold_0003	448551	448580	-406574	+	(TGAAT)n	Simple_repeat	1	30	0	1027
48	2.1	0	0	DR_scaffold_0003	450878	450925	-404229	+	(CACAT)n	Simple_repeat	1	48	0	1028
11	13.5	4.2	8.7	DR_scaffold_0003	451423	451470	-403684	+	(ATGCTAC)n	Simple_repeat	1	46	0	1029
16	0	0	0	DR_scaffold_0003	451619	451635	-403519	+	(G)n	Simple_repeat	1	17	0	1030
14	21.5	4.7	0	DR_scaffold_0003	457539	457593	-397561	+	(TTC)n	Simple_repeat	1	57	0	1031
13	6.8	5.7	5.7	DR_scaffold_0003	473698	473732	-381422	+	(CTCCG)n	Simple_repeat	1	35	0	1032
237	20	0	0	DR_scaffold_0003	494003	494047	-361107	+	rnd-4_family-108	Unknown	181	225	-578	1033
13	19.4	0	2.8	DR_scaffold_0003	494741	494777	-360377	+	(CTATGTA)n	Simple_repeat	1	36	0	1034
36	2.7	0	0	DR_scaffold_0003	494976	495013	-360141	+	(CTTCA)n	Simple_repeat	1	38	0	1035
14	30.7	0	0	DR_scaffold_0003	495417	495465	-359689	+	(TATC)n	Simple_repeat	1	49	0	1036
438	20.4	7.5	1	DR_scaffold_0003	497548	497646	-357508	+	rnd-4_family-757	Unknown	1	106	-427	1037
15	24.9	0	2.6	DR_scaffold_0003	498064	498103	-357051	+	(CT)n	Simple_repeat	1	39	0	1038
246	17.1	1.4	19.5	DR_scaffold_0003	498667	498753	-356401	C	rnd-4_family-757	Unknown	-461	72	2	1039
568	27.7	2.6	2	DR_scaffold_0003	499141	499291	-355863	+	rnd-4_family-456	Unknown	24	175	0	1040
14	34.4	0	0	DR_scaffold_0003	499740	499797	-355357	+	GA-rich	Low_complexity	1	58	0	1041
41	0	0	0	DR_scaffold_0003	506685	506719	-348435	+	(TC)n	Simple_repeat	1	35	0	1042
21	17.8	0	0	DR_scaffold_0003	508120	508157	-346997	+	(T)n	Simple_repeat	1	38	0	1043
19	10.4	0	0	DR_scaffold_0003	513744	513774	-341380	+	(CTC)n	Simple_repeat	1	31	0	1044
14	9.3	0	0	DR_scaffold_0003	515374	515396	-339758	+	(GGA)n	Simple_repeat	1	23	0	1045
284	17	0	0	DR_scaffold_0003	520321	520367	-334787	+	rnd-3_family-95	Unknown	62	108	0	1046
354	29.6	1.4	2.7	DR_scaffold_0003	521306	521454	-333700	C	rnd-4_family-381	Unknown	-3	148	2	1047
19	29.9	2.4	1.2	DR_scaffold_0003	525989	526071	-329083	+	(AGCAGG)n	Simple_repeat	1	84	0	1048
17	18.2	2.2	2.2	DR_scaffold_0003	526033	526078	-329076	+	G-rich	Low_complexity	1	46	0	1049	*
16	24.2	6	2.9	DR_scaffold_0003	526131	526197	-328957	+	(CT)n	Simple_repeat	1	69	0	1050
17	7.8	0	0	DR_scaffold_0003	526242	526268	-328886	+	(CAGCA)n	Simple_repeat	1	27	0	1051
14	34.2	0	0	DR_scaffold_0003	537635	537687	-317467	+	(TCG)n	Simple_repeat	1	53	0	1052
389	29.3	0	0.8	DR_scaffold_0003	539671	539787	-315367	+	rnd-3_family-542	DNA/TcMar-Tc1	50	165	-437	1053
676	29.2	2.5	2.5	DR_scaffold_0003	539805	540085	-315069	+	rnd-3_family-542	DNA/TcMar-Tc1	322	602	0	1054
1737	26	4.7	2.8	DR_scaffold_0003	540234	540735	-314419	C	rnd-4_family-75	Unknown	-126	548	37	1055
416	15.5	15.2	0	DR_scaffold_0003	540763	540846	-314308	+	rnd-4_family-75	Unknown	573	671	-3	1056
15	17	0	0	DR_scaffold_0003	552043	552075	-303079	+	(TCTCA)n	Simple_repeat	1	33	0	1057
14	0	0	0	DR_scaffold_0003	555614	555631	-299523	+	(TAT)n	Simple_repeat	1	18	0	1058
35	0	0	0	DR_scaffold_0003	558362	558393	-296761	+	(GAA)n	Simple_repeat	1	32	0	1059
21	0	0	0	DR_scaffold_0003	565882	565904	-289250	+	(TC)n	Simple_repeat	1	23	0	1060
13	9.3	0	0	DR_scaffold_0003	568700	568722	-286432	+	(TCTC)n	Simple_repeat	1	23	0	1061
23	3.3	0	0	DR_scaffold_0003	568874	568904	-286250	+	(TCCAC)n	Simple_repeat	1	31	0	1062
27	0	0	0	DR_scaffold_0003	568905	568930	-286224	+	(CCAAA)n	Simple_repeat	1	26	0	1063
24	22.8	1.7	1.7	DR_scaffold_0003	569119	569178	-285976	+	(TA)n	Simple_repeat	1	60	0	1064
34	5	0	0	DR_scaffold_0003	569603	569643	-285511	+	(CATCATCAC)n	Simple_repeat	1	41	0	1065
41	22.7	0	0	DR_scaffold_0003	569770	569861	-285293	+	(CAA)n	Simple_repeat	1	92	0	1066
29	3.2	0	0	DR_scaffold_0003	569879	569910	-285244	+	(CAGAAT)n	Simple_repeat	1	32	0	1067
18	18	3.9	1.9	DR_scaffold_0003	573069	573120	-282034	+	(TGGATC)n	Simple_repeat	1	53	0	1068
13	17.8	5.3	0	DR_scaffold_0003	573360	573397	-281757	+	(GTCAA)n	Simple_repeat	1	40	0	1069
12	31.9	0	3.3	DR_scaffold_0003	573784	573845	-281309	+	(CTGCTC)n	Simple_repeat	1	60	0	1070
17	12.4	2.9	0	DR_scaffold_0003	573934	573968	-281186	+	(CCCGCCG)n	Simple_repeat	1	36	0	1071
21	11.9	0	0	DR_scaffold_0003	574060	574096	-281058	+	(AGGTACC)n	Simple_repeat	1	37	0	1072
29	3.2	0	0	DR_scaffold_0003	574321	574352	-280802	+	(TCCCAC)n	Simple_repeat	1	32	0	1073
62	1.5	1.5	1.5	DR_scaffold_0003	574714	574781	-280373	+	(GCAAG)n	Simple_repeat	1	68	0	1074
15	18.2	4.3	2.1	DR_scaffold_0003	575118	575163	-279991	+	(ACCT)n	Simple_repeat	1	47	0	1075
16	17.8	4.3	2.1	DR_scaffold_0003	576152	576197	-278957	+	(CCA)n	Simple_repeat	1	47	0	1076
31	0	0	3	DR_scaffold_0003	576650	576683	-278471	+	(CCCACAG)n	Simple_repeat	1	33	0	1077
27	0	0	0	DR_scaffold_0003	579944	579969	-275185	+	(AAGATC)n	Simple_repeat	1	26	0	1078
18	16.7	0	4.8	DR_scaffold_0003	587680	587723	-267431	+	(GAC)n	Simple_repeat	1	42	0	1079
13	24.2	0	0	DR_scaffold_0003	590521	590559	-264595	+	(TTTCATA)n	Simple_repeat	1	39	0	1080
16	4.5	0	0	DR_scaffold_0003	601691	601713	-253441	+	(CTT)n	Simple_repeat	1	23	0	1081
12	15.3	3.5	0	DR_scaffold_0003	605707	605735	-249419	+	(TCC)n	Simple_repeat	1	30	0	1082
14	26.3	4.6	1.5	DR_scaffold_0003	605736	605770	-249384	+	(ATCCCC)n	Simple_repeat	2	67	0	1083
21	24.1	3.4	3.4	DR_scaffold_0003	644323	644410	-210744	+	(GCGGAGG)n	Simple_repeat	1	88	0	1084
16	11.7	3.6	0	DR_scaffold_0003	644495	644522	-210632	+	(AT)n	Simple_repeat	1	29	0	1085
227	11.8	0	0	DR_scaffold_0003	647603	647636	-207518	C	rnd-3_family-95	Unknown	-71	37	4	1086
17	18.9	0	2.3	DR_scaffold_0003	647712	647755	-207399	+	(TGGATTC)n	Simple_repeat	1	43	0	1087
30	0	0	0	DR_scaffold_0003	661770	661797	-193357	+	(GATGGC)n	Simple_repeat	1	28	0	1088
19	10.1	0	0	DR_scaffold_0003	662173	662204	-192950	+	(AGCC)n	Simple_repeat	1	32	0	1089
799	26.2	0	8.1	DR_scaffold_0003	662485	662816	-192338	+	rnd-3_family-542	DNA/TcMar-Tc1	230	534	-68	1090
269	13.6	0	0	DR_scaffold_0003	662864	662907	-192247	+	rnd-3_family-542	DNA/TcMar-Tc1	552	595	-7	1091
33	0	0	0	DR_scaffold_0003	664402	664432	-190722	+	(CAATCCA)n	Simple_repeat	1	31	0	1092
307	24.2	2	7.5	DR_scaffold_0003	666176	666282	-188872	+	rnd-3_family-127	Unknown	8	108	-797	1093	*
599	18.5	2.4	13	DR_scaffold_0003	666259	666488	-188666	+	rnd-5_family-266	Unknown	153	357	-161	1094
404	22.9	12.2	6	DR_scaffold_0003	666863	667062	-188092	+	rnd-3_family-78	LTR/Copia	5872	6085	-1	1095
699	21.5	2.4	3	DR_scaffold_0003	667064	667231	-187923	C	rnd-4_family-155	LTR/Copia	0	2209	2043	1096
7743	17.1	6.4	3.7	DR_scaffold_0003	667417	669095	-186059	C	rnd-4_family-155	LTR/Copia	-476	1733	6	1096
7911	22.4	5.6	1.3	DR_scaffold_0003	669106	671125	-184029	+	rnd-3_family-78	LTR/Copia	2424	4535	-1551	1097
10413	11.9	2.8	3.3	DR_scaffold_0003	671132	672886	-182268	+	rnd-2_family-41	LTR/Gypsy	5	1749	-2346	1098
1730	9.2	0	0	DR_scaffold_0003	673427	673665	-181489	+	rnd-2_family-41	LTR/Gypsy	1768	2006	-2089	1098
920	8.7	0	3	DR_scaffold_0003	673810	673940	-181214	+	rnd-3_family-79	LTR/Gypsy	2292	2418	-8	1099
25744	9.5	1.1	4.1	DR_scaffold_0003	673944	677912	-177242	+	rnd-2_family-41	LTR/Gypsy	70	3920	-175	1100
1095	8.4	0	3.7	DR_scaffold_0003	678019	678179	-176975	+	rnd-3_family-79	LTR/Gypsy	1	155	-2271	1101
6078	11.6	0	0.6	DR_scaffold_0003	679182	680349	-174805	+	rnd-3_family-79	LTR/Gypsy	948	2225	-201	1102
551	8.3	0	0	DR_scaffold_0003	680449	680520	-174634	C	rnd-3_family-130	LTR/Gypsy	-1	1765	1694	1103	*
3095	21.8	3.3	6.6	DR_scaffold_0003	680520	681324	-173830	+	rnd-3_family-78	LTR/Copia	5308	6085	-1	1104
15	19.7	0	0	DR_scaffold_0003	681327	681355	-173799	+	(TA)n	Simple_repeat	1	29	0	1105
262	29.2	0	5	DR_scaffold_0003	681645	681745	-173409	C	rnd-3_family-181	Unknown	-307	96	1	1106
27	10.7	0	0	DR_scaffold_0003	682297	682336	-172818	+	(TA)n	Simple_repeat	1	40	0	1107
22	3.9	0	0	DR_scaffold_0003	682879	682905	-172249	+	(AT)n	Simple_repeat	1	27	0	1108
67	10.9	1.7	1.7	DR_scaffold_0003	683193	683308	-171846	+	(TCCATCA)n	Simple_repeat	1	116	0	1109
38	5.6	3.5	0	DR_scaffold_0003	687295	687351	-167803	+	(AGA)n	Simple_repeat	1	59	0	1110
14	19.2	2.8	0	DR_scaffold_0003	687416	687451	-167703	+	(TGCT)n	Simple_repeat	1	37	0	1111
19	11.7	2.7	0	DR_scaffold_0003	687547	687583	-167571	+	(GATAT)n	Simple_repeat	1	38	0	1112
18	8.5	0	0	DR_scaffold_0003	690896	690920	-164234	+	(T)n	Simple_repeat	1	25	0	1113
20	8	0	0	DR_scaffold_0003	694398	694424	-160730	+	(C)n	Simple_repeat	1	27	0	1114
30	0	0	0	DR_scaffold_0003	694668	694695	-160459	+	(TGTA)n	Simple_repeat	1	28	0	1115
37	12.3	0	0	DR_scaffold_0003	694753	694823	-160331	+	(TGTCAGTG)n	Simple_repeat	1	71	0	1116
38	0	0	0	DR_scaffold_0003	694856	694888	-160266	+	(TC)n	Simple_repeat	1	33	0	1117
19	0	0	0	DR_scaffold_0003	695068	695091	-160063	+	(ATGG)n	Simple_repeat	1	24	0	1118
23	15.4	0	0	DR_scaffold_0003	696745	696787	-158367	+	(CTC)n	Simple_repeat	1	43	0	1119
20	3.6	0	3.3	DR_scaffold_0003	697264	697294	-157860	+	(AGAA)n	Simple_repeat	1	30	0	1120
17	9.1	0	0	DR_scaffold_0003	699369	699392	-155762	+	(G)n	Simple_repeat	1	24	0	1121
17	9.1	0	0	DR_scaffold_0003	699667	699690	-155464	+	(G)n	Simple_repeat	1	24	0	1122
15	0	4.5	0	DR_scaffold_0003	701016	701037	-154117	+	(GTAG)n	Simple_repeat	1	23	0	1123
31	0	0	0	DR_scaffold_0003	701174	701200	-153954	+	(AT)n	Simple_repeat	1	27	0	1124
22	10.4	0	4.7	DR_scaffold_0003	702602	702646	-152508	+	(GGTTT)n	Simple_repeat	1	43	0	1125
16	4.5	0	0	DR_scaffold_0003	702782	702804	-152350	+	(TATG)n	Simple_repeat	1	23	0	1126
39	6.2	0	0	DR_scaffold_0003	703073	703122	-152032	+	(TCAGC)n	Simple_repeat	1	50	0	1127
30	5.7	0	0	DR_scaffold_0003	703136	703172	-151982	+	(CTT)n	Simple_repeat	1	37	0	1128
15	12.2	0	0	DR_scaffold_0003	703277	703303	-151851	+	(AGT)n	Simple_repeat	1	27	0	1129
45	14.7	1.9	4.8	DR_scaffold_0003	703393	703500	-151654	+	(CACATC)n	Simple_repeat	1	105	0	1130
12	19.7	0	0	DR_scaffold_0003	703524	703552	-151602	+	(ACAAT)n	Simple_repeat	1	29	0	1131
50	0	0	0	DR_scaffold_0003	708449	708494	-146660	+	(GAGGGGGA)n	Simple_repeat	1	46	0	1132
16	8.5	4	0	DR_scaffold_0003	708736	708760	-146394	+	(AC)n	Simple_repeat	1	26	0	1133
13	0	7.7	3.7	DR_scaffold_0003	713280	713305	-141849	+	(CCT)n	Simple_repeat	1	27	0	1134
17	10.7	4.5	4.5	DR_scaffold_0003	723395	723438	-131716	+	(ATCC)n	Simple_repeat	1	44	0	1135
32	5.3	0	0	DR_scaffold_0003	728245	728283	-126871	+	(CAGTCT)n	Simple_repeat	1	39	0	1136
253	27.2	9.9	5.6	DR_scaffold_0003	733374	733517	-121637	C	rnd-4_family-381	Unknown	0	151	1	1137
21	13	2.3	2.3	DR_scaffold_0003	749387	749430	-105724	+	GA-rich	Low_complexity	1	44	0	1138
34	21.4	0	0	DR_scaffold_0003	749451	749526	-105628	+	(AATAAT)n	Simple_repeat	1	76	0	1139
32	5	0	2.3	DR_scaffold_0003	749860	749903	-105251	+	(CTGACCA)n	Simple_repeat	1	43	0	1140
12	20.5	2.4	2.4	DR_scaffold_0003	750830	750870	-104284	+	(GGCAGAG)n	Simple_repeat	1	41	0	1141
30	5.6	0	0	DR_scaffold_0003	758778	758815	-96339	+	(GA)n	Simple_repeat	1	38	0	1142
14	22.7	3.8	1.9	DR_scaffold_0003	759633	759685	-95469	+	(TCATCC)n	Simple_repeat	1	54	0	1143
26	11.2	0	0	DR_scaffold_0003	763564	763602	-91552	+	(CT)n	Simple_repeat	1	39	0	1144
22	17.8	0	0	DR_scaffold_0003	764044	764088	-91066	+	(TTGTA)n	Simple_repeat	1	45	0	1145
16	12	5.6	0	DR_scaffold_0003	767067	767102	-88052	+	(CCCCT)n	Simple_repeat	1	38	0	1146
22	14.9	2.2	0	DR_scaffold_0003	769531	769575	-85579	+	(GGACAC)n	Simple_repeat	1	46	0	1147
21	11.7	0	0	DR_scaffold_0003	772473	772509	-82645	+	(GATGGA)n	Simple_repeat	1	37	0	1148
18	0	0	3.9	DR_scaffold_0003	772878	772904	-82250	+	(TTCA)n	Simple_repeat	1	26	0	1149
25	15.8	0	0	DR_scaffold_0003	773070	773118	-82036	+	(GATGT)n	Simple_repeat	1	49	0	1150
15	16.9	0	0	DR_scaffold_0003	773530	773562	-81592	+	(ATCGC)n	Simple_repeat	1	33	0	1151
29	0	0	3.2	DR_scaffold_0003	773612	773643	-81511	+	(AACA)n	Simple_repeat	1	31	0	1152
16	19.4	2.4	0	DR_scaffold_0003	773729	773769	-81385	+	(CTTCCT)n	Simple_repeat	1	42	0	1153
20	6.3	3	0	DR_scaffold_0003	773818	773850	-81304	+	(CCTTC)n	Simple_repeat	1	34	0	1154
23	6.5	0	0	DR_scaffold_0003	773880	773912	-81242	+	(CCT)n	Simple_repeat	1	33	0	1155
15	16.9	0	0	DR_scaffold_0003	773938	773970	-81184	+	(ACAACA)n	Simple_repeat	1	33	0	1156
19	18.6	4.5	4.5	DR_scaffold_0003	775977	776043	-79111	+	G-rich	Low_complexity	1	67	0	1157
19	31.9	4.3	1.7	DR_scaffold_0003	776123	776239	-78915	+	(GTTGTG)n	Simple_repeat	1	120	0	1158
59	1.1	6.2	4	DR_scaffold_0003	776257	776353	-78801	+	(CAGAGAGTCAG)n	Simple_repeat	1	99	0	1159
22	16.5	0	4	DR_scaffold_0003	776446	776497	-78657	+	(CGGAG)n	Simple_repeat	1	50	0	1160
12	8	3.2	6.7	DR_scaffold_0003	777089	777119	-78035	+	GA-rich	Low_complexity	1	30	0	1161
14	25.6	0	5.6	DR_scaffold_0003	777507	777563	-77591	+	(CGCCGG)n	Simple_repeat	1	54	0	1162
12	9.8	0	0	DR_scaffold_0003	780214	780235	-74919	+	(AAAG)n	Simple_repeat	1	22	0	1163
16	8.3	0	0	DR_scaffold_0003	783344	783369	-71785	+	(TCCA)n	Simple_repeat	1	26	0	1164
11	18.9	8	1.9	DR_scaffold_0003	783770	783819	-71335	+	(CATCCTCC)n	Simple_repeat	1	53	0	1165
428	31.9	5.5	4.2	DR_scaffold_0003	784583	784795	-70359	+	rnd-4_family-126	Unknown	473	688	-36	1166
12	16.8	0	0	DR_scaffold_0003	785059	785085	-70069	+	(GCCAG)n	Simple_repeat	1	27	0	1167
13	29.3	2.1	0	DR_scaffold_0003	792124	792170	-62984	+	(CGA)n	Simple_repeat	1	48	0	1168
29	12.7	0	1.9	DR_scaffold_0003	793953	794006	-61148	+	(TGCTGG)n	Simple_repeat	1	53	0	1169
23	11.5	0	0	DR_scaffold_0003	794360	794397	-60757	+	(TGC)n	Simple_repeat	1	38	0	1170
14	12.2	0	0	DR_scaffold_0003	794733	794759	-60395	+	(GGTGC)n	Simple_repeat	1	27	0	1171
19	12.4	0	0	DR_scaffold_0003	794994	795041	-60113	+	(GAATGG)n	Simple_repeat	1	48	0	1172
23	17.2	2	2	DR_scaffold_0003	795232	795280	-59874	+	(TA)n	Simple_repeat	1	49	0	1173
18	0	0	0	DR_scaffold_0003	795280	795299	-59855	+	(TC)n	Simple_repeat	1	20	0	1174	*
14	7.9	4	10.6	DR_scaffold_0003	795460	795509	-59645	+	(CAACCA)n	Simple_repeat	1	47	0	1175
936	36.1	0.2	3.1	DR_scaffold_0003	796151	796607	-58547	+	rnd-4_family-1173	DNA/TcMar-Tc1	72	515	-15	1176
368	28.5	1.3	2.6	DR_scaffold_0003	803643	803797	-51357	C	rnd-3_family-317	LTR/Gypsy	-3645	159	7	1177
13	11	7	4.5	DR_scaffold_0003	804699	804741	-50413	+	A-rich	Low_complexity	1	44	0	1178
31	0	0	0	DR_scaffold_0003	806458	806484	-48670	+	(GA)n	Simple_repeat	1	27	0	1179
373	23.7	0	0	DR_scaffold_0003	822572	822647	-32507	+	rnd-3_family-95	Unknown	33	108	0	1180
1103	30.2	3	2	DR_scaffold_0003	823181	823575	-31579	+	rnd-3_family-127	Unknown	6	404	-501	1181
238	24.5	0	1.9	DR_scaffold_0003	823642	823695	-31459	+	rnd-3_family-127	Unknown	779	831	-74	1181
30	3.5	0	0	DR_scaffold_0003	829348	829377	-25777	+	(AT)n	Simple_repeat	1	30	0	1182
30	10.7	0	2	DR_scaffold_0003	830342	830393	-24761	+	(GAAAA)n	Simple_repeat	1	51	0	1183
26	0	0	0	DR_scaffold_0003	835011	835035	-20119	+	(CGTTGC)n	Simple_repeat	1	25	0	1184
24	6.8	0	0	DR_scaffold_0003	837798	837828	-17326	+	(AG)n	Simple_repeat	1	31	0	1185
16	9.8	6.1	0	DR_scaffold_0003	840040	840072	-15082	+	(CGA)n	Simple_repeat	1	35	0	1186
14	9.3	0	0	DR_scaffold_0003	840343	840365	-14789	+	(TGT)n	Simple_repeat	1	23	0	1187
24	8.7	0	0	DR_scaffold_0003	840842	840878	-14276	+	(CTTT)n	Simple_repeat	1	37	0	1188
28	3.3	0	0	DR_scaffold_0003	840935	840965	-14189	+	(GGTA)n	Simple_repeat	1	31	0	1189
25	16.1	2.9	4.4	DR_scaffold_0003	841676	841744	-13410	+	(AGAGTC)n	Simple_repeat	1	68	0	1190
15	22.1	3.7	1.8	DR_scaffold_0003	842031	842084	-13070	+	(TCTTT)n	Simple_repeat	1	55	0	1191
20	15.9	0	2.3	DR_scaffold_0003	842730	842773	-12381	+	(TAGTAC)n	Simple_repeat	1	43	0	1192
14	6.5	5.6	5.6	DR_scaffold_0003	843165	843200	-11954	+	(ATACC)n	Simple_repeat	1	36	0	1193
17	7.4	3.5	0	DR_scaffold_0003	843366	843394	-11760	+	(AGG)n	Simple_repeat	1	30	0	1194
19	4	0	0	DR_scaffold_0003	844740	844765	-10389	+	(AGC)n	Simple_repeat	1	26	0	1195
37	19.4	0	0	DR_scaffold_0003	848711	848786	-6368	+	(GAAGT)n	Simple_repeat	1	76	0	1196
536	15.5	8	0	DR_scaffold_0003	852534	852636	-2518	C	rnd-5_family-10	Unknown	-2103	114	3	1197
480	22.3	0	0	DR_scaffold_0003	852641	852752	-2402	+	rnd-4_family-1421	Unknown	1	112	-88	1198
32	7.3	0	0	DR_scaffold_0003	852755	852798	-2356	+	(CTTAGCTAT)n	Simple_repeat	1	44	0	1199
939	16.1	9.6	0	DR_scaffold_0003	852883	853062	-2092	C	rnd-4_family-1421	Unknown	-1	199	1	1200	*
2296	25.3	2.5	3.5	DR_scaffold_0003	853032	853850	-1304	+	rnd-5_family-10	Unknown	3	1143	0	1201
565	17	0	0	DR_scaffold_0003	853878	853989	-1165	C	rnd-5_family-10	Unknown	-2103	114	3	1202
1053	14	0	0	DR_scaffold_0003	853994	854164	-990	+	rnd-4_family-1421	Unknown	1	171	-29	1203
941	27.3	3.2	2.6	DR_scaffold_0003	854187	854525	-629	C	rnd-3_family-252	Unknown	-273	870	530	1204
1421	8.2	1.3	4.1	DR_scaffold_0003	854531	854773	-381	C	rnd-3_family-202	Unknown	-36	838	603	1205
883	7.1	3	0	DR_scaffold_0003	855028	855154	0	C	rnd-3_family-202	Unknown	-614	260	130	1205
6442	27.3	2.5	2.8	DR_scaffold_0004	1	1416	-837777	+	rnd-3_family-112	Unknown	313	1724	0	1206
3823	13.2	1	0	DR_scaffold_0004	1418	1992	-837201	+	rnd-2_family-42	LTR/Copia	1	581	-2780	1207
1341	12.8	0	0	DR_scaffold_0004	2204	2406	-836787	+	rnd-2_family-42	LTR/Copia	887	1089	-2272	1207
497	13.8	13.2	9.2	DR_scaffold_0004	2332	2399	-836794	+	rnd-2_family-33	LTR/Gypsy	5248	5406	-290	1208	*
544	13.1	0	0	DR_scaffold_0004	2400	2483	-836710	C	rnd-5_family-10	Unknown	-2096	121	38	1209
4539	22	0.3	0.4	DR_scaffold_0004	2486	3434	-835759	C	rnd-3_family-252	Unknown	-194	949	2	1210
3892	18.8	3.6	1.3	DR_scaffold_0004	4209	4380	-834813	C	rnd-2_family-33	LTR/Gypsy	-3096	2600	2407	1211
30	0	0	0	DR_scaffold_0004	4381	4408	-834785	+	(TTA)n	Simple_repeat	1	28	0	1212
3892	18.8	3.6	1.3	DR_scaffold_0004	4409	4985	-834208	C	rnd-2_family-33	LTR/Gypsy	-3290	2406	1834	1211
1444	18.3	5.1	3.5	DR_scaffold_0004	4984	5294	-833899	C	rnd-2_family-33	LTR/Gypsy	-3972	1724	1409	1211	*
1938	11.5	0	1.7	DR_scaffold_0004	5504	5803	-833390	C	rnd-2_family-33	LTR/Gypsy	-4605	1091	797	1211
1598	28.4	2	2.2	DR_scaffold_0004	7165	7816	-831377	C	rnd-3_family-154	LTR/Gypsy	-138	2147	1375	1213
2028	31.9	5	5.2	DR_scaffold_0004	8039	9092	-830101	C	rnd-3_family-154	LTR/Gypsy	-346	1200	1	1213
3876	17.1	4.6	3.3	DR_scaffold_0004	9093	9490	-829703	C	rnd-5_family-10	Unknown	-618	1599	1190	1214	*
8972	11.9	1.6	0.1	DR_scaffold_0004	9093	10446	-828747	+	rnd-2_family-33	LTR/Gypsy	3753	5126	-570	1215
1206	16.6	0	0	DR_scaffold_0004	10451	10643	-828550	+	rnd-2_family-33	LTR/Gypsy	5251	5443	-253	1215
1567	13.1	0	0	DR_scaffold_0004	10742	10977	-828216	+	rnd-2_family-42	LTR/Copia	1125	1360	-2001	1216
2840	15.4	0.7	0.2	DR_scaffold_0004	10991	11440	-827753	+	rnd-2_family-42	LTR/Copia	1492	1943	-1418	1216
1485	22.4	2.3	0.7	DR_scaffold_0004	11409	11709	-827484	+	rnd-3_family-252	Unknown	836	1141	-2	1217	*
8170	14.8	5.8	0.5	DR_scaffold_0004	11707	13054	-826139	+	rnd-2_family-42	LTR/Copia	1936	3359	-2	1216
762	8.5	0	0	DR_scaffold_0004	13058	13163	-826030	+	rnd-4_family-154	LTR/Copia	1	106	-1365	1218
1035	6.6	0	0	DR_scaffold_0004	13187	13323	-825870	+	rnd-4_family-154	LTR/Copia	181	317	-1154	1218
6447	9.2	0	1.2	DR_scaffold_0004	13485	14375	-824818	+	rnd-4_family-154	LTR/Copia	592	1471	0	1218
1168	15.3	0.6	0	DR_scaffold_0004	14376	14551	-824642	+	rnd-3_family-112	Unknown	1	177	-1547	1219
668	20.5	5.1	4.6	DR_scaffold_0004	26046	26219	-812974	+	rnd-4_family-456	Unknown	1	175	0	1220
27	18.9	3.3	0	DR_scaffold_0004	30321	30380	-808813	+	GA-rich	Low_complexity	1	62	0	1221
20	3.1	6.1	0	DR_scaffold_0004	30552	30584	-808609	+	(GGCTGT)n	Simple_repeat	1	35	0	1222
34	28.1	0	1	DR_scaffold_0004	31367	31465	-807728	+	A-rich	Low_complexity	1	98	0	1223
18	0	4.3	0	DR_scaffold_0004	35076	35098	-804095	+	(GT)n	Simple_repeat	1	24	0	1224
31	0	0	0	DR_scaffold_0004	35432	35458	-803735	+	(TA)n	Simple_repeat	1	27	0	1225
18	10.8	0	0	DR_scaffold_0004	39119	39149	-800044	+	(CAGAA)n	Simple_repeat	1	31	0	1226
26	6.2	0	0	DR_scaffold_0004	42368	42401	-796792	+	(TGGGA)n	Simple_repeat	1	34	0	1227
475	24	1.5	2.3	DR_scaffold_0004	45710	45841	-793352	+	rnd-4_family-446	Unknown	42	172	-947	1228
16	0	0	0	DR_scaffold_0004	47263	47282	-791911	+	(CCT)n	Simple_repeat	1	20	0	1229
29	0	0	0	DR_scaffold_0004	48547	48573	-790620	+	(AGG)n	Simple_repeat	1	27	0	1230
27	0	0	0	DR_scaffold_0004	48589	48614	-790579	+	(GAGGTG)n	Simple_repeat	1	26	0	1231
248	25.9	1.8	0	DR_scaffold_0004	50480	50533	-788660	C	rnd-3_family-127	Unknown	-1	904	850	1232	*
1810	26	5.5	7.4	DR_scaffold_0004	50489	51187	-788006	+	rnd-4_family-716	Unknown	19	703	-992	1233
14	21.8	0	0	DR_scaffold_0004	61190	61226	-777967	+	(CGATCT)n	Simple_repeat	1	37	0	1234
12	22.2	6.4	0	DR_scaffold_0004	61227	61236	-777957	+	(CGATCA)n	Simple_repeat	1	50	0	1235
11	24.4	2.2	2.2	DR_scaffold_0004	65880	65924	-773269	+	(GCATAGC)n	Simple_repeat	1	45	0	1236
426	9.2	0	3	DR_scaffold_0004	66297	66363	-772830	C	rnd-3_family-127	Unknown	-813	92	28	1237
17	13.7	0	0	DR_scaffold_0004	66364	66395	-772798	+	(AAAGAA)n	Simple_repeat	1	32	0	1238
415	25	0	2.7	DR_scaffold_0004	67970	68080	-771113	+	rnd-3_family-95	Unknown	1	108	0	1239
852	24.6	2.2	3.9	DR_scaffold_0004	68184	68416	-770777	C	rnd-3_family-325	Unknown	-37	239	11	1240
13	24.4	4.2	0	DR_scaffold_0004	68592	68639	-770554	+	(CTCCCTC)n	Simple_repeat	1	50	0	1241
525	26	1	5	DR_scaffold_0004	72196	72397	-766796	C	rnd-3_family-542	DNA/TcMar-Tc1	0	602	409	1242
556	30.1	0.5	3.7	DR_scaffold_0004	72658	72871	-766322	C	rnd-3_family-542	DNA/TcMar-Tc1	-395	207	1	1242
14	9.3	0	0	DR_scaffold_0004	80278	80300	-758893	+	(GTG)n	Simple_repeat	1	23	0	1243
13	12.1	8.3	0	DR_scaffold_0004	80387	80422	-758771	+	(GATCGC)n	Simple_repeat	1	39	0	1244
22	16.7	0	2.1	DR_scaffold_0004	80905	80953	-758240	+	(ATCCCCC)n	Simple_repeat	1	48	0	1245
32	2.9	0	0	DR_scaffold_0004	81014	81048	-758145	+	(CTTT)n	Simple_repeat	1	35	0	1246
388	37.2	1.8	2.7	DR_scaffold_0004	88963	89183	-750010	+	rnd-5_family-266	Unknown	299	517	-1	1247
325	26	2	5	DR_scaffold_0004	90188	90288	-748905	C	rnd-3_family-317	LTR/Gypsy	-3706	98	1	1248
24	13.1	0	0	DR_scaffold_0004	95781	95822	-743371	+	(GTCCA)n	Simple_repeat	1	42	0	1249
33	0	0	0	DR_scaffold_0004	96078	96108	-743085	+	(GTCCTG)n	Simple_repeat	1	31	0	1250
11	20.8	0	2.9	DR_scaffold_0004	96257	96291	-742902	+	(CTTTTC)n	Simple_repeat	1	34	0	1251
22	8	5	0	DR_scaffold_0004	96737	96776	-742417	+	(TACTG)n	Simple_repeat	1	42	0	1252
28	0	0	0	DR_scaffold_0004	97116	97141	-742052	+	(CCA)n	Simple_repeat	1	26	0	1253
30	3.1	0	0	DR_scaffold_0004	97213	97245	-741948	+	(AGCAC)n	Simple_repeat	1	33	0	1254
52	0	0	0	DR_scaffold_0004	97787	97833	-741360	+	(TACC)n	Simple_repeat	1	47	0	1255
12	16.6	0	0	DR_scaffold_0004	98610	98636	-740557	+	(CGTAC)n	Simple_repeat	1	27	0	1256
23	5.8	2.8	0	DR_scaffold_0004	98669	98704	-740489	+	(TACAG)n	Simple_repeat	1	37	0	1257
23	11.2	0	0	DR_scaffold_0004	99011	99049	-740144	+	(TGGGC)n	Simple_repeat	1	39	0	1258
14	10.8	0	6.2	DR_scaffold_0004	100383	100416	-738777	+	(TCCCT)n	Simple_repeat	1	32	0	1259
27	6.1	0	0	DR_scaffold_0004	100422	100456	-738737	+	(TCATCT)n	Simple_repeat	1	35	0	1260
17	16.2	0	2.7	DR_scaffold_0004	100568	100620	-738573	+	(CATCA)n	Simple_repeat	1	51	0	1261
14	4.5	0	4.2	DR_scaffold_0004	100749	100773	-738420	+	(CCTT)n	Simple_repeat	1	24	0	1262
15	13.7	7.5	0	DR_scaffold_0004	100774	100786	-738407	+	(TCCCT)n	Simple_repeat	3	43	0	1263
22	31.3	0	0	DR_scaffold_0004	104194	104260	-734933	+	(TG)n	Simple_repeat	1	67	0	1264
20	9.2	6	3.9	DR_scaffold_0004	104546	104595	-734598	+	(AGAT)n	Simple_repeat	1	51	0	1265
30	0	0	0	DR_scaffold_0004	109866	109891	-729302	+	(CT)n	Simple_repeat	1	26	0	1266
19	8.3	5	2.4	DR_scaffold_0004	128463	128502	-710691	+	(CAGAC)n	Simple_repeat	1	41	0	1267
20	18.6	0	2.2	DR_scaffold_0004	138898	138943	-700250	+	A-rich	Low_complexity	1	45	0	1268
30	0	0	0	DR_scaffold_0004	139108	139133	-700060	+	(GT)n	Simple_repeat	1	26	0	1269
14	14.9	5.4	0	DR_scaffold_0004	139616	139652	-699541	+	(TCATCAA)n	Simple_repeat	1	39	0	1270
436	23.7	0	0	DR_scaffold_0004	143156	143252	-695941	+	rnd-4_family-66	Unknown	15	111	-3097	1271
410	17.6	0	1.3	DR_scaffold_0004	145513	145587	-693606	C	rnd-3_family-397	Unknown	-323	147	74	1272
1112	26.5	7.9	4.5	DR_scaffold_0004	146057	146435	-692758	+	rnd-3_family-181	Unknown	2	394	-9	1273
15	0	4.5	0	DR_scaffold_0004	146737	146758	-692435	+	(CCT)n	Simple_repeat	1	23	0	1274
435	23.6	2.7	4.3	DR_scaffold_0004	146940	147054	-692139	+	rnd-4_family-126	Unknown	561	673	-51	1275
16	9.6	0	0	DR_scaffold_0004	147055	147077	-692116	+	(TC)n	Simple_repeat	1	23	0	1276
30	2.6	2.4	2.4	DR_scaffold_0004	147148	147188	-692005	+	(AATAAAG)n	Simple_repeat	1	41	0	1277
16	15.8	2.8	0	DR_scaffold_0004	151882	151917	-687276	+	(AGTAC)n	Simple_repeat	1	37	0	1278
14	22.4	0	0	DR_scaffold_0004	152965	153001	-686192	+	A-rich	Low_complexity	1	37	0	1279
19	12.2	2	6.2	DR_scaffold_0004	153427	153476	-685717	+	(CCTCTT)n	Simple_repeat	1	48	0	1280
15	19.7	5.7	4.2	DR_scaffold_0004	153515	153543	-685650	+	(TTCA)n	Simple_repeat	1	29	0	1281
30	3.1	0	0	DR_scaffold_0004	153544	153576	-685617	+	(TGAT)n	Simple_repeat	1	33	0	1282
15	19.7	5.7	4.2	DR_scaffold_0004	153577	153616	-685577	+	(TTCA)n	Simple_repeat	2	42	0	1283
13	28.1	0	0	DR_scaffold_0004	153849	153891	-685302	+	(GCCGCC)n	Simple_repeat	1	43	0	1284
16	14.1	4.1	0	DR_scaffold_0004	154478	154517	-684676	+	A-rich	Low_complexity	1	41	0	1285
20	7.2	3.3	0	DR_scaffold_0004	155025	155054	-684139	+	(TC)n	Simple_repeat	1	31	0	1286
35	10	0	0	DR_scaffold_0004	155145	155199	-683994	+	(ATATAC)n	Simple_repeat	1	55	0	1287
15	25.7	0	0	DR_scaffold_0004	157847	157906	-681287	+	(GCAGCT)n	Simple_repeat	1	60	0	1288
12	16.3	2.8	2.8	DR_scaffold_0004	163965	164000	-675193	+	(GCTCTTT)n	Simple_repeat	1	36	0	1289
13	32	0	0	DR_scaffold_0004	169896	169945	-669248	+	(CAT)n	Simple_repeat	1	50	0	1290
13	14.2	3.2	0	DR_scaffold_0004	189181	189211	-649982	+	A-rich	Low_complexity	1	32	0	1291
24	12.1	2.2	0	DR_scaffold_0004	195163	195207	-643986	+	(GGCAG)n	Simple_repeat	1	46	0	1292
37	24.8	2.3	6.7	DR_scaffold_0004	195939	196066	-643127	+	(CCTCA)n	Simple_repeat	1	180	0	1293
18	27.6	1.6	0	DR_scaffold_0004	196067	196127	-643066	+	(CTTCAC)n	Simple_repeat	1	62	0	1294
17	6.4	0	10.8	DR_scaffold_0004	201136	201176	-638017	+	(GGTA)n	Simple_repeat	1	37	0	1295
13	19.9	9.4	0	DR_scaffold_0004	201350	201402	-637791	+	(TGCAGGA)n	Simple_repeat	1	58	0	1296
884	27.9	6.8	7.3	DR_scaffold_0004	201686	202053	-637140	C	rnd-4_family-75	Unknown	-93	581	216	1297
268	26.2	0.8	18.2	DR_scaffold_0004	202077	202230	-636963	+	rnd-5_family-266	Unknown	179	305	-213	1298	*
520	16.5	1.6	18.6	DR_scaffold_0004	202108	202263	-636930	C	rnd-5_family-407	Unknown	-12	137	9	1299
751	26.5	0	9.1	DR_scaffold_0004	202266	202485	-636708	C	rnd-4_family-75	Unknown	-473	201	2	1297
15	5.6	0	0	DR_scaffold_0004	211429	211447	-627746	+	(AT)n	Simple_repeat	1	19	0	1300
1119	10.5	2.3	1.1	DR_scaffold_0004	230348	230521	-608672	+	rnd-3_family-112	Unknown	1	176	-1548	1301
25	9.2	0	0	DR_scaffold_0004	236826	236860	-602333	+	(GA)n	Simple_repeat	1	35	0	1302
12	14.9	8.1	0	DR_scaffold_0004	236949	236985	-602208	+	(CGGTCA)n	Simple_repeat	1	40	0	1303
32	23	0	0	DR_scaffold_0004	238772	238845	-600348	+	(TCTTCC)n	Simple_repeat	1	74	0	1304
14	10.8	0	6.2	DR_scaffold_0004	243270	243303	-595890	+	(TGGTT)n	Simple_repeat	1	32	0	1305
21	11.1	2.6	0	DR_scaffold_0004	243324	243362	-595831	+	(CTGGA)n	Simple_repeat	1	40	0	1306
12	13.9	0	0	DR_scaffold_0004	243420	243443	-595750	+	(GCTT)n	Simple_repeat	1	24	0	1307
31	0	0	0	DR_scaffold_0004	243577	243605	-595588	+	(CAT)n	Simple_repeat	1	29	0	1308
2109	25.6	1.8	7.4	DR_scaffold_0004	245147	245780	-593413	C	rnd-4_family-75	Unknown	-74	600	3	1309
19	11.6	2.4	5	DR_scaffold_0004	246135	246175	-593018	+	(AT)n	Simple_repeat	1	40	0	1310
18	4.5	0	0	DR_scaffold_0004	246336	246358	-592835	+	(TA)n	Simple_repeat	1	23	0	1311
16	13.4	3	0	DR_scaffold_0004	246829	246861	-592332	+	(CAA)n	Simple_repeat	1	34	0	1312
391	27.5	2.8	0.7	DR_scaffold_0004	257833	257971	-581222	C	rnd-3_family-397	Unknown	-57	413	272	1313
347	24.7	0	1.2	DR_scaffold_0004	258069	258154	-581039	C	rnd-3_family-397	Unknown	-338	132	48	1313
544	27.8	4.3	1.7	DR_scaffold_0004	258515	258693	-580500	+	rnd-4_family-232	Unknown	1	184	-97	1314
17	18.4	0	0	DR_scaffold_0004	262150	262186	-577007	+	(GGATG)n	Simple_repeat	1	37	0	1315
18	15.4	0	0	DR_scaffold_0004	262671	262706	-576487	+	(AATCA)n	Simple_repeat	1	36	0	1316
16	14.2	0	0	DR_scaffold_0004	263262	263292	-575901	+	(ACCTC)n	Simple_repeat	1	31	0	1317
1556	24.3	0.3	4.1	DR_scaffold_0004	272549	272938	-566255	+	rnd-4_family-956	Unknown	3	377	-419	1318
2837	17.1	2.2	0.6	DR_scaffold_0004	272980	273519	-565674	+	rnd-3_family-542	DNA/TcMar-Tc1	54	602	0	1319
12	13.9	0	0	DR_scaffold_0004	275529	275552	-563641	+	(CCA)n	Simple_repeat	1	24	0	1320
20	19	0	0	DR_scaffold_0004	280606	280642	-558551	+	A-rich	Low_complexity	1	37	0	1321
21	9.7	0	0	DR_scaffold_0004	288971	289004	-550189	+	(TATACA)n	Simple_repeat	1	34	0	1322
20	6.2	2.8	2.8	DR_scaffold_0004	289090	289126	-550067	+	(ATTT)n	Simple_repeat	1	37	0	1323
38	0	0	0	DR_scaffold_0004	289142	289176	-550017	+	(CCTCCTC)n	Simple_repeat	1	35	0	1324
17	15.9	0	0	DR_scaffold_0004	290911	290946	-548247	+	(TATATC)n	Simple_repeat	1	36	0	1325
377	21.2	13.7	4.4	DR_scaffold_0004	295648	295805	-543388	C	rnd-4_family-2117	Unknown	-3	175	1	1326
358	25.3	5.7	0	DR_scaffold_0004	295804	295886	-543307	+	rnd-3_family-95	Unknown	21	108	0	1327	*
16	0	4.2	4.2	DR_scaffold_0004	304753	304776	-534417	+	(GA)n	Simple_repeat	1	24	0	1328
24	14.1	0	0	DR_scaffold_0004	306583	306621	-532572	+	(A)n	Simple_repeat	1	39	0	1329
16	14.5	0	0	DR_scaffold_0004	313202	313232	-525961	+	(GAGG)n	Simple_repeat	1	31	0	1330
15	5.5	0	0	DR_scaffold_0004	313378	313396	-525797	+	(CT)n	Simple_repeat	1	19	0	1331
26	2.3	9.1	0	DR_scaffold_0004	313763	313806	-525387	+	(TATATACA)n	Simple_repeat	1	48	0	1332
53	5.3	0	0	DR_scaffold_0004	313828	313886	-525307	+	(AC)n	Simple_repeat	1	59	0	1333
31	0	0	0	DR_scaffold_0004	313943	313971	-525222	+	(T)n	Simple_repeat	1	29	0	1334
34	16	3.6	2.7	DR_scaffold_0004	314879	314969	-524224	+	GA-rich	Low_complexity	1	91	0	1335
12	5.6	0	0	DR_scaffold_0004	315900	315918	-523275	+	(GAG)n	Simple_repeat	1	19	0	1336
23	14.5	0	2.1	DR_scaffold_0004	316867	316914	-522279	+	(TCCTGG)n	Simple_repeat	1	47	0	1337
16	33.4	0	0	DR_scaffold_0004	316917	316966	-522227	+	(CT)n	Simple_repeat	1	50	0	1338
14	21.3	4.5	0	DR_scaffold_0004	317017	317060	-522133	+	(GGTA)n	Simple_repeat	1	46	0	1339
14	12.9	2.6	5.3	DR_scaffold_0004	317203	317241	-521952	+	(CCCCTT)n	Simple_repeat	1	38	0	1340
18	21.4	0	0	DR_scaffold_0004	317287	317329	-521864	+	(GACGA)n	Simple_repeat	1	43	0	1341
32	0	0	0	DR_scaffold_0004	317561	317590	-521603	+	(GTGAGT)n	Simple_repeat	1	30	0	1342
16	0	0	0	DR_scaffold_0004	317591	317611	-521582	+	(AGGG)n	Simple_repeat	1	21	0	1343
15	17.9	0	0	DR_scaffold_0004	317771	317802	-521391	+	(GACA)n	Simple_repeat	1	32	0	1344
18	19.9	3.3	3.3	DR_scaffold_0004	318044	318104	-521089	+	(AGCATTT)n	Simple_repeat	1	61	0	1345
16	17.1	0	4.9	DR_scaffold_0004	318075	318117	-521076	+	(GCATCT)n	Simple_repeat	1	41	0	1346	*
54	0	0	0	DR_scaffold_0004	318120	318165	-521028	+	(TC)n	Simple_repeat	1	46	0	1347
36	17.9	3.6	4.6	DR_scaffold_0004	318218	318327	-520866	+	(TAGA)n	Simple_repeat	1	109	0	1348
14	32.8	0	0	DR_scaffold_0004	318565	318612	-520581	+	A-rich	Low_complexity	1	48	0	1349
29	3.2	0	0	DR_scaffold_0004	318662	318693	-520500	+	(GATGGC)n	Simple_repeat	1	32	0	1350
19	15.3	0	0	DR_scaffold_0004	318695	318731	-520462	+	G-rich	Low_complexity	1	37	0	1351
20	10.1	0	8.7	DR_scaffold_0004	318747	318796	-520397	+	(GTGCCG)n	Simple_repeat	1	46	0	1352
17	7.3	0	3.3	DR_scaffold_0004	319031	319061	-520132	+	(GTGCA)n	Simple_repeat	1	30	0	1353
12	0	0	9.1	DR_scaffold_0004	319379	319402	-519791	+	(CCGC)n	Simple_repeat	1	22	0	1354
62	8.7	1	1	DR_scaffold_0004	319499	319598	-519595	+	(ACAAGTAT)n	Simple_repeat	1	100	0	1355
29	4.9	0	4.5	DR_scaffold_0004	319757	319802	-519391	+	(GACTG)n	Simple_repeat	1	44	0	1356
27	19.7	0	0	DR_scaffold_0004	320039	320096	-519097	+	(GCTCCA)n	Simple_repeat	1	58	0	1357
17	20.2	0	4.3	DR_scaffold_0004	320355	320403	-518790	+	(TCCCCT)n	Simple_repeat	1	47	0	1358
17	9.1	0	0	DR_scaffold_0004	320620	320643	-518550	+	(C)n	Simple_repeat	1	24	0	1359
17	13.9	0	0	DR_scaffold_0004	321668	321699	-517494	+	(TACTG)n	Simple_repeat	1	32	0	1360
26	0	0	0	DR_scaffold_0004	321850	321874	-517319	+	(TTTC)n	Simple_repeat	1	25	0	1361
17	0	0	0	DR_scaffold_0004	321995	322013	-517180	+	(CT)n	Simple_repeat	1	19	0	1362	*
18	0	0	0	DR_scaffold_0004	322013	322032	-517161	+	(CA)n	Simple_repeat	1	20	0	1363
225	20	0	9.8	DR_scaffold_0004	322078	322138	-517055	+	rnd-4_family-108	Unknown	230	284	-519	1364
43	4.8	3	1.5	DR_scaffold_0004	322159	322225	-516968	+	(AAAAACT)n	Simple_repeat	1	68	0	1365
26	6.2	0	0	DR_scaffold_0004	322485	322518	-516675	+	(ACTGG)n	Simple_repeat	1	34	0	1366
31	5.6	0	0	DR_scaffold_0004	332896	332933	-506260	+	(GTCT)n	Simple_repeat	1	38	0	1367
16	17.7	0	2.6	DR_scaffold_0004	333053	333092	-506101	+	(GTAGA)n	Simple_repeat	1	39	0	1368
14	20.1	2.5	0	DR_scaffold_0004	333263	333302	-505891	+	(GGTGGTG)n	Simple_repeat	1	41	0	1369
12	28.4	0	0	DR_scaffold_0004	334382	334428	-504765	+	(TGA)n	Simple_repeat	1	47	0	1370
26	13.3	0	0	DR_scaffold_0004	334667	334713	-504480	+	(A)n	Simple_repeat	1	47	0	1371
28	0	0	3.3	DR_scaffold_0004	334726	334756	-504437	+	(GAATAGT)n	Simple_repeat	1	30	0	1372
18	0	0	0	DR_scaffold_0004	335615	335634	-503559	+	(C)n	Simple_repeat	1	20	0	1373
13	13.3	6.1	0	DR_scaffold_0004	341802	341834	-497359	+	(GTGCG)n	Simple_repeat	1	35	0	1374
27	0	0	0	DR_scaffold_0004	342343	342368	-496825	+	(GGAAGG)n	Simple_repeat	1	26	0	1375
18	10.4	0	0	DR_scaffold_0004	342580	342610	-496583	+	(GTACT)n	Simple_repeat	1	31	0	1376
39	0	0	0	DR_scaffold_0004	344368	344403	-494790	+	(TCC)n	Simple_repeat	1	36	0	1377
18	18.9	0	2.3	DR_scaffold_0004	344592	344635	-494558	+	(TACTG)n	Simple_repeat	1	43	0	1378
19	17.4	0	4.3	DR_scaffold_0004	344825	344873	-494320	+	(CCTGCA)n	Simple_repeat	1	47	0	1379
29	3.2	0	0	DR_scaffold_0004	344986	345017	-494176	+	(CCCTTC)n	Simple_repeat	1	32	0	1380
17	0	0	0	DR_scaffold_0004	351935	351956	-487237	+	(AGTG)n	Simple_repeat	1	22	0	1381
16	9.8	0	0	DR_scaffold_0004	352213	352234	-486959	+	(A)n	Simple_repeat	1	22	0	1382
15	22.5	2.9	6	DR_scaffold_0004	358409	358477	-480716	+	(AATGC)n	Simple_repeat	1	67	0	1383
13	11.1	7	4.5	DR_scaffold_0004	358805	358847	-480346	+	(CTCTCCT)n	Simple_repeat	1	44	0	1384
1605	30.4	3.7	3.7	DR_scaffold_0004	365212	365803	-473390	C	rnd-3_family-127	Unknown	-309	596	5	1385
28	0	0	0	DR_scaffold_0004	376400	376425	-462768	+	(AGC)n	Simple_repeat	1	26	0	1386
26	0	0	0	DR_scaffold_0004	377122	377146	-462047	+	(GTACA)n	Simple_repeat	1	25	0	1387
25	30.2	0	2.1	DR_scaffold_0004	378447	378460	-460733	+	(CCATC)n	Simple_repeat	1	13	0	1388
29	3.2	0	0	DR_scaffold_0004	378461	378492	-460701	+	(TCATCC)n	Simple_repeat	1	32	0	1389
25	30.2	0	2.1	DR_scaffold_0004	378493	378572	-460621	+	(CCATC)n	Simple_repeat	4	82	0	1390
14	17.7	0	0	DR_scaffold_0004	378580	378611	-460582	+	(TCCTCG)n	Simple_repeat	1	32	0	1391
18	19.9	0	0	DR_scaffold_0004	383156	383196	-455997	+	(GCGAGAG)n	Simple_repeat	1	41	0	1392
14	0	0	0	DR_scaffold_0004	392763	392780	-446413	+	(GTC)n	Simple_repeat	1	18	0	1393
24	9.4	0	0	DR_scaffold_0004	395697	395730	-443463	+	(T)n	Simple_repeat	1	34	0	1394
21	10.8	0	0	DR_scaffold_0004	396089	396119	-443074	+	(TA)n	Simple_repeat	1	31	0	1395
18	18	3.2	4.9	DR_scaffold_0004	397006	397067	-442126	+	(ATGATG)n	Simple_repeat	1	61	0	1396
33	7.3	0	0	DR_scaffold_0004	397182	397225	-441968	+	(TC)n	Simple_repeat	1	44	0	1397
20	19.6	0	10	DR_scaffold_0004	397922	397998	-441195	+	(ACGT)n	Simple_repeat	1	70	0	1398
14	15.3	0	0	DR_scaffold_0004	398108	398136	-441057	+	G-rich	Low_complexity	1	29	0	1399
12	13.7	0	0	DR_scaffold_0004	398188	398211	-440982	+	(TGG)n	Simple_repeat	1	24	0	1400
20	10	0	0	DR_scaffold_0004	398354	398385	-440808	+	(GAG)n	Simple_repeat	1	32	0	1401
16	0	0	0	DR_scaffold_0004	398404	398421	-440772	+	(GA)n	Simple_repeat	1	18	0	1402
30	3.1	0	0	DR_scaffold_0004	398497	398529	-440664	+	(GTACT)n	Simple_repeat	1	33	0	1403
30	0	0	0	DR_scaffold_0004	398923	398951	-440242	+	(TCCTG)n	Simple_repeat	1	29	0	1404
22	16	0	0	DR_scaffold_0004	399647	399689	-439504	+	(CTTAGCC)n	Simple_repeat	1	43	0	1405
16	0	0	0	DR_scaffold_0004	399991	400007	-439186	+	(A)n	Simple_repeat	1	17	0	1406
21	2.9	2.6	5.3	DR_scaffold_0004	410689	410727	-428466	+	(TGGGA)n	Simple_repeat	1	38	0	1407
15	0	5.3	0	DR_scaffold_0004	410837	410855	-428338	+	(GA)n	Simple_repeat	1	20	0	1408
12	15.3	3.5	0	DR_scaffold_0004	417010	417038	-422155	+	(TTC)n	Simple_repeat	1	30	0	1409
17	4.3	0	0	DR_scaffold_0004	421546	421569	-417624	+	(AAG)n	Simple_repeat	1	24	0	1410
1089	31.1	5.4	6	DR_scaffold_0004	428454	429118	-410075	C	rnd-5_family-711	Unknown	-93	776	93	1411
507	21.7	0	0.9	DR_scaffold_0004	429445	429551	-409642	C	rnd-3_family-95	Unknown	-2	106	1	1412
641	25.3	0	1.3	DR_scaffold_0004	441911	442062	-397131	+	rnd-4_family-381	Unknown	1	150	-1	1413
18	6.8	3.2	0	DR_scaffold_0004	451872	451902	-387291	+	(AGCA)n	Simple_repeat	1	32	0	1414
337	30.7	1	0	DR_scaffold_0004	457385	457485	-381708	+	rnd-3_family-95	Unknown	7	108	0	1415
15	9.5	0	4.2	DR_scaffold_0004	460564	460588	-378605	+	(AT)n	Simple_repeat	1	24	0	1416
264	33	0	2.8	DR_scaffold_0004	460798	460903	-378290	C	rnd-3_family-95	Unknown	-4	104	2	1417
40	9	2.8	0	DR_scaffold_0004	461341	461411	-377782	+	(CATGGA)n	Simple_repeat	1	73	0	1418
270	26.8	4	4	DR_scaffold_0004	462888	462988	-376205	+	rnd-3_family-325	Unknown	8	108	-168	1419
36	0	0	0	DR_scaffold_0004	463329	463359	-375834	+	(CT)n	Simple_repeat	1	31	0	1420
31	0	0	0	DR_scaffold_0004	463578	463606	-375587	+	(GCA)n	Simple_repeat	1	29	0	1421
17	7.8	0	0	DR_scaffold_0004	463629	463655	-375538	+	(CAGTG)n	Simple_repeat	1	27	0	1422
24	9.5	0	0	DR_scaffold_0004	463826	463859	-375334	+	(TC)n	Simple_repeat	1	34	0	1423
18	14.3	6.5	0	DR_scaffold_0004	469353	469398	-369795	+	(GGAGGC)n	Simple_repeat	1	49	0	1424
12	7.8	3.2	6.7	DR_scaffold_0004	470886	470916	-368277	+	(CTTT)n	Simple_repeat	1	30	0	1425
13	5.3	0	0	DR_scaffold_0004	471146	471165	-368028	+	(TTC)n	Simple_repeat	1	20	0	1426
16	18.5	0	2.6	DR_scaffold_0004	471599	471637	-367556	+	(TCT)n	Simple_repeat	1	38	0	1427
16	4.2	4	0	DR_scaffold_0004	471737	471761	-367432	+	(TTC)n	Simple_repeat	1	26	0	1428
15	15.4	0	5.3	DR_scaffold_0004	474458	474497	-364696	+	(TTCCT)n	Simple_repeat	1	38	0	1429
18	24.6	0	0	DR_scaffold_0004	475511	475553	-363640	+	GA-rich	Low_complexity	1	43	0	1430
56	0	0	0	DR_scaffold_0004	481918	481965	-357228	+	(TC)n	Simple_repeat	1	48	0	1431
20	12.6	0	0	DR_scaffold_0004	488779	488814	-350379	+	(ACGAGAG)n	Simple_repeat	1	36	0	1432
13	10.8	6.7	0	DR_scaffold_0004	494421	494450	-344743	+	(TCCTC)n	Simple_repeat	1	32	0	1433
332	27.9	13.5	4.1	DR_scaffold_0004	502482	502675	-336518	C	rnd-3_family-325	Unknown	-24	252	38	1434
11	35	2.5	2.5	DR_scaffold_0004	512940	513020	-326173	+	(TTCTTC)n	Simple_repeat	1	81	0	1435
19	22.4	4.8	0	DR_scaffold_0004	524806	524867	-314326	+	(ATCTGC)n	Simple_repeat	1	65	0	1436
3355	8.5	0	0.2	DR_scaffold_0004	532240	532686	-306507	+	rnd-4_family-1892	Unknown	2	447	0	1437
14	16	10.2	0	DR_scaffold_0004	533836	533884	-305309	+	(CTTGCT)n	Simple_repeat	1	54	0	1438
2042	28	0.8	2	DR_scaffold_0004	543022	543618	-295575	+	rnd-3_family-542	DNA/TcMar-Tc1	13	602	0	1439
471	24.6	1.4	2.7	DR_scaffold_0004	547896	548041	-291152	C	rnd-3_family-317	LTR/Gypsy	-3659	145	2	1440
1281	28.1	7.5	5.7	DR_scaffold_0004	549918	550412	-288781	+	rnd-4_family-126	Unknown	21	525	-199	1441
19	25.8	0	0	DR_scaffold_0004	552311	552366	-286827	+	(GTTGAT)n	Simple_repeat	1	56	0	1442
17	30.2	3.2	3.8	DR_scaffold_0004	552739	552863	-286330	+	GA-rich	Low_complexity	1	124	0	1443
28	3.8	4.7	8.1	DR_scaffold_0004	553130	553193	-286000	+	(ACTGT)n	Simple_repeat	1	62	0	1444
37	4.2	0	3.9	DR_scaffold_0004	553396	553448	-285745	+	(GGGGATAGA)n	Simple_repeat	1	51	0	1445
14	8.8	0	0	DR_scaffold_0004	553548	553571	-285622	+	(AGGT)n	Simple_repeat	1	24	0	1446
18	7	0	3.2	DR_scaffold_0004	553612	553643	-285550	+	(AGATAC)n	Simple_repeat	1	31	0	1447
13	21.6	6.2	0	DR_scaffold_0004	554009	554056	-285137	+	A-rich	Low_complexity	1	51	0	1448
19	0	0	0	DR_scaffold_0004	556164	556184	-283009	+	(AT)n	Simple_repeat	1	21	0	1449
19	22.4	0	0	DR_scaffold_0004	556239	556285	-282908	+	(ATTTATC)n	Simple_repeat	1	47	0	1450
13	6.9	2.8	8.8	DR_scaffold_0004	556351	556386	-282807	+	(GTACA)n	Simple_repeat	1	34	0	1451
24	7.1	7.6	4.4	DR_scaffold_0004	556830	556876	-282317	+	G-rich	Low_complexity	1	49	0	1452
37	2.3	2.1	2.1	DR_scaffold_0004	556877	556923	-282270	+	(GGGAGAT)n	Simple_repeat	1	47	0	1453
24	7.1	7.6	4.4	DR_scaffold_0004	556924	556941	-282252	+	G-rich	Low_complexity	50	67	0	1454
13	11.6	3.6	0	DR_scaffold_0004	557528	557555	-281638	+	(GTACT)n	Simple_repeat	1	29	0	1455
19	22.6	0	0	DR_scaffold_0004	558275	558318	-280875	+	G-rich	Low_complexity	1	44	0	1456
18	19.9	0	0	DR_scaffold_0004	558355	558389	-280804	+	A-rich	Low_complexity	1	35	0	1457
71	2.6	1.2	1.2	DR_scaffold_0004	558537	558616	-280577	+	(GTA)n	Simple_repeat	1	80	0	1458
28	0	0	0	DR_scaffold_0004	558842	558867	-280326	+	(TAG)n	Simple_repeat	1	26	0	1459
13	8.5	0	3.9	DR_scaffold_0004	558949	558975	-280218	+	(TGTAA)n	Simple_repeat	1	26	0	1460
11	20.8	0	2.9	DR_scaffold_0004	558998	559032	-280161	+	(GAGGCA)n	Simple_repeat	1	34	0	1461
30	3.1	0	0	DR_scaffold_0004	559185	559217	-279976	+	(GTGTCA)n	Simple_repeat	1	33	0	1462
16	13.2	0	0	DR_scaffold_0004	559420	559444	-279749	+	(A)n	Simple_repeat	1	25	0	1463
16	7.2	3.5	0	DR_scaffold_0004	561720	561748	-277445	+	(GTAGT)n	Simple_repeat	1	30	0	1464	*
30	21.8	1.4	0	DR_scaffold_0004	561748	561818	-277375	+	(TATA)n	Simple_repeat	1	72	0	1465
43	2.3	0	0	DR_scaffold_0004	562137	562180	-277013	+	(AGAGAGGG)n	Simple_repeat	1	44	0	1466
44	0	0	0	DR_scaffold_0004	563337	563376	-275817	+	(CAACAT)n	Simple_repeat	1	40	0	1467
33	7.2	0	0	DR_scaffold_0004	566156	566199	-272994	+	(CATCCA)n	Simple_repeat	1	44	0	1468
38	12.7	1.4	1.4	DR_scaffold_0004	567443	567513	-271680	+	(CCCTTC)n	Simple_repeat	1	71	0	1469
25	22.6	0	1.6	DR_scaffold_0004	567830	567893	-271300	+	GA-rich	Low_complexity	1	63	0	1470
19	14	0	2.5	DR_scaffold_0004	567908	567948	-271245	+	(ATACA)n	Simple_repeat	1	40	0	1471
12	16.6	10.6	0	DR_scaffold_0004	568285	568331	-270862	+	A-rich	Low_complexity	1	52	0	1472
25	11.5	3.2	4.9	DR_scaffold_0004	568451	568512	-270681	+	(CATAG)n	Simple_repeat	1	61	0	1473
13	11.7	3.6	0	DR_scaffold_0004	570964	570991	-268202	+	GA-rich	Low_complexity	1	29	0	1474
21	3.6	0	0	DR_scaffold_0004	572254	572282	-266911	+	(TGATC)n	Simple_repeat	1	29	0	1475
56	4.6	1.5	0	DR_scaffold_0004	572290	572356	-266837	+	(TTGCCCT)n	Simple_repeat	1	68	0	1476
16	26.4	3.4	0	DR_scaffold_0004	572357	572415	-266778	+	(TTGTC)n	Simple_repeat	1	61	0	1477
27	3.4	0	0	DR_scaffold_0004	572597	572626	-266567	+	(TCT)n	Simple_repeat	1	30	0	1478
13	17	4.8	2.3	DR_scaffold_0004	572635	572676	-266517	+	(CCTCCAA)n	Simple_repeat	1	43	0	1479
16	12	0	7.7	DR_scaffold_0004	575874	575915	-263278	+	(TAGAGA)n	Simple_repeat	1	39	0	1480
16	21.6	0	0	DR_scaffold_0004	576185	576223	-262970	+	(ATTATGT)n	Simple_repeat	1	39	0	1481
36	0	0	0	DR_scaffold_0004	576226	576256	-262937	+	(TA)n	Simple_repeat	1	31	0	1482
35	2.2	4.1	2	DR_scaffold_0004	577522	577570	-261623	+	(TACCTACTC)n	Simple_repeat	1	50	0	1483
19	29.4	2.5	1.2	DR_scaffold_0004	577679	577759	-261434	+	(CACCA)n	Simple_repeat	1	82	0	1484
32	2.4	4.8	0	DR_scaffold_0004	577761	577802	-261391	+	(CACACTCCTA)n	Simple_repeat	1	44	0	1485
20	14.4	0	0	DR_scaffold_0004	578850	578881	-260312	+	(GA)n	Simple_repeat	1	32	0	1486
20	3.7	0	0	DR_scaffold_0004	582113	582140	-257053	+	(ACCGC)n	Simple_repeat	1	28	0	1487
24	11.1	2.6	0	DR_scaffold_0004	582537	582575	-256618	+	(TA)n	Simple_repeat	1	40	0	1488
79	3.3	0	4.1	DR_scaffold_0004	583078	583179	-256014	+	(ATGTATAT)n	Simple_repeat	1	98	0	1489
38	9.6	2.9	0	DR_scaffold_0004	584131	584199	-254994	+	(GTAT)n	Simple_repeat	1	71	0	1490
286	25.8	0	0	DR_scaffold_0004	587225	587286	-251907	C	rnd-4_family-986	Unknown	-32	66	5	1491
15	12	3.3	3.3	DR_scaffold_0004	594009	594038	-245155	+	(AT)n	Simple_repeat	1	30	0	1492
15	24	0	0	DR_scaffold_0004	599007	599045	-240148	+	(CTT)n	Simple_repeat	1	39	0	1493
408	21.7	0	2.4	DR_scaffold_0004	605576	605660	-233533	C	rnd-4_family-126	Unknown	-636	88	6	1494
348	20.6	0	1.4	DR_scaffold_0004	605747	605820	-233373	C	rnd-4_family-232	Unknown	-1	280	208	1495
253	29.5	0	0	DR_scaffold_0004	606051	606111	-233082	C	rnd-3_family-127	Unknown	-815	90	30	1496
751	25.2	5.8	7.9	DR_scaffold_0004	606219	606485	-232708	C	rnd-4_family-75	Unknown	-108	566	306	1497
434	20.9	6.5	0	DR_scaffold_0004	606487	606572	-232621	+	rnd-4_family-716	Unknown	4	95	-1600	1498
16	9.3	0	0	DR_scaffold_0004	607937	607959	-231234	+	(C)n	Simple_repeat	1	23	0	1499
13	12.6	5.4	2.6	DR_scaffold_0004	610177	610213	-228980	+	GA-rich	Low_complexity	1	38	0	1500
37	4.2	0	3.9	DR_scaffold_0004	613975	614027	-225166	+	(TTCCCCATC)n	Simple_repeat	1	51	0	1501
16	7.1	3.1	3.1	DR_scaffold_0004	615321	615352	-223841	+	(AACA)n	Simple_repeat	1	32	0	1502
27	12.3	0	0	DR_scaffold_0004	620307	620352	-218841	+	(AGAGAAG)n	Simple_repeat	1	46	0	1503
295	23.5	2	8.4	DR_scaffold_0004	620684	620790	-218403	C	rnd-4_family-2117	Unknown	-4	174	75	1504
12	20.8	2	6.2	DR_scaffold_0004	621937	621986	-217207	+	(GACCTC)n	Simple_repeat	1	48	0	1505
17	18.9	1.9	3.9	DR_scaffold_0004	622112	622163	-217030	+	(CCAC)n	Simple_repeat	1	51	0	1506
30	3.5	0	0	DR_scaffold_0004	622579	622608	-216585	+	(TC)n	Simple_repeat	1	30	0	1507
19	14.9	0	0	DR_scaffold_0004	624018	624048	-215145	+	(A)n	Simple_repeat	1	31	0	1508
697	30.2	0.7	7.6	DR_scaffold_0004	637585	637888	-201305	C	rnd-4_family-716	Unknown	-1000	695	413	1509
23	12.6	0	0	DR_scaffold_0004	638474	638508	-200685	+	(A)n	Simple_repeat	1	35	0	1510
459	23.4	3.9	1.6	DR_scaffold_0004	638541	638666	-200527	C	rnd-4_family-126	Unknown	-590	134	6	1511
14	0	0	0	DR_scaffold_0004	638667	638684	-200509	+	(GTC)n	Simple_repeat	1	18	0	1512
23	7	0	0	DR_scaffold_0004	638706	638735	-200458	+	(G)n	Simple_repeat	1	30	0	1513
18	0	0	0	DR_scaffold_0004	639172	639191	-200002	+	(CT)n	Simple_repeat	1	20	0	1514
15	5.6	0	0	DR_scaffold_0004	639936	639954	-199239	+	(A)n	Simple_repeat	1	19	0	1515
30	0	0	0	DR_scaffold_0004	640284	640311	-198882	+	(T)n	Simple_repeat	1	28	0	1516
14	4.3	0	7.7	DR_scaffold_0004	645705	645732	-193461	+	(AGA)n	Simple_repeat	1	26	0	1517
785	1	2	0	DR_scaffold_0004	646158	646255	-192938	C	rnd-3_family-976	Unknown	0	100	1	1518
16	4	3.9	0	DR_scaffold_0004	652799	652824	-186369	+	(CCATC)n	Simple_repeat	1	27	0	1519
16	16.6	0	0	DR_scaffold_0004	657229	657255	-181938	+	(T)n	Simple_repeat	1	27	0	1520
16	19.3	2.4	0	DR_scaffold_0004	659079	659120	-180073	+	A-rich	Low_complexity	1	43	0	1521
20	19.7	5.2	0	DR_scaffold_0004	666804	666861	-172332	+	(AATTC)n	Simple_repeat	1	61	0	1522
19	7.4	0	0	DR_scaffold_0004	672586	672614	-166579	+	(TTCT)n	Simple_repeat	1	29	0	1523
29	0	0	0	DR_scaffold_0004	676225	676251	-162942	+	(ATGGAG)n	Simple_repeat	1	27	0	1524
21	6.8	0	0	DR_scaffold_0004	676461	676491	-162702	+	(TTTC)n	Simple_repeat	1	31	0	1525
17	16.4	0	0	DR_scaffold_0004	679993	680026	-159167	+	(CAC)n	Simple_repeat	1	34	0	1526
36	9.8	0	0	DR_scaffold_0004	681533	681588	-157605	+	(CCATTCAT)n	Simple_repeat	1	56	0	1527
40	2.5	0	0	DR_scaffold_0004	681746	681786	-157407	+	(TTTC)n	Simple_repeat	1	41	0	1528
14	17.5	0	0	DR_scaffold_0004	681928	681959	-157234	+	(CGCTTT)n	Simple_repeat	1	32	0	1529
27	3.4	0	0	DR_scaffold_0004	682046	682075	-157118	+	(GCTT)n	Simple_repeat	1	30	0	1530
1082	23.5	7.9	8.8	DR_scaffold_0004	685890	686296	-152897	+	rnd-3_family-181	Unknown	1	403	0	1531
312	35.3	0	2.5	DR_scaffold_0004	690223	690341	-148852	+	rnd-4_family-381	Unknown	30	145	-6	1532
283	10.3	0	0	DR_scaffold_0004	691813	691851	-147342	+	rnd-4_family-757	Unknown	6	44	-489	1533
16	23.7	1.7	3.5	DR_scaffold_0004	693858	693915	-145278	+	(CCTTT)n	Simple_repeat	1	57	0	1534
26	6.3	0	0	DR_scaffold_0004	694648	694681	-144512	+	(CCAAT)n	Simple_repeat	1	34	0	1535
12	22.7	0	2.7	DR_scaffold_0004	698030	698067	-141126	+	(TGACAT)n	Simple_repeat	1	37	0	1536
12	10.3	6.1	2.9	DR_scaffold_0004	698659	698691	-140502	+	GA-rich	Low_complexity	1	34	0	1537
32	4.8	2.3	0	DR_scaffold_0004	698766	698808	-140385	+	(GATGGGATGC)n	Simple_repeat	1	44	0	1538
11	24.6	0	2.6	DR_scaffold_0004	698890	698929	-140264	+	(TCGGTA)n	Simple_repeat	1	39	0	1539
19	24.7	4.2	1.4	DR_scaffold_0004	699323	699393	-139800	+	(CTCCCTC)n	Simple_repeat	1	73	0	1540
23	12.6	4.7	0	DR_scaffold_0004	699711	699753	-139440	+	GA-rich	Low_complexity	1	45	0	1541
17	23	1.3	7	DR_scaffold_0004	699980	700054	-139139	+	(CTCCAT)n	Simple_repeat	1	71	0	1542
17	7.8	0	0	DR_scaffold_0004	701190	701216	-137977	+	(TATC)n	Simple_repeat	1	27	0	1543
12	12.4	0	6.9	DR_scaffold_0004	701343	701373	-137820	+	(TACA)n	Simple_repeat	1	29	0	1544
27	0	0	0	DR_scaffold_0004	709172	709197	-129996	+	(TCCAG)n	Simple_repeat	1	26	0	1545
14	17.9	6.8	0	DR_scaffold_0004	709360	709403	-129790	+	(AATA)n	Simple_repeat	1	47	0	1546
33	0	0	0	DR_scaffold_0004	709593	709620	-129573	+	(TC)n	Simple_repeat	1	28	0	1547
15	21.7	0	0	DR_scaffold_0004	709647	709678	-129515	+	(CT)n	Simple_repeat	1	32	0	1548
19	9.7	0	2.9	DR_scaffold_0004	710275	710320	-128873	+	(GACCCA)n	Simple_repeat	1	44	0	1549
23	14.9	0	0	DR_scaffold_0004	712439	712476	-126717	+	(T)n	Simple_repeat	1	38	0	1550
14	21.3	2.2	2.2	DR_scaffold_0004	712498	712542	-126651	+	(TGAAGA)n	Simple_repeat	1	45	0	1551
80	0	0	0	DR_scaffold_0004	712924	712994	-126199	+	(ACTACTACG)n	Simple_repeat	1	71	0	1552
57	0	0	0	DR_scaffold_0004	712995	713046	-126147	+	(TACTTCGAG)n	Simple_repeat	1	52	0	1553
255	31.7	0	6.5	DR_scaffold_0004	713367	713474	-125719	+	rnd-3_family-95	Unknown	7	107	-1	1554
376	31.9	2.7	4.8	DR_scaffold_0004	713902	714089	-125104	C	rnd-3_family-325	Unknown	-46	230	47	1555
294	10.2	0	7.5	DR_scaffold_0004	714218	714270	-124923	C	rnd-4_family-456	Unknown	0	175	127	1556
16	5.3	0	0	DR_scaffold_0004	717476	717495	-121698	+	(T)n	Simple_repeat	1	20	0	1557
13	28	0	3.8	DR_scaffold_0004	717748	717802	-121391	+	(TGCCCTC)n	Simple_repeat	1	53	0	1558
21	4.2	0	0	DR_scaffold_0004	720852	720876	-118317	+	(T)n	Simple_repeat	1	25	0	1559
16	19.6	0	0	DR_scaffold_0004	721248	721277	-117916	+	(CT)n	Simple_repeat	1	30	0	1560
37	2.4	0	2.3	DR_scaffold_0004	721440	721483	-117710	+	(ATCTCAAC)n	Simple_repeat	1	43	0	1561
26	9.7	0	0	DR_scaffold_0004	721489	721532	-117661	+	(ATCCGATCCT)n	Simple_repeat	1	44	0	1562
13	9.3	0	0	DR_scaffold_0004	722005	722027	-117166	+	(TATG)n	Simple_repeat	1	23	0	1563
33	28.2	1	0	DR_scaffold_0004	722054	722155	-117038	+	GA-rich	Low_complexity	1	103	0	1564
19	16.5	0	2.4	DR_scaffold_0004	722237	722279	-116914	+	(TAAC)n	Simple_repeat	1	42	0	1565
20	13.7	0	2.4	DR_scaffold_0004	722356	722397	-116796	+	(CAACCC)n	Simple_repeat	1	41	0	1566
19	3.6	3.5	0	DR_scaffold_0004	722830	722858	-116335	+	(AAGA)n	Simple_repeat	1	30	0	1567
26	0	0	0	DR_scaffold_0004	726241	726265	-112928	+	(GGATGA)n	Simple_repeat	1	25	0	1568
25	15.1	12.5	0	DR_scaffold_0004	726395	726482	-112711	+	(CCAATG)n	Simple_repeat	1	99	0	1569
26	3.4	0	0	DR_scaffold_0004	726510	726539	-112654	+	(GATGT)n	Simple_repeat	1	30	0	1570
14	16.4	2.9	0	DR_scaffold_0004	726550	726583	-112610	+	(TGAAGC)n	Simple_repeat	1	35	0	1571
16	14.5	0	0	DR_scaffold_0004	726586	726616	-112577	+	(AGATG)n	Simple_repeat	1	31	0	1572
22	9.7	4.3	2.1	DR_scaffold_0004	726794	726839	-112354	+	(TCTCCG)n	Simple_repeat	1	47	0	1573
25	20.6	4	1.3	DR_scaffold_0004	727321	727394	-111799	+	A-rich	Low_complexity	1	76	0	1574
44	0	0	0	DR_scaffold_0004	727524	727563	-111630	+	(AGAGGT)n	Simple_repeat	1	40	0	1575
18	13.7	3.1	0	DR_scaffold_0004	727565	727596	-111597	+	GA-rich	Low_complexity	1	33	0	1576
14	22.2	5.8	0	DR_scaffold_0004	727969	728020	-111173	+	(CTTTTC)n	Simple_repeat	1	55	0	1577
35	2.8	0	0	DR_scaffold_0004	728120	728156	-111037	+	(ACAT)n	Simple_repeat	1	37	0	1578
30	7.2	0	2.2	DR_scaffold_0004	728190	728235	-110958	+	(ACCCCT)n	Simple_repeat	1	45	0	1579
23	12.6	2.3	0	DR_scaffold_0004	728358	728401	-110792	+	(CGTGCT)n	Simple_repeat	1	45	0	1580
24	22.6	1.5	1.5	DR_scaffold_0004	728526	728591	-110602	+	G-rich	Low_complexity	1	66	0	1581
28	24.2	0	0	DR_scaffold_0004	728690	728755	-110438	+	(TATA)n	Simple_repeat	1	66	0	1582
20	7.2	0	0	DR_scaffold_0004	729628	729657	-109536	+	(TTCT)n	Simple_repeat	1	30	0	1583
25	21.7	4.7	4.7	DR_scaffold_0004	733747	733856	-105337	+	(TTGTC)n	Simple_repeat	1	110	0	1584
12	0	0	12.5	DR_scaffold_0004	733994	734020	-105173	+	(TGC)n	Simple_repeat	1	24	0	1585
14	24.8	1.4	6.1	DR_scaffold_0004	734021	734060	-105133	+	(CTGGCTG)n	Simple_repeat	3	66	0	1586
22	0	0	0	DR_scaffold_0004	734088	734111	-105082	+	(TC)n	Simple_repeat	1	24	0	1587
14	21	0	2.5	DR_scaffold_0004	736948	736988	-102205	+	(CTCCCGC)n	Simple_repeat	1	40	0	1588
35	2.8	0	0	DR_scaffold_0004	737773	737809	-101384	+	(TGGCGTA)n	Simple_repeat	1	37	0	1589
25	17.2	3.9	3.9	DR_scaffold_0004	737847	737923	-101270	+	(TGTGC)n	Simple_repeat	1	77	0	1590
11	30.9	0	3.7	DR_scaffold_0004	738245	738300	-100893	+	G-rich	Low_complexity	1	54	0	1591	*
14	15.9	7.1	0	DR_scaffold_0004	738289	738330	-100863	+	(TGAAG)n	Simple_repeat	1	45	0	1592
24	21.4	0	0	DR_scaffold_0004	738475	738520	-100673	+	(AT)n	Simple_repeat	1	46	0	1593
18	0	0	0	DR_scaffold_0004	740248	740267	-98926	+	(TA)n	Simple_repeat	1	20	0	1594
19	17.9	0	0	DR_scaffold_0004	740712	740750	-98443	+	(GTC)n	Simple_repeat	1	39	0	1595
18	23.1	4.3	2.8	DR_scaffold_0004	741892	741961	-97232	+	(GCTCT)n	Simple_repeat	1	71	0	1596
1229	33.1	6	4.9	DR_scaffold_0004	742813	743466	-95727	+	rnd-4_family-126	Unknown	9	670	-54	1597
24	8.8	0	0	DR_scaffold_0004	746504	746540	-92653	+	(TCTTT)n	Simple_repeat	1	37	0	1598
12	16.8	7.5	0	DR_scaffold_0004	746607	746646	-92547	+	(TTTTATA)n	Simple_repeat	1	43	0	1599
47	8.3	0	0	DR_scaffold_0004	746775	746839	-92354	+	(CAATAT)n	Simple_repeat	1	65	0	1600
15	29	0	0	DR_scaffold_0004	746857	746906	-92287	+	(AACACA)n	Simple_repeat	1	50	0	1601
15	19.2	0	6.8	DR_scaffold_0004	754238	754284	-84909	+	GA-rich	Low_complexity	1	44	0	1602
14	16	2.7	2.7	DR_scaffold_0004	758798	758844	-80349	+	G-rich	Low_complexity	1	47	0	1603
354	31.4	1.9	0.9	DR_scaffold_0004	759186	759291	-79902	C	rnd-3_family-95	Unknown	-1	107	1	1604
13	21.6	0	0	DR_scaffold_0004	761634	761665	-77528	+	(ATG)n	Simple_repeat	1	32	0	1605
19	10.4	0	0	DR_scaffold_0004	763044	763075	-76118	+	(CTCGTC)n	Simple_repeat	1	32	0	1606
17	10.4	3.1	0	DR_scaffold_0004	769113	769144	-70049	+	(AAGCAC)n	Simple_repeat	1	33	0	1607
19	9.2	2.9	0	DR_scaffold_0004	769158	769192	-70001	+	(GTTTGCC)n	Simple_repeat	1	36	0	1608
13	7.7	3.1	6.5	DR_scaffold_0004	769291	769322	-69871	+	G-rich	Low_complexity	1	31	0	1609
18	11.7	0	0	DR_scaffold_0004	769401	769428	-69765	+	(TA)n	Simple_repeat	1	28	0	1610
12	24.5	3.2	4.8	DR_scaffold_0004	770479	770541	-68652	+	(TCCGCC)n	Simple_repeat	1	62	0	1611
15	16.4	4.9	0	DR_scaffold_0004	771783	771823	-67370	+	(GGCAACT)n	Simple_repeat	1	43	0	1612
36	24	0	4.1	DR_scaffold_0004	772243	772343	-66850	+	(TC)n	Simple_repeat	1	97	0	1613
13	11.2	0	6.5	DR_scaffold_0004	772357	772389	-66804	+	(TTCGC)n	Simple_repeat	1	31	0	1614
55	7.1	0	0	DR_scaffold_0004	772598	772672	-66521	+	(GAG)n	Simple_repeat	1	75	0	1615
15	15.7	0	5.3	DR_scaffold_0004	774397	774436	-64757	+	G-rich	Low_complexity	1	38	0	1616
1057	15.5	1.1	1.6	DR_scaffold_0004	774599	774782	-64411	+	rnd-4_family-1499	Unknown	1	183	0	1617
24	21.5	1.5	1.5	DR_scaffold_0004	774826	774891	-64302	+	(TCCACC)n	Simple_repeat	1	66	0	1618
13	20.3	2.8	0	DR_scaffold_0004	774995	775030	-64163	+	(CGTGGT)n	Simple_repeat	1	37	0	1619
27	0	0	0	DR_scaffold_0004	775664	775689	-63504	+	(TCTCC)n	Simple_repeat	1	26	0	1620
16	7.7	0	3.5	DR_scaffold_0004	775804	775833	-63360	+	(AAGAA)n	Simple_repeat	1	29	0	1621
13	12.1	8.3	0	DR_scaffold_0004	775841	775876	-63317	+	(CAGAT)n	Simple_repeat	1	39	0	1622
16	14.4	7.3	2.3	DR_scaffold_0004	776143	776183	-63010	+	(TC)n	Simple_repeat	1	43	0	1623
13	20.8	6	4.4	DR_scaffold_0004	776227	776293	-62900	+	(CCTCCAG)n	Simple_repeat	1	68	0	1624
22	13.4	0	0	DR_scaffold_0004	777259	777292	-61901	+	(T)n	Simple_repeat	1	34	0	1625
19	9.8	9.1	0	DR_scaffold_0004	777402	777445	-61748	+	G-rich	Low_complexity	1	48	0	1626
487	5	0	0	DR_scaffold_0004	778445	778504	-60689	C	rnd-3_family-976	Unknown	-40	60	1	1627
24	6	0	0	DR_scaffold_0004	778646	778680	-60513	+	(GGAGA)n	Simple_repeat	1	35	0	1628
21	29	0	1.6	DR_scaffold_0004	782700	782761	-56432	+	(TA)n	Simple_repeat	1	61	0	1629
19	25.8	1.4	2.9	DR_scaffold_0004	782762	782768	-56425	+	(TACA)n	Simple_repeat	1	68	0	1630
23	15.6	0	0	DR_scaffold_0004	782788	782831	-56362	+	(TCTTCCC)n	Simple_repeat	1	44	0	1631
36	0	0	0	DR_scaffold_0004	782841	782874	-56319	+	(TCCCA)n	Simple_repeat	1	34	0	1632
20	3.7	0	0	DR_scaffold_0004	790922	790949	-48244	+	(CTCGT)n	Simple_repeat	1	28	0	1633
17	20.5	0	0	DR_scaffold_0004	791047	791086	-48107	+	(CCAATT)n	Simple_repeat	1	40	0	1634
17	17.2	0	2.9	DR_scaffold_0004	791249	791283	-47910	+	(TC)n	Simple_repeat	1	34	0	1635
30	23.7	0	0	DR_scaffold_0004	791465	791538	-47655	+	(TGTAGA)n	Simple_repeat	1	74	0	1636
16	11.6	0	0	DR_scaffold_0004	791681	791708	-47485	+	(TCTA)n	Simple_repeat	1	28	0	1637
18	27.5	0	4.4	DR_scaffold_0004	791808	791878	-47315	+	(ACCT)n	Simple_repeat	1	68	0	1638
13	15.6	5.6	0	DR_scaffold_0004	792163	792198	-46995	+	(CACGCA)n	Simple_repeat	1	38	0	1639
14	24.4	0	0	DR_scaffold_0004	792477	792515	-46678	+	(TATATC)n	Simple_repeat	1	39	0	1640
12	13.7	0	0	DR_scaffold_0004	793893	793916	-45277	+	(CCT)n	Simple_repeat	1	24	0	1641
21	12.1	2.8	0	DR_scaffold_0004	794965	795000	-44193	+	(GT)n	Simple_repeat	1	37	0	1642
29	23.8	0	1.4	DR_scaffold_0004	795363	795436	-43757	+	G-rich	Low_complexity	1	73	0	1643
761	6.1	0	0	DR_scaffold_0004	795506	795603	-43590	C	rnd-3_family-976	Unknown	-2	98	1	1644
19	14.3	4.2	2	DR_scaffold_0004	796425	796472	-42721	+	A-rich	Low_complexity	1	49	0	1645
12	8.1	3.6	3.6	DR_scaffold_0004	797594	797621	-41572	+	(GACTC)n	Simple_repeat	1	28	0	1646
30	5.9	3.5	3.5	DR_scaffold_0004	798044	798101	-41092	+	(GTATAT)n	Simple_repeat	1	58	0	1647
28	7.9	0	0	DR_scaffold_0004	798286	798326	-40867	+	(ACCATATCAT)n	Simple_repeat	1	41	0	1648
39	0	0	0	DR_scaffold_0004	798577	798612	-40581	+	(TAGAGATC)n	Simple_repeat	1	36	0	1649
12	23.3	0	0	DR_scaffold_0004	804711	804745	-34448	+	(TCGTCA)n	Simple_repeat	1	35	0	1650
34	0	0	0	DR_scaffold_0004	807616	807644	-31549	+	(AT)n	Simple_repeat	1	29	0	1651
13	22.7	0	2.7	DR_scaffold_0004	813554	813591	-25602	+	(CTC)n	Simple_repeat	1	37	0	1652
15	18.6	0	2.6	DR_scaffold_0004	814408	814446	-24747	+	(TCTTCG)n	Simple_repeat	1	38	0	1653
674	18.4	11.3	1.4	DR_scaffold_0004	818744	818886	-20307	+	rnd-4_family-470	Unknown	4	162	-3	1654
16	18.9	0	0	DR_scaffold_0004	822024	822059	-17134	+	(CTCAA)n	Simple_repeat	1	36	0	1655
340	28.3	1.1	0	DR_scaffold_0004	823058	823149	-16044	C	rnd-3_family-325	Unknown	-165	111	19	1656
34	0	0	0	DR_scaffold_0004	824020	824048	-15145	+	(TC)n	Simple_repeat	1	29	0	1657
12	8.2	3.6	3.6	DR_scaffold_0004	824052	824079	-15114	+	(ATTT)n	Simple_repeat	1	28	0	1658
17	23.5	1.4	5.8	DR_scaffold_0004	826051	826122	-13071	+	GA-rich	Low_complexity	1	69	0	1659
30	5.7	0	0	DR_scaffold_0004	826356	826392	-12801	+	(AAC)n	Simple_repeat	1	37	0	1660
18	17.7	5.9	0	DR_scaffold_0004	826393	826443	-12750	+	(CCCCCA)n	Simple_repeat	1	54	0	1661
32	26.3	1.1	1.1	DR_scaffold_0004	826678	826769	-12424	+	(GCGAAT)n	Simple_repeat	1	92	0	1662
21	20.3	5.7	1.4	DR_scaffold_0004	827484	827489	-11704	+	(CCACAG)n	Simple_repeat	1	25	-48	1663
23	23	0	0	DR_scaffold_0004	827490	827545	-11648	+	(CAACCA)n	Simple_repeat	1	56	0	1664
21	20.3	5.7	1.4	DR_scaffold_0004	827546	827553	-11640	+	(CCACAG)n	Simple_repeat	26	73	0	1663
18	12	0	0	DR_scaffold_0004	829940	829971	-9222	+	(T)n	Simple_repeat	1	32	0	1665
5208	14.9	0.2	1.2	DR_scaffold_0004	830748	831666	-7527	+	rnd-3_family-112	Unknown	1	910	-814	1666
380	17.1	2.2	0.5	DR_scaffold_0004	832036	832161	-7032	C	rnd-5_family-939	Unknown	-12	768	684	1667
24675	12.7	8.2	6.8	DR_scaffold_0004	833062	838154	-1039	+	rnd-3_family-40	Unknown	102	5269	-8849	1668
461	12.3	0	0	DR_scaffold_0004	838641	838721	-472	+	rnd-3_family-40	Unknown	5245	5325	-8793	1668	*
1198	35.8	4.6	0.5	DR_scaffold_0004	838687	839193	0	C	rnd-3_family-202	Unknown	-7	867	297	1669
2866	33.7	8.4	4.8	DR_scaffold_0005	1	1711	-799734	+	rnd-3_family-48	Unknown	1	1589	0	1670
622	20.3	0.7	0	DR_scaffold_0005	1846	1988	-799457	+	rnd-3_family-252	Unknown	952	1095	-48	1671
5930	12.5	2.1	0	DR_scaffold_0005	4459	5395	-796050	+	rnd-2_family-33	LTR/Gypsy	4170	5126	-570	1672
5766	16.3	3.6	0.3	DR_scaffold_0005	5396	5533	-795912	C	rnd-5_family-10	Unknown	-928	1289	178	1673
4088	16.5	5	5.1	DR_scaffold_0005	6120	7305	-794140	+	rnd-4_family-446	Unknown	206	1119	0	1674
713	29.9	5.6	6.1	DR_scaffold_0005	7458	7799	-793646	+	rnd-4_family-757	Unknown	194	533	0	1675
410	11.6	1.4	2.8	DR_scaffold_0005	7750	7820	-793625	C	rnd-4_family-757	Unknown	-433	100	31	1676	*
536	23.4	31.9	10.5	DR_scaffold_0005	7943	8165	-793280	+	rnd-3_family-181	Unknown	78	350	-53	1677
60	1.6	0	3.1	DR_scaffold_0005	8166	8232	-793213	+	(AGT)n	Simple_repeat	1	65	0	1678
314	10.6	4.3	8.3	DR_scaffold_0005	8233	8284	-793161	+	rnd-3_family-181	Unknown	351	398	-5	1677
18	14.8	9.3	1.7	DR_scaffold_0005	22871	22924	-778521	+	(CT)n	Simple_repeat	1	58	0	1679
13	16.3	2.8	2.8	DR_scaffold_0005	30774	30809	-770636	+	(CTT)n	Simple_repeat	1	36	0	1680
34	11.8	0	0	DR_scaffold_0005	31993	32048	-769397	+	(CAACAC)n	Simple_repeat	1	56	0	1681
16	10.7	0	3.2	DR_scaffold_0005	32190	32221	-769224	+	(TGACT)n	Simple_repeat	1	31	0	1682
11	24.6	0	2.6	DR_scaffold_0005	51436	51475	-749970	+	(GAGGAC)n	Simple_repeat	1	39	0	1683
14	22.1	0	0	DR_scaffold_0005	52815	52851	-748594	+	(CCAAGG)n	Simple_repeat	1	37	0	1684
17	13.9	0	0	DR_scaffold_0005	54756	54788	-746657	+	(TTCAAC)n	Simple_repeat	1	33	0	1685
20	26.4	2.5	2.5	DR_scaffold_0005	55147	55226	-746219	+	(TCATCT)n	Simple_repeat	1	80	0	1686
18	8.7	0	0	DR_scaffold_0005	58160	58184	-743261	+	(T)n	Simple_repeat	1	25	0	1687
12	17.1	2.2	7	DR_scaffold_0005	60134	60178	-741267	+	(GGCGAG)n	Simple_repeat	1	43	0	1688
14	20.2	0	0	DR_scaffold_0005	60385	60418	-741027	+	GA-rich	Low_complexity	1	34	0	1689
35	4.6	2.2	0	DR_scaffold_0005	60874	60918	-740527	+	(GGATGG)n	Simple_repeat	1	46	0	1690
13	15.9	0	0	DR_scaffold_0005	61505	61532	-739913	+	(TACTG)n	Simple_repeat	1	28	0	1691
19	13.4	0	0	DR_scaffold_0005	61743	61776	-739669	+	(CGAAT)n	Simple_repeat	1	34	0	1692
14	17.5	0	0	DR_scaffold_0005	61895	61926	-739519	+	(CGTGT)n	Simple_repeat	1	32	0	1693
17	15	2.7	0	DR_scaffold_0005	62038	62074	-739371	+	(ATCTCC)n	Simple_repeat	1	38	0	1694
13	23.2	2.1	2.1	DR_scaffold_0005	62210	62216	-739229	+	(TCCAA)n	Simple_repeat	1	44	0	1695
21	11.9	0	0	DR_scaffold_0005	62217	62253	-739192	+	(CATCC)n	Simple_repeat	1	37	0	1696
11	27.6	0	0	DR_scaffold_0005	62657	62695	-738750	+	(AACCAG)n	Simple_repeat	1	39	0	1697
11	17	5.8	5.8	DR_scaffold_0005	63017	63025	-738420	+	(CTCTTTG)n	Simple_repeat	1	51	0	1698
12	9.9	0	13.5	DR_scaffold_0005	63026	63067	-738378	+	(CTTTG)n	Simple_repeat	1	37	0	1699
18	9.7	0	5.6	DR_scaffold_0005	66263	66300	-735145	+	A-rich	Low_complexity	1	36	0	1700
665	20.7	1.3	3.2	DR_scaffold_0005	68215	68369	-733076	+	rnd-3_family-109	Unknown	1336	1487	-202	1701
250	15.9	10.7	7.8	DR_scaffold_0005	79984	80079	-721366	C	rnd-4_family-66	Unknown	-1	105	13	1702
14	15.3	0	0	DR_scaffold_0005	81062	81090	-720355	+	(GTTTG)n	Simple_repeat	1	29	0	1703
1433	27.5	4.2	2.6	DR_scaffold_0005	81240	81665	-719780	C	rnd-4_family-280	Unknown	-403	433	1	1704
20	8.6	2.6	2.6	DR_scaffold_0005	83244	83282	-718163	+	(ACATTG)n	Simple_repeat	1	39	0	1705
18	28.1	1.6	0	DR_scaffold_0005	83283	83346	-718099	+	(ATCCCC)n	Simple_repeat	1	65	0	1706
13	13.2	0	0	DR_scaffold_0005	87973	87997	-713448	+	(GTT)n	Simple_repeat	1	25	0	1707
877	16.3	1.2	1.2	DR_scaffold_0005	96697	96864	-704581	+	rnd-3_family-112	Unknown	1	168	-1556	1708
308	26.4	0	4.4	DR_scaffold_0005	96903	96993	-704452	+	rnd-4_family-986	Unknown	1	87	-11	1709
14	16.4	2.9	0	DR_scaffold_0005	99167	99200	-702245	+	(AGATC)n	Simple_repeat	1	35	0	1710
25	20.7	0	0	DR_scaffold_0005	105101	105156	-696289	+	(GAGGCTT)n	Simple_repeat	1	56	0	1711
21	10.8	0	0	DR_scaffold_0005	105364	105394	-696051	+	(AT)n	Simple_repeat	1	31	0	1712
289	26.4	0	2.7	DR_scaffold_0005	116234	116307	-685138	+	rnd-3_family-130	LTR/Gypsy	1694	1765	-1	1713
300	21.6	10.2	1.1	DR_scaffold_0005	116316	116404	-685041	+	rnd-3_family-205	Unknown	1	98	-2110	1714
1415	21.3	6.2	4.2	DR_scaffold_0005	116640	117016	-684429	C	rnd-3_family-181	Unknown	-2	401	17	1715
337	22.4	0	6.2	DR_scaffold_0005	117253	117333	-684112	+	rnd-3_family-397	Unknown	293	368	-102	1716
714	20.1	2	0	DR_scaffold_0005	117335	117478	-683967	+	rnd-4_family-82	DNA/TcMar-Mariner	1	147	-885	1717
403	28.1	0.8	0.8	DR_scaffold_0005	117468	117589	-683856	C	rnd-3_family-397	Unknown	-311	159	38	1718	*
451	23.2	3.1	0	DR_scaffold_0005	117591	117685	-683760	+	rnd-3_family-397	Unknown	373	470	0	1716
28	3.3	0	0	DR_scaffold_0005	118803	118833	-682612	+	(AAT)n	Simple_repeat	1	31	0	1719
469	23.6	0.9	6	DR_scaffold_0005	129280	129396	-672049	C	rnd-4_family-75	Unknown	0	674	564	1720	*
673	33.1	3.7	6.7	DR_scaffold_0005	129382	129799	-671646	C	rnd-4_family-75	Unknown	-250	424	20	1720
14	29.4	0	0	DR_scaffold_0005	131163	131206	-670239	+	(TGTCG)n	Simple_repeat	1	44	0	1721
15	8.2	0	3.7	DR_scaffold_0005	131347	131374	-670071	+	(TTG)n	Simple_repeat	1	27	0	1722
34	5.3	0	0	DR_scaffold_0005	131375	131414	-670031	+	(TTC)n	Simple_repeat	1	40	0	1723
32	22.4	0	1.3	DR_scaffold_0005	131446	131525	-669920	+	(TTGCCC)n	Simple_repeat	1	79	0	1724
14	24.2	0	0	DR_scaffold_0005	133020	133058	-668387	+	(CGAAGA)n	Simple_repeat	1	39	0	1725
12	17.9	2.4	4.9	DR_scaffold_0005	135609	135650	-665795	+	(AAGATG)n	Simple_repeat	1	41	0	1726
27	3.3	0	0	DR_scaffold_0005	136347	136377	-665068	+	(CCCAT)n	Simple_repeat	1	31	0	1727
21	9.7	0	0	DR_scaffold_0005	144502	144535	-656910	+	(TACATG)n	Simple_repeat	1	34	0	1728
16	22.6	0	0	DR_scaffold_0005	145005	145037	-656408	+	A-rich	Low_complexity	1	33	0	1729
48	4.8	0	4.4	DR_scaffold_0005	145088	145158	-656287	+	(TGTACATAC)n	Simple_repeat	1	68	0	1730
22	13.4	0	0	DR_scaffold_0005	145271	145304	-656141	+	(A)n	Simple_repeat	1	34	0	1731
16	0	0	0	DR_scaffold_0005	145409	145425	-656020	+	(G)n	Simple_repeat	1	17	0	1732
17	14	5	0	DR_scaffold_0005	145447	145486	-655959	+	(TTCTT)n	Simple_repeat	1	42	0	1733
15	20.4	0	6.2	DR_scaffold_0005	145487	145495	-655950	+	(TCTTTTC)n	Simple_repeat	3	48	0	1734
19	22.1	0	0	DR_scaffold_0005	145652	145698	-655747	+	(ACTAT)n	Simple_repeat	1	47	0	1735
20	0	0	4	DR_scaffold_0005	145758	145783	-655662	+	(AC)n	Simple_repeat	1	25	0	1736
15	10.8	3.3	0	DR_scaffold_0005	145818	145847	-655598	+	(ATGTAC)n	Simple_repeat	1	31	0	1737
26	7.5	0	4.4	DR_scaffold_0005	145929	145975	-655470	+	(AGAGGG)n	Simple_repeat	1	45	0	1738
18	15.4	0	0	DR_scaffold_0005	146233	146268	-655177	+	(AGTACA)n	Simple_repeat	1	36	0	1739
20	11.9	3.9	3.9	DR_scaffold_0005	146591	146641	-654804	+	(TTCTCCT)n	Simple_repeat	1	51	0	1740
27	11.2	2.1	0	DR_scaffold_0005	146906	146953	-654492	+	(AGAG)n	Simple_repeat	1	49	0	1741
17	0	0	0	DR_scaffold_0005	147588	147606	-653839	+	(TC)n	Simple_repeat	1	19	0	1742
30	2.8	2.8	0	DR_scaffold_0005	148328	148363	-653082	+	(CAGCTC)n	Simple_repeat	1	37	0	1743
20	10.8	0	7	DR_scaffold_0005	149781	149826	-651619	+	GA-rich	Low_complexity	1	43	0	1744
14	10.5	6.5	0	DR_scaffold_0005	149914	149944	-651501	+	(TTC)n	Simple_repeat	1	33	0	1745
20	17.1	0	4.2	DR_scaffold_0005	149949	149998	-651447	+	(TTCA)n	Simple_repeat	1	48	0	1746
38	2.8	0	0	DR_scaffold_0005	150427	150463	-650982	+	(GA)n	Simple_repeat	1	37	0	1747
31	27.5	0	1.1	DR_scaffold_0005	150885	150977	-650468	+	(GCA)n	Simple_repeat	1	92	0	1748
31	0	0	0	DR_scaffold_0005	151013	151041	-650404	+	(CCA)n	Simple_repeat	1	29	0	1749
15	31.9	1.4	1.4	DR_scaffold_0005	151223	151291	-650154	+	(CGACCT)n	Simple_repeat	1	69	0	1750
20	8.9	2.8	0	DR_scaffold_0005	151493	151528	-649917	+	(CTGTCT)n	Simple_repeat	1	37	0	1751
22	3.6	0	0	DR_scaffold_0005	154313	154341	-647104	+	(TCC)n	Simple_repeat	1	29	0	1752
29	0	0	0	DR_scaffold_0005	154343	154369	-647076	+	(TCA)n	Simple_repeat	1	27	0	1753
1624	29.6	0.5	3.1	DR_scaffold_0005	159997	160614	-640831	+	rnd-3_family-542	DNA/TcMar-Tc1	1	602	0	1754
34	0	0	0	DR_scaffold_0005	160775	160806	-640639	+	(TGTTT)n	Simple_repeat	1	32	0	1755
12	13.2	5.7	2.8	DR_scaffold_0005	160884	160918	-640527	+	(ACCCC)n	Simple_repeat	1	36	0	1756
12	25.3	3.8	1.9	DR_scaffold_0005	160919	160935	-640510	+	(AACCCC)n	Simple_repeat	2	54	0	1757
34	2.8	0	0	DR_scaffold_0005	162426	162461	-638984	+	(AAAT)n	Simple_repeat	1	36	0	1758
19	3.9	0	0	DR_scaffold_0005	162593	162619	-638826	+	(ACAT)n	Simple_repeat	1	27	0	1759
26	11.3	3.2	4.8	DR_scaffold_0005	162770	162832	-638613	+	(TTCTC)n	Simple_repeat	1	62	0	1760
32	2.9	0	0	DR_scaffold_0005	163243	163277	-638168	+	(ATATATAC)n	Simple_repeat	1	35	0	1761
766	16.7	10.5	2.4	DR_scaffold_0005	166517	166682	-634763	+	rnd-4_family-446	Unknown	1	181	-938	1762
13	24.6	5.1	1.6	DR_scaffold_0005	166684	166742	-634703	+	(AGTATT)n	Simple_repeat	1	61	0	1763
389	25.3	1.9	4.8	DR_scaffold_0005	167011	167176	-634269	+	rnd-3_family-317	LTR/Gypsy	3	163	-3641	1764
421	15	4.8	3.9	DR_scaffold_0005	167346	167449	-633996	C	rnd-3_family-109	Unknown	-249	1440	1336	1765
1469	24.4	2.5	4.5	DR_scaffold_0005	167794	168197	-633248	C	rnd-3_family-181	Unknown	0	403	8	1766
246	14	0	8.5	DR_scaffold_0005	168319	168365	-633080	C	rnd-3_family-181	Unknown	-332	71	29	1767
269	23.4	0	5.9	DR_scaffold_0005	169213	169280	-632165	+	rnd-3_family-127	Unknown	3	66	-839	1768
22	8	11.3	0	DR_scaffold_0005	170775	170843	-630602	+	(CTGTAT)n	Simple_repeat	1	76	0	1769
31	3	0	0	DR_scaffold_0005	170932	170965	-630480	+	(AATGCAA)n	Simple_repeat	1	34	0	1770
15	18.5	0	2.6	DR_scaffold_0005	171052	171090	-630355	+	G-rich	Low_complexity	1	38	0	1771
12	5.5	0	0	DR_scaffold_0005	188300	188318	-613127	+	(TCC)n	Simple_repeat	1	19	0	1772
14	22	0	0	DR_scaffold_0005	200106	200142	-601303	+	(ACACGA)n	Simple_repeat	1	37	0	1773
23	5.8	0	2.7	DR_scaffold_0005	203843	203880	-597565	+	(TTGAATC)n	Simple_repeat	1	37	0	1774
16	13.7	0	0	DR_scaffold_0005	208079	208103	-593342	+	(A)n	Simple_repeat	1	25	0	1775
28	0	0	0	DR_scaffold_0005	208453	208479	-592966	+	(TGTAC)n	Simple_repeat	1	27	0	1776
251	23.1	3.7	3.7	DR_scaffold_0005	208587	208667	-592778	C	rnd-3_family-95	Unknown	-27	81	1	1777
22	0	0	0	DR_scaffold_0005	209353	209376	-592069	+	(GA)n	Simple_repeat	1	24	0	1778
13	26.8	0	0	DR_scaffold_0005	209578	209617	-591828	+	(TTC)n	Simple_repeat	1	40	0	1779
15	13	9.5	0	DR_scaffold_0005	210419	210460	-590985	+	(CCT)n	Simple_repeat	1	46	0	1780
15	14.9	3.2	10.2	DR_scaffold_0005	224850	224912	-576533	+	(CTCG)n	Simple_repeat	1	59	0	1781
50	0	3.9	0	DR_scaffold_0005	225181	225232	-576213	+	(GGAG)n	Simple_repeat	1	54	0	1782
30	0	0	0	DR_scaffold_0005	225341	225368	-576077	+	(GAG)n	Simple_repeat	1	28	0	1783
15	0	0	0	DR_scaffold_0005	226952	226968	-574477	+	(TA)n	Simple_repeat	1	17	0	1784
13	32.8	0	0	DR_scaffold_0005	229233	229282	-572163	+	(CACC)n	Simple_repeat	1	50	0	1785
26	0	0	0	DR_scaffold_0005	233232	233256	-568189	+	(GGGCT)n	Simple_repeat	1	25	0	1786
101	25.2	3.1	2.8	DR_scaffold_0005	233462	233816	-567629	+	(AGGT)n	Simple_repeat	1	356	0	1787
12	19.9	0	0	DR_scaffold_0005	233917	233945	-567500	+	(GCTGT)n	Simple_repeat	1	29	0	1788
22	21.4	0	0	DR_scaffold_0005	234422	234471	-566974	+	(AATAC)n	Simple_repeat	1	50	0	1789
15	12.3	5.1	5.1	DR_scaffold_0005	234642	234680	-566765	+	(CA)n	Simple_repeat	1	39	0	1790
15	0	5.3	0	DR_scaffold_0005	237247	237265	-564180	+	(GT)n	Simple_repeat	1	20	0	1791
54	0	0	0	DR_scaffold_0005	237273	237321	-564124	+	(TGTATGTC)n	Simple_repeat	1	49	0	1792
54	0	0	0	DR_scaffold_0005	237670	237718	-563727	+	(TATGTCTG)n	Simple_repeat	1	49	0	1793
29	7.8	0	0	DR_scaffold_0005	238157	238197	-563248	+	(CTT)n	Simple_repeat	1	41	0	1794
15	5.5	0	0	DR_scaffold_0005	238198	238216	-563229	+	(CT)n	Simple_repeat	1	19	0	1795
29	7.8	0	0	DR_scaffold_0005	238497	238537	-562908	+	(CTT)n	Simple_repeat	1	41	0	1796
15	5.5	0	0	DR_scaffold_0005	238538	238556	-562889	+	(CT)n	Simple_repeat	1	19	0	1797
37	0	0	0	DR_scaffold_0005	239320	239351	-562094	+	(TC)n	Simple_repeat	1	32	0	1798
15	9.2	0	4.2	DR_scaffold_0005	239356	239380	-562065	+	(AT)n	Simple_repeat	1	24	0	1799
11	15	4.9	4.9	DR_scaffold_0005	240533	240573	-560872	+	G-rich	Low_complexity	1	41	0	1800
30	11.9	0	0	DR_scaffold_0005	242237	242291	-559154	+	(TGGAGC)n	Simple_repeat	1	55	0	1801
31	5.9	0	0	DR_scaffold_0005	242464	242499	-558946	+	(CT)n	Simple_repeat	1	36	0	1802
40	5.5	1.7	1.7	DR_scaffold_0005	244136	244194	-557251	+	(CTAGTCAGGC)n	Simple_repeat	1	59	0	1803
17	11.8	5.4	0	DR_scaffold_0005	244358	244394	-557051	+	(ACAGT)n	Simple_repeat	1	39	0	1804
15	17.2	2.4	2.4	DR_scaffold_0005	244455	244495	-556950	+	(TACAG)n	Simple_repeat	1	41	0	1805
272	24.3	0	8.6	DR_scaffold_0005	244514	244594	-556851	C	rnd-3_family-127	Unknown	-74	831	758	1806
471	27.8	2.3	7.5	DR_scaffold_0005	244654	244840	-556605	C	rnd-3_family-127	Unknown	-160	745	569	1806
12	22.6	0	2.7	DR_scaffold_0005	245100	245137	-556308	+	(GTACCAA)n	Simple_repeat	1	37	0	1807
17	26.2	1.4	4.4	DR_scaffold_0005	245438	245507	-555938	+	(ATCAG)n	Simple_repeat	1	68	0	1808
48	0	0	0	DR_scaffold_0005	245711	245754	-555691	+	(CTCTCCCT)n	Simple_repeat	1	44	0	1809
17	17.7	2.5	2.5	DR_scaffold_0005	247157	247196	-554249	+	GA-rich	Low_complexity	1	40	0	1810
12	20.9	1.7	9.1	DR_scaffold_0005	253831	253889	-547556	+	GA-rich	Low_complexity	1	55	0	1811
23	3.7	0	0	DR_scaffold_0005	257585	257612	-543833	+	(AG)n	Simple_repeat	1	28	0	1812
12	12.2	3.7	0	DR_scaffold_0005	257870	257896	-543549	+	(CTGCC)n	Simple_repeat	1	28	0	1813
16	11.3	0	0	DR_scaffold_0005	258988	259016	-542429	+	(TACTG)n	Simple_repeat	1	29	0	1814
31	10.6	0	0	DR_scaffold_0005	260377	260427	-541018	+	(GTA)n	Simple_repeat	1	51	0	1815
16	9.8	0	0	DR_scaffold_0005	287036	287057	-514388	+	(A)n	Simple_repeat	1	22	0	1816
29	0	0	0	DR_scaffold_0005	288267	288291	-513154	+	(AT)n	Simple_repeat	1	25	0	1817
15	0	0	0	DR_scaffold_0005	288494	288510	-512935	+	(TA)n	Simple_repeat	1	17	0	1818
13	16.9	3	0	DR_scaffold_0005	288511	288526	-512919	+	(TATATT)n	Simple_repeat	1	34	0	1819
397	24	0.8	10.4	DR_scaffold_0005	288930	289064	-512381	+	rnd-3_family-397	Unknown	40	161	-309	1820
530	21.1	1.9	7.3	DR_scaffold_0005	289222	289385	-512060	C	rnd-5_family-266	Unknown	-147	371	217	1821
24	12.1	0	4.3	DR_scaffold_0005	290987	291035	-510410	+	(CATCC)n	Simple_repeat	1	47	0	1822
13	14.1	7.8	3.8	DR_scaffold_0005	292487	292537	-508908	+	(GAGTCCC)n	Simple_repeat	1	53	0	1823
33	9.6	0	0	DR_scaffold_0005	294851	294896	-506549	+	(AG)n	Simple_repeat	1	46	0	1824
15	13.7	0	0	DR_scaffold_0005	294898	294921	-506524	+	(TG)n	Simple_repeat	1	24	0	1825
26	0	0	0	DR_scaffold_0005	295092	295116	-506329	+	(TTGTGT)n	Simple_repeat	1	25	0	1826
21	9.9	2	6.2	DR_scaffold_0005	295293	295343	-506102	+	(TTTTTC)n	Simple_repeat	1	48	0	1827
34	0	0	0	DR_scaffold_0005	295639	295667	-505778	+	(AG)n	Simple_repeat	1	29	0	1828
370	26.2	0.9	9.3	DR_scaffold_0005	342703	342820	-458625	+	rnd-3_family-95	Unknown	1	108	0	1829
15	16.1	0	0	DR_scaffold_0005	367003	367031	-434414	+	(CAA)n	Simple_repeat	1	29	0	1830
17	13.3	0	0	DR_scaffold_0005	379648	379680	-421765	+	(GCAGAT)n	Simple_repeat	1	33	0	1831
473	25.6	7.9	1.3	DR_scaffold_0005	395569	395722	-405723	C	rnd-4_family-2256	Unknown	0	181	17	1832
36	2.9	0	0	DR_scaffold_0005	410019	410053	-391392	+	(AG)n	Simple_repeat	1	35	0	1833
741	19.6	1.7	3.9	DR_scaffold_0005	418529	418708	-382737	C	rnd-3_family-112	Unknown	-1547	177	2	1834
236	17	0	5.4	DR_scaffold_0005	418854	418909	-382536	+	rnd-3_family-148	Unknown	64	116	0	1835
19	16.3	0	2.3	DR_scaffold_0005	420531	420574	-380871	+	G-rich	Low_complexity	1	43	0	1836
21	9.7	0	0	DR_scaffold_0005	420865	420898	-380547	+	(GGAGGT)n	Simple_repeat	1	34	0	1837
13	22.6	0	0	DR_scaffold_0005	420975	421010	-380435	+	(TGGTGT)n	Simple_repeat	1	36	0	1838
53	0	0	0	DR_scaffold_0005	422791	422838	-378607	+	(ATAACAACC)n	Simple_repeat	1	48	0	1839
35	0	0	0	DR_scaffold_0005	422897	422928	-378517	+	(TGGTAA)n	Simple_repeat	1	32	0	1840
17	4.3	0	0	DR_scaffold_0005	422995	423018	-378427	+	(CCAA)n	Simple_repeat	1	24	0	1841
14	9.7	5.7	2.8	DR_scaffold_0005	423170	423204	-378241	+	G-rich	Low_complexity	1	36	0	1842
18	12	0	0	DR_scaffold_0005	425358	425384	-376061	+	(A)n	Simple_repeat	1	27	0	1843
32	0	0	0	DR_scaffold_0005	426052	426081	-375364	+	(AGAA)n	Simple_repeat	1	30	0	1844
16	10.1	0	5.9	DR_scaffold_0005	426596	426631	-374814	+	(GATGG)n	Simple_repeat	1	34	0	1845
12	7.9	7.4	0	DR_scaffold_0005	427959	427985	-373460	+	(CATCA)n	Simple_repeat	1	29	0	1846
35	0	0	0	DR_scaffold_0005	428325	428354	-373091	+	(CT)n	Simple_repeat	1	30	0	1847
30	3.1	0	0	DR_scaffold_0005	429680	429712	-371733	+	(TACTG)n	Simple_repeat	1	33	0	1848
443	26.2	0	1.9	DR_scaffold_0005	432335	432439	-369006	C	rnd-3_family-95	Unknown	-3	105	3	1849
13	20.9	0	0	DR_scaffold_0005	443635	443667	-357778	+	(AGGCAA)n	Simple_repeat	1	33	0	1850
462	22.3	4.3	6	DR_scaffold_0005	446797	446963	-354482	C	rnd-4_family-2397	Unknown	-12	164	1	1851
30	7	2.2	0	DR_scaffold_0005	447491	447536	-353909	+	(GAGA)n	Simple_repeat	1	47	0	1852
16	13.7	0	0	DR_scaffold_0005	448044	448068	-353377	+	(G)n	Simple_repeat	1	25	0	1853
35	0	0	0	DR_scaffold_0005	448153	448182	-353263	+	(AG)n	Simple_repeat	1	30	0	1854
18	10.5	0	0	DR_scaffold_0005	449937	449967	-351478	+	(AGATCC)n	Simple_repeat	1	31	0	1855
15	15.3	0	0	DR_scaffold_0005	449998	450026	-351419	+	(TCA)n	Simple_repeat	1	29	0	1856
13	18.8	4.5	2.2	DR_scaffold_0005	457717	457760	-343685	+	(CACACTG)n	Simple_repeat	1	45	0	1857
15	11.1	5.2	8.9	DR_scaffold_0005	458139	458196	-343249	+	(TGGTGA)n	Simple_repeat	1	56	0	1858
27	0	0	0	DR_scaffold_0005	458504	458529	-342916	+	(CCGTGA)n	Simple_repeat	1	26	0	1859
26	24.2	5	5	DR_scaffold_0005	459218	459356	-342089	+	(ACAT)n	Simple_repeat	1	139	0	1860
15	20.4	0	2.5	DR_scaffold_0005	459963	460003	-341442	+	(TCTTT)n	Simple_repeat	1	40	0	1861
12	12	3.7	0	DR_scaffold_0005	460257	460283	-341162	+	(CTCTC)n	Simple_repeat	1	28	0	1862
19	3.8	0	0	DR_scaffold_0005	460980	461006	-340439	+	(TACTG)n	Simple_repeat	1	27	0	1863
12	26.2	0	2.4	DR_scaffold_0005	466116	466158	-335287	+	(AGAGGCG)n	Simple_repeat	1	42	0	1864
17	9.7	3	0	DR_scaffold_0005	469474	469506	-331939	+	(GGGGAG)n	Simple_repeat	1	34	0	1865
15	4.8	0	0	DR_scaffold_0005	469738	469759	-331686	+	(TAGG)n	Simple_repeat	1	22	0	1866
15	15	0	0	DR_scaffold_0005	469923	469952	-331493	+	(TCGAG)n	Simple_repeat	1	30	0	1867
13	27.7	2.1	0	DR_scaffold_0005	475593	475640	-325805	+	G-rich	Low_complexity	1	49	0	1868
27	8.3	0	0	DR_scaffold_0005	476271	476309	-325136	+	(TCT)n	Simple_repeat	1	39	0	1869
14	4.3	4.2	0	DR_scaffold_0005	476683	476706	-324739	+	(GGAG)n	Simple_repeat	1	25	0	1870
20	0	0	0	DR_scaffold_0005	478179	478200	-323245	+	(TA)n	Simple_repeat	1	22	0	1871
21	6.7	0	0	DR_scaffold_0005	478523	478554	-322891	+	(TTTGA)n	Simple_repeat	1	32	0	1872
22	18.7	0	0	DR_scaffold_0005	479911	479954	-321491	+	(CCT)n	Simple_repeat	1	44	0	1873
19	13.4	2.9	0	DR_scaffold_0005	485939	485972	-315473	+	(CT)n	Simple_repeat	1	35	0	1874
30	0	0	0	DR_scaffold_0005	489050	489077	-312368	+	(GTTGAT)n	Simple_repeat	1	28	0	1875
20	22.1	6.3	0	DR_scaffold_0005	489177	489268	-312177	+	GA-rich	Low_complexity	1	97	0	1876
17	10	3.1	0	DR_scaffold_0005	489579	489610	-311835	+	(CTGTA)n	Simple_repeat	1	33	0	1877
257	12.5	2	4	DR_scaffold_0005	492635	492684	-308761	+	rnd-5_family-669	Unknown	57	105	-1	1878
17	16.9	0	0	DR_scaffold_0005	535568	535601	-265844	+	GA-rich	Low_complexity	1	34	0	1879
27	7.7	0	0	DR_scaffold_0005	536206	536246	-265199	+	(GGAAGG)n	Simple_repeat	1	41	0	1880
16	10	0	5.9	DR_scaffold_0005	536414	536449	-264996	+	G-rich	Low_complexity	1	34	0	1881
16	3.3	9.7	0	DR_scaffold_0005	539739	539769	-261676	+	(AAAGGC)n	Simple_repeat	1	34	0	1882
269	36.5	5.8	4.1	DR_scaffold_0005	540141	540411	-261034	+	rnd-3_family-252	Unknown	583	858	-285	1883
453	32.3	8.4	4.6	DR_scaffold_0005	540508	540747	-260698	C	rnd-4_family-126	Unknown	-3	721	472	1884
21	0	0	0	DR_scaffold_0005	541610	541632	-259813	+	(AG)n	Simple_repeat	1	23	0	1885
494	18.4	0	4.2	DR_scaffold_0005	550706	550824	-250621	C	rnd-3_family-325	Unknown	-152	124	11	1886
93	1.2	0	0	DR_scaffold_0005	555723	555808	-245637	+	(TACATA)n	Simple_repeat	1	86	0	1887
12	14.9	4.9	4.9	DR_scaffold_0005	555941	555981	-245464	+	(GGACT)n	Simple_repeat	1	41	0	1888
13	21.7	0	2.6	DR_scaffold_0005	557276	557314	-244131	+	(TTGGATC)n	Simple_repeat	1	38	0	1889
42	0	3.9	3.9	DR_scaffold_0005	557962	558013	-243432	+	(AT)n	Simple_repeat	1	52	0	1890
24	19.5	3	1.5	DR_scaffold_0005	566967	567032	-234413	+	(GTGGAG)n	Simple_repeat	1	67	0	1891
11	20.6	5.1	0	DR_scaffold_0005	567488	567526	-233919	+	(GCATGA)n	Simple_repeat	1	41	0	1892
14	14.4	0	3.1	DR_scaffold_0005	567948	567980	-233465	+	(GCAAG)n	Simple_repeat	1	32	0	1893
12	11.5	3.3	3.3	DR_scaffold_0005	568259	568288	-233157	+	(TTCCA)n	Simple_repeat	1	30	0	1894
14	15.5	0	0	DR_scaffold_0005	569731	569759	-231686	+	(AGTAC)n	Simple_repeat	1	29	0	1895
16	18.9	4	2	DR_scaffold_0005	569993	570042	-231403	+	(GGAGAT)n	Simple_repeat	1	51	0	1896
42	5.3	3.4	0	DR_scaffold_0005	570043	570101	-231344	+	(GAT)n	Simple_repeat	1	61	0	1897
24	11.2	8.6	0	DR_scaffold_0005	570185	570242	-231203	+	(GGCTGGT)n	Simple_repeat	1	63	0	1898
243	12.5	0	2.4	DR_scaffold_0005	576051	576091	-225354	C	rnd-4_family-757	Unknown	-489	44	5	1899
313	23.7	9.3	1	DR_scaffold_0005	576266	576363	-225082	C	rnd-3_family-325	Unknown	-167	109	3	1900
26	0	0	0	DR_scaffold_0005	576370	576394	-225051	+	(AGAT)n	Simple_repeat	1	25	0	1901
35	2.8	0	0	DR_scaffold_0005	576718	576754	-224691	+	(TGTA)n	Simple_repeat	1	37	0	1902
55	0	0	0	DR_scaffold_0005	587659	587705	-213740	+	(CT)n	Simple_repeat	1	47	0	1903
24	18.3	0	0	DR_scaffold_0005	591743	591786	-209659	+	A-rich	Low_complexity	1	44	0	1904
15	8.2	0	3.7	DR_scaffold_0005	599307	599334	-202111	+	(ACA)n	Simple_repeat	1	27	0	1905
12	19.6	9.1	1.7	DR_scaffold_0005	602789	602843	-198602	+	(TTC)n	Simple_repeat	1	59	0	1906
19	20.2	0	2.2	DR_scaffold_0005	606468	606514	-194931	+	(ATC)n	Simple_repeat	1	46	0	1907
13	10	0	0	DR_scaffold_0005	607155	607176	-194269	+	(CAG)n	Simple_repeat	1	22	0	1908
16	8.1	0	0	DR_scaffold_0005	607811	607836	-193609	+	(GGTA)n	Simple_repeat	1	26	0	1909
12	24.8	0	7.7	DR_scaffold_0005	608967	609022	-192423	+	G-rich	Low_complexity	1	52	0	1910
19	4.9	8.7	4.2	DR_scaffold_0005	609435	609480	-191965	+	(GTACT)n	Simple_repeat	1	48	0	1911
17	20.7	3.4	3.4	DR_scaffold_0005	609515	609573	-191872	+	(TACAG)n	Simple_repeat	1	59	0	1912
18	10.5	0	0	DR_scaffold_0005	610305	610335	-191110	+	(AATTAT)n	Simple_repeat	1	31	0	1913
29	0	0	0	DR_scaffold_0005	610532	610558	-190887	+	(CATGCC)n	Simple_repeat	1	27	0	1914
745	26.8	5.5	11.3	DR_scaffold_0005	611217	611624	-189821	+	rnd-3_family-397	Unknown	41	423	-47	1915
12	24.9	7	0	DR_scaffold_0005	620247	620303	-181142	+	(CGATGA)n	Simple_repeat	1	61	0	1916
30	0	0	0	DR_scaffold_0005	626376	626401	-175044	+	(AT)n	Simple_repeat	1	26	0	1917
562	22.4	1.3	9.5	DR_scaffold_0005	626738	626905	-174540	C	rnd-3_family-397	Unknown	-2	468	315	1918
259	31	3.4	2.6	DR_scaffold_0005	627201	627316	-174129	+	rnd-5_family-711	Unknown	2	118	-751	1919
14	20.6	2.6	0	DR_scaffold_0005	627649	627687	-173758	+	(TACAG)n	Simple_repeat	1	40	0	1920
228	23.1	1.9	1.9	DR_scaffold_0005	627916	627968	-173477	C	rnd-4_family-108	Unknown	-322	481	429	1921
12	5.5	0	0	DR_scaffold_0005	628547	628565	-172880	+	(AGC)n	Simple_repeat	1	19	0	1922
[truncated: 43,498 more rows]

## Sheet: LC
SW	perc	perc	perc	query	position	in	query	matching	repeat	position	in	repeat
score	div.	del.	ins.	sequence	begin	end	(left)	repeat	class/family		begin	end	(left)	ID	length [bp]
13	16.2	4.4	4.4	DR_scaffold_0001	42353	42397	-932410	+	G-rich	Low_complexity	1	45	0	26	44
12	14.8	3	3	DR_scaffold_0001	42654	42686	-932121	+	GA-rich	Low_complexity	1	33	0	27	32
14	16.5	2.9	0	DR_scaffold_0001	64145	64178	-910629	+	GA-rich	Low_complexity	1	35	0	38	33
17	17.2	0	2.5	DR_scaffold_0001	72816	72856	-901951	+	G-rich	Low_complexity	1	40	0	47	40
13	19.1	0	0	DR_scaffold_0001	220977	221006	-753801	+	GA-rich	Low_complexity	1	30	0	91	29
18	14.5	3.9	6	DR_scaffold_0001	233501	233551	-741256	+	GA-rich	Low_complexity	1	50	0	96	50
12	19.9	0	0	DR_scaffold_0001	233563	233591	-741216	+	GA-rich	Low_complexity	1	29	0	96	28
11	11.2	6.9	0	DR_scaffold_0001	250546	250574	-724233	+	GA-rich	Low_complexity	1	31	0	108	28
14	19.9	2.4	2.4	DR_scaffold_0001	305480	305521	-669286	+	GA-rich	Low_complexity	1	42	0	114	41
12	18.9	2.6	2.6	DR_scaffold_0001	306024	306061	-668746	+	G-rich	Low_complexity	1	38	0	117	37
23	16.1	5.4	0	DR_scaffold_0001	313156	313211	-661596	+	G-rich	Low_complexity	1	59	0	129	55
28	15	1.6	1.6	DR_scaffold_0001	393628	393688	-581119	+	G-rich	Low_complexity	1	61	0	143	60
13	7.4	6.5	3.1	DR_scaffold_0001	437808	437838	-536969	+	GA-rich	Low_complexity	1	32	0	169	30
22	18.6	0	2	DR_scaffold_0001	445838	445888	-528919	+	G-rich	Low_complexity	1	50	0	173	50
25	15.4	3.3	1.6	DR_scaffold_0001	486717	486776	-488031	+	A-rich	Low_complexity	1	61	0	192	59
13	23.2	0	0	DR_scaffold_0001	507036	507071	-467736	+	A-rich	Low_complexity	1	36	0	201	35
22	18.9	0	0	DR_scaffold_0001	508025	508066	-466741	+	A-rich	Low_complexity	1	42	0	203	41
14	17.7	2.5	2.5	DR_scaffold_0001	509619	509658	-465149	+	A-rich	Low_complexity	1	40	0	211	39
18	18.1	8	0	DR_scaffold_0001	510256	510305	-464502	+	GA-rich	Low_complexity	1	54	0	213	49
17	15.6	0	2.7	DR_scaffold_0001	510311	510348	-464459	+	A-rich	Low_complexity	1	37	0	214	37
20	24.8	1.6	3.2	DR_scaffold_0001	512529	512592	-462215	+	GA-rich	Low_complexity	1	63	0	217	63
14	24.4	0	0	DR_scaffold_0001	512793	512831	-461976	+	GA-rich	Low_complexity	1	39	0	218	38
13	29.6	1.7	1.7	DR_scaffold_0001	559198	559256	-415551	+	G-rich	Low_complexity	1	59	0	244	58
11	17.3	7.7	0	DR_scaffold_0001	665691	665729	-309078	+	A-rich	Low_complexity	1	42	0	256	38
19	19.4	3.6	1.8	DR_scaffold_0001	691202	691256	-283551	+	GA-rich	Low_complexity	1	56	0	266	54
15	20.4	0	0	DR_scaffold_0001	712149	712177	-262630	+	A-rich	Low_complexity	1	29	0	269	28
16	14.8	2.5	2.5	DR_scaffold_0001	791373	791412	-183395	+	GA-rich	Low_complexity	1	40	0	312	39
22	12.7	0	4.4	DR_scaffold_0001	817222	817268	-157539	+	G-rich	Low_complexity	1	45	0	319	46
19	16.1	2.4	0	DR_scaffold_0001	828786	828827	-145980	+	A-rich	Low_complexity	1	43	0	337	41
25	22.9	0	0	DR_scaffold_0001	844941	845001	-129806	+	A-rich	Low_complexity	1	61	0	342	60
25	21.6	4.2	1.4	DR_scaffold_0001	877309	877379	-97428	+	GA-rich	Low_complexity	1	73	0	362	70
13	0	18.2	0	DR_scaffold_0001	920248	920280	-54527	+	G-rich	Low_complexity	1	39	0	375	32
25	15.9	0	2	DR_scaffold_0001	939888	939938	-34869	+	GA-rich	Low_complexity	1	50	0	390	50
14	10.8	0	6.2	DR_scaffold_0002	11421	11454	-880356	+	G-rich	Low_complexity	1	32	0	423	33
14	15.9	0	0	DR_scaffold_0002	23767	23794	-868016	+	GA-rich	Low_complexity	1	28	0	426	27
12	21	0	5	DR_scaffold_0002	32397	32438	-859372	+	A-rich	Low_complexity	1	40	0	428	41
16	21.5	2.3	0	DR_scaffold_0002	52212	52254	-839556	+	G-rich	Low_complexity	1	44	0	432	42
20	20.5	0	0	DR_scaffold_0002	117479	117517	-774293	+	A-rich	Low_complexity	1	39	0	473	38
13	21.2	0	6.5	DR_scaffold_0002	284234	284282	-607528	+	GA-rich	Low_complexity	1	46	0	538	48
40	21	1.9	1.9	DR_scaffold_0002	308595	308735	-583075	+	GA-rich	Low_complexity	1	141	0	548	140
31	16.3	1.6	0	DR_scaffold_0002	308989	309050	-582760	+	G-rich	Low_complexity	1	63	0	552	61
12	16.5	0	0	DR_scaffold_0002	396801	396827	-494983	+	GA-rich	Low_complexity	1	27	0	572	26
18	14.5	2.6	0	DR_scaffold_0002	450045	450082	-441728	+	A-rich	Low_complexity	1	39	0	595	37
21	12.3	4.5	0	DR_scaffold_0002	455010	455053	-436757	+	G-rich	Low_complexity	1	46	0	606	43
21	18.1	0	0	DR_scaffold_0002	472174	472211	-419599	+	G-rich	Low_complexity	1	38	0	619	37
13	6.8	9.7	0	DR_scaffold_0002	491139	491169	-400641	+	G-rich	Low_complexity	1	34	0	632	30
15	23.4	0	0	DR_scaffold_0002	523613	523652	-368158	+	GA-rich	Low_complexity	1	40	0	643	39
13	29.6	2.5	3.9	DR_scaffold_0002	542401	542479	-349331	+	GA-rich	Low_complexity	1	78	0	648	78
13	12.7	2.6	5.4	DR_scaffold_0002	554548	554585	-337225	+	GA-rich	Low_complexity	1	37	0	660	37
12	11.6	3.3	3.3	DR_scaffold_0002	557622	557651	-334159	+	GA-rich	Low_complexity	1	30	0	661	29
15	17.9	2.5	2.5	DR_scaffold_0002	677080	677124	-214686	+	G-rich	Low_complexity	1	44	0	689	44
16	11.9	5	5	DR_scaffold_0002	704785	704824	-186986	+	GA-rich	Low_complexity	1	40	0	704	39
14	29.5	0	0	DR_scaffold_0002	774926	774975	-116835	+	G-rich	Low_complexity	1	50	0	736	49
23	22.1	3.6	3.6	DR_scaffold_0002	775934	775946	-115864	+	G-rich	Low_complexity	1	83	0	743	12
25	24	3	4	DR_scaffold_0002	789995	790094	-101716	+	A-rich	Low_complexity	1	99	0	782	99
16	24.1	2.2	2.2	DR_scaffold_0003	20064	20109	-835045	+	GA-rich	Low_complexity	1	46	0	823	45
15	7	0	9.1	DR_scaffold_0003	26719	26754	-828400	+	G-rich	Low_complexity	1	33	0	830	35
34	28.1	5	3.9	DR_scaffold_0003	27607	27807	-827347	+	GA-rich	Low_complexity	1	203	0	831	200
17	22.2	2.1	0	DR_scaffold_0003	30134	30180	-824974	+	G-rich	Low_complexity	1	48	0	833	46
14	8.7	10.8	0	DR_scaffold_0003	81834	81870	-773284	+	A-rich	Low_complexity	1	41	0	861	36
16	16.6	0	0	DR_scaffold_0003	112114	112140	-743014	+	G-rich	Low_complexity	1	27	0	883	26
17	27.3	1.8	1.8	DR_scaffold_0003	117752	117806	-737348	+	GA-rich	Low_complexity	1	55	0	888	54
25	22.9	0.9	0	DR_scaffold_0003	146126	146193	-708961	+	A-rich	Low_complexity	1	68	0	896	67
15	13.9	8.2	1.9	DR_scaffold_0003	183985	184033	-671121	+	G-rich	Low_complexity	1	52	0	915	48
13	11.2	0	6.5	DR_scaffold_0003	275806	275838	-579316	+	G-rich	Low_complexity	1	31	0	949	32
21	25.5	0	0	DR_scaffold_0003	295534	295578	-559576	+	A-rich	Low_complexity	1	45	0	954	44
33	16.4	1.4	1.4	DR_scaffold_0003	296489	296558	-558596	+	GA-rich	Low_complexity	1	70	0	955	69
22	17.3	3.8	0	DR_scaffold_0003	298012	298064	-557090	+	G-rich	Low_complexity	1	55	0	959	52
15	23.9	0	2.2	DR_scaffold_0003	302134	302179	-552975	+	GA-rich	Low_complexity	1	45	0	966	45
16	16.9	0	0	DR_scaffold_0003	314621	314647	-540507	+	G-rich	Low_complexity	1	27	0	972	26
14	34.4	0	0	DR_scaffold_0003	499740	499797	-355357	+	GA-rich	Low_complexity	1	58	0	1041	57
17	18.2	2.2	2.2	DR_scaffold_0003	526033	526078	-329076	+	G-rich	Low_complexity	1	46	0	1049	45
21	13	2.3	2.3	DR_scaffold_0003	749387	749430	-105724	+	GA-rich	Low_complexity	1	44	0	1138	43
19	18.6	4.5	4.5	DR_scaffold_0003	775977	776043	-79111	+	G-rich	Low_complexity	1	67	0	1157	66
12	8	3.2	6.7	DR_scaffold_0003	777089	777119	-78035	+	GA-rich	Low_complexity	1	30	0	1161	30
13	11	7	4.5	DR_scaffold_0003	804699	804741	-50413	+	A-rich	Low_complexity	1	44	0	1178	42
27	18.9	3.3	0	DR_scaffold_0004	30321	30380	-808813	+	GA-rich	Low_complexity	1	62	0	1221	59
34	28.1	0	1	DR_scaffold_0004	31367	31465	-807728	+	A-rich	Low_complexity	1	98	0	1223	98
20	18.6	0	2.2	DR_scaffold_0004	138898	138943	-700250	+	A-rich	Low_complexity	1	45	0	1268	45
14	22.4	0	0	DR_scaffold_0004	152965	153001	-686192	+	A-rich	Low_complexity	1	37	0	1279	36
16	14.1	4.1	0	DR_scaffold_0004	154478	154517	-684676	+	A-rich	Low_complexity	1	41	0	1285	39
13	14.2	3.2	0	DR_scaffold_0004	189181	189211	-649982	+	A-rich	Low_complexity	1	32	0	1291	30
20	19	0	0	DR_scaffold_0004	280606	280642	-558551	+	A-rich	Low_complexity	1	37	0	1321	36
34	16	3.6	2.7	DR_scaffold_0004	314879	314969	-524224	+	GA-rich	Low_complexity	1	91	0	1335	90
14	32.8	0	0	DR_scaffold_0004	318565	318612	-520581	+	A-rich	Low_complexity	1	48	0	1349	47
19	15.3	0	0	DR_scaffold_0004	318695	318731	-520462	+	G-rich	Low_complexity	1	37	0	1351	36
14	15.3	0	0	DR_scaffold_0004	398108	398136	-441057	+	G-rich	Low_complexity	1	29	0	1399	28
18	24.6	0	0	DR_scaffold_0004	475511	475553	-363640	+	GA-rich	Low_complexity	1	43	0	1430	42
17	30.2	3.2	3.8	DR_scaffold_0004	552739	552863	-286330	+	GA-rich	Low_complexity	1	124	0	1443	124
13	21.6	6.2	0	DR_scaffold_0004	554009	554056	-285137	+	A-rich	Low_complexity	1	51	0	1448	47
24	7.1	7.6	4.4	DR_scaffold_0004	556830	556876	-282317	+	G-rich	Low_complexity	1	49	0	1452	46
24	7.1	7.6	4.4	DR_scaffold_0004	556924	556941	-282252	+	G-rich	Low_complexity	50	67	0	1454	17
19	22.6	0	0	DR_scaffold_0004	558275	558318	-280875	+	G-rich	Low_complexity	1	44	0	1456	43
18	19.9	0	0	DR_scaffold_0004	558355	558389	-280804	+	A-rich	Low_complexity	1	35	0	1457	34
25	22.6	0	1.6	DR_scaffold_0004	567830	567893	-271300	+	GA-rich	Low_complexity	1	63	0	1470	63
12	16.6	10.6	0	DR_scaffold_0004	568285	568331	-270862	+	A-rich	Low_complexity	1	52	0	1472	46
13	11.7	3.6	0	DR_scaffold_0004	570964	570991	-268202	+	GA-rich	Low_complexity	1	29	0	1474	27
13	12.6	5.4	2.6	DR_scaffold_0004	610177	610213	-228980	+	GA-rich	Low_complexity	1	38	0	1500	36
16	19.3	2.4	0	DR_scaffold_0004	659079	659120	-180073	+	A-rich	Low_complexity	1	43	0	1521	41
12	10.3	6.1	2.9	DR_scaffold_0004	698659	698691	-140502	+	GA-rich	Low_complexity	1	34	0	1537	32
23	12.6	4.7	0	DR_scaffold_0004	699711	699753	-139440	+	GA-rich	Low_complexity	1	45	0	1541	42
33	28.2	1	0	DR_scaffold_0004	722054	722155	-117038	+	GA-rich	Low_complexity	1	103	0	1564	101
25	20.6	4	1.3	DR_scaffold_0004	727321	727394	-111799	+	A-rich	Low_complexity	1	76	0	1574	73
18	13.7	3.1	0	DR_scaffold_0004	727565	727596	-111597	+	GA-rich	Low_complexity	1	33	0	1576	31
24	22.6	1.5	1.5	DR_scaffold_0004	728526	728591	-110602	+	G-rich	Low_complexity	1	66	0	1581	65
11	30.9	0	3.7	DR_scaffold_0004	738245	738300	-100893	+	G-rich	Low_complexity	1	54	0	1591	55
15	19.2	0	6.8	DR_scaffold_0004	754238	754284	-84909	+	GA-rich	Low_complexity	1	44	0	1602	46
14	16	2.7	2.7	DR_scaffold_0004	758798	758844	-80349	+	G-rich	Low_complexity	1	47	0	1603	46
13	7.7	3.1	6.5	DR_scaffold_0004	769291	769322	-69871	+	G-rich	Low_complexity	1	31	0	1609	31
15	15.7	0	5.3	DR_scaffold_0004	774397	774436	-64757	+	G-rich	Low_complexity	1	38	0	1616	39
19	9.8	9.1	0	DR_scaffold_0004	777402	777445	-61748	+	G-rich	Low_complexity	1	48	0	1626	43
29	23.8	0	1.4	DR_scaffold_0004	795363	795436	-43757	+	G-rich	Low_complexity	1	73	0	1643	73
19	14.3	4.2	2	DR_scaffold_0004	796425	796472	-42721	+	A-rich	Low_complexity	1	49	0	1645	47
17	23.5	1.4	5.8	DR_scaffold_0004	826051	826122	-13071	+	GA-rich	Low_complexity	1	69	0	1659	71
14	20.2	0	0	DR_scaffold_0005	60385	60418	-741027	+	GA-rich	Low_complexity	1	34	0	1689	33
18	9.7	0	5.6	DR_scaffold_0005	66263	66300	-735145	+	A-rich	Low_complexity	1	36	0	1700	37
16	22.6	0	0	DR_scaffold_0005	145005	145037	-656408	+	A-rich	Low_complexity	1	33	0	1729	32
20	10.8	0	7	DR_scaffold_0005	149781	149826	-651619	+	GA-rich	Low_complexity	1	43	0	1744	45
15	18.5	0	2.6	DR_scaffold_0005	171052	171090	-630355	+	G-rich	Low_complexity	1	38	0	1771	38
11	15	4.9	4.9	DR_scaffold_0005	240533	240573	-560872	+	G-rich	Low_complexity	1	41	0	1800	40
17	17.7	2.5	2.5	DR_scaffold_0005	247157	247196	-554249	+	GA-rich	Low_complexity	1	40	0	1810	39
12	20.9	1.7	9.1	DR_scaffold_0005	253831	253889	-547556	+	GA-rich	Low_complexity	1	55	0	1811	58
19	16.3	0	2.3	DR_scaffold_0005	420531	420574	-380871	+	G-rich	Low_complexity	1	43	0	1836	43
14	9.7	5.7	2.8	DR_scaffold_0005	423170	423204	-378241	+	G-rich	Low_complexity	1	36	0	1842	34
13	27.7	2.1	0	DR_scaffold_0005	475593	475640	-325805	+	G-rich	Low_complexity	1	49	0	1868	47
20	22.1	6.3	0	DR_scaffold_0005	489177	489268	-312177	+	GA-rich	Low_complexity	1	97	0	1876	91
17	16.9	0	0	DR_scaffold_0005	535568	535601	-265844	+	GA-rich	Low_complexity	1	34	0	1879	33
16	10	0	5.9	DR_scaffold_0005	536414	536449	-264996	+	G-rich	Low_complexity	1	34	0	1881	35
24	18.3	0	0	DR_scaffold_0005	591743	591786	-209659	+	A-rich	Low_complexity	1	44	0	1904	43
12	24.8	0	7.7	DR_scaffold_0005	608967	609022	-192423	+	G-rich	Low_complexity	1	52	0	1910	55
13	30.9	0	3.3	DR_scaffold_0005	629229	629291	-172154	+	A-rich	Low_complexity	1	61	0	1924	62
40	14.6	2.5	1.2	DR_scaffold_0005	658345	658430	-143015	+	GA-rich	Low_complexity	1	87	0	1932	85
30	20.8	1.5	0	DR_scaffold_0005	675758	675825	-125620	+	GA-rich	Low_complexity	1	69	0	1939	67
13	14.7	3.3	0	DR_scaffold_0005	685480	685509	-115936	+	GA-rich	Low_complexity	1	31	0	1943	29
16	14.1	5.9	3.9	DR_scaffold_0005	711724	711774	-89671	+	A-rich	Low_complexity	1	52	0	1948	50
19	8	7.5	0	DR_scaffold_0005	800572	800611	-834	+	GA-rich	Low_complexity	1	43	0	1975	39
17	15.8	4.8	0	DR_scaffold_0006	54	95	-691407	+	G-rich	Low_complexity	1	44	0	1977	41
12	20.5	2.9	0	DR_scaffold_0006	15611	15647	-675855	+	A-rich	Low_complexity	1	38	0	1982	36
15	27.5	0	0	DR_scaffold_0006	20962	21009	-670493	+	GA-rich	Low_complexity	1	48	0	1984	47
12	12.5	0	3.7	DR_scaffold_0006	89882	89909	-601593	+	A-rich	Low_complexity	1	27	0	2002	27
17	19.4	4.9	0	DR_scaffold_0006	105737	105781	-585721	+	GA-rich	Low_complexity	1	47	0	2004	44
12	19.9	0	0	DR_scaffold_0006	132412	132440	-559062	+	GA-rich	Low_complexity	1	29	0	2010	28
12	19.7	0	0	DR_scaffold_0006	150207	150235	-541267	+	GA-rich	Low_complexity	1	29	0	2013	28
12	20.1	0	2.9	DR_scaffold_0006	160540	160575	-530927	+	A-rich	Low_complexity	1	35	0	2019	35
53	18.9	0.9	0	DR_scaffold_0006	160550	160563	-530939	+	GA-rich	Low_complexity	1	107	0	2020	13
17	15.5	0	0	DR_scaffold_0006	169616	169644	-521858	+	A-rich	Low_complexity	1	29	0	2028	28
13	31.6	1.6	1.6	DR_scaffold_0006	187918	187981	-503521	+	A-rich	Low_complexity	1	64	0	2033	63
14	21.1	3.3	5.1	DR_scaffold_0006	221097	221156	-470346	+	G-rich	Low_complexity	1	59	0	2058	59
12	11.1	6.9	0	DR_scaffold_0006	317153	317181	-374321	+	GA-rich	Low_complexity	1	31	0	2088	28
18	21.8	0	0	DR_scaffold_0006	352922	352964	-338538	+	G-rich	Low_complexity	1	43	0	2121	42
17	21.5	0	0	DR_scaffold_0006	407179	407221	-284281	+	A-rich	Low_complexity	1	43	0	2133	42
32	21.8	4.7	0	DR_scaffold_0006	412155	412239	-279263	+	GA-rich	Low_complexity	1	89	0	2145	84
15	24.9	4.3	2.8	DR_scaffold_0006	412524	412593	-278909	+	GA-rich	Low_complexity	1	71	0	2146	69
24	14	0	4	DR_scaffold_0006	438666	438717	-252785	+	A-rich	Low_complexity	1	50	0	2157	51
18	5.9	7.7	5	DR_scaffold_0006	447591	447629	-243873	+	GA-rich	Low_complexity	1	40	0	2160	38
17	29.6	0	2.9	DR_scaffold_0006	490726	490795	-200707	+	G-rich	Low_complexity	1	68	0	2173	69
18	21.1	2	0	DR_scaffold_0006	493827	493875	-197627	+	A-rich	Low_complexity	1	50	0	2182	48
30	20.9	0	0	DR_scaffold_0006	516348	516413	-175089	+	GA-rich	Low_complexity	1	66	0	2188	65
14	25.7	1.6	5.1	DR_scaffold_0006	551482	551542	-139960	+	GA-rich	Low_complexity	1	59	0	2197	60
13	13.4	2.7	5.6	DR_scaffold_0006	560893	560929	-130573	+	G-rich	Low_complexity	1	36	0	2198	36
19	21.1	3.3	3.4	DR_scaffold_0006	566039	566080	-125422	+	G-rich	Low_complexity	1	59	-69	2204	41
19	21.1	3.3	3.4	DR_scaffold_0006	566122	566167	-125335	+	G-rich	Low_complexity	60	128	0	2204	45
15	13.8	0	5.7	DR_scaffold_0006	572126	572162	-119340	+	A-rich	Low_complexity	1	35	0	2216	36
12	10.8	2.9	6.1	DR_scaffold_0006	574366	574399	-117103	+	G-rich	Low_complexity	1	33	0	2221	33
21	17.8	0	0	DR_scaffold_0006	601862	601899	-89603	+	A-rich	Low_complexity	1	38	0	2231	37
18	23.6	0	0	DR_scaffold_0006	650709	650753	-40749	+	GA-rich	Low_complexity	1	45	0	2246	44
54	10.8	2.1	2.1	DR_scaffold_0006	655353	655445	-36057	+	GA-rich	Low_complexity	1	93	0	2253	92
13	10.8	0	9.1	DR_scaffold_0006	658389	658424	-33078	+	GA-rich	Low_complexity	1	33	0	2262	35
21	11.3	5.3	0	DR_scaffold_0006	660727	660775	-30727	+	GA-rich	Low_complexity	1	51	0	2269	48
13	29.5	1.5	4.5	DR_scaffold_0007	65019	65086	-582370	+	A-rich	Low_complexity	1	66	0	2321	67
14	21.1	0	0	DR_scaffold_0007	69006	69039	-578417	+	A-rich	Low_complexity	1	34	0	2330	33
33	18	2.6	1.3	DR_scaffold_0007	69281	69357	-578099	+	GA-rich	Low_complexity	1	78	0	2331	76
35	12.2	7	0	DR_scaffold_0007	73605	73675	-573781	+	GA-rich	Low_complexity	1	76	0	2350	70
16	21.7	0	0	DR_scaffold_0007	76274	76305	-571151	+	A-rich	Low_complexity	1	32	0	2358	31
21	20.6	0	0	DR_scaffold_0007	80946	80995	-566461	+	G-rich	Low_complexity	1	50	0	2360	49
13	10.7	2.9	6.1	DR_scaffold_0007	108452	108485	-538971	+	GA-rich	Low_complexity	1	33	0	2381	33
16	22.7	0	0	DR_scaffold_0007	114355	114395	-533061	+	GA-rich	Low_complexity	1	41	0	2389	40
13	17.7	2.3	4.8	DR_scaffold_0007	142246	142288	-505168	+	A-rich	Low_complexity	1	42	0	2401	42
12	22.1	0	6.7	DR_scaffold_0007	142614	142661	-504795	+	G-rich	Low_complexity	1	45	0	2403	47
15	12.4	2.7	2.7	DR_scaffold_0007	143770	143806	-503650	+	A-rich	Low_complexity	1	37	0	2404	36
12	14	6.2	0	DR_scaffold_0007	194882	194913	-452543	+	G-rich	Low_complexity	1	34	0	2423	31
16	29.7	2.7	2.7	DR_scaffold_0007	202239	202311	-445145	+	GA-rich	Low_complexity	1	73	0	2449	72
26	20.4	3.2	0.8	DR_scaffold_0007	217451	217514	-429942	+	A-rich	Low_complexity	1	65	0	2461	63
16	17.3	0	2.9	DR_scaffold_0007	280144	280179	-367277	+	GA-rich	Low_complexity	1	35	0	2492	35
18	14.3	0	4.9	DR_scaffold_0007	327643	327685	-319771	+	GA-rich	Low_complexity	1	41	0	2508	42
15	17.7	0	0	DR_scaffold_0007	386331	386362	-261094	+	GA-rich	Low_complexity	1	32	0	2531	31
12	29.7	0	5.3	DR_scaffold_0007	394636	394695	-252761	+	GA-rich	Low_complexity	1	57	0	2534	59
25	14.1	6.8	2.6	DR_scaffold_0007	452881	452954	-194502	+	GA-rich	Low_complexity	1	77	0	2553	73
12	23.1	3.7	3.7	DR_scaffold_0007	562155	562208	-85248	+	GA-rich	Low_complexity	1	54	0	2582	53
12	14.4	7.5	2.4	DR_scaffold_0007	570771	570810	-76646	+	GA-rich	Low_complexity	1	42	0	2586	39
18	29.5	0	0	DR_scaffold_0007	577250	577304	-70152	+	A-rich	Low_complexity	1	55	0	2589	54
16	23.3	2.5	0	DR_scaffold_0007	592440	592479	-54977	+	GA-rich	Low_complexity	1	41	0	2594	39
17	16.3	2.8	0	DR_scaffold_0007	595750	595785	-51671	+	GA-rich	Low_complexity	1	37	0	2599	35
15	15.9	2.9	0	DR_scaffold_0007	608872	608906	-38550	+	GA-rich	Low_complexity	1	36	0	2603	34
16	22.5	3.7	1.8	DR_scaffold_0007	626121	626174	-21282	+	GA-rich	Low_complexity	1	55	0	2612	53
13	9.3	8.3	2.6	DR_scaffold_0008	30270	30305	-594751	+	G-rich	Low_complexity	1	38	0	2649	35
18	23.9	0	0	DR_scaffold_0008	76388	76432	-548624	+	GA-rich	Low_complexity	1	45	0	2660	44
14	3.4	5.9	5.9	DR_scaffold_0008	78021	78054	-547002	+	G-rich	Low_complexity	1	34	0	2661	33
12	25.6	2	4	DR_scaffold_0008	81150	81200	-543856	+	GA-rich	Low_complexity	1	50	0	2664	50
14	7	6.2	3	DR_scaffold_0008	88219	88250	-536806	+	GA-rich	Low_complexity	1	33	0	2670	31
19	13.4	7	4.3	DR_scaffold_0008	135778	135842	-489214	+	GA-rich	Low_complexity	1	66	0	2707	64
12	19.4	4.7	2.3	DR_scaffold_0008	142178	142220	-482836	+	G-rich	Low_complexity	1	44	0	2708	42
14	25.2	0	2.3	DR_scaffold_0008	217344	217387	-407669	+	GA-rich	Low_complexity	1	43	0	2726	43
20	19.9	5.8	3.5	DR_scaffold_0008	218178	218252	-406804	+	GA-rich	Low_complexity	1	76	0	2727	74
13	24.2	6.2	1.5	DR_scaffold_0008	234940	235004	-390052	+	G-rich	Low_complexity	1	68	0	2741	64
13	18.1	0	3.1	DR_scaffold_0008	247033	247065	-377991	+	GA-rich	Low_complexity	1	32	0	2750	32
22	23.3	4.3	0	DR_scaffold_0008	247218	247287	-377769	+	G-rich	Low_complexity	1	73	0	2752	69
18	10.1	2.9	2.9	DR_scaffold_0008	247811	247844	-377212	+	GA-rich	Low_complexity	1	34	0	2754	33
12	22.4	0	8	DR_scaffold_0008	285860	285913	-339143	+	G-rich	Low_complexity	1	50	0	2768	53
19	19.7	3.2	3.2	DR_scaffold_0008	292045	292106	-332950	+	A-rich	Low_complexity	1	62	0	2770	61
16	21.5	2.3	0	DR_scaffold_0008	295465	295508	-329548	+	GA-rich	Low_complexity	1	45	0	2777	43
13	9.1	8.1	2.6	DR_scaffold_0008	298479	298515	-326541	+	A-rich	Low_complexity	1	39	0	2782	36
11	27.7	0	2.3	DR_scaffold_0008	333011	333055	-292001	+	GA-rich	Low_complexity	1	44	0	2791	44
15	19.8	3	4.2	DR_scaffold_0008	390839	390891	-234165	+	A-rich	Low_complexity	1	52	0	2804	52
14	14.9	3.2	0	DR_scaffold_0008	412630	412660	-212396	+	GA-rich	Low_complexity	1	32	0	2809	30
43	20	4.6	2.2	DR_scaffold_0008	416361	416491	-208565	+	GA-rich	Low_complexity	1	134	0	2812	130
23	26.5	2.4	1.2	DR_scaffold_0008	416821	416903	-208153	+	A-rich	Low_complexity	1	84	0	2815	82
12	22.5	2.3	2.3	DR_scaffold_0008	462510	462552	-162504	+	G-rich	Low_complexity	1	43	0	2825	42
17	15.3	0	0	DR_scaffold_0008	587871	587899	-37157	+	GA-rich	Low_complexity	1	29	0	2860	28
26	21.5	4.2	4.2	DR_scaffold_0008	593741	593836	-31220	+	A-rich	Low_complexity	1	96	0	2867	95
13	13.6	2	10.9	DR_scaffold_0009	24826	24875	-562425	+	G-rich	Low_complexity	1	46	0	2900	49
12	21.8	0	5.1	DR_scaffold_0009	34009	34049	-553251	+	G-rich	Low_complexity	1	39	0	2910	40
12	10.3	6.1	2.9	DR_scaffold_0009	55108	55140	-532160	+	GA-rich	Low_complexity	1	34	0	2928	32
22	22.5	4.1	5.2	DR_scaffold_0009	85461	85557	-501743	+	G-rich	Low_complexity	1	96	0	2941	96
15	19	8	1.9	DR_scaffold_0009	86376	86425	-500875	+	GA-rich	Low_complexity	1	53	0	2943	49
13	13.9	2.9	2.9	DR_scaffold_0009	94283	94316	-492984	+	A-rich	Low_complexity	1	34	0	2946	33
31	26.1	4.3	2.8	DR_scaffold_0009	117423	117561	-469739	+	GA-rich	Low_complexity	1	141	0	2948	138
24	21.4	0	0	DR_scaffold_0009	146948	147002	-440298	+	GA-rich	Low_complexity	1	55	0	2956	54
16	17.6	0	0	DR_scaffold_0009	151290	151316	-435984	+	A-rich	Low_complexity	1	27	0	2963	26
25	16	0	6.8	DR_scaffold_0009	153650	153699	-433601	+	GA-rich	Low_complexity	1	46	0	2968	49
25	16.9	0	0	DR_scaffold_0009	153741	153754	-433546	+	GA-rich	Low_complexity	40	53	0	2970	13
20	26.6	0	0	DR_scaffold_0009	162337	162394	-424906	+	G-rich	Low_complexity	1	58	0	2983	57
23	17.8	1.1	0	DR_scaffold_0009	176065	176109	-411191	+	A-rich	Low_complexity	1	45	0	2993	44
24	18.2	0	0	DR_scaffold_0009	176841	176890	-410410	+	A-rich	Low_complexity	1	50	0	2994	49
15	29	0	1.8	DR_scaffold_0009	177488	177543	-409757	+	GA-rich	Low_complexity	1	55	0	2998	55
48	18.1	0	2.1	DR_scaffold_0009	180477	180573	-406727	+	GA-rich	Low_complexity	1	95	0	3009	96
19	9.4	5.9	0	DR_scaffold_0009	180645	180695	-406605	+	GA-rich	Low_complexity	1	53	0	3010	50
12	12.4	8.6	0	DR_scaffold_0009	194016	194050	-393250	+	GA-rich	Low_complexity	1	38	0	3014	34
11	16.4	5.9	0	DR_scaffold_0009	247467	247500	-339800	+	GA-rich	Low_complexity	1	36	0	3040	33
12	16	0	3.5	DR_scaffold_0009	254016	254045	-333255	+	GA-rich	Low_complexity	1	29	0	3051	29
12	13.4	2.7	5.6	DR_scaffold_0009	254299	254335	-332965	+	G-rich	Low_complexity	1	36	0	3053	36
13	12.6	8.3	0	DR_scaffold_0009	254739	254774	-332526	+	GA-rich	Low_complexity	1	39	0	3056	35
21	12.9	4.5	0	DR_scaffold_0009	261320	261364	-325936	+	G-rich	Low_complexity	1	47	0	3059	44
16	22.3	1	4.3	DR_scaffold_0009	308125	308185	-279115	+	GA-rich	Low_complexity	1	59	0	3078	60
13	4.3	0	11.1	DR_scaffold_0009	312552	312581	-274719	+	GA-rich	Low_complexity	1	27	0	3079	29
34	14.9	2.7	4.4	DR_scaffold_0009	318884	318961	-268339	+	G-rich	Low_complexity	1	76	0	3081	77
17	15.2	6.7	0	DR_scaffold_0009	426667	426711	-160589	+	GA-rich	Low_complexity	1	48	0	3111	44
13	22.5	0	0	DR_scaffold_0009	451107	451142	-136158	+	G-rich	Low_complexity	1	36	0	3115	35
16	13.9	3	0	DR_scaffold_0009	453559	453591	-133709	+	G-rich	Low_complexity	1	34	0	3121	32
21	19.8	2.9	4.4	DR_scaffold_0009	458371	458439	-128861	+	GA-rich	Low_complexity	1	68	0	3126	68
19	21.6	0	0	DR_scaffold_0009	458456	458503	-128797	+	G-rich	Low_complexity	1	48	0	3127	47
12	19.7	0	0	DR_scaffold_0009	459793	459821	-127479	+	G-rich	Low_complexity	1	29	0	3128	28
16	21.7	0	0	DR_scaffold_0009	462375	462406	-124894	+	A-rich	Low_complexity	1	32	0	3136	31
15	27.5	0	1.9	DR_scaffold_0009	505543	505596	-81704	+	G-rich	Low_complexity	1	53	0	3149	53
21	13.7	0	2.4	DR_scaffold_0009	576852	576893	-10407	+	A-rich	Low_complexity	1	41	0	3166	41
19	20.3	0	0	DR_scaffold_0009	581059	581094	-6206	+	A-rich	Low_complexity	1	36	0	3170	35
15	19.9	2	4.1	DR_scaffold_0009	582139	582188	-5112	+	A-rich	Low_complexity	1	49	0	3172	49
14	3.2	12.5	0	DR_scaffold_0010	31099	31130	-558163	+	G-rich	Low_complexity	1	36	0	3198	31
12	20.4	0	0	DR_scaffold_0010	55294	55322	-533971	+	GA-rich	Low_complexity	1	29	0	3214	28
15	32	1.1	4.7	DR_scaffold_0010	85790	85878	-503415	+	G-rich	Low_complexity	1	86	0	3232	88
17	12.2	2.6	2.6	DR_scaffold_0010	276711	276748	-312545	+	GA-rich	Low_complexity	1	38	0	3298	37
12	16.5	0	0	DR_scaffold_0010	283934	283960	-305333	+	A-rich	Low_complexity	1	27	0	3301	26
36	17.1	0	1.4	DR_scaffold_0010	292160	292233	-297060	+	A-rich	Low_complexity	1	73	0	3303	73
17	27.6	2.7	1.4	DR_scaffold_0010	292701	292741	-296552	+	G-rich	Low_complexity	1	43	0	3309	40
17	27.6	2.7	1.4	DR_scaffold_0010	292805	292835	-296458	+	G-rich	Low_complexity	44	73	0	3311	30
16	18.9	0	0	DR_scaffold_0010	299863	299898	-289395	+	A-rich	Low_complexity	1	36	0	3319	35
16	23.5	0	0	DR_scaffold_0010	320432	320466	-268827	+	G-rich	Low_complexity	1	35	0	3336	34
31	12	9.4	2.9	DR_scaffold_0010	323752	323847	-265446	+	G-rich	Low_complexity	1	102	0	3343	95
13	21.9	2.3	2.3	DR_scaffold_0010	327917	327960	-261333	+	A-rich	Low_complexity	1	44	0	3349	43
25	27.1	0	7.4	DR_scaffold_0010	328277	328392	-260901	+	GA-rich	Low_complexity	1	108	0	3350	115
22	19.6	0	0	DR_scaffold_0010	335920	335960	-253333	+	A-rich	Low_complexity	1	41	0	3354	40
13	26	2.1	2.1	DR_scaffold_0010	341099	341146	-248147	+	GA-rich	Low_complexity	1	48	0	3356	47
21	10.3	2.2	4.4	DR_scaffold_0010	411603	411648	-177645	+	GA-rich	Low_complexity	1	45	0	3373	45
17	15.5	0	0	DR_scaffold_0010	438756	438784	-150509	+	A-rich	Low_complexity	1	29	0	3390	28
22	21.5	0	4.8	DR_scaffold_0011	2829	2894	-562787	+	GA-rich	Low_complexity	1	63	0	3425	65
19	12.4	2.7	2.7	DR_scaffold_0011	3273	3309	-562372	+	GA-rich	Low_complexity	1	37	0	3426	36
19	20.3	0	0	DR_scaffold_0011	8716	8760	-556921	+	A-rich	Low_complexity	1	45	0	3429	44
18	19	2.7	0	DR_scaffold_0011	8943	8979	-556702	+	GA-rich	Low_complexity	1	38	0	3430	36
15	14.3	2.2	7	DR_scaffold_0011	57673	57717	-507964	+	A-rich	Low_complexity	1	43	0	3443	44
15	9.8	6.1	0	DR_scaffold_0011	65399	65431	-500250	+	GA-rich	Low_complexity	1	35	0	3458	32
16	13.6	5.6	5.6	DR_scaffold_0011	70779	70832	-494849	+	G-rich	Low_complexity	1	54	0	3467	53
12	26.2	2.6	6.8	DR_scaffold_0011	74793	74869	-490812	+	G-rich	Low_complexity	1	74	0	3471	76
20	16.4	0	0	DR_scaffold_0011	83796	83829	-481852	+	A-rich	Low_complexity	1	34	0	3473	33
20	22.1	0	1.1	DR_scaffold_0011	159404	159453	-406228	+	A-rich	Low_complexity	1	49	0	3498	49
18	27.3	3.7	5.7	DR_scaffold_0011	162250	162357	-403324	+	GA-rich	Low_complexity	1	106	0	3501	107
23	21.7	4.7	3.3	DR_scaffold_0011	233458	233550	-332131	+	GA-rich	Low_complexity	1	94	0	3534	92
13	20.9	0	0	DR_scaffold_0011	240770	240802	-324879	+	G-rich	Low_complexity	1	33	0	3542	32
13	19.4	4.9	0	DR_scaffold_0011	271023	271063	-294618	+	A-rich	Low_complexity	1	43	0	3549	40
14	25.1	0	2.3	DR_scaffold_0011	310810	310854	-254827	+	G-rich	Low_complexity	1	44	0	3575	44
22	22	0	0	DR_scaffold_0011	320790	320833	-244848	+	A-rich	Low_complexity	1	44	0	3578	43
14	21.1	0	2.6	DR_scaffold_0011	352514	352553	-213128	+	GA-rich	Low_complexity	1	39	0	3588	39
34	16	3.6	2.7	DR_scaffold_0011	356788	356878	-208803	+	GA-rich	Low_complexity	1	91	0	3598	90
25	17.7	2.1	2.1	DR_scaffold_0011	375534	375590	-190091	+	GA-rich	Low_complexity	1	57	0	3627	56
19	23.4	0	3.5	DR_scaffold_0011	383621	383679	-182002	+	G-rich	Low_complexity	1	57	0	3632	58
17	16.8	2.5	0	DR_scaffold_0011	385908	385947	-179734	+	A-rich	Low_complexity	1	41	0	3635	39
13	15.7	2.5	5.1	DR_scaffold_0011	434552	434591	-131090	+	A-rich	Low_complexity	1	39	0	3648	39
28	19.2	3.3	4.5	DR_scaffold_0011	493252	493341	-72340	+	GA-rich	Low_complexity	1	89	0	3666	89
20	16.8	0	2.3	DR_scaffold_0011	546951	546994	-18687	+	GA-rich	Low_complexity	1	43	0	3681	43
11	26.8	7.1	1.4	DR_scaffold_0012	10231	10300	-549518	+	G-rich	Low_complexity	1	74	0	3715	69
54	22.1	0	0	DR_scaffold_0012	25048	25165	-534653	+	A-rich	Low_complexity	1	118	0	3729	117
37	16.5	0	0	DR_scaffold_0012	25883	25950	-533868	+	GA-rich	Low_complexity	1	68	0	3730	67
18	8.6	5.1	2.5	DR_scaffold_0012	26808	26846	-532972	+	GA-rich	Low_complexity	1	40	0	3732	38
16	20.3	0	0	DR_scaffold_0012	26971	27000	-532818	+	G-rich	Low_complexity	1	30	0	3733	29
32	14.1	3.2	0	DR_scaffold_0012	61860	61922	-497896	+	GA-rich	Low_complexity	1	65	0	3748	62
22	17.8	4.5	2.9	DR_scaffold_0012	108935	109001	-450817	+	GA-rich	Low_complexity	1	68	0	3767	66
36	17	2.6	1.3	DR_scaffold_0012	122433	122510	-437308	+	GA-rich	Low_complexity	1	79	0	3776	77
18	13.7	2.3	4.7	DR_scaffold_0012	124052	124095	-435723	+	GA-rich	Low_complexity	1	43	0	3778	43
12	24	7.6	1.4	DR_scaffold_0012	131167	131232	-428586	+	GA-rich	Low_complexity	1	70	0	3793	65
12	18.9	2.6	2.6	DR_scaffold_0012	131481	131518	-428300	+	A-rich	Low_complexity	1	38	0	3794	37
36	16.5	2.5	2.5	DR_scaffold_0012	134910	134990	-424828	+	GA-rich	Low_complexity	1	81	0	3800	80
18	21.8	2.9	4.4	DR_scaffold_0012	181463	181531	-378287	+	GA-rich	Low_complexity	1	68	0	3815	68
16	30.6	0	0	DR_scaffold_0012	182215	182270	-377548	+	GA-rich	Low_complexity	1	56	0	3819	55
28	7.9	7.4	0	DR_scaffold_0012	191842	191895	-367923	+	G-rich	Low_complexity	1	58	0	3827	53
14	22.8	2.4	0	DR_scaffold_0012	214502	214543	-345275	+	GA-rich	Low_complexity	1	43	0	3833	41
13	17.6	0	7	DR_scaffold_0012	251466	251504	-308314	+	GA-rich	Low_complexity	1	36	0	3853	38
19	21.1	2	0	DR_scaffold_0012	253164	253212	-306606	+	G-rich	Low_complexity	1	50	0	3860	48
25	9.8	4.3	2.1	DR_scaffold_0012	259934	259979	-299839	+	GA-rich	Low_complexity	1	47	0	3879	45
15	20.3	0	0	DR_scaffold_0012	260351	260386	-299432	+	G-rich	Low_complexity	1	36	0	3881	35
28	21.3	3.7	4.7	DR_scaffold_0012	280903	281009	-278809	+	G-rich	Low_complexity	1	106	0	3893	106
17	36.1	1.3	0	DR_scaffold_0012	281076	281154	-278664	+	GA-rich	Low_complexity	1	80	0	3894	78
18	14.6	2.6	0	DR_scaffold_0012	289186	289223	-270595	+	GA-rich	Low_complexity	1	39	0	3904	37
14	20	0	2.6	DR_scaffold_0012	350175	350223	-209595	+	G-rich	Low_complexity	1	47	0	3924	48
58	15.6	2.4	2.4	DR_scaffold_0012	352457	352583	-207235	+	G-rich	Low_complexity	1	127	0	3938	126
42	22.8	2.1	4.4	DR_scaffold_0012	353095	353234	-206584	+	G-rich	Low_complexity	1	137	0	3940	139
17	10.1	0	5.9	DR_scaffold_0012	356183	356218	-203600	+	GA-rich	Low_complexity	1	34	0	3945	35
15	30.7	3.7	2.4	DR_scaffold_0012	391479	391560	-168258	+	A-rich	Low_complexity	1	83	0	3956	81
11	24.2	4.5	0	DR_scaffold_0012	400021	400064	-159754	+	A-rich	Low_complexity	1	46	0	3963	43
38	24.1	3.9	2.3	DR_scaffold_0012	442530	442656	-117162	+	GA-rich	Low_complexity	1	129	0	3976	126
11	12.8	8.8	0	DR_scaffold_0012	447606	447639	-112179	+	GA-rich	Low_complexity	1	37	0	3978	33
15	13.1	0	3.7	DR_scaffold_0012	474132	474159	-85659	+	GA-rich	Low_complexity	1	27	0	3982	27
13	38	0	0	DR_scaffold_0012	479028	479092	-80726	+	A-rich	Low_complexity	1	65	0	3985	64
17	9.5	5.9	0	DR_scaffold_0012	479061	479094	-80724	+	GA-rich	Low_complexity	1	36	0	3986	33
16	20.3	0	0	DR_scaffold_0012	487235	487269	-72549	+	GA-rich	Low_complexity	1	35	0	3987	34
36	10.9	4	2.7	DR_scaffold_0012	502536	502609	-57209	+	GA-rich	Low_complexity	1	75	0	3989	73
12	20.4	2.4	2.4	DR_scaffold_0012	542852	542892	-16926	+	GA-rich	Low_complexity	1	41	0	4004	40
34	20.6	5.8	1.9	DR_scaffold_0013	454	557	-525377	+	GA-rich	Low_complexity	1	108	0	4017	103
12	27	0	9	DR_scaffold_0013	2090	2162	-523772	+	G-rich	Low_complexity	1	67	0	4019	72
16	16.2	0	0	DR_scaffold_0013	5679	5706	-520228	+	G-rich	Low_complexity	1	28	0	4021	27
40	21.1	0.8	5.2	DR_scaffold_0013	7040	7160	-518774	+	G-rich	Low_complexity	1	116	0	4025	120
17	13.2	2.9	2.9	DR_scaffold_0013	153645	153679	-372255	+	GA-rich	Low_complexity	1	35	0	4076	34
20	21.7	4.4	5.1	DR_scaffold_0013	207566	207673	-318261	+	A-rich	Low_complexity	1	107	0	4084	107
19	25	3.3	4.4	DR_scaffold_0013	239089	239180	-286754	+	GA-rich	Low_complexity	1	91	0	4122	91
29	10.6	2.9	6	DR_scaffold_0013	241543	241611	-284323	+	A-rich	Low_complexity	1	67	0	4126	68
14	32.7	1.7	0	DR_scaffold_0013	242779	242837	-283097	+	G-rich	Low_complexity	1	60	0	4128	58
13	17.1	3	0	DR_scaffold_0013	246199	246231	-279703	+	G-rich	Low_complexity	1	34	0	4135	32
15	25.6	0	0	DR_scaffold_0013	328079	328115	-197819	+	GA-rich	Low_complexity	1	37	0	4152	36
14	10.1	6.2	0	DR_scaffold_0013	354767	354798	-171136	+	A-rich	Low_complexity	1	34	0	4169	31
23	19.3	0	2.1	DR_scaffold_0013	362709	362757	-163177	+	GA-rich	Low_complexity	1	48	0	4171	48
22	19.4	0	0	DR_scaffold_0013	369946	369986	-155948	+	G-rich	Low_complexity	1	41	0	4173	40
20	22.4	0	0	DR_scaffold_0013	517435	517482	-8452	+	G-rich	Low_complexity	1	48	0	4201	47
24	29.3	0	6.2	DR_scaffold_0013	520395	520514	-5420	+	G-rich	Low_complexity	1	113	0	4206	119
12	29.7	3.2	1.6	DR_scaffold_0013	520734	520796	-5138	+	GA-rich	Low_complexity	1	64	0	4208	62
16	28.3	0	0	DR_scaffold_0013	521121	521163	-4771	+	GA-rich	Low_complexity	1	43	0	4209	42
12	25.9	0	2.4	DR_scaffold_0013	522236	522278	-3656	+	G-rich	Low_complexity	1	42	0	4212	42
21	16.3	0	0	DR_scaffold_0013	523170	523210	-2724	+	GA-rich	Low_complexity	1	41	0	4214	40
23	11.7	0	6.1	DR_scaffold_0013	525246	525324	-610	+	G-rich	Low_complexity	1	74	0	4222	78
25	21.7	4.2	2.1	DR_scaffold_0014	3010	3088	-509372	+	GA-rich	Low_complexity	1	80	0	4236	78
12	23.7	0	2.7	DR_scaffold_0014	11608	11645	-500815	+	A-rich	Low_complexity	1	37	0	4244	37
15	19.6	0	8	DR_scaffold_0014	65350	65403	-447057	+	G-rich	Low_complexity	1	50	0	4255	53
31	19	0	0	DR_scaffold_0014	83128	83183	-429277	+	A-rich	Low_complexity	1	56	0	4275	55
18	18.1	0	0	DR_scaffold_0014	88741	88772	-423688	+	A-rich	Low_complexity	1	32	0	4283	31
19	17.3	2.5	5.3	DR_scaffold_0014	94184	94245	-418215	+	A-rich	Low_complexity	1	60	0	4287	61
15	15	5.4	0	DR_scaffold_0014	114654	114690	-397770	+	GA-rich	Low_complexity	1	39	0	4305	36
24	17.6	0	1.9	DR_scaffold_0014	115164	115216	-397244	+	A-rich	Low_complexity	1	52	0	4307	52
24	16.7	2.6	2.7	DR_scaffold_0014	116617	116686	-395774	+	GA-rich	Low_complexity	1	69	0	4315	69
20	7.3	4.1	6.2	DR_scaffold_0014	117130	117178	-395282	+	A-rich	Low_complexity	1	48	0	4318	48
16	21.3	0	0	DR_scaffold_0014	137251	137283	-375177	+	G-rich	Low_complexity	1	33	0	4329	32
12	19.9	0	0	DR_scaffold_0014	137783	137811	-374649	+	GA-rich	Low_complexity	1	29	0	4331	28
16	15.9	0	0	DR_scaffold_0014	172625	172652	-339808	+	A-rich	Low_complexity	1	28	0	4367	27
13	27.1	0	0	DR_scaffold_0014	224487	224526	-287934	+	GA-rich	Low_complexity	1	40	0	4378	39
16	18	1.7	7.3	DR_scaffold_0014	248006	248041	-264419	+	GA-rich	Low_complexity	1	52	0	4390	35
16	7.1	9.6	7.5	DR_scaffold_0014	259090	259141	-253319	+	GA-rich	Low_complexity	1	53	0	4402	51
12	21.2	2.5	2.5	DR_scaffold_0014	341281	341320	-171140	+	GA-rich	Low_complexity	1	40	0	4419	39
18	27.8	0	0	DR_scaffold_0014	342126	342178	-170282	+	G-rich	Low_complexity	1	53	0	4421	52
21	16	0	0	DR_scaffold_0014	353377	353411	-159049	+	A-rich	Low_complexity	1	35	0	4426	34
31	18.6	0	0	DR_scaffold_0014	355863	355926	-156534	+	GA-rich	Low_complexity	1	64	0	4429	63
19	26.3	0	1.7	DR_scaffold_0014	358921	358981	-153479	+	G-rich	Low_complexity	1	60	0	4432	60
12	20.2	2.9	0	DR_scaffold_0014	420817	420850	-91610	+	A-rich	Low_complexity	1	35	0	4473	33
14	16.8	0	0	DR_scaffold_0014	461623	461650	-50810	+	GA-rich	Low_complexity	1	28	0	4492	27
21	16	0	0	DR_scaffold_0014	496583	496617	-15843	+	G-rich	Low_complexity	1	35	0	4495	34
17	20.2	0	0	DR_scaffold_0014	497066	497099	-15361	+	G-rich	Low_complexity	1	34	0	4496	33
19	19.7	0	0	DR_scaffold_0014	500141	500176	-12284	+	G-rich	Low_complexity	1	36	0	4500	35
17	18.7	0	4.4	DR_scaffold_0014	500930	500976	-11484	+	A-rich	Low_complexity	1	45	0	4501	46
13	14.6	0	3.2	DR_scaffold_0014	505266	505297	-7163	+	A-rich	Low_complexity	1	31	0	4508	31
15	19.9	0	0	DR_scaffold_0015	60215	60243	-443890	+	A-rich	Low_complexity	1	29	0	4542	28
18	14.3	0	3.1	DR_scaffold_0015	81185	81217	-422916	+	GA-rich	Low_complexity	1	32	0	4546	32
28	17.2	3	1.5	DR_scaffold_0015	86315	86381	-417752	+	GA-rich	Low_complexity	1	68	0	4553	66
44	17.4	3	1	DR_scaffold_0015	87753	87852	-416281	+	A-rich	Low_complexity	1	102	0	4556	99
21	16.2	4.1	0	DR_scaffold_0015	88092	88140	-415993	+	GA-rich	Low_complexity	1	51	0	4558	48
12	20.9	6.8	0	DR_scaffold_0015	133305	133348	-370785	+	GA-rich	Low_complexity	1	47	0	4580	43
16	20.3	0	0	DR_scaffold_0015	137011	137045	-367088	+	GA-rich	Low_complexity	1	35	0	4583	34
13	18.1	5.3	0	DR_scaffold_0015	219758	219795	-284338	+	A-rich	Low_complexity	1	40	0	4603	37
14	16.9	2.9	0	DR_scaffold_0015	228478	228511	-275622	+	G-rich	Low_complexity	1	35	0	4604	33
16	22.5	0	4.1	DR_scaffold_0015	228540	228590	-275543	+	GA-rich	Low_complexity	1	49	0	4605	50
12	15.2	0	10	DR_scaffold_0015	267978	268021	-236112	+	A-rich	Low_complexity	1	40	0	4621	43
12	14.9	3.3	0	DR_scaffold_0015	295480	295509	-208624	+	A-rich	Low_complexity	1	31	0	4632	29
18	21.2	0	0	DR_scaffold_0015	323372	323409	-180724	+	GA-rich	Low_complexity	1	38	0	4639	37
16	16.8	0	0	DR_scaffold_0015	384258	384284	-119849	+	A-rich	Low_complexity	1	27	0	4658	26
21	15.4	3.6	5.5	DR_scaffold_0015	388459	388514	-115619	+	GA-rich	Low_complexity	1	55	0	4666	55
12	10.4	6.1	2.9	DR_scaffold_0015	419793	419825	-84308	+	G-rich	Low_complexity	1	34	0	4676	32
28	18.6	0	0	DR_scaffold_0015	420006	420062	-84071	+	GA-rich	Low_complexity	1	57	0	4678	56
61	17.2	0.8	0	DR_scaffold_0015	462943	463059	-41074	+	GA-rich	Low_complexity	1	118	0	4725	116
47	17.3	0	0	DR_scaffold_0015	489860	489946	-14187	+	G-rich	Low_complexity	1	87	0	4745	86
16	19.1	0	0	DR_scaffold_0015	499805	499834	-4299	+	G-rich	Low_complexity	1	30	0	4747	29
18	18.9	4.1	0	DR_scaffold_0016	8718	8770	-471398	+	A-rich	Low_complexity	1	55	0	4757	52
15	20	0	0	DR_scaffold_0016	12919	12947	-467221	+	A-rich	Low_complexity	1	29	0	4768	28
22	13.6	2.3	2.3	DR_scaffold_0016	13774	13816	-466352	+	GA-rich	Low_complexity	1	43	0	4769	42
20	12	4.3	2.1	DR_scaffold_0016	154834	154880	-325288	+	G-rich	Low_complexity	1	48	0	4811	46
22	18.3	2.1	0	DR_scaffold_0016	176910	176963	-303205	+	G-rich	Low_complexity	1	55	0	4831	53
12	19.6	0	0	DR_scaffold_0016	187535	187563	-292605	+	GA-rich	Low_complexity	1	29	0	4844	28
12	20.2	4.1	4.1	DR_scaffold_0016	196665	196713	-283455	+	GA-rich	Low_complexity	1	49	0	4849	48
17	14.6	3.7	3.7	DR_scaffold_0016	205191	205245	-274923	+	GA-rich	Low_complexity	1	54	0	4868	54
16	16.4	0	0	DR_scaffold_0016	222877	222910	-257258	+	A-rich	Low_complexity	1	34	0	4873	33
14	22.1	2.4	0	DR_scaffold_0016	231819	231860	-248308	+	GA-rich	Low_complexity	1	43	0	4874	41
25	15.2	2	0	DR_scaffold_0016	256620	256670	-223498	+	G-rich	Low_complexity	1	52	0	4879	50
23	19.9	4.4	0	DR_scaffold_0016	268413	268475	-211693	+	GA-rich	Low_complexity	1	65	0	4887	62
12	16.6	0	0	DR_scaffold_0016	399902	399928	-80240	+	G-rich	Low_complexity	1	27	0	4923	26
14	17	6.2	2	DR_scaffold_0016	434861	434908	-45260	+	G-rich	Low_complexity	1	50	0	4946	47
13	26.8	0	0	DR_scaffold_0016	441735	441774	-38394	+	A-rich	Low_complexity	1	40	0	4950	39
12	26.7	0	2.4	DR_scaffold_0016	451597	451639	-28529	+	GA-rich	Low_complexity	1	42	0	4953	42
15	28.4	3.5	3.5	DR_scaffold_0016	455634	455720	-24448	+	GA-rich	Low_complexity	1	87	0	4955	86
18	8.3	2.3	7.1	DR_scaffold_0016	472933	472976	-7192	+	G-rich	Low_complexity	1	42	0	4962	43
49	22.7	1.5	2.2	DR_scaffold_0016	473141	473275	-6893	+	G-rich	Low_complexity	1	134	0	4963	134
19	15.4	0	6.4	DR_scaffold_0017	13434	13483	-458133	+	GA-rich	Low_complexity	1	47	0	4986	49
27	18.8	0	0	DR_scaffold_0017	80630	80684	-390932	+	GA-rich	Low_complexity	1	55	0	5010	54
21	15.3	2.6	0	DR_scaffold_0017	119286	119323	-352293	+	GA-rich	Low_complexity	1	39	0	5040	37
16	16.6	0	0	DR_scaffold_0017	154443	154469	-317147	+	G-rich	Low_complexity	1	27	0	5065	26
16	14.8	0	5.1	DR_scaffold_0017	154862	154902	-316714	+	A-rich	Low_complexity	1	39	0	5066	40
12	19.1	7	3.4	DR_scaffold_0017	156888	156944	-314672	+	GA-rich	Low_complexity	1	59	0	5068	56
16	18.9	0	0	DR_scaffold_0017	192485	192514	-279102	+	GA-rich	Low_complexity	1	30	0	5072	29
15	21	3.9	1.9	DR_scaffold_0017	254172	254222	-217394	+	GA-rich	Low_complexity	1	52	0	5092	50
16	10.8	12.5	0	DR_scaffold_0017	309597	309636	-161980	+	GA-rich	Low_complexity	1	45	0	5103	39
14	18.2	0	0	DR_scaffold_0017	368407	368437	-103179	+	GA-rich	Low_complexity	1	31	0	5118	30
14	20.7	2.6	0	DR_scaffold_0017	402765	402803	-68813	+	A-rich	Low_complexity	1	40	0	5133	38
32	21.8	1.2	2.5	DR_scaffold_0017	409608	409689	-61927	+	GA-rich	Low_complexity	1	81	0	5143	81
17	16	0	0	DR_scaffold_0017	409834	409868	-61748	+	G-rich	Low_complexity	1	35	0	5144	34
13	15.4	5.6	0	DR_scaffold_0018	29084	29119	-450348	+	G-rich	Low_complexity	1	38	0	5191	35
18	15	0	0	DR_scaffold_0018	40641	40670	-438797	+	A-rich	Low_complexity	1	30	0	5197	29
14	11.7	4.5	1.5	DR_scaffold_0018	84271	84304	-395163	+	G-rich	Low_complexity	1	34	0	5212	33
16	24.7	0	2.2	DR_scaffold_0018	92778	92824	-386643	+	GA-rich	Low_complexity	1	46	0	5214	46
31	29.6	2.8	3.5	DR_scaffold_0018	134318	134462	-345005	+	GA-rich	Low_complexity	1	144	0	5251	144
20	30.9	1.2	1.2	DR_scaffold_0018	160507	160595	-318872	+	GA-rich	Low_complexity	1	89	0	5271	88
17	12.7	4.1	1.4	DR_scaffold_0018	203632	203674	-275793	+	GA-rich	Low_complexity	1	44	0	5292	42
30	14.6	4.3	1.4	DR_scaffold_0018	222660	222729	-256738	+	A-rich	Low_complexity	1	72	0	5298	69
20	18.2	0	7.3	DR_scaffold_0018	222670	222728	-256739	+	GA-rich	Low_complexity	1	55	0	5299	58
12	20.8	0	2.9	DR_scaffold_0018	240634	240668	-238799	+	GA-rich	Low_complexity	1	34	0	5303	34
28	15.1	0	0	DR_scaffold_0018	244015	244060	-235407	+	GA-rich	Low_complexity	1	46	0	5307	45
12	24.9	0	0	DR_scaffold_0018	247721	247754	-231713	+	A-rich	Low_complexity	1	34	0	5313	33
33	22.2	0	1.3	DR_scaffold_0018	297545	297624	-181843	+	GA-rich	Low_complexity	1	79	0	5335	79
13	22.6	0	0	DR_scaffold_0018	304556	304591	-174876	+	A-rich	Low_complexity	1	36	0	5340	35
14	21.2	0	2.6	DR_scaffold_0018	316456	316495	-162972	+	G-rich	Low_complexity	1	39	0	5342	39
12	12.2	3.7	0	DR_scaffold_0018	373018	373044	-106423	+	G-rich	Low_complexity	1	28	0	5358	26
11	24.1	0	0	DR_scaffold_0018	452567	452600	-26867	+	A-rich	Low_complexity	1	34	0	5384	33
18	19.4	0	0	DR_scaffold_0018	452639	452679	-26788	+	G-rich	Low_complexity	1	41	0	5385	40
13	21.4	3.9	3.9	DR_scaffold_0018	457052	457103	-22364	+	GA-rich	Low_complexity	1	52	0	5394	51
14	9.5	8.8	0	DR_scaffold_0019	95280	95313	-376293	+	A-rich	Low_complexity	1	37	0	5453	33
16	17.6	0	0	DR_scaffold_0019	99319	99345	-372261	+	G-rich	Low_complexity	1	27	0	5455	26
13	15.3	2.5	5.1	DR_scaffold_0019	123334	123373	-348233	+	G-rich	Low_complexity	1	39	0	5462	39
19	25.9	4.3	0	DR_scaffold_0019	139156	139225	-332381	+	GA-rich	Low_complexity	1	73	0	5465	69
20	16.6	6.4	0	DR_scaffold_0019	139358	139404	-332202	+	GA-rich	Low_complexity	1	50	0	5466	46
13	12.4	2.4	7.7	DR_scaffold_0019	192750	192790	-278816	+	A-rich	Low_complexity	1	39	0	5477	40
12	23.1	0	2.7	DR_scaffold_0019	212580	212617	-258989	+	G-rich	Low_complexity	1	37	0	5499	37
22	20.9	0	0	DR_scaffold_0019	236605	236648	-234958	+	A-rich	Low_complexity	1	44	0	5509	43
18	16	0	0	DR_scaffold_0019	277245	277279	-194327	+	GA-rich	Low_complexity	1	35	0	5521	34
13	23.6	0	0	DR_scaffold_0019	293739	293773	-177833	+	G-rich	Low_complexity	1	35	0	5531	34
15	9.5	8.8	0	DR_scaffold_0019	305094	305127	-166479	+	GA-rich	Low_complexity	1	37	0	5549	33
25	27.9	1.2	2.4	DR_scaffold_0019	343421	343505	-128101	+	G-rich	Low_complexity	1	84	0	5565	84
16	14.3	0	6.1	DR_scaffold_0019	343481	343515	-128091	+	GA-rich	Low_complexity	1	33	0	5566	34
23	26.6	3.4	2.2	DR_scaffold_0019	344703	344790	-126816	+	G-rich	Low_complexity	1	89	0	5569	87
16	14.3	0	6.1	DR_scaffold_0019	344766	344800	-126806	+	GA-rich	Low_complexity	1	33	0	5570	34
41	15.5	1.4	0	DR_scaffold_0019	347191	347262	-124344	+	GA-rich	Low_complexity	1	73	0	5577	71
16	29.8	0	0	DR_scaffold_0019	433585	433632	-37974	+	A-rich	Low_complexity	1	48	0	5595	47
15	29.4	4.5	1.3	DR_scaffold_0019	455496	455537	-16069	+	A-rich	Low_complexity	1	57	-26	5600	41
15	29.4	4.5	1.3	DR_scaffold_0019	455560	455576	-16030	+	A-rich	Low_complexity	58	83	0	5600	16
15	21.5	4	2	DR_scaffold_0019	457130	457179	-14427	+	GA-rich	Low_complexity	1	51	0	5609	49
17	17.7	0	0	DR_scaffold_0019	458446	458539	-13067	+	G-rich	Low_complexity	1	94	0	5613	93
19	12.2	2.4	2.5	DR_scaffold_0019	470698	470740	-866	+	G-rich	Low_complexity	1	42	0	5631	42
19	23.1	2.6	5.3	DR_scaffold_0020	296	373	-467372	+	GA-rich	Low_complexity	1	76	0	5633	77
15	27.6	0	0	DR_scaffold_0020	35857	35895	-431850	+	GA-rich	Low_complexity	1	39	0	5640	38
11	19	0	7.7	DR_scaffold_0020	53462	53503	-414242	+	G-rich	Low_complexity	1	39	0	5646	41
15	15.1	2.6	2.6	DR_scaffold_0020	63018	63056	-404689	+	G-rich	Low_complexity	1	39	0	5652	38
18	15.8	0	0	DR_scaffold_0020	121787	121822	-345923	+	G-rich	Low_complexity	1	36	0	5707	35
21	18.4	0	0	DR_scaffold_0020	122158	122195	-345550	+	A-rich	Low_complexity	1	38	0	5708	37
20	21	1.3	7	DR_scaffold_0020	155920	155994	-311751	+	GA-rich	Low_complexity	1	71	0	5727	74
19	22.7	2.8	4.2	DR_scaffold_0020	260099	260170	-207575	+	GA-rich	Low_complexity	1	71	0	5765	71
16	16.2	0	0	DR_scaffold_0020	271046	271073	-196672	+	G-rich	Low_complexity	1	28	0	5767	27
14	25.8	0	0	DR_scaffold_0020	296909	296946	-170799	+	G-rich	Low_complexity	1	38	0	5783	37
14	18.6	2.7	0	DR_scaffold_0020	300074	300110	-167635	+	G-rich	Low_complexity	1	38	0	5792	36
14	20.9	0	0	DR_scaffold_0020	321784	321816	-145929	+	GA-rich	Low_complexity	1	33	0	5815	32
12	14.1	0	8.8	DR_scaffold_0020	324305	324341	-143404	+	GA-rich	Low_complexity	1	34	0	5817	36
17	14.6	2.6	0	DR_scaffold_0020	382083	382127	-85618	+	G-rich	Low_complexity	1	46	0	5860	44
14	20.7	5.1	3.3	DR_scaffold_0020	418044	418102	-49643	+	GA-rich	Low_complexity	1	60	0	5873	58
19	19.9	3.1	4.8	DR_scaffold_0020	419875	419938	-47807	+	GA-rich	Low_complexity	1	63	0	5878	63
26	14.4	2.2	0	DR_scaffold_0020	420514	420559	-47186	+	GA-rich	Low_complexity	1	47	0	5880	45
18	12.2	8.1	0	DR_scaffold_0020	447033	447069	-20676	+	GA-rich	Low_complexity	1	40	0	5895	36
19	25.7	1.2	5.1	DR_scaffold_0021	48701	48781	-404623	+	G-rich	Low_complexity	1	78	0	5922	80
15	16.5	5.9	0	DR_scaffold_0021	140263	140296	-313108	+	GA-rich	Low_complexity	1	36	0	5951	33
18	14.7	0	4.9	DR_scaffold_0021	144083	144125	-309279	+	G-rich	Low_complexity	1	41	0	5954	42
25	28.6	1	4	DR_scaffold_0021	173024	173127	-280277	+	GA-rich	Low_complexity	1	101	0	5962	103
16	15.8	3.5	7.3	DR_scaffold_0021	184602	184658	-268746	+	GA-rich	Low_complexity	1	55	0	5965	56
20	19.6	0	1.4	DR_scaffold_0021	219141	219179	-234225	+	A-rich	Low_complexity	1	38	0	5979	38
18	14.7	1.9	7.1	DR_scaffold_0021	222427	222484	-230920	+	G-rich	Low_complexity	1	55	0	5982	57
31	23.3	1	5.3	DR_scaffold_0021	222565	222663	-230741	+	GA-rich	Low_complexity	1	95	0	5985	98
20	8.1	2.3	4.8	DR_scaffold_0021	223315	223357	-230047	+	G-rich	Low_complexity	1	42	0	5992	42
30	14.7	3.3	0	DR_scaffold_0021	250418	250443	-202961	+	GA-rich	Low_complexity	13	63	0	6017	25
21	14.7	2.1	2.1	DR_scaffold_0021	349840	349887	-103517	+	G-rich	Low_complexity	1	48	0	6044	47
14	18	4.1	4.1	DR_scaffold_0021	359484	359532	-93872	+	GA-rich	Low_complexity	1	49	0	6049	48
14	23.2	3.9	1.9	DR_scaffold_0021	410967	411018	-42386	+	A-rich	Low_complexity	1	53	0	6079	51
18	26.9	0	0	DR_scaffold_0021	442110	442154	-11250	+	GA-rich	Low_complexity	1	45	0	6091	44
14	14.7	0	3.2	DR_scaffold_0022	22619	22650	-429948	+	A-rich	Low_complexity	1	31	0	6117	31
15	20.7	0	2.9	DR_scaffold_0022	115566	115600	-336998	+	GA-rich	Low_complexity	1	34	0	6139	34
19	17.4	0	0	DR_scaffold_0022	123903	123936	-328662	+	GA-rich	Low_complexity	1	34	0	6153	33
13	22.5	0	0	DR_scaffold_0022	126164	126199	-326399	+	G-rich	Low_complexity	1	36	0	6155	35
13	12.1	3.6	0	DR_scaffold_0022	240523	240550	-212048	+	A-rich	Low_complexity	1	29	0	6214	27
17	18.8	0	0	DR_scaffold_0022	293531	293571	-159027	+	A-rich	Low_complexity	1	41	0	6228	40
15	26.9	4.5	3	DR_scaffold_0022	304148	304213	-148385	+	GA-rich	Low_complexity	1	67	0	6239	65
12	8.7	4.5	9.5	DR_scaffold_0022	304493	304536	-148062	+	G-rich	Low_complexity	1	42	0	6240	43
15	23.2	4.2	4.2	DR_scaffold_0022	304672	304742	-147856	+	A-rich	Low_complexity	1	71	0	6241	70
15	9.4	2.5	7.9	DR_scaffold_0022	311416	311455	-141143	+	GA-rich	Low_complexity	1	38	0	6247	39
12	31.2	2.5	5.1	DR_scaffold_0022	323295	323375	-129223	+	GA-rich	Low_complexity	1	79	0	6252	80
18	17.5	2.6	5.4	DR_scaffold_0022	379599	379659	-72939	+	G-rich	Low_complexity	1	59	0	6297	60
18	12.9	4.4	2.2	DR_scaffold_0022	383822	383866	-68732	+	G-rich	Low_complexity	1	46	0	6301	44
17	11.1	0	9.3	DR_scaffold_0022	384285	384331	-68267	+	G-rich	Low_complexity	1	43	0	6304	46
16	8.9	5.3	2.6	DR_scaffold_0022	385081	385118	-67480	+	A-rich	Low_complexity	1	39	0	6308	37
61	12.6	0	2.8	DR_scaffold_0022	391298	391407	-61191	+	GA-rich	Low_complexity	1	107	0	6318	109
30	16.8	0.8	1.6	DR_scaffold_0022	395222	395289	-57309	+	GA-rich	Low_complexity	1	67	0	6319	67
16	18.9	0	9.4	DR_scaffold_0023	10442	10499	-438604	+	GA-rich	Low_complexity	1	53	0	6351	57
25	33.3	0	5.2	DR_scaffold_0023	82921	83063	-366040	+	G-rich	Low_complexity	1	136	0	6393	142
12	26.8	0	0	DR_scaffold_0023	95631	95670	-353433	+	G-rich	Low_complexity	1	40	0	6405	39
12	25.1	0	2.6	DR_scaffold_0023	198008	198047	-251056	+	GA-rich	Low_complexity	1	39	0	6451	39
22	23.9	2.6	2.6	DR_scaffold_0023	200650	200726	-248377	+	G-rich	Low_complexity	1	77	0	6452	76
18	18.1	0	0	DR_scaffold_0023	205960	205991	-243112	+	G-rich	Low_complexity	1	32	0	6457	31
47	17.1	5.7	3.5	DR_scaffold_0023	206404	206544	-242559	+	GA-rich	Low_complexity	1	144	0	6459	140
16	16.6	0	0	DR_scaffold_0023	225791	225817	-223286	+	G-rich	Low_complexity	1	27	0	6465	26
12	21.8	2.7	0	DR_scaffold_0023	238301	238337	-210766	+	GA-rich	Low_complexity	1	38	0	6476	36
17	12.4	2.9	0	DR_scaffold_0023	249406	249440	-199663	+	G-rich	Low_complexity	1	36	0	6481	34
28	17.6	3.1	0	DR_scaffold_0023	258600	258663	-190440	+	A-rich	Low_complexity	1	66	0	6505	63
14	33.5	0	1.6	DR_scaffold_0023	335602	335666	-113437	+	GA-rich	Low_complexity	1	64	0	6535	64
13	9.8	8.2	6	DR_scaffold_0023	357004	357052	-92051	+	G-rich	Low_complexity	1	50	0	6555	48
29	17.2	0	1.7	DR_scaffold_0023	360437	360497	-88606	+	A-rich	Low_complexity	1	60	0	6564	60
11	18	5	2.4	DR_scaffold_0023	361569	361608	-87495	+	G-rich	Low_complexity	1	41	0	6569	39
12	21.7	0	0	DR_scaffold_0023	362330	362361	-86742	+	GA-rich	Low_complexity	1	32	0	6573	31
16	18.4	0	2.6	DR_scaffold_0023	378874	378913	-70190	+	A-rich	Low_complexity	1	39	0	6586	39
24	12.2	0	4.3	DR_scaffold_0023	381044	381092	-68011	+	GA-rich	Low_complexity	1	47	0	6597	48
13	24.1	5	5	DR_scaffold_0023	381765	381844	-67259	+	G-rich	Low_complexity	1	80	0	6599	79
16	12.3	0	7.9	DR_scaffold_0023	396921	396961	-52142	+	GA-rich	Low_complexity	1	38	0	6608	40
25	25.3	0	0	DR_scaffold_0023	409272	409337	-39766	+	A-rich	Low_complexity	1	66	0	6619	65
16	17.4	2	6.1	DR_scaffold_0023	419402	419452	-29651	+	GA-rich	Low_complexity	1	49	0	6630	50
13	13.2	6.1	0	DR_scaffold_0023	421331	421363	-27740	+	GA-rich	Low_complexity	1	35	0	6634	32
13	33.9	0	0	DR_scaffold_0024	52994	53048	-379988	+	GA-rich	Low_complexity	1	55	0	6658	54
24	11.6	6.9	1.6	DR_scaffold_0024	59905	59962	-373074	+	GA-rich	Low_complexity	1	61	0	6663	57
13	23.3	2.5	0	DR_scaffold_0024	68319	68358	-364678	+	GA-rich	Low_complexity	1	41	0	6664	39
16	21.6	3.5	3.5	DR_scaffold_0024	71637	71693	-361343	+	GA-rich	Low_complexity	1	57	0	6666	56
32	24.4	1.6	4.9	DR_scaffold_0024	117918	118005	-315031	+	GA-rich	Low_complexity	1	84	0	6674	87
19	18.4	0	0	DR_scaffold_0024	118058	118098	-314938	+	GA-rich	Low_complexity	3	43	0	6676	40
31	12.3	3	3	DR_scaffold_0024	186634	186699	-246337	+	GA-rich	Low_complexity	1	66	0	6689	65
18	19.4	4.2	0	DR_scaffold_0024	188236	188283	-244753	+	A-rich	Low_complexity	1	50	0	6695	47
15	15.8	0	2.8	DR_scaffold_0024	189716	189752	-243284	+	G-rich	Low_complexity	1	36	0	6696	36
13	12.1	3.6	0	DR_scaffold_0024	230981	231008	-202028	+	G-rich	Low_complexity	1	29	0	6712	27
23	21	3.7	3.7	DR_scaffold_0024	375496	375577	-57459	+	G-rich	Low_complexity	1	82	0	6771	81
88	14.3	1.2	1.2	DR_scaffold_0024	377250	377409	-55627	+	GA-rich	Low_complexity	1	160	0	6775	159
13	16.2	4.4	4.4	DR_scaffold_0024	402437	402481	-30555	+	G-rich	Low_complexity	1	45	0	6781	44
16	18.9	0	0	DR_scaffold_0025	383	412	-430838	+	G-rich	Low_complexity	1	30	0	6805	29
24	17.9	0	0	DR_scaffold_0025	30573	30616	-400634	+	GA-rich	Low_complexity	1	44	0	6829	43
15	14.9	2.6	2.6	DR_scaffold_0025	64619	64657	-366593	+	A-rich	Low_complexity	1	39	0	6831	38
13	20.6	2.6	0	DR_scaffold_0025	81666	81704	-349546	+	G-rich	Low_complexity	1	40	0	6837	38
17	15.3	0	0	DR_scaffold_0025	95538	95566	-335684	+	GA-rich	Low_complexity	1	29	0	6850	28
14	22.8	6.3	1.5	DR_scaffold_0025	99500	99562	-331688	+	G-rich	Low_complexity	1	66	0	6861	62
13	14.5	3.2	0	DR_scaffold_0025	116159	116189	-315061	+	A-rich	Low_complexity	1	32	0	6867	30
15	23.3	0	0	DR_scaffold_0025	247695	247734	-183516	+	A-rich	Low_complexity	1	40	0	6917	39
25	22.3	2.6	7.3	DR_scaffold_0025	254073	254186	-177064	+	G-rich	Low_complexity	1	109	0	6939	113
17	26.7	0	0	DR_scaffold_0025	258879	258927	-172323	+	A-rich	Low_complexity	1	49	0	6962	48
20	8.2	4.9	2.4	DR_scaffold_0025	263985	264025	-167225	+	GA-rich	Low_complexity	1	42	0	6966	40
23	13.4	5.9	0	DR_scaffold_0025	265359	265409	-165841	+	A-rich	Low_complexity	1	54	0	6970	50
17	15.9	0	0	DR_scaffold_0025	308727	308761	-122489	+	G-rich	Low_complexity	1	35	0	6983	34
15	19.2	4.1	2	DR_scaffold_0025	376051	376099	-55151	+	A-rich	Low_complexity	1	50	0	7007	48
20	13	2.9	0	DR_scaffold_0025	386567	386601	-44649	+	GA-rich	Low_complexity	1	36	0	7010	34
17	14.4	4.9	6.7	DR_scaffold_0025	390071	390131	-41119	+	GA-rich	Low_complexity	1	60	0	7011	60
16	15.5	7	0	DR_scaffold_0026	12876	12918	-402403	+	A-rich	Low_complexity	1	46	0	7045	42
16	19.2	0	0	DR_scaffold_0026	18944	18979	-396342	+	G-rich	Low_complexity	1	36	0	7056	35
16	23.6	0	0	DR_scaffold_0026	19420	19454	-395867	+	G-rich	Low_complexity	1	35	0	7058	34
12	20.4	0	0	DR_scaffold_0026	23500	23528	-391793	+	GA-rich	Low_complexity	1	29	0	7063	28
19	26	1.5	1.5	DR_scaffold_0026	52400	52465	-362856	+	GA-rich	Low_complexity	1	66	0	7080	65
11	7.2	10.3	0	DR_scaffold_0026	94601	94629	-320692	+	A-rich	Low_complexity	1	32	0	7102	28
12	14.8	4.9	4.9	DR_scaffold_0026	160407	160447	-254874	+	GA-rich	Low_complexity	1	41	0	7137	40
15	12.5	2.7	2.7	DR_scaffold_0026	180860	180896	-234425	+	G-rich	Low_complexity	1	37	0	7149	36
13	19.8	0	2.8	DR_scaffold_0026	242679	242715	-172606	+	G-rich	Low_complexity	1	36	0	7177	36
16	26	0	7.2	DR_scaffold_0026	243541	243614	-171707	+	G-rich	Low_complexity	1	69	0	7178	73
18	17	0	2.4	DR_scaffold_0026	245202	245243	-170078	+	A-rich	Low_complexity	1	41	0	7183	41
19	8.4	2.4	4.9	DR_scaffold_0026	245735	245776	-169545	+	GA-rich	Low_complexity	1	41	0	7184	41
18	23.8	2	0	DR_scaffold_0026	252259	252309	-163012	+	A-rich	Low_complexity	1	52	0	7200	50
20	18	1.4	8.7	DR_scaffold_0026	253815	253888	-161433	+	A-rich	Low_complexity	1	69	0	7209	73
17	6.5	0	8.6	DR_scaffold_0026	254279	254316	-161005	+	G-rich	Low_complexity	1	35	0	7211	37
17	11.7	0	3.5	DR_scaffold_0026	254771	254800	-160521	+	GA-rich	Low_complexity	1	29	0	7215	29
13	18.9	8.3	0	DR_scaffold_0026	255896	255943	-159378	+	GA-rich	Low_complexity	1	52	0	7217	47
20	22.2	0	0	DR_scaffold_0026	264791	264837	-150484	+	GA-rich	Low_complexity	1	47	0	7220	46
13	28.8	0	0	DR_scaffold_0026	264896	264937	-150384	+	GA-rich	Low_complexity	1	42	0	7220	41
25	17.2	0	1.9	DR_scaffold_0026	264984	265038	-150283	+	GA-rich	Low_complexity	1	54	0	7220	54
15	24.2	6.1	0	DR_scaffold_0026	265736	265784	-149537	+	GA-rich	Low_complexity	1	52	0	7222	48
17	24.8	2.9	0.9	DR_scaffold_0026	266829	266902	-148419	+	G-rich	Low_complexity	1	75	0	7225	73
16	17.3	5.2	5.2	DR_scaffold_0026	273449	273506	-141815	+	GA-rich	Low_complexity	1	58	0	7226	57
22	30.9	2.2	2.2	DR_scaffold_0026	279129	279219	-136102	+	GA-rich	Low_complexity	1	91	0	7228	90
13	8	7.4	0	DR_scaffold_0026	339150	339176	-76145	+	GA-rich	Low_complexity	1	29	0	7252	26
16	14.3	6.2	2	DR_scaffold_0026	394643	394690	-20631	+	GA-rich	Low_complexity	1	50	0	7277	47
13	21.1	2.6	0	DR_scaffold_0026	394881	394918	-20403	+	A-rich	Low_complexity	1	39	0	7278	37
16	25	0	0	DR_scaffold_0026	404191	404234	-11087	+	GA-rich	Low_complexity	1	44	0	7284	43
26	20	0	0	DR_scaffold_0027	3468	3524	-402003	+	GA-rich	Low_complexity	1	57	0	7305	56
35	15	1.4	4.2	DR_scaffold_0027	19255	19328	-386199	+	GA-rich	Low_complexity	1	72	0	7313	73
14	19.2	2.8	0	DR_scaffold_0027	20045	20080	-385447	+	GA-rich	Low_complexity	1	37	0	7315	35
11	28.4	4.1	0	DR_scaffold_0027	23491	23539	-381988	+	GA-rich	Low_complexity	1	51	0	7317	48
12	51.8	0	0	DR_scaffold_0027	27561	27652	-377875	+	A-rich	Low_complexity	1	92	0	7327	91
24	22.9	1.3	2.7	DR_scaffold_0027	45820	45894	-359633	+	G-rich	Low_complexity	1	74	0	7342	74
20	12.3	5.1	5.1	DR_scaffold_0027	51518	51576	-353951	+	G-rich	Low_complexity	1	59	0	7351	58
14	17	0	2.9	DR_scaffold_0027	51663	51697	-353830	+	G-rich	Low_complexity	1	34	0	7352	34
20	33.5	2.6	3	DR_scaffold_0027	53956	54084	-351443	+	G-rich	Low_complexity	1	128	0	7358	128
17	13.4	0	2.9	DR_scaffold_0027	111932	111967	-293560	+	G-rich	Low_complexity	1	35	0	7382	35
25	17.7	0	0	DR_scaffold_0027	161200	161250	-244277	+	G-rich	Low_complexity	1	51	0	7394	50
26	16.9	0	0	DR_scaffold_0027	164657	164718	-240809	+	GA-rich	Low_complexity	1	62	0	7401	61
30	14.7	3.2	0	DR_scaffold_0027	178459	178520	-227007	+	A-rich	Low_complexity	1	64	0	7424	61
15	28.2	0	3.5	DR_scaffold_0027	178672	178732	-226795	+	GA-rich	Low_complexity	1	58	0	7425	60
16	20.7	3.3	5	DR_scaffold_0027	194661	194721	-210806	+	GA-rich	Low_complexity	1	60	0	7430	60
21	14.1	0	6	DR_scaffold_0027	198706	198758	-206769	+	A-rich	Low_complexity	1	50	0	7442	52
16	21	0	0	DR_scaffold_0027	199909	199947	-205580	+	A-rich	Low_complexity	1	39	0	7445	38
18	24	2	0	DR_scaffold_0027	221352	221401	-184126	+	GA-rich	Low_complexity	1	51	0	7450	49
15	17.7	3.1	0	DR_scaffold_0027	295319	295350	-110177	+	GA-rich	Low_complexity	1	33	0	7464	31
33	12.8	5.7	1.4	DR_scaffold_0027	301634	301703	-103824	+	GA-rich	Low_complexity	1	73	0	7466	69
15	25.9	0	2.4	DR_scaffold_0028	9142	9184	-396595	+	GA-rich	Low_complexity	1	42	0	7495	42
26	20.3	0	3.1	DR_scaffold_0028	16576	16642	-389137	+	GA-rich	Low_complexity	1	65	0	7506	66
13	19.8	0	2.8	DR_scaffold_0028	28008	28044	-377735	+	G-rich	Low_complexity	1	36	0	7516	36
20	15.7	0	7.5	DR_scaffold_0028	101336	101392	-304387	+	A-rich	Low_complexity	1	53	0	7538	56
18	26.4	2.2	3.7	DR_scaffold_0028	112764	112832	-292947	+	A-rich	Low_complexity	1	67	0	7553	68
16	12.1	3.6	0	DR_scaffold_0028	113416	113443	-292336	+	GA-rich	Low_complexity	1	29	0	7557	27
20	17.4	2.2	0	DR_scaffold_0028	127937	127982	-277797	+	G-rich	Low_complexity	1	47	0	7564	45
15	16.9	0	0	DR_scaffold_0028	159564	159596	-246183	+	A-rich	Low_complexity	1	33	0	7571	32
14	13.7	2.9	2.9	DR_scaffold_0028	188609	188642	-217137	+	GA-rich	Low_complexity	1	34	0	7582	33
17	12.6	0	10.4	DR_scaffold_0028	200152	200204	-205575	+	G-rich	Low_complexity	1	48	0	7590	52
17	14.6	2.6	0	DR_scaffold_0028	203900	203937	-201842	+	A-rich	Low_complexity	1	39	0	7594	37
18	18.7	0	0	DR_scaffold_0028	274399	274430	-131349	+	A-rich	Low_complexity	1	32	0	7624	31
16	15.4	4.3	9.1	DR_scaffold_0028	376495	376563	-29216	+	GA-rich	Low_complexity	1	66	0	7670	68
13	14.8	0	3.2	DR_scaffold_0029	60421	60452	-353621	+	G-rich	Low_complexity	1	31	0	7709	31
14	22.1	2.3	2.3	DR_scaffold_0029	96023	96066	-318007	+	GA-rich	Low_complexity	1	44	0	7726	43
13	10.7	3.1	3.1	DR_scaffold_0029	101533	101564	-312509	+	GA-rich	Low_complexity	1	32	0	7729	31
16	19.2	0	0	DR_scaffold_0029	216444	216473	-197600	+	A-rich	Low_complexity	1	30	0	7810	29
17	11.6	3.5	0	DR_scaffold_0029	307501	307529	-106544	+	GA-rich	Low_complexity	1	30	0	7836	28
12	22.4	1.5	9.5	DR_scaffold_0029	311606	311673	-102400	+	G-rich	Low_complexity	1	63	0	7840	67
21	24.7	1.8	7.7	DR_scaffold_0029	312338	312447	-101626	+	G-rich	Low_complexity	1	104	0	7841	109
15	18.3	4.4	2.2	DR_scaffold_0029	314698	314742	-99331	+	GA-rich	Low_complexity	1	46	0	7843	44
12	15.3	0	6.2	DR_scaffold_0029	317834	317867	-96206	+	A-rich	Low_complexity	1	32	0	7845	33
16	24.2	5.8	0	DR_scaffold_0029	363653	363679	-50394	+	G-rich	Low_complexity	1	42	-69	7886	26
16	24.2	5.8	0	DR_scaffold_0029	363717	363757	-50316	+	G-rich	Low_complexity	43	111	0	7886	40
18	20.7	1.9	1.9	DR_scaffold_0029	366579	366630	-47443	+	GA-rich	Low_complexity	1	52	0	7899	51
14	19.2	0	6.8	DR_scaffold_0030	27708	27754	-368344	+	A-rich	Low_complexity	1	44	0	7948	46
18	10	6.2	0	DR_scaffold_0030	39709	39740	-356358	+	GA-rich	Low_complexity	1	34	0	7973	31
20	13.4	0	4.7	DR_scaffold_0030	110513	110557	-285541	+	A-rich	Low_complexity	1	43	0	8006	44
17	21.8	5.5	1.8	DR_scaffold_0030	124232	124286	-271812	+	GA-rich	Low_complexity	1	57	0	8012	54
19	21.8	1.8	1.8	DR_scaffold_0030	159702	159757	-236341	+	GA-rich	Low_complexity	1	56	0	8018	55
16	14.7	11.3	1.5	DR_scaffold_0030	253948	254009	-142089	+	GA-rich	Low_complexity	1	68	0	8078	61
17	23.8	6.1	2.4	DR_scaffold_0030	254410	254491	-141607	+	GA-rich	Low_complexity	1	85	0	8080	81
43	21.3	0	0	DR_scaffold_0030	260115	260206	-135892	+	GA-rich	Low_complexity	1	92	0	8085	91
15	14.1	2.2	7	DR_scaffold_0030	264239	264283	-131815	+	GA-rich	Low_complexity	1	43	0	8091	44
12	25.5	0	0	DR_scaffold_0030	274492	274528	-121570	+	G-rich	Low_complexity	1	37	0	8094	36
11	24.3	8.5	0	DR_scaffold_0030	276956	277014	-119084	+	G-rich	Low_complexity	1	64	0	8097	58
13	33.1	2.8	1.4	DR_scaffold_0030	282848	282905	-113193	+	GA-rich	Low_complexity	1	59	0	8106	57
13	33.1	2.8	1.4	DR_scaffold_0030	282973	282984	-113114	+	GA-rich	Low_complexity	60	71	0	8108	11
16	16.8	0	0	DR_scaffold_0030	283130	283157	-112941	+	G-rich	Low_complexity	1	28	0	8110	27
27	17.7	1.9	0	DR_scaffold_0030	283293	283344	-112754	+	GA-rich	Low_complexity	1	53	0	8112	51
12	17.1	4.8	8.3	DR_scaffold_0030	284808	284869	-111229	+	GA-rich	Low_complexity	1	60	0	8114	61
12	26.1	0	0	DR_scaffold_0030	330802	330838	-65260	+	G-rich	Low_complexity	1	37	0	8128	36
19	15.7	2.3	0	DR_scaffold_0031	25003	25045	-377700	+	G-rich	Low_complexity	1	44	0	8161	42
17	31.2	2.3	2.3	DR_scaffold_0031	25417	25503	-377242	+	A-rich	Low_complexity	1	87	0	8163	86
18	22.2	0	0	DR_scaffold_0031	56696	56741	-346004	+	GA-rich	Low_complexity	1	46	0	8172	45
16	16	0	3.3	DR_scaffold_0031	83873	83903	-318842	+	GA-rich	Low_complexity	1	30	0	8174	30
15	20.3	8.2	3.1	DR_scaffold_0031	100757	100817	-301928	+	GA-rich	Low_complexity	1	64	0	8179	60
11	27.6	0	0	DR_scaffold_0031	133949	133987	-268758	+	GA-rich	Low_complexity	1	39	0	8183	38
12	21.7	3.3	6.8	DR_scaffold_0031	141943	142003	-260742	+	GA-rich	Low_complexity	1	59	0	8187	60
23	20.2	0	0	DR_scaffold_0031	148740	148790	-253955	+	GA-rich	Low_complexity	1	51	0	8190	50
18	15.5	2.1	4.7	DR_scaffold_0031	186858	186904	-215841	+	G-rich	Low_complexity	1	45	0	8208	46
13	16.5	0	0	DR_scaffold_0031	208432	208458	-194287	+	GA-rich	Low_complexity	1	27	0	8217	26
17	16.9	2.9	0	DR_scaffold_0031	276916	276949	-125796	+	GA-rich	Low_complexity	1	35	0	8237	33
17	19.8	0	2.4	DR_scaffold_0031	285258	285300	-117445	+	G-rich	Low_complexity	1	42	0	8241	42
11	24.8	2	4	DR_scaffold_0031	289775	289825	-112920	+	G-rich	Low_complexity	1	50	0	8249	50
13	23.7	2.5	0	DR_scaffold_0031	290320	290359	-112386	+	GA-rich	Low_complexity	1	41	0	8252	39
13	23.7	2.5	0	DR_scaffold_0031	290672	290711	-112034	+	GA-rich	Low_complexity	1	41	0	8253	39
18	37.3	0	0	DR_scaffold_0031	290825	290896	-111849	+	GA-rich	Low_complexity	1	72	0	8254	71
12	13.7	6.2	0	DR_scaffold_0031	293815	293846	-108899	+	G-rich	Low_complexity	1	34	0	8267	31
15	16.3	3	9.5	DR_scaffold_0031	295065	295131	-107614	+	G-rich	Low_complexity	1	63	0	8272	66
27	14.6	1.9	0	DR_scaffold_0031	320557	320609	-82136	+	GA-rich	Low_complexity	1	54	0	8278	52
17	15.6	0	0	DR_scaffold_0031	378406	378434	-24311	+	G-rich	Low_complexity	1	29	0	8311	28
12	17.6	3.1	0	DR_scaffold_0032	15158	15189	-380745	+	A-rich	Low_complexity	1	33	0	8341	31
12	24.6	0	2.6	DR_scaffold_0032	21053	21092	-374842	+	GA-rich	Low_complexity	1	39	0	8345	39
14	10.5	6.5	0	DR_scaffold_0032	46732	46762	-349172	+	G-rich	Low_complexity	1	33	0	8357	30
14	17.6	0	0	DR_scaffold_0032	60235	60266	-335668	+	G-rich	Low_complexity	1	32	0	8360	31
14	13	1.8	12	DR_scaffold_0032	64097	64151	-331783	+	G-rich	Low_complexity	1	50	0	8371	54
15	29.9	3.1	0	DR_scaffold_0032	65764	65828	-330106	+	G-rich	Low_complexity	1	67	0	8373	64
22	24.1	1.4	2.8	DR_scaffold_0032	121662	121733	-274201	+	A-rich	Low_complexity	1	71	0	8399	71
20	8.8	14.8	0	DR_scaffold_0032	175617	175677	-220257	+	G-rich	Low_complexity	1	70	0	8419	60
21	18.4	0	0	DR_scaffold_0032	182792	182829	-213105	+	A-rich	Low_complexity	1	38	0	8429	37
11	27.6	0	0	DR_scaffold_0032	222299	222337	-173597	+	GA-rich	Low_complexity	1	39	0	8453	38
13	16.2	0	0	DR_scaffold_0032	246265	246292	-149642	+	G-rich	Low_complexity	1	28	0	8464	27
16	15.4	2.8	0	DR_scaffold_0032	246675	246710	-149224	+	G-rich	Low_complexity	1	37	0	8465	35
15	16.9	2.9	0	DR_scaffold_0032	253068	253101	-142833	+	GA-rich	Low_complexity	1	35	0	8474	33
27	17.1	1	4.2	DR_scaffold_0032	261873	261942	-133992	+	GA-rich	Low_complexity	1	67	0	8488	69
20	23.3	3.3	4.6	DR_scaffold_0032	296110	296186	-99748	+	GA-rich	Low_complexity	1	75	0	8509	76
11	24.3	5.5	1.8	DR_scaffold_0032	317735	317789	-78145	+	A-rich	Low_complexity	1	57	0	8538	54
21	17.7	5.7	0	DR_scaffold_0032	325628	325664	-70270	+	GA-rich	Low_complexity	1	40	0	8549	36
21	17.7	5.7	0	DR_scaffold_0032	325708	325722	-70212	+	GA-rich	Low_complexity	41	55	0	8551	14
31	13.9	0	3.5	DR_scaffold_0032	327973	328031	-67903	+	GA-rich	Low_complexity	1	57	0	8554	58
28	25.5	0	0	DR_scaffold_0033	13957	14030	-378077	+	GA-rich	Low_complexity	1	74	0	8609	73
62	22	3.5	1.1	DR_scaffold_0033	17575	17746	-374361	+	GA-rich	Low_complexity	1	176	0	8612	171
20	18.1	6	0	DR_scaffold_0033	20299	20348	-371759	+	GA-rich	Low_complexity	1	53	0	8617	49
16	19.2	0	0	DR_scaffold_0033	82137	82172	-309935	+	A-rich	Low_complexity	1	36	0	8663	35
12	15.8	0	3.5	DR_scaffold_0033	158580	158609	-233498	+	G-rich	Low_complexity	1	29	0	8693	29
13	15.8	2.7	2.7	DR_scaffold_0033	191071	191107	-201000	+	A-rich	Low_complexity	1	37	0	8708	36
14	9.5	8.8	0	DR_scaffold_0033	198041	198074	-194033	+	GA-rich	Low_complexity	1	37	0	8711	33
13	17.6	0	7.3	DR_scaffold_0033	201305	201348	-190759	+	GA-rich	Low_complexity	1	41	0	8712	43
17	12.1	0	7.7	DR_scaffold_0033	218506	218547	-173560	+	GA-rich	Low_complexity	1	39	0	8729	41
14	17	0	2.9	DR_scaffold_0033	240030	240064	-152043	+	A-rich	Low_complexity	1	34	0	8735	34
16	15.3	2.6	2.6	DR_scaffold_0033	291202	291240	-100867	+	GA-rich	Low_complexity	1	39	0	8742	38
15	18.3	0	2.6	DR_scaffold_0034	54943	54981	-332429	+	G-rich	Low_complexity	1	38	0	8793	38
19	28.5	0	0	DR_scaffold_0034	63747	63797	-323613	+	GA-rich	Low_complexity	1	51	0	8807	50
20	17.7	2.2	0	DR_scaffold_0034	64852	64897	-322513	+	G-rich	Low_complexity	1	47	0	8809	45
18	15	2.7	0	DR_scaffold_0034	66770	66806	-320604	+	GA-rich	Low_complexity	1	38	0	8811	36
55	10.1	4	1	DR_scaffold_0034	82554	82653	-304757	+	GA-rich	Low_complexity	1	103	0	8824	99
23	16.5	0	2	DR_scaffold_0034	82772	82825	-304585	+	GA-rich	Low_complexity	1	52	0	8826	53
19	14	2.4	2.4	DR_scaffold_0034	115734	115775	-271635	+	GA-rich	Low_complexity	1	42	0	8831	41
26	11.6	8.9	0	DR_scaffold_0034	125642	125697	-261713	+	GA-rich	Low_complexity	1	61	0	8842	55
14	25.1	2	2	DR_scaffold_0034	131714	131762	-255648	+	GA-rich	Low_complexity	1	49	0	8851	48
13	10.7	6.7	0	DR_scaffold_0034	133807	133836	-253574	+	GA-rich	Low_complexity	1	32	0	8853	29
40	15.7	8.4	2.9	DR_scaffold_0034	137535	137665	-249745	+	GA-rich	Low_complexity	1	138	0	8855	130
17	22	0	0	DR_scaffold_0034	145013	145054	-242356	+	GA-rich	Low_complexity	1	42	0	8865	41
37	36.2	2.3	1.4	DR_scaffold_0034	171785	171879	-215531	+	G-rich	Low_complexity	1	213	0	8877	94
36	26.4	2.6	0.8	DR_scaffold_0034	171880	171995	-215415	+	GA-rich	Low_complexity	1	118	0	8878	115
12	27.1	0	0	DR_scaffold_0034	224947	224986	-162424	+	A-rich	Low_complexity	1	40	0	8916	39
14	21.8	0	0	DR_scaffold_0034	316522	316558	-70852	+	A-rich	Low_complexity	1	37	0	8956	36
12	24.5	2.2	2.2	DR_scaffold_0035	45091	45135	-336599	+	GA-rich	Low_complexity	1	45	0	9046	44
18	15.5	0	1.5	DR_scaffold_0035	47035	47104	-334630	+	A-rich	Low_complexity	1	68	0	9048	69
16	22.7	0	0	DR_scaffold_0035	109579	109614	-272120	+	A-rich	Low_complexity	1	36	0	9058	35
21	39.8	1.9	1.9	DR_scaffold_0035	150220	150240	-231494	+	A-rich	Low_complexity	1	88	-69	9069	20
21	39.8	1.9	1.9	DR_scaffold_0035	150363	150376	-231358	+	A-rich	Low_complexity	89	157	0	9069	13
20	21.5	3.7	0.9	DR_scaffold_0035	154110	154182	-227552	+	G-rich	Low_complexity	1	75	0	9073	72
16	12.7	0	5.6	DR_scaffold_0035	214826	214863	-166871	+	A-rich	Low_complexity	1	36	0	9101	37
15	19.9	0	0	DR_scaffold_0035	267820	267848	-113886	+	A-rich	Low_complexity	1	29	0	9130	28
18	15.4	0	0	DR_scaffold_0035	368878	368913	-12821	+	A-rich	Low_complexity	1	36	0	9168	35
22	17.3	0	0	DR_scaffold_0035	378171	378209	-3525	+	GA-rich	Low_complexity	1	39	0	9170	38
14	22.6	2.1	2.1	DR_scaffold_0036	334	381	-386900	+	G-rich	Low_complexity	1	48	0	9172	47
15	25.3	3.4	1.7	DR_scaffold_0036	5781	5839	-381442	+	GA-rich	Low_complexity	1	60	0	9177	58
12	26.8	1.8	3.6	DR_scaffold_0036	5832	5859	-381422	+	A-rich	Low_complexity	1	52	0	9178	27
13	11.5	0	6.7	DR_scaffold_0036	31985	32016	-355265	+	G-rich	Low_complexity	1	30	0	9203	31
24	16.3	0	0	DR_scaffold_0036	35639	35679	-351602	+	GA-rich	Low_complexity	1	41	0	9218	40
31	30.9	0	0	DR_scaffold_0036	63241	63343	-323938	+	GA-rich	Low_complexity	1	103	0	9226	102
13	17.6	0	7.3	DR_scaffold_0036	64043	64086	-323195	+	G-rich	Low_complexity	1	41	0	9230	43
26	14.5	0	3.6	DR_scaffold_0036	65836	65892	-321389	+	A-rich	Low_complexity	1	55	0	9234	56
14	18.9	4.8	0	DR_scaffold_0036	75446	75487	-311794	+	A-rich	Low_complexity	1	44	0	9236	41
19	19.6	2.1	0	DR_scaffold_0036	92845	92891	-294390	+	G-rich	Low_complexity	1	48	0	9259	46
16	21.3	0	0	DR_scaffold_0036	131084	131116	-256165	+	G-rich	Low_complexity	1	33	0	9270	32
13	17	6	3.9	DR_scaffold_0036	202759	202808	-184473	+	GA-rich	Low_complexity	1	51	0	9306	49
12	11.9	0	6.9	DR_scaffold_0036	203299	203329	-183952	+	G-rich	Low_complexity	1	29	0	9311	30
23	20.6	1.5	3.1	DR_scaffold_0036	205505	205569	-181712	+	G-rich	Low_complexity	1	64	0	9318	64
16	18.3	7.2	4.2	DR_scaffold_0036	205748	205816	-181465	+	GA-rich	Low_complexity	1	71	0	9319	68
13	15.2	0	3.3	DR_scaffold_0036	209925	209955	-177326	+	G-rich	Low_complexity	1	30	0	9328	30
26	18.9	1.9	0	DR_scaffold_0036	238682	238735	-148546	+	GA-rich	Low_complexity	1	55	0	9348	53
15	8.1	3.6	3.6	DR_scaffold_0036	239471	239498	-147783	+	GA-rich	Low_complexity	1	28	0	9353	27
15	19	2.6	0	DR_scaffold_0036	252644	252681	-134600	+	G-rich	Low_complexity	1	39	0	9365	37
22	7.3	4	6.1	DR_scaffold_0036	282279	282328	-104953	+	G-rich	Low_complexity	1	49	0	9394	49
12	16.3	2.8	2.8	DR_scaffold_0036	283897	283932	-103349	+	G-rich	Low_complexity	1	36	0	9397	35
16	23.5	2.9	4.3	DR_scaffold_0036	287001	287070	-100211	+	G-rich	Low_complexity	1	69	0	9410	69
16	24	0	0	DR_scaffold_0036	288402	288436	-98845	+	A-rich	Low_complexity	1	35	0	9414	34
18	15.5	0	0	DR_scaffold_0036	288503	288533	-98748	+	A-rich	Low_complexity	1	31	0	9415	30
13	26.3	3.6	1.8	DR_scaffold_0036	328035	328090	-59191	+	GA-rich	Low_complexity	1	57	0	9422	55
17	21.9	6.1	0	DR_scaffold_0036	328824	328874	-58407	+	GA-rich	Low_complexity	1	54	0	9423	50
13	11.9	5	5	DR_scaffold_0037	3342	3381	-360382	+	A-rich	Low_complexity	1	40	0	9441	39
16	19.2	0	0	DR_scaffold_0037	7447	7482	-356281	+	A-rich	Low_complexity	1	36	0	9443	35
60	15.6	2.6	0.8	DR_scaffold_0037	16914	17029	-346734	+	GA-rich	Low_complexity	1	118	0	9447	115
24	18.8	0	3.6	DR_scaffold_0037	30932	30989	-332774	+	GA-rich	Low_complexity	1	56	0	9454	57
22	5	9.3	2.2	DR_scaffold_0037	31442	31484	-332279	+	GA-rich	Low_complexity	1	46	0	9456	42
30	17.1	0	0	DR_scaffold_0037	31676	31728	-332035	+	GA-rich	Low_complexity	1	53	0	9457	52
17	21.7	3.6	1.8	DR_scaffold_0037	86983	87037	-276726	+	GA-rich	Low_complexity	1	56	0	9481	54
17	17	9.1	1.7	DR_scaffold_0037	89105	89159	-274604	+	GA-rich	Low_complexity	1	59	0	9484	54
31	11.5	7.3	1.4	DR_scaffold_0037	92368	92435	-271328	+	GA-rich	Low_complexity	1	72	0	9486	67
13	22.4	4.3	5.8	DR_scaffold_0037	96686	96755	-267008	+	A-rich	Low_complexity	1	69	0	9491	69
19	6.3	8.8	0	DR_scaffold_0037	99980	100013	-263750	+	GA-rich	Low_complexity	1	37	0	9493	33
34	28.2	0	0	DR_scaffold_0037	103198	103290	-260473	+	G-rich	Low_complexity	1	93	0	9499	92
14	15.6	0	0	DR_scaffold_0037	343197	343225	-20538	+	G-rich	Low_complexity	1	29	0	9609	28
13	12.8	5.6	2.7	DR_scaffold_0037	344789	344824	-18939	+	GA-rich	Low_complexity	1	37	0	9614	35
25	29.8	1.2	0	DR_scaffold_0038	9754	9834	-351886	+	G-rich	Low_complexity	1	82	0	9634	80
20	12.3	2.1	4.3	DR_scaffold_0038	10384	10431	-351289	+	A-rich	Low_complexity	1	47	0	9637	47
21	23.1	2.4	4.9	DR_scaffold_0038	18906	18988	-342732	+	GA-rich	Low_complexity	1	81	0	9657	82
17	18.1	3.7	0	DR_scaffold_0038	19020	19062	-342658	+	A-rich	Low_complexity	1	44	0	9658	42
18	15.4	0	6.5	DR_scaffold_0038	31322	31370	-330350	+	GA-rich	Low_complexity	1	46	0	9670	48
15	21.4	0	0	DR_scaffold_0038	38273	38310	-323410	+	A-rich	Low_complexity	1	38	0	9677	37
18	15.8	0	4.5	DR_scaffold_0038	98434	98479	-263241	+	G-rich	Low_complexity	1	44	0	9703	45
16	13.5	6.8	2.2	DR_scaffold_0038	108698	108741	-252979	+	GA-rich	Low_complexity	1	46	0	9713	43
12	13.7	6.2	0	DR_scaffold_0038	141792	141823	-219897	+	G-rich	Low_complexity	1	34	0	9728	31
12	26.4	6.2	1.5	DR_scaffold_0038	144029	144093	-217627	+	GA-rich	Low_complexity	1	68	0	9738	64
24	18.9	0	0	DR_scaffold_0038	182230	182278	-179442	+	GA-rich	Low_complexity	1	49	0	9761	48
23	11.8	4.3	0	DR_scaffold_0038	183214	183259	-178461	+	A-rich	Low_complexity	1	48	0	9763	45
12	15.1	8.1	0	DR_scaffold_0038	200702	200738	-160982	+	A-rich	Low_complexity	1	40	0	9772	36
18	21	2	2	DR_scaffold_0038	342410	342460	-19260	+	GA-rich	Low_complexity	1	51	0	9828	50
24	21.2	1.7	0	DR_scaffold_0039	30111	30175	-331933	+	GA-rich	Low_complexity	1	66	0	9851	64
22	21.1	0	0	DR_scaffold_0039	63723	63771	-298337	+	GA-rich	Low_complexity	1	49	0	9884	48
34	15.7	2.7	1.4	DR_scaffold_0039	65159	65231	-296877	+	GA-rich	Low_complexity	1	74	0	9886	72
20	19.6	0	0	DR_scaffold_0039	68959	68995	-293113	+	A-rich	Low_complexity	1	37	0	9887	36
18	13.6	2.4	2.4	DR_scaffold_0039	69147	69188	-292920	+	GA-rich	Low_complexity	1	42	0	9888	41
24	15.1	3.1	3.1	DR_scaffold_0039	80635	80687	-281421	+	GA-rich	Low_complexity	1	52	0	9891	52
18	22.7	1.9	1.9	DR_scaffold_0039	110299	110351	-251757	+	GA-rich	Low_complexity	1	53	0	9907	52
12	32.8	0	3.2	DR_scaffold_0039	149994	150030	-212078	+	G-rich	Low_complexity	1	61	0	9918	36
42	16.5	3.6	0	DR_scaffold_0039	157877	157959	-204149	+	GA-rich	Low_complexity	1	86	0	9922	82
22	16.1	2	2	DR_scaffold_0039	160987	161037	-201071	+	G-rich	Low_complexity	1	51	0	9929	50
21	26	2.7	1.3	DR_scaffold_0039	186675	186749	-175359	+	A-rich	Low_complexity	1	76	0	9930	74
17	17.9	0	6.4	DR_scaffold_0039	250200	250249	-111859	+	G-rich	Low_complexity	1	47	0	9951	49
15	16.5	0	0	DR_scaffold_0039	261997	262023	-100085	+	GA-rich	Low_complexity	1	27	0	9962	26
13	15.9	5.7	0	DR_scaffold_0039	262793	262827	-99281	+	GA-rich	Low_complexity	1	37	0	9963	34
16	14	4.9	2.4	DR_scaffold_0039	262864	262904	-99204	+	GA-rich	Low_complexity	1	42	0	9963	40
22	17.9	7	1.3	DR_scaffold_0039	337715	337785	-24323	+	G-rich	Low_complexity	1	75	0	9975	70
23	18.4	0	0	DR_scaffold_0040	322	364	-357084	+	GA-rich	Low_complexity	1	43	0	9991	42
16	20.6	0	0	DR_scaffold_0040	40382	40420	-317028	+	A-rich	Low_complexity	1	39	0	10019	38
12	12.5	0	3.7	DR_scaffold_0040	47383	47410	-310038	+	G-rich	Low_complexity	1	27	0	10021	27
24	18.1	1.4	6	DR_scaffold_0040	47654	47723	-309725	+	GA-rich	Low_complexity	1	67	0	10023	69
15	28.6	1.8	1.8	DR_scaffold_0040	69361	69415	-288033	+	GA-rich	Low_complexity	1	55	0	10035	54
17	29.3	1.3	5.3	DR_scaffold_0040	102963	103040	-254408	+	GA-rich	Low_complexity	1	75	0	10047	77
14	24.1	0	0	DR_scaffold_0040	135301	135339	-222109	+	A-rich	Low_complexity	1	39	0	10063	38
16	15.7	1.4	12.3	DR_scaffold_0040	168245	168279	-189169	+	G-rich	Low_complexity	1	29	0	10091	34
16	15.7	1.4	12.3	DR_scaffold_0040	168327	168362	-189086	+	G-rich	Low_complexity	30	65	0	10093	35
12	25.5	0	0	DR_scaffold_0040	174841	174875	-182573	+	A-rich	Low_complexity	1	35	0	10122	34
21	12.3	0	6.4	DR_scaffold_0040	256223	256272	-101176	+	G-rich	Low_complexity	1	47	0	10142	49
14	16.5	2.9	0	DR_scaffold_0040	300461	300494	-56954	+	GA-rich	Low_complexity	1	35	0	10154	33
23	14.7	2.1	0	DR_scaffold_0041	19284	19330	-337081	+	A-rich	Low_complexity	1	48	0	10193	46
15	12.8	2.8	2.8	DR_scaffold_0041	21035	21070	-335341	+	G-rich	Low_complexity	1	36	0	10196	35
17	16.7	2.5	0	DR_scaffold_0041	109743	109782	-246629	+	GA-rich	Low_complexity	1	41	0	10215	39
13	15.2	0	3.3	DR_scaffold_0041	161591	161621	-194790	+	GA-rich	Low_complexity	1	30	0	10243	30
18	15.9	2.9	0	DR_scaffold_0041	258585	258619	-97792	+	GA-rich	Low_complexity	1	36	0	10265	34
12	22.7	0	2.7	DR_scaffold_0041	261521	261558	-94853	+	GA-rich	Low_complexity	1	37	0	10267	37
33	13.8	1.4	2.9	DR_scaffold_0041	266204	266272	-90139	+	G-rich	Low_complexity	1	68	0	10270	68
16	16.8	0	0	DR_scaffold_0041	267403	267430	-88981	+	G-rich	Low_complexity	1	28	0	10272	27
14	34.4	0	0	DR_scaffold_0041	300807	300864	-55547	+	GA-rich	Low_complexity	1	58	0	10279	57
17	18.9	0	0	DR_scaffold_0041	301943	301978	-54433	+	GA-rich	Low_complexity	1	36	0	10280	35
18	15.5	0	0	DR_scaffold_0041	314270	314299	-42112	+	G-rich	Low_complexity	1	30	0	10282	29
21	21.2	3.6	0	DR_scaffold_0042	74638	74693	-268221	+	GA-rich	Low_complexity	1	58	0	10351	55
19	12.6	5.2	5.2	DR_scaffold_0042	107059	107116	-235798	+	GA-rich	Low_complexity	1	58	0	10377	57
20	13	0	2.9	DR_scaffold_0042	126540	126575	-216339	+	GA-rich	Low_complexity	1	35	0	10389	35
30	12.2	5.3	3	DR_scaffold_0042	133030	133100	-209814	+	A-rich	Low_complexity	1	72	0	10394	70
13	18.5	0	5.1	DR_scaffold_0042	182706	182746	-160168	+	G-rich	Low_complexity	1	39	0	10428	40
11	17.4	0	5.9	DR_scaffold_0042	184580	184615	-158299	+	G-rich	Low_complexity	1	34	0	10437	35
28	15.4	5.8	0	DR_scaffold_0042	185470	185535	-157379	+	GA-rich	Low_complexity	3	72	0	10441	65
13	27	0	7	DR_scaffold_0042	214091	214151	-128763	+	GA-rich	Low_complexity	1	57	0	10454	60
15	14.9	2.6	2.6	DR_scaffold_0042	268040	268078	-74836	+	GA-rich	Low_complexity	1	39	0	10477	38
31	26.9	0	0	DR_scaffold_0042	284785	284861	-58053	+	A-rich	Low_complexity	1	77	0	10486	76
12	16.3	7	2.2	DR_scaffold_0043	74759	74801	-260056	+	GA-rich	Low_complexity	1	45	0	10536	42
17	15.4	2.8	0	DR_scaffold_0043	75407	75442	-259415	+	GA-rich	Low_complexity	1	37	0	10537	35
12	11.7	3.3	3.3	DR_scaffold_0043	122006	122035	-212822	+	A-rich	Low_complexity	1	30	0	10557	29
13	17.7	5.3	0	DR_scaffold_0043	123613	123650	-211207	+	GA-rich	Low_complexity	1	40	0	10558	37
15	25.1	4.5	4.5	DR_scaffold_0043	150021	150087	-184770	+	GA-rich	Low_complexity	1	67	0	10564	66
19	17	0	0	DR_scaffold_0043	160326	160358	-174499	+	A-rich	Low_complexity	1	33	0	10569	32
14	15.9	0	0	DR_scaffold_0043	163002	163029	-171828	+	GA-rich	Low_complexity	1	28	0	10570	27
12	16.9	0	0	DR_scaffold_0043	196655	196681	-138176	+	GA-rich	Low_complexity	1	27	0	10578	26
15	20.9	4.5	0	DR_scaffold_0043	217934	217977	-116880	+	GA-rich	Low_complexity	1	46	0	10580	43
15	10.3	3	3	DR_scaffold_0043	228012	228044	-106813	+	GA-rich	Low_complexity	1	33	0	10585	32
12	12.6	0	3.7	DR_scaffold_0043	251482	251509	-83348	+	GA-rich	Low_complexity	1	27	0	10604	27
28	16.1	0	11.5	DR_scaffold_0043	252542	252638	-82219	+	A-rich	Low_complexity	1	87	0	10609	96
36	13.4	2.4	4.9	DR_scaffold_0043	252545	252627	-82230	+	GA-rich	Low_complexity	1	81	0	10610	82
12	19.9	1.6	10.3	DR_scaffold_0043	260678	260740	-74117	+	G-rich	Low_complexity	1	58	0	10635	62
19	21.4	4.4	5.6	DR_scaffold_0043	271047	271136	-63721	+	GA-rich	Low_complexity	1	89	0	10638	89
30	9.8	5.6	4.2	DR_scaffold_0043	272271	272341	-62516	+	GA-rich	Low_complexity	1	72	0	10641	70
16	18.4	7	0	DR_scaffold_0043	275867	275909	-58948	+	GA-rich	Low_complexity	1	46	0	10650	42
16	26.7	1.6	3.3	DR_scaffold_0043	288660	288721	-46136	+	GA-rich	Low_complexity	1	61	0	10662	61
17	15.9	0	0	DR_scaffold_0044	131783	131817	-206399	+	GA-rich	Low_complexity	1	35	0	10726	34
23	15.7	0	0	DR_scaffold_0044	183809	183851	-154365	+	GA-rich	Low_complexity	1	43	0	10753	42
15	19.7	0	0	DR_scaffold_0044	190980	191008	-147208	+	A-rich	Low_complexity	1	29	0	10761	28
14	15.3	5.4	0	DR_scaffold_0044	250852	250888	-87328	+	A-rich	Low_complexity	1	39	0	10786	36
18	14.8	0	2.6	DR_scaffold_0044	264299	264338	-73878	+	G-rich	Low_complexity	1	39	0	10818	39
16	15.9	0	0	DR_scaffold_0044	267908	267935	-70281	+	A-rich	Low_complexity	1	28	0	10825	27
23	13.2	0	2.3	DR_scaffold_0044	326621	326664	-11552	+	G-rich	Low_complexity	1	43	0	10855	43
16	11.7	7.7	2.4	DR_scaffold_0044	336188	336226	-1990	+	GA-rich	Low_complexity	1	41	0	10862	38
13	21.6	0	5	DR_scaffold_0045	17179	17220	-315091	+	A-rich	Low_complexity	1	40	0	10875	41
14	15.4	5.6	0	DR_scaffold_0045	19365	19400	-312911	+	GA-rich	Low_complexity	1	38	0	10879	35
13	20.6	2	6.2	DR_scaffold_0045	21377	21426	-310885	+	GA-rich	Low_complexity	1	48	0	10880	49
14	21.3	4.6	4.6	DR_scaffold_0045	21577	21641	-310670	+	GA-rich	Low_complexity	1	65	0	10882	64
22	21.5	0	0	DR_scaffold_0045	66902	66945	-265366	+	A-rich	Low_complexity	1	44	0	10899	43
29	16.2	1.6	1.6	DR_scaffold_0045	66995	67058	-265253	+	GA-rich	Low_complexity	1	64	0	10900	63
22	16.6	0	2.1	DR_scaffold_0045	68840	68888	-263423	+	G-rich	Low_complexity	1	48	0	10908	48
27	21.3	5.1	0	DR_scaffold_0045	68974	69051	-263260	+	GA-rich	Low_complexity	1	82	0	10909	77
19	15.4	4.5	6.2	DR_scaffold_0045	78263	78328	-253983	+	GA-rich	Low_complexity	1	65	0	10929	65
22	14.9	2.2	0	DR_scaffold_0045	78533	78577	-253734	+	G-rich	Low_complexity	1	46	0	10931	44
15	24.4	0	2.2	DR_scaffold_0045	111331	111376	-220935	+	G-rich	Low_complexity	1	45	0	10940	45
39	16.8	0	0	DR_scaffold_0045	133235	133301	-199010	+	A-rich	Low_complexity	1	67	0	10955	66
11	7.8	8.3	8.3	DR_scaffold_0045	133310	133357	-198954	+	GA-rich	Low_complexity	1	48	0	10956	47
17	16.7	0	4.7	DR_scaffold_0045	136211	136255	-196056	+	A-rich	Low_complexity	1	43	0	10961	44
15	3.6	0	12.1	DR_scaffold_0045	200804	200840	-131471	+	GA-rich	Low_complexity	1	33	0	10998	36
44	12.6	1.2	2.4	DR_scaffold_0045	203739	203821	-128490	+	GA-rich	Low_complexity	1	82	0	11010	82
15	14.8	6.7	0	DR_scaffold_0045	215681	215723	-116588	+	G-rich	Low_complexity	1	45	0	11020	42
12	25.2	2.4	0	DR_scaffold_0045	265972	266013	-66298	+	G-rich	Low_complexity	1	43	0	11042	41
22	20.3	0	0	DR_scaffold_0045	290290	290342	-41969	+	G-rich	Low_complexity	1	53	0	11048	52
24	19.4	1.8	1.8	DR_scaffold_0045	291016	291070	-41241	+	GA-rich	Low_complexity	1	55	0	11051	54
19	18.5	0	5.8	DR_scaffold_0045	291154	291208	-41103	+	A-rich	Low_complexity	1	52	0	11052	54
34	18.8	3.7	4.7	DR_scaffold_0045	291315	291421	-40890	+	GA-rich	Low_complexity	1	106	0	11053	106
18	15.5	0	0	DR_scaffold_0046	34620	34649	-284943	+	A-rich	Low_complexity	1	30	0	11120	29
17	29.4	0	0	DR_scaffold_0046	60636	60693	-258899	+	A-rich	Low_complexity	1	58	0	11140	57
17	18.8	0	0	DR_scaffold_0046	89885	89915	-229677	+	G-rich	Low_complexity	1	31	0	11148	30
19	15.8	0	2.8	DR_scaffold_0046	90514	90550	-229042	+	GA-rich	Low_complexity	1	36	0	11149	36
11	30.1	5.8	0	DR_scaffold_0046	118204	118272	-201320	+	GA-rich	Low_complexity	1	73	0	11160	68
15	10.4	0	6.1	DR_scaffold_0046	137855	137889	-181703	+	A-rich	Low_complexity	1	33	0	11166	34
13	20.9	0	0	DR_scaffold_0046	147966	147998	-171594	+	G-rich	Low_complexity	1	33	0	11171	32
38	21.9	0	0	DR_scaffold_0046	170648	170732	-148860	+	G-rich	Low_complexity	1	85	0	11180	84
32	17.8	1.6	0	DR_scaffold_0046	174276	174338	-145254	+	GA-rich	Low_complexity	1	64	0	11188	62
26	20.3	0	0	DR_scaffold_0046	176607	176654	-142938	+	A-rich	Low_complexity	1	48	0	11189	47
12	29.8	0	2	DR_scaffold_0046	179314	179364	-140228	+	GA-rich	Low_complexity	1	50	0	11194	50
12	17.7	0	5.9	DR_scaffold_0046	180846	180881	-138711	+	G-rich	Low_complexity	1	34	0	11196	35
12	28.4	3.6	0	DR_scaffold_0046	206035	206089	-113503	+	A-rich	Low_complexity	1	57	0	11202	54
31	18.5	4	1.3	DR_scaffold_0046	215648	215730	-103862	+	GA-rich	Low_complexity	1	85	0	11208	82
16	18.1	4.5	0	DR_scaffold_0046	217870	217885	-101707	+	G-rich	Low_complexity	1	44	0	11212	15
17	31.4	3.1	3.1	DR_scaffold_0046	301134	301231	-18361	+	GA-rich	Low_complexity	1	98	0	11243	97
12	4.1	0	13.8	DR_scaffold_0047	15024	15056	-304869	+	GA-rich	Low_complexity	1	29	0	11258	32
35	27.3	0	2.7	DR_scaffold_0047	39260	39305	-280620	+	GA-rich	Low_complexity	6	112	0	11274	45
29	16.3	3.6	0	DR_scaffold_0047	74297	74371	-245554	+	GA-rich	Low_complexity	1	77	0	11300	74
17	11.1	4.7	4.7	DR_scaffold_0047	99362	99404	-220521	+	GA-rich	Low_complexity	1	43	0	11307	42
12	21	0	5	DR_scaffold_0047	105568	105609	-214316	+	A-rich	Low_complexity	1	40	0	11311	41
19	27.7	0	6.1	DR_scaffold_0047	219304	219390	-100535	+	G-rich	Low_complexity	1	82	0	11347	86
21	9.3	8.7	0	DR_scaffold_0047	220227	220272	-99653	+	GA-rich	Low_complexity	1	50	0	11351	45
13	16.4	0	5.6	DR_scaffold_0047	222551	222588	-97337	+	A-rich	Low_complexity	1	36	0	11359	37
40	16.1	3.6	0	DR_scaffold_0047	263948	264031	-55894	+	GA-rich	Low_complexity	1	87	0	11370	83
16	15.4	2.8	0	DR_scaffold_0047	315619	315654	-4271	+	GA-rich	Low_complexity	1	37	0	11412	35
23	15.5	4	0	DR_scaffold_0048	38291	38340	-282315	+	GA-rich	Low_complexity	1	52	0	11451	49
32	18.1	2.9	0	DR_scaffold_0048	40212	40281	-280374	+	GA-rich	Low_complexity	1	72	0	11455	69
15	16.6	2.3	4.7	DR_scaffold_0048	44397	44440	-276215	+	GA-rich	Low_complexity	1	43	0	11457	43
18	16.4	7.7	2.9	DR_scaffold_0048	78598	78662	-241993	+	GA-rich	Low_complexity	1	68	0	11474	64
15	16	2.9	0	DR_scaffold_0048	114930	114964	-205691	+	G-rich	Low_complexity	1	36	0	11494	34
23	6.4	10.2	0	DR_scaffold_0048	142508	142556	-178099	+	A-rich	Low_complexity	1	54	0	11507	48
22	20.4	5.2	2.5	DR_scaffold_0048	168407	168483	-152172	+	GA-rich	Low_complexity	1	79	0	11523	76
14	32.9	1.4	1.4	DR_scaffold_0048	168522	168591	-152064	+	GA-rich	Low_complexity	1	70	0	11523	69
14	32.9	1.4	1.4	DR_scaffold_0048	168767	168836	-151819	+	GA-rich	Low_complexity	1	70	0	11524	69
22	21.3	0	1.8	DR_scaffold_0048	185880	185935	-134720	+	GA-rich	Low_complexity	1	55	0	11553	55
15	21.8	0	0	DR_scaffold_0048	191356	191393	-129262	+	A-rich	Low_complexity	1	38	0	11557	37
13	10.8	6.7	0	DR_scaffold_0048	208871	208903	-111752	+	GA-rich	Low_complexity	1	35	0	11567	32
23	18.6	0	5.2	DR_scaffold_0048	223049	223109	-97546	+	A-rich	Low_complexity	1	58	0	11572	60
13	14.7	3.3	0	DR_scaffold_0048	225791	225820	-94835	+	A-rich	Low_complexity	1	31	0	11574	29
24	13.5	11.5	1.2	DR_scaffold_0048	226124	226201	-94454	+	GA-rich	Low_complexity	1	86	0	11576	77
16	14.8	5	6.8	DR_scaffold_0048	257242	257301	-63354	+	GA-rich	Low_complexity	1	59	0	11602	59
15	22.2	2	2	DR_scaffold_0049	17423	17471	-298184	+	GA-rich	Low_complexity	1	49	0	11660	48
12	10.1	9.4	0	DR_scaffold_0049	56603	56634	-259021	+	GA-rich	Low_complexity	1	35	0	11680	31
13	15.9	2.7	2.7	DR_scaffold_0049	68038	68074	-247581	+	G-rich	Low_complexity	1	37	0	11688	36
17	24.4	0	3.6	DR_scaffold_0049	82236	82248	-233407	+	A-rich	Low_complexity	1	55	0	11691	12
13	19.1	0	5.3	DR_scaffold_0049	124239	124278	-191377	+	G-rich	Low_complexity	1	38	0	11709	39
17	21.8	5.3	4	DR_scaffold_0049	138905	138979	-176676	+	GA-rich	Low_complexity	1	76	0	11713	74
14	24	2.3	0	DR_scaffold_0049	218121	218164	-97491	+	GA-rich	Low_complexity	1	45	0	11753	43
12	15.3	5.3	2.6	DR_scaffold_0049	224456	224493	-91162	+	G-rich	Low_complexity	1	39	0	11765	37
14	10.3	5.9	2.9	DR_scaffold_0049	225625	225658	-89997	+	GA-rich	Low_complexity	1	35	0	11770	33
16	20.9	5.9	0	DR_scaffold_0049	237670	237720	-77935	+	G-rich	Low_complexity	1	54	0	11782	50
26	13.6	1.7	3.4	DR_scaffold_0049	311143	311202	-4453	+	GA-rich	Low_complexity	1	59	0	11844	59
13	16.9	3.7	7.7	DR_scaffold_0050	25975	26028	-291259	+	GA-rich	Low_complexity	1	52	0	11865	53
16	21.6	0	0	DR_scaffold_0050	39118	39149	-278138	+	G-rich	Low_complexity	1	32	0	11875	31
18	23.3	0	0	DR_scaffold_0050	92442	92486	-224801	+	GA-rich	Low_complexity	1	45	0	11885	44
11	24.8	0	0	DR_scaffold_0050	95370	95403	-221884	+	GA-rich	Low_complexity	1	34	0	11889	33
13	14	6.2	0	DR_scaffold_0050	137731	137762	-179525	+	GA-rich	Low_complexity	1	34	0	11906	31
15	20.4	0	0	DR_scaffold_0050	148720	148748	-168539	+	G-rich	Low_complexity	1	29	0	11907	28
27	15.1	3.9	0	DR_scaffold_0050	172612	172663	-144624	+	GA-rich	Low_complexity	1	54	0	11912	51
17	20.1	0	0	DR_scaffold_0050	176058	176097	-141190	+	G-rich	Low_complexity	1	40	0	11914	39
15	26	1.6	3.6	DR_scaffold_0050	179695	179771	-137516	+	A-rich	Low_complexity	1	75	0	11917	76
13	18.2	0	0	DR_scaffold_0050	208124	208154	-109133	+	G-rich	Low_complexity	1	31	0	11928	30
34	20.4	0	0	DR_scaffold_0050	209103	209182	-108105	+	A-rich	Low_complexity	1	80	0	11932	79
17	23.8	1.8	1.8	DR_scaffold_0050	266413	266468	-50819	+	G-rich	Low_complexity	1	56	0	11987	55
13	21.3	2.6	0	DR_scaffold_0051	28502	28539	-288501	+	G-rich	Low_complexity	1	39	0	12019	37
15	26.6	0	0	DR_scaffold_0051	31934	31978	-285062	+	G-rich	Low_complexity	1	45	0	12026	44
12	18.1	0	7.5	DR_scaffold_0051	32470	32512	-284528	+	G-rich	Low_complexity	1	40	0	12028	42
15	22.1	0	0	DR_scaffold_0051	56378	56409	-260631	+	GA-rich	Low_complexity	1	32	0	12049	31
18	21.1	5.5	3.1	DR_scaffold_0051	64961	65029	-252011	+	GA-rich	Low_complexity	1	70	0	12066	68
24	25.7	4.9	3.2	DR_scaffold_0051	147566	147687	-169353	+	G-rich	Low_complexity	1	124	0	12102	121
25	6.7	1.8	7.7	DR_scaffold_0051	167789	167843	-149197	+	GA-rich	Low_complexity	1	52	0	12132	54
12	15.8	9.5	0	DR_scaffold_0051	169417	169458	-147582	+	G-rich	Low_complexity	1	46	0	12134	41
19	23.1	1	0	DR_scaffold_0051	170397	170446	-146594	+	A-rich	Low_complexity	1	50	0	12137	49
16	16.8	0	0	DR_scaffold_0051	172896	172922	-144118	+	A-rich	Low_complexity	1	27	0	12140	26
14	7.2	3	6.2	DR_scaffold_0051	174344	174380	-142660	+	GA-rich	Low_complexity	1	35	0	12145	36
16	23.5	0	0	DR_scaffold_0051	181586	181620	-135420	+	GA-rich	Low_complexity	1	35	0	12151	34
23	20.4	4.1	4.1	DR_scaffold_0051	274983	275055	-41985	+	GA-rich	Low_complexity	1	73	0	12179	72
17	12.4	2.7	2.7	DR_scaffold_0051	275451	275487	-41553	+	GA-rich	Low_complexity	1	37	0	12180	36
13	28.1	0	2.1	DR_scaffold_0051	286150	286198	-30842	+	GA-rich	Low_complexity	1	48	0	12182	48
15	14.3	0	3	DR_scaffold_0051	304179	304212	-12828	+	A-rich	Low_complexity	1	33	0	12193	33
29	21.4	0	0	DR_scaffold_0052	56054	56112	-252864	+	A-rich	Low_complexity	1	59	0	12229	58
27	12.1	3.7	0	DR_scaffold_0052	61460	61513	-247463	+	A-rich	Low_complexity	1	56	0	12232	53
15	21.1	0	0	DR_scaffold_0052	85951	85984	-222992	+	GA-rich	Low_complexity	1	34	0	12239	33
29	16.1	0	0	DR_scaffold_0052	142610	142665	-166311	+	G-rich	Low_complexity	1	56	0	12248	55
22	17.2	0	0	DR_scaffold_0052	190191	190236	-118740	+	A-rich	Low_complexity	1	46	0	12264	45
24	16.8	0	2	DR_scaffold_0052	214334	214384	-94592	+	GA-rich	Low_complexity	1	50	0	12274	50
26	16.7	3.6	9.4	DR_scaffold_0052	227303	227414	-81562	+	GA-rich	Low_complexity	1	106	0	12282	111
13	26.5	0	6	DR_scaffold_0052	236256	236308	-72668	+	G-rich	Low_complexity	1	50	0	12288	52
14	15.4	2.6	2.6	DR_scaffold_0052	236734	236771	-72205	+	G-rich	Low_complexity	1	38	0	12290	37
30	16.2	1.8	0	DR_scaffold_0052	238875	238929	-70047	+	GA-rich	Low_complexity	1	56	0	12296	54
18	28.1	1.6	0	DR_scaffold_0052	274743	274806	-34170	+	G-rich	Low_complexity	1	65	0	12307	63
15	9.8	6.1	0	DR_scaffold_0053	3970	4002	-307336	+	G-rich	Low_complexity	1	35	0	12317	32
25	18.9	0	4.8	DR_scaffold_0053	7226	7291	-304047	+	GA-rich	Low_complexity	1	63	0	12327	65
14	23	0	0	DR_scaffold_0053	11708	11744	-299594	+	G-rich	Low_complexity	1	37	0	12331	36
21	20.8	4.4	4.4	DR_scaffold_0053	17414	17427	-293911	+	GA-rich	Low_complexity	1	14	0	12338	13
21	20.8	4.4	4.4	DR_scaffold_0053	17469	17544	-293794	+	GA-rich	Low_complexity	15	90	0	12340	75
14	32.7	0	0	DR_scaffold_0053	29833	29885	-281453	+	GA-rich	Low_complexity	1	53	0	12349	52
14	14.5	3.2	0	DR_scaffold_0053	56780	56810	-254528	+	GA-rich	Low_complexity	1	32	0	12360	30
12	18.4	5.4	0	DR_scaffold_0053	94746	94782	-216556	+	GA-rich	Low_complexity	1	39	0	12369	36
13	26.6	5.2	0	DR_scaffold_0053	95021	95078	-216260	+	GA-rich	Low_complexity	1	61	0	12371	57
18	23.4	1.1	9.6	DR_scaffold_0053	98260	98349	-212989	+	GA-rich	Low_complexity	1	83	0	12376	89
16	20.7	0	0	DR_scaffold_0053	159434	159472	-151866	+	A-rich	Low_complexity	1	39	0	12415	38
16	20.3	1.5	0	DR_scaffold_0053	204030	204070	-107268	+	A-rich	Low_complexity	1	41	0	12430	40
13	15.7	0	7.9	DR_scaffold_0053	222005	222045	-89293	+	A-rich	Low_complexity	1	38	0	12431	40
12	15.7	2.6	5.3	DR_scaffold_0053	265784	265822	-45516	+	G-rich	Low_complexity	1	38	0	12438	38
14	26.4	0	0	DR_scaffold_0053	275040	275080	-36258	+	GA-rich	Low_complexity	1	41	0	12448	40
17	22.8	0	0	DR_scaffold_0053	282187	282227	-29111	+	GA-rich	Low_complexity	1	41	0	12449	40
16	21.3	0	0	DR_scaffold_0053	308690	308722	-2616	+	G-rich	Low_complexity	1	33	0	12469	32
27	14.7	3.2	1.6	DR_scaffold_0054	10511	10572	-298035	+	G-rich	Low_complexity	1	63	0	12480	61
17	22.8	0	0	DR_scaffold_0054	25523	25558	-283049	+	G-rich	Low_complexity	1	36	0	12490	35
18	23.6	0	3.6	DR_scaffold_0054	26138	26195	-282412	+	A-rich	Low_complexity	1	56	0	12492	57
16	16.5	0	0	DR_scaffold_0054	46971	47004	-261603	+	GA-rich	Low_complexity	1	34	0	12497	33
13	16.6	0	9.1	DR_scaffold_0054	62061	62108	-246499	+	A-rich	Low_complexity	1	44	0	12499	47
13	25	0	0	DR_scaffold_0054	62840	62877	-245730	+	A-rich	Low_complexity	1	38	0	12503	37
16	15.9	0	0	DR_scaffold_0054	167453	167480	-141127	+	A-rich	Low_complexity	1	28	0	12544	27
12	8.4	0	7.4	DR_scaffold_0054	180960	180988	-127619	+	G-rich	Low_complexity	1	27	0	12553	28
24	23.1	0	6.2	DR_scaffold_0054	272445	272529	-36078	+	G-rich	Low_complexity	1	80	0	12581	84
18	22.6	0	0	DR_scaffold_0055	9284	9327	-302044	+	G-rich	Low_complexity	1	44	0	12593	43
16	20.7	0	0	DR_scaffold_0055	106562	106600	-204771	+	G-rich	Low_complexity	1	39	0	12619	38
13	10.4	2.9	5.9	DR_scaffold_0055	146420	146454	-164917	+	GA-rich	Low_complexity	1	34	0	12643	34
20	11.2	2.4	2.4	DR_scaffold_0055	147161	147201	-164170	+	G-rich	Low_complexity	1	41	0	12644	40
14	30.3	1.6	1.6	DR_scaffold_0055	149567	149628	-161743	+	GA-rich	Low_complexity	1	62	0	12650	61
13	15.2	0	3.3	DR_scaffold_0055	210188	210218	-101153	+	GA-rich	Low_complexity	1	30	0	12664	30
12	16.8	7.5	0	DR_scaffold_0055	212514	212553	-98818	+	G-rich	Low_complexity	1	43	0	12665	39
13	18.9	2.6	2.6	DR_scaffold_0055	216348	216385	-94986	+	GA-rich	Low_complexity	1	38	0	12676	37
11	18.1	2.4	5	DR_scaffold_0055	231939	231979	-79392	+	A-rich	Low_complexity	1	40	0	12686	40
14	15.7	5.3	7.1	DR_scaffold_0055	237972	238028	-73343	+	GA-rich	Low_complexity	1	56	0	12687	56
12	19.6	3.9	5.9	DR_scaffold_0055	238143	238194	-73177	+	GA-rich	Low_complexity	1	51	0	12688	51
18	25.5	0	0	DR_scaffold_0055	246298	246337	-65034	+	A-rich	Low_complexity	1	40	0	12690	39
12	23.3	1.2	11	DR_scaffold_0055	285872	285951	-25420	+	A-rich	Low_complexity	1	73	0	12703	79
13	21.3	0	0	DR_scaffold_0055	298853	298885	-12486	+	G-rich	Low_complexity	1	33	0	12715	32
13	15.1	9.1	0	DR_scaffold_0056	28718	28761	-283634	+	A-rich	Low_complexity	1	48	0	12741	43
18	25.7	1.4	2.9	DR_scaffold_0056	40451	40519	-271876	+	GA-rich	Low_complexity	1	68	0	12752	68
15	20	0	0	DR_scaffold_0056	45198	45226	-267169	+	A-rich	Low_complexity	1	29	0	12765	28
22	25.5	0	0	DR_scaffold_0056	113440	113494	-198901	+	G-rich	Low_complexity	1	55	0	12780	54
14	17.6	0	3	DR_scaffold_0056	126621	126654	-185741	+	GA-rich	Low_complexity	1	33	0	12789	33
19	15	0	0	DR_scaffold_0056	127420	127458	-184937	+	G-rich	Low_complexity	1	39	0	12792	38
16	16.1	0	0	DR_scaffold_0056	132446	132473	-179922	+	A-rich	Low_complexity	1	28	0	12797	27
14	16	2.9	0	DR_scaffold_0056	134734	134768	-177627	+	G-rich	Low_complexity	1	36	0	12804	34
23	12.4	5.5	1.8	DR_scaffold_0056	135443	135499	-176896	+	A-rich	Low_complexity	1	59	0	12809	56
22	30.8	2.6	0	DR_scaffold_0056	138693	138769	-173626	+	GA-rich	Low_complexity	1	79	0	12813	76
16	20.5	0	2.5	DR_scaffold_0056	182136	182176	-130219	+	GA-rich	Low_complexity	1	40	0	12826	40
22	15.6	0	0	DR_scaffold_0056	216764	216799	-95596	+	A-rich	Low_complexity	1	36	0	12854	35
18	14.2	6.9	3.3	DR_scaffold_0056	219205	219266	-93129	+	G-rich	Low_complexity	1	64	0	12858	61
20	24.6	0	4.5	DR_scaffold_0057	56777	56845	-243870	+	G-rich	Low_complexity	1	66	0	12915	68
23	16.4	0	6.8	DR_scaffold_0057	58324	58394	-242321	+	GA-rich	Low_complexity	1	66	0	12916	70
15	17.7	0	0	DR_scaffold_0057	114426	114457	-186258	+	A-rich	Low_complexity	1	32	0	12947	31
20	17.5	0	2.2	DR_scaffold_0057	116785	116831	-183884	+	G-rich	Low_complexity	1	46	0	12954	46
15	23.3	0	0	DR_scaffold_0057	128842	128886	-171829	+	G-rich	Low_complexity	1	45	0	12969	44
14	11.6	3.5	0	DR_scaffold_0057	233865	233893	-66822	+	GA-rich	Low_complexity	1	30	0	12992	28
27	24	3.6	4.5	DR_scaffold_0057	285987	286098	-14617	+	GA-rich	Low_complexity	1	111	0	13015	111
12	21.1	2.5	2.5	DR_scaffold_0058	126580	126619	-172451	+	G-rich	Low_complexity	1	40	0	13074	39
13	30	3	1.5	DR_scaffold_0058	128141	128207	-170863	+	GA-rich	Low_complexity	1	68	0	13079	66
11	21.9	0	5.1	DR_scaffold_0058	138781	138821	-160249	+	GA-rich	Low_complexity	1	39	0	13092	40
44	25.9	0	0	DR_scaffold_0058	167738	167848	-131222	+	GA-rich	Low_complexity	1	111	0	13097	110
19	21.2	0	3.9	DR_scaffold_0058	168940	168993	-130077	+	A-rich	Low_complexity	1	52	0	13100	53
24	13.3	0	5.8	DR_scaffold_0058	217557	217611	-81459	+	GA-rich	Low_complexity	1	52	0	13115	54
13	21.7	0	0	DR_scaffold_0058	233050	233081	-65989	+	GA-rich	Low_complexity	1	32	0	13131	31
26	15.1	0	1.9	DR_scaffold_0058	239410	239462	-59608	+	A-rich	Low_complexity	1	52	0	13133	52
35	15.6	2.4	3.6	DR_scaffold_0058	243180	243263	-55807	+	GA-rich	Low_complexity	1	83	0	13136	83
19	17	0	0	DR_scaffold_0058	289982	290014	-9056	+	A-rich	Low_complexity	1	33	0	13173	32
18	17.3	0	0	DR_scaffold_0059	35768	35806	-261683	+	A-rich	Low_complexity	1	39	0	13191	38
13	22.1	0	7.8	DR_scaffold_0059	95821	95875	-201614	+	G-rich	Low_complexity	1	51	0	13234	54
12	19.3	4.3	9	DR_scaffold_0059	138989	139058	-158431	+	GA-rich	Low_complexity	1	67	0	13248	69
17	20.4	2.2	0	DR_scaffold_0059	139740	139784	-157705	+	A-rich	Low_complexity	1	46	0	13249	44
14	22.8	2.4	0	DR_scaffold_0059	178411	178452	-119037	+	GA-rich	Low_complexity	1	43	0	13265	41
20	19.6	0	0	DR_scaffold_0059	211353	211389	-86100	+	A-rich	Low_complexity	1	37	0	13287	36
12	23.9	0	6.4	DR_scaffold_0059	211632	211681	-85808	+	GA-rich	Low_complexity	1	47	0	13288	49
16	12.4	2.7	2.7	DR_scaffold_0059	235153	235189	-62300	+	G-rich	Low_complexity	1	37	0	13304	36
14	15.9	0	5.4	DR_scaffold_0059	238663	238701	-58788	+	G-rich	Low_complexity	1	37	0	13309	38
18	9.2	5.8	5.8	DR_scaffold_0059	279792	279843	-17646	+	A-rich	Low_complexity	1	52	0	13322	51
33	29	0.9	0.9	DR_scaffold_0059	293551	293660	-3829	+	GA-rich	Low_complexity	1	110	0	13330	109
13	16.8	0	0	DR_scaffold_0060	17401	17427	-277289	+	GA-rich	Low_complexity	1	27	0	13353	26
12	30.9	0	0	DR_scaffold_0060	41901	41944	-252772	+	G-rich	Low_complexity	1	44	0	13374	43
13	17.6	0	0	DR_scaffold_0060	46192	46218	-248498	+	GA-rich	Low_complexity	1	27	0	13381	26
14	24	4.1	0	DR_scaffold_0060	50253	50307	-244409	+	A-rich	Low_complexity	1	57	0	13386	54
16	27.4	0	0	DR_scaffold_0060	59297	59351	-235365	+	GA-rich	Low_complexity	1	55	0	13388	54
11	20.7	0	2.9	DR_scaffold_0060	104930	104964	-189752	+	G-rich	Low_complexity	1	34	0	13405	34
15	13.2	2.9	2.9	DR_scaffold_0060	118811	118845	-175871	+	GA-rich	Low_complexity	1	35	0	13422	34
13	14.8	0	3.2	DR_scaffold_0060	156903	156956	-137760	+	A-rich	Low_complexity	1	52	0	13444	53
24	20.2	0	4.6	DR_scaffold_0060	168115	168182	-126534	+	G-rich	Low_complexity	1	65	0	13450	67
15	24.2	0	0	DR_scaffold_0060	179945	179984	-114732	+	A-rich	Low_complexity	1	40	0	13454	39
13	17.1	4.9	2.4	DR_scaffold_0060	255160	255200	-39516	+	GA-rich	Low_complexity	1	42	0	13471	40
15	14.9	5.3	0	DR_scaffold_0061	37388	37425	-256330	+	G-rich	Low_complexity	1	40	0	13535	37
12	16.6	0	0	DR_scaffold_0061	37880	37906	-255849	+	GA-rich	Low_complexity	1	27	0	13540	26
15	17.7	2.5	2.5	DR_scaffold_0061	40121	40160	-253595	+	GA-rich	Low_complexity	1	40	0	13551	39
12	18.3	0	3.1	DR_scaffold_0061	40755	40787	-252968	+	A-rich	Low_complexity	1	32	0	13554	32
16	27.4	0	0	DR_scaffold_0061	58225	58272	-235483	+	GA-rich	Low_complexity	1	48	0	13575	47
23	19.2	0	1.9	DR_scaffold_0061	98347	98401	-195354	+	G-rich	Low_complexity	1	54	0	13586	54
20	11.3	5.8	3.8	DR_scaffold_0061	202659	202710	-91045	+	GA-rich	Low_complexity	1	53	0	13638	51
13	10.3	6.1	2.9	DR_scaffold_0061	204630	204674	-89081	+	GA-rich	Low_complexity	1	46	0	13641	44
21	12	2	4.2	DR_scaffold_0062	139	187	-285835	+	A-rich	Low_complexity	1	48	0	13664	48
15	11.5	3.3	3.3	DR_scaffold_0062	37692	37721	-248301	+	GA-rich	Low_complexity	1	30	0	13669	29
19	14	4.1	2	DR_scaffold_0062	83890	83938	-202084	+	G-rich	Low_complexity	1	50	0	13680	48
15	19.7	0	0	DR_scaffold_0062	107346	107374	-178648	+	A-rich	Low_complexity	1	29	0	13685	28
15	11.1	12.8	0	DR_scaffold_0062	156221	156259	-129763	+	GA-rich	Low_complexity	1	44	0	13694	38
12	25.6	2.2	2.2	DR_scaffold_0062	195577	195598	-90424	+	G-rich	Low_complexity	1	44	0	13713	21
15	12	3.7	0	DR_scaffold_0062	213936	213962	-72060	+	GA-rich	Low_complexity	1	28	0	13715	26
18	18.3	0	0	DR_scaffold_0062	215026	215062	-70960	+	GA-rich	Low_complexity	1	37	0	13716	36
24	13.3	3.8	3.8	DR_scaffold_0062	241971	242023	-43999	+	GA-rich	Low_complexity	1	53	0	13727	52
15	11.2	6.9	0	DR_scaffold_0062	249588	249616	-36406	+	GA-rich	Low_complexity	1	31	0	13731	28
18	11.9	6	3.9	DR_scaffold_0062	256067	256116	-29906	+	GA-rich	Low_complexity	1	51	0	13737	49
16	15.5	3.3	0	DR_scaffold_0063	768	797	-290486	+	GA-rich	Low_complexity	1	31	0	13753	29
12	16.3	2.8	2.8	DR_scaffold_0063	8401	8436	-282847	+	GA-rich	Low_complexity	1	36	0	13756	35
37	21.1	1.1	0	DR_scaffold_0063	21389	21475	-269808	+	A-rich	Low_complexity	1	88	0	13772	86
34	15.5	4.9	1.2	DR_scaffold_0063	29832	29912	-261371	+	GA-rich	Low_complexity	1	84	0	13782	80
14	24.6	2.3	0	DR_scaffold_0063	82482	82524	-208759	+	GA-rich	Low_complexity	1	44	0	13792	42
19	25.8	3.4	3.4	DR_scaffold_0063	132215	132302	-158981	+	GA-rich	Low_complexity	1	88	0	13808	87
12	12.5	0	3.7	DR_scaffold_0063	133061	133088	-158195	+	A-rich	Low_complexity	1	27	0	13809	27
21	20.3	0	0	DR_scaffold_0063	135875	135900	-155383	+	A-rich	Low_complexity	1	26	0	13810	25
21	20.3	0	0	DR_scaffold_0063	135932	135953	-155330	+	A-rich	Low_complexity	27	48	0	13812	21
25	10.4	1.7	7	DR_scaffold_0063	140382	140441	-150842	+	GA-rich	Low_complexity	1	57	0	13825	59
14	17.3	1.9	6	DR_scaffold_0063	140489	140521	-150762	+	G-rich	Low_complexity	1	31	0	13826	32
14	17.3	1.9	6	DR_scaffold_0063	140549	140566	-150717	+	G-rich	Low_complexity	32	49	0	13828	17
22	21.3	2	0	DR_scaffold_0063	145907	145955	-145328	+	GA-rich	Low_complexity	1	50	0	13841	48
12	22	1.4	9.2	DR_scaffold_0063	149351	149390	-141893	+	G-rich	Low_complexity	13	65	0	13849	39
16	12.4	9.1	0	DR_scaffold_0063	149527	149570	-141713	+	GA-rich	Low_complexity	1	48	0	13850	43
16	16.1	3.7	5.7	DR_scaffold_0063	167391	167444	-123839	+	G-rich	Low_complexity	1	53	0	13860	53
17	19.6	0	0	DR_scaffold_0063	219863	219899	-71384	+	A-rich	Low_complexity	1	37	0	13886	36
14	11.7	0	3.5	DR_scaffold_0063	244118	244147	-47136	+	A-rich	Low_complexity	1	29	0	13894	29
13	18	5.4	5.4	DR_scaffold_0063	256855	256910	-34373	+	GA-rich	Low_complexity	1	56	0	13903	55
22	22.2	1.7	1.7	DR_scaffold_0063	259696	259755	-31528	+	GA-rich	Low_complexity	1	60	0	13904	59
18	14	2.4	2.4	DR_scaffold_0063	262016	262056	-29227	+	GA-rich	Low_complexity	1	41	0	13907	40
15	30.2	4	1.3	DR_scaffold_0063	274188	274261	-17022	+	GA-rich	Low_complexity	1	76	0	13913	73
12	16.7	0	3.5	DR_scaffold_0063	274488	274517	-16766	+	G-rich	Low_complexity	1	29	0	13916	29
21	19.4	6.6	5.4	DR_scaffold_0063	275407	275497	-15786	+	GA-rich	Low_complexity	1	92	0	13921	90
31	13.2	1.7	1.7	DR_scaffold_0064	23901	23960	-263681	+	GA-rich	Low_complexity	1	60	0	13947	59
21	24.1	1.7	0	DR_scaffold_0064	27536	27594	-260047	+	A-rich	Low_complexity	1	60	0	13953	58
14	15.6	0	7.7	DR_scaffold_0064	76893	76940	-210701	+	G-rich	Low_complexity	1	44	0	13966	47
17	22.2	3.3	3.3	DR_scaffold_0064	95306	95366	-192275	+	GA-rich	Low_complexity	1	61	0	13984	60
12	18.1	3.1	0	DR_scaffold_0064	147764	147795	-139846	+	GA-rich	Low_complexity	1	33	0	13998	31
14	23.3	0	2.4	DR_scaffold_0064	148410	148452	-139189	+	A-rich	Low_complexity	1	42	0	14000	42
13	11.2	3.2	3.2	DR_scaffold_0064	152038	152068	-135573	+	GA-rich	Low_complexity	1	31	0	14001	30
23	13.8	4.1	0	DR_scaffold_0064	163943	163991	-123650	+	A-rich	Low_complexity	1	51	0	14021	48
19	12.2	5.6	0	DR_scaffold_0064	178006	178041	-109600	+	GA-rich	Low_complexity	1	38	0	14024	35
13	9.1	8.1	2.6	DR_scaffold_0064	186893	186929	-100712	+	G-rich	Low_complexity	1	39	0	14035	36
15	19.5	5.3	3.5	DR_scaffold_0064	186930	186943	-100698	+	GA-rich	Low_complexity	15	58	0	14036	13
28	23.2	1.3	1.3	DR_scaffold_0064	229146	229222	-58419	+	GA-rich	Low_complexity	1	77	0	14058	76
11	21.1	2.5	2.5	DR_scaffold_0065	28632	28671	-256985	+	A-rich	Low_complexity	1	40	0	14088	39
16	15.5	3.3	0	DR_scaffold_0065	29708	29747	-255909	+	GA-rich	Low_complexity	1	41	0	14091	39
28	16.4	0	0	DR_scaffold_0065	207930	207977	-77679	+	GA-rich	Low_complexity	1	48	0	14165	47
12	22.9	1.7	7.3	DR_scaffold_0065	268780	268837	-16819	+	A-rich	Low_complexity	1	55	0	14179	57
12	14.9	6	6	DR_scaffold_0065	272720	272769	-12887	+	GA-rich	Low_complexity	1	50	0	14183	49
18	26.4	0	0	DR_scaffold_0065	276587	276637	-9019	+	A-rich	Low_complexity	1	51	0	14189	50
13	23.3	0	0	DR_scaffold_0066	26059	26093	-259239	+	G-rich	Low_complexity	1	35	0	14207	34
15	21.4	4.8	3.1	DR_scaffold_0066	50186	50248	-235084	+	GA-rich	Low_complexity	1	64	0	14250	62
13	23.2	0	4.7	DR_scaffold_0066	77882	77926	-207406	+	G-rich	Low_complexity	1	43	0	14262	44
17	15.5	0	0	DR_scaffold_0066	129432	129460	-155872	+	A-rich	Low_complexity	1	29	0	14291	28
12	16.9	0	0	DR_scaffold_0066	243547	243573	-41759	+	GA-rich	Low_complexity	1	27	0	14338	26
16	20.9	0	0	DR_scaffold_0066	263106	263138	-22194	+	G-rich	Low_complexity	1	33	0	14352	32
11	18	5	2.4	DR_scaffold_0066	270633	270672	-14660	+	A-rich	Low_complexity	1	41	0	14363	39
16	15.9	0	0	DR_scaffold_0067	6964	6991	-275037	+	A-rich	Low_complexity	1	28	0	14379	27
26	29.9	0	3.3	DR_scaffold_0067	10871	10965	-271063	+	A-rich	Low_complexity	1	92	0	14384	94
15	17.4	0	2.9	DR_scaffold_0067	13984	14018	-268010	+	GA-rich	Low_complexity	1	34	0	14390	34
20	27.4	0	4.1	DR_scaffold_0067	18148	18223	-263805	+	GA-rich	Low_complexity	1	73	0	14397	75
16	13.2	5.1	2.5	DR_scaffold_0067	20195	20246	-261782	+	GA-rich	Low_complexity	1	53	0	14403	51
28	21.8	2.6	1.3	DR_scaffold_0067	40532	40608	-241420	+	GA-rich	Low_complexity	1	78	0	14412	76
30	27.2	1.7	4.3	DR_scaffold_0067	48274	48391	-233637	+	GA-rich	Low_complexity	1	115	0	14423	117
17	30	0	0	DR_scaffold_0067	100238	100294	-181734	+	A-rich	Low_complexity	1	57	0	14444	56
13	19.4	0	2.8	DR_scaffold_0067	101863	101899	-180129	+	G-rich	Low_complexity	1	36	0	14448	36
14	6.7	6.1	2.9	DR_scaffold_0067	107984	108016	-174012	+	GA-rich	Low_complexity	1	34	0	14458	32
13	8.9	11.1	0	DR_scaffold_0067	151248	151283	-130745	+	A-rich	Low_complexity	1	40	0	14476	35
16	17.2	0	0	DR_scaffold_0067	180890	180922	-101106	+	GA-rich	Low_complexity	1	33	0	14478	32
39	16.4	0	1.3	DR_scaffold_0067	223312	223388	-58640	+	A-rich	Low_complexity	1	76	0	14491	76
16	28.3	0	1.8	DR_scaffold_0067	251469	251525	-30503	+	GA-rich	Low_complexity	1	56	0	14513	56
14	26.1	0	0	DR_scaffold_0068	25757	25797	-259441	+	GA-rich	Low_complexity	1	41	0	14528	40
18	21	2	2	DR_scaffold_0068	32100	32150	-253088	+	GA-rich	Low_complexity	1	51	0	14530	50
12	33.5	0	0	DR_scaffold_0068	72092	72143	-213095	+	G-rich	Low_complexity	1	52	0	14550	51
24	14.1	6.2	1.5	DR_scaffold_0068	127844	127907	-157331	+	G-rich	Low_complexity	1	67	0	14572	63
16	16.5	0	0	DR_scaffold_0068	134555	134581	-150657	+	G-rich	Low_complexity	1	27	0	14576	26
16	14.7	8.6	5	DR_scaffold_0068	136825	136882	-148356	+	GA-rich	Low_complexity	1	60	0	14577	57
29	29.1	3	3	DR_scaffold_0068	173094	173159	-112079	+	GA-rich	Low_complexity	1	67	0	14600	65
29	29.1	3	3	DR_scaffold_0068	173213	173278	-111960	+	GA-rich	Low_complexity	68	132	0	14602	65
21	14.8	0	4.3	DR_scaffold_0068	187769	187817	-97421	+	G-rich	Low_complexity	1	47	0	14611	48
18	15.1	0	2.6	DR_scaffold_0068	208898	208936	-76302	+	GA-rich	Low_complexity	1	38	0	14617	38
13	21.5	4.7	0	DR_scaffold_0068	217231	217273	-67965	+	G-rich	Low_complexity	1	45	0	14618	42
18	24.8	0	0	DR_scaffold_0068	252144	252191	-33047	+	G-rich	Low_complexity	1	48	0	14623	47
14	10.3	2.9	2.9	DR_scaffold_0069	63726	63749	-212575	+	GA-rich	Low_complexity	11	33	0	14684	23
19	17.9	0	2.2	DR_scaffold_0069	82804	82849	-193475	+	G-rich	Low_complexity	1	45	0	14693	45
12	16.9	2.9	2.9	DR_scaffold_0069	89355	89389	-186935	+	GA-rich	Low_complexity	1	35	0	14695	34
14	22.9	0	2.4	DR_scaffold_0069	94612	94654	-181670	+	A-rich	Low_complexity	1	42	0	14696	42
116	16.5	6.9	2.1	DR_scaffold_0069	223762	224126	-52198	+	GA-rich	Low_complexity	1	382	0	14751	364
15	33.2	0	0	DR_scaffold_0069	224982	225039	-51285	+	A-rich	Low_complexity	1	58	0	14755	57
17	15.5	0	0	DR_scaffold_0070	41626	41654	-237047	+	A-rich	Low_complexity	1	29	0	14794	28
16	27.9	0	0	DR_scaffold_0070	45548	45590	-233111	+	GA-rich	Low_complexity	1	43	0	14799	42
20	17.9	0	2.2	DR_scaffold_0070	60801	60846	-217855	+	A-rich	Low_complexity	1	45	0	14803	45
13	15	5.1	2.5	DR_scaffold_0070	61946	61984	-216717	+	GA-rich	Low_complexity	1	40	0	14805	38
25	19	9.9	0	DR_scaffold_0070	62386	62476	-216225	+	GA-rich	Low_complexity	1	100	0	14807	90
21	31.1	1.4	1.4	DR_scaffold_0070	65351	65424	-213277	+	GA-rich	Low_complexity	1	74	0	14811	73
13	11.6	0	6.7	DR_scaffold_0070	74337	74368	-204333	+	GA-rich	Low_complexity	1	30	0	14813	31
13	24.7	5.7	0	DR_scaffold_0070	99803	99855	-178846	+	GA-rich	Low_complexity	1	56	0	14829	52
25	20.2	0	3.1	DR_scaffold_0070	108871	108936	-169765	+	G-rich	Low_complexity	1	64	0	14841	65
29	14.2	1.8	0	DR_scaffold_0070	114001	114055	-164646	+	GA-rich	Low_complexity	1	56	0	14854	54
18	26	0	0	DR_scaffold_0070	130794	130850	-147851	+	GA-rich	Low_complexity	1	57	0	14876	56
37	23.1	2.3	3.9	DR_scaffold_0070	151390	151519	-127182	+	GA-rich	Low_complexity	1	128	0	14891	129
18	28.2	0	4.2	DR_scaffold_0070	156547	156588	-122113	+	G-rich	Low_complexity	3	71	0	14897	41
15	23.6	6.7	0	DR_scaffold_0070	156587	156646	-122055	+	GA-rich	Low_complexity	1	64	0	14898	59
15	18.4	4.7	0	DR_scaffold_0070	156660	156702	-121999	+	G-rich	Low_complexity	1	45	0	14899	42
11	22.4	0	6.8	DR_scaffold_0070	216053	216099	-62602	+	A-rich	Low_complexity	1	44	0	14916	46
15	24	0	0	DR_scaffold_0070	261898	261936	-16765	+	GA-rich	Low_complexity	1	39	0	14934	38
24	23.9	0	0	DR_scaffold_0071	9544	9603	-264416	+	G-rich	Low_complexity	1	60	0	14944	59
21	20.5	0	0	DR_scaffold_0071	10359	10398	-263621	+	A-rich	Low_complexity	1	40	0	14946	39
18	27.3	1.4	4.2	DR_scaffold_0071	12259	12271	-261748	+	G-rich	Low_complexity	1	68	0	14951	12
24	21.6	0	1.8	DR_scaffold_0071	12272	12328	-261691	+	GA-rich	Low_complexity	1	56	0	14952	56
30	27.4	0.9	6.8	DR_scaffold_0071	12761	12860	-261159	+	GA-rich	Low_complexity	1	113	-74	14956	99
30	27.4	0.9	6.8	DR_scaffold_0071	12897	12959	-261060	+	GA-rich	Low_complexity	114	187	0	14956	62
13	22.6	0	0	DR_scaffold_0071	12982	13014	-261005	+	G-rich	Low_complexity	1	33	0	14958	32
18	5.8	10.5	2.4	DR_scaffold_0071	13690	13727	-260292	+	GA-rich	Low_complexity	1	41	0	14962	37
27	22.4	0	0	DR_scaffold_0071	15844	15905	-258114	+	GA-rich	Low_complexity	1	62	0	14966	61
16	17.6	0	0	DR_scaffold_0071	17402	17428	-256591	+	A-rich	Low_complexity	1	27	0	14977	26
12	12.4	8.6	0	DR_scaffold_0071	18748	18782	-255237	+	G-rich	Low_complexity	1	38	0	14980	34
15	16.5	3.8	5.8	DR_scaffold_0071	21490	21542	-252477	+	G-rich	Low_complexity	1	52	0	14992	52
22	15.5	0	0	DR_scaffold_0071	31257	31292	-242727	+	A-rich	Low_complexity	1	36	0	14998	35
20	22.5	3.5	0	DR_scaffold_0071	33697	33753	-240266	+	GA-rich	Low_complexity	1	59	0	15004	56
14	15.8	0	2.7	DR_scaffold_0071	100514	100548	-173471	+	GA-rich	Low_complexity	3	36	0	15020	34
18	17.3	0	0	DR_scaffold_0071	179005	179043	-94976	+	G-rich	Low_complexity	1	39	0	15047	38
36	14.7	1.5	0	DR_scaffold_0071	189832	189899	-84120	+	GA-rich	Low_complexity	1	69	0	15064	67
18	24.1	1.5	1.5	DR_scaffold_0071	260374	260441	-13578	+	GA-rich	Low_complexity	1	68	0	15092	67
12	26.5	0	0	DR_scaffold_0072	21464	21497	-247668	+	GA-rich	Low_complexity	1	34	0	15107	33
12	23.5	0	4.8	DR_scaffold_0072	113154	113197	-155968	+	GA-rich	Low_complexity	1	42	0	15129	43
25	28.3	0.9	4.7	DR_scaffold_0072	118108	118218	-150947	+	G-rich	Low_complexity	1	107	0	15139	110
17	19.3	2	2	DR_scaffold_0072	165172	165220	-103945	+	G-rich	Low_complexity	1	49	0	15157	48
12	16.5	0	0	DR_scaffold_0072	165870	165896	-103269	+	G-rich	Low_complexity	1	27	0	15160	26
15	18.5	0	2.6	DR_scaffold_0072	167213	167251	-101914	+	G-rich	Low_complexity	1	38	0	15163	38
21	19.2	3.3	3.3	DR_scaffold_0072	177668	177727	-91438	+	GA-rich	Low_complexity	1	60	0	15176	59
17	12.4	2.7	2.7	DR_scaffold_0072	217657	217693	-51472	+	GA-rich	Low_complexity	1	37	0	15195	36
15	15.6	1.6	10.7	DR_scaffold_0072	222285	222345	-46820	+	GA-rich	Low_complexity	1	56	0	15205	60
20	19.2	1.9	1.9	DR_scaffold_0072	241104	241155	-28010	+	A-rich	Low_complexity	1	52	0	15222	51
16	11	7.7	0	DR_scaffold_0072	242908	242946	-26219	+	G-rich	Low_complexity	1	42	0	15231	38
22	22	2.9	2.9	DR_scaffold_0072	268530	268599	-566	+	GA-rich	Low_complexity	1	70	0	15272	69
14	15.9	0	0	DR_scaffold_0073	49377	49404	-212024	+	GA-rich	Low_complexity	1	28	0	15285	27
13	16.7	4.5	4.5	DR_scaffold_0073	114252	114295	-147133	+	GA-rich	Low_complexity	1	44	0	15310	43
14	27.2	1.4	5.7	DR_scaffold_0073	230344	230379	-31049	+	G-rich	Low_complexity	1	69	0	15357	35
13	24	0	4.3	DR_scaffold_0073	259428	259475	-1953	+	A-rich	Low_complexity	1	46	0	15364	47
19	13.6	0	4.8	DR_scaffold_0074	55771	55814	-205385	+	GA-rich	Low_complexity	1	42	0	15397	43
15	13.5	3	0	DR_scaffold_0074	56695	56727	-204472	+	A-rich	Low_complexity	1	34	0	15398	32
16	13.2	0	2.9	DR_scaffold_0074	102883	102917	-158282	+	G-rich	Low_complexity	1	34	0	15406	34
16	16.2	4.4	4.4	DR_scaffold_0074	103281	103325	-157874	+	GA-rich	Low_complexity	1	45	0	15407	44
20	33.7	1.9	1.9	DR_scaffold_0074	110406	110512	-150687	+	GA-rich	Low_complexity	1	107	0	15408	106
12	18.1	0	3.1	DR_scaffold_0074	113394	113426	-147773	+	GA-rich	Low_complexity	1	32	0	15409	32
13	21.9	1.6	8.6	DR_scaffold_0074	113481	113542	-147657	+	GA-rich	Low_complexity	1	58	0	15409	61
17	25.3	3.1	1.5	DR_scaffold_0074	145246	145309	-115890	+	A-rich	Low_complexity	1	65	0	15420	63
14	17.6	0	0	DR_scaffold_0074	174650	174681	-86518	+	A-rich	Low_complexity	1	32	0	15432	31
52	14.3	3.6	1.8	DR_scaffold_0074	216871	216981	-44218	+	GA-rich	Low_complexity	1	113	0	15449	110
15	6.3	9.1	0	DR_scaffold_0074	217356	217388	-43811	+	G-rich	Low_complexity	1	36	0	15450	32
11	8.1	0	10.3	DR_scaffold_0074	223746	223777	-37422	+	A-rich	Low_complexity	1	29	0	15451	31
16	16.8	0	0	DR_scaffold_0074	232380	232406	-28793	+	A-rich	Low_complexity	1	27	0	15456	26
26	18.1	0.8	5.2	DR_scaffold_0074	235684	235760	-25439	+	A-rich	Low_complexity	1	73	0	15457	76
11	17.3	7.7	0	DR_scaffold_0075	69098	69136	-190123	+	G-rich	Low_complexity	1	42	0	15505	38
15	21	1.6	8.3	DR_scaffold_0075	185639	185702	-73557	+	GA-rich	Low_complexity	1	60	0	15526	63
15	21.8	0	0	DR_scaffold_0075	254613	254649	-4610	+	GA-rich	Low_complexity	1	37	0	15545	36
17	24.2	2	0	DR_scaffold_0075	256426	256474	-2785	+	GA-rich	Low_complexity	1	50	0	15548	48
32	14.2	0	5.9	DR_scaffold_0076	39687	39758	-224680	+	GA-rich	Low_complexity	1	68	0	15575	71
21	13.1	5.8	1.9	DR_scaffold_0076	48168	48219	-216219	+	GA-rich	Low_complexity	1	54	0	15592	51
14	16.1	0	0	DR_scaffold_0076	50992	51019	-213419	+	GA-rich	Low_complexity	1	28	0	15605	27
11	21.8	0	5.1	DR_scaffold_0076	52082	52122	-212316	+	GA-rich	Low_complexity	1	39	0	15607	40
16	21.3	0	0	DR_scaffold_0076	74773	74810	-189628	+	GA-rich	Low_complexity	1	38	0	15611	37
81	25.1	3.3	1.4	DR_scaffold_0076	87116	87304	-177134	+	GA-rich	Low_complexity	1	192	0	15618	188
20	18.4	3.1	4.8	DR_scaffold_0076	89685	89748	-174690	+	GA-rich	Low_complexity	1	63	0	15622	63
23	35.1	0	0	DR_scaffold_0076	91097	91185	-173253	+	A-rich	Low_complexity	1	89	0	15629	88
12	11.7	3.3	3.3	DR_scaffold_0076	92831	92860	-171578	+	GA-rich	Low_complexity	1	30	0	15635	29
35	27.5	0	1	DR_scaffold_0076	97901	98002	-166436	+	GA-rich	Low_complexity	1	101	0	15642	101
29	20.7	3	5.1	DR_scaffold_0076	107195	107347	-157091	+	A-rich	Low_complexity	1	149	0	15645	152
26	29.6	1.1	2.2	DR_scaffold_0076	107250	107342	-157096	+	GA-rich	Low_complexity	1	92	0	15646	92
16	20.2	2.1	2.1	DR_scaffold_0076	111221	111267	-153171	+	G-rich	Low_complexity	1	47	0	15650	46
27	16.6	0	0	DR_scaffold_0076	134683	134729	-129709	+	GA-rich	Low_complexity	1	47	0	15657	46
23	13	3.6	3.6	DR_scaffold_0076	174295	174366	-90072	+	GA-rich	Low_complexity	1	72	0	15676	71
24	7.9	7.3	0	DR_scaffold_0076	196491	196531	-67907	+	GA-rich	Low_complexity	1	44	0	15694	40
25	8.9	7.8	1.9	DR_scaffold_0076	196895	196945	-67493	+	GA-rich	Low_complexity	1	54	0	15695	50
19	22.4	0	7.8	DR_scaffold_0076	241881	241949	-22489	+	G-rich	Low_complexity	1	64	0	15727	68
17	31.5	2.6	0	DR_scaffold_0077	36377	36454	-215860	+	GA-rich	Low_complexity	1	80	0	15766	77
21	12.9	4.7	0	DR_scaffold_0077	111109	111151	-141163	+	GA-rich	Low_complexity	1	45	0	15808	42
12	27.6	0	0	DR_scaffold_0077	162696	162735	-89579	+	A-rich	Low_complexity	1	40	0	15831	39
23	24.3	0	1.6	DR_scaffold_0077	176436	176500	-75814	+	A-rich	Low_complexity	1	64	0	15845	64
22	15.9	0	0	DR_scaffold_0077	197153	197194	-55120	+	A-rich	Low_complexity	1	42	0	15858	41
15	21	0	2.5	DR_scaffold_0077	199748	199788	-52526	+	G-rich	Low_complexity	1	40	0	15864	40
13	16.6	0	0	DR_scaffold_0077	230832	230858	-21456	+	GA-rich	Low_complexity	1	27	0	15876	26
12	21.6	0	0	DR_scaffold_0077	237998	238029	-14285	+	G-rich	Low_complexity	1	32	0	15879	31
17	20.6	4	0	DR_scaffold_0078	772	821	-255130	+	GA-rich	Low_complexity	1	52	0	15889	49
13	24.4	4.2	0	DR_scaffold_0078	3565	3612	-252339	+	GA-rich	Low_complexity	1	50	0	15896	47
15	6.5	9.4	0	DR_scaffold_0078	35543	35574	-220377	+	G-rich	Low_complexity	1	35	0	15917	31
16	15.9	0	0	DR_scaffold_0078	85393	85420	-170531	+	G-rich	Low_complexity	1	28	0	15931	27
12	21.7	0	0	DR_scaffold_0078	132482	132513	-123438	+	GA-rich	Low_complexity	1	32	0	15951	31
45	16.3	3.4	3.4	DR_scaffold_0079	860	976	-249716	+	GA-rich	Low_complexity	1	117	0	15981	116
13	11.5	0	6.5	DR_scaffold_0079	41392	41424	-209268	+	G-rich	Low_complexity	1	31	0	15996	32
25	29.7	2.7	0	DR_scaffold_0079	77997	78071	-172621	+	GA-rich	Low_complexity	1	77	0	16009	74
15	13	2.8	2.8	DR_scaffold_0079	78669	78704	-171988	+	G-rich	Low_complexity	1	36	0	16010	35
19	23.4	1.7	1.7	DR_scaffold_0079	99328	99385	-151307	+	A-rich	Low_complexity	1	58	0	16024	57
24	19.6	1.6	1.6	DR_scaffold_0079	108599	108661	-142031	+	A-rich	Low_complexity	1	63	0	16031	62
37	15.1	0	4	DR_scaffold_0079	110828	110907	-139785	+	GA-rich	Low_complexity	1	76	0	16034	79
14	28.9	1.4	4.5	DR_scaffold_0079	116180	116248	-134444	+	GA-rich	Low_complexity	1	67	0	16039	68
18	28.4	0	0	DR_scaffold_0079	135248	135302	-115390	+	GA-rich	Low_complexity	1	55	0	16044	54
13	6.8	9.7	0	DR_scaffold_0079	159201	159231	-91461	+	GA-rich	Low_complexity	1	34	0	16047	30
13	26.8	0	0	DR_scaffold_0079	164983	165022	-85670	+	GA-rich	Low_complexity	1	40	0	16049	39
12	15.8	0	3.5	DR_scaffold_0079	171972	172001	-78691	+	GA-rich	Low_complexity	1	29	0	16059	29
17	18.9	4.2	0	DR_scaffold_0079	211014	211061	-39631	+	GA-rich	Low_complexity	1	50	0	16076	47
22	21	0	3.5	DR_scaffold_0080	14766	14824	-241796	+	GA-rich	Low_complexity	1	57	0	16111	58
18	15.8	2.3	2.3	DR_scaffold_0080	20183	20226	-236394	+	GA-rich	Low_complexity	1	44	0	16118	43
13	15.9	0	0	DR_scaffold_0080	20558	20585	-236035	+	G-rich	Low_complexity	1	28	0	16121	27
22	9.7	4.3	2.1	DR_scaffold_0080	20721	20766	-235854	+	A-rich	Low_complexity	1	47	0	16122	45
16	17.6	0	0	DR_scaffold_0080	47955	47981	-208639	+	G-rich	Low_complexity	1	27	0	16136	26
40	16.9	1.1	3.3	DR_scaffold_0080	87934	88026	-168594	+	GA-rich	Low_complexity	1	91	0	16154	92
30	15.6	5.6	0	DR_scaffold_0080	91810	91880	-164740	+	GA-rich	Low_complexity	1	75	0	16161	70
13	16.6	8.2	1.9	DR_scaffold_0080	117642	117690	-138930	+	G-rich	Low_complexity	1	52	0	16183	48
19	27.1	1.4	2.7	DR_scaffold_0080	117839	117912	-138708	+	GA-rich	Low_complexity	1	73	0	16184	73
13	22.2	6.4	0	DR_scaffold_0080	118156	118202	-138418	+	GA-rich	Low_complexity	1	50	0	16185	46
14	27	2.1	0	DR_scaffold_0080	126161	126209	-130411	+	GA-rich	Low_complexity	1	50	0	16196	48
20	15.7	2.3	0	DR_scaffold_0080	209229	209298	-47322	+	A-rich	Low_complexity	1	71	0	16241	69
21	22.6	2.6	1.7	DR_scaffold_0080	209232	209295	-47325	+	GA-rich	Low_complexity	1	64	0	16242	63
22	10.4	4.7	2.3	DR_scaffold_0081	10815	10857	-237808	+	GA-rich	Low_complexity	1	44	0	16270	42
16	16.3	0	2.8	DR_scaffold_0081	45968	46004	-202661	+	GA-rich	Low_complexity	1	36	0	16283	36
12	22.1	0	0	DR_scaffold_0081	56342	56373	-192292	+	G-rich	Low_complexity	1	32	0	16293	31
13	16.4	0	5.6	DR_scaffold_0081	59142	59179	-189486	+	A-rich	Low_complexity	1	36	0	16294	37
14	13.8	3.5	9.3	DR_scaffold_0081	87431	87487	-161178	+	GA-rich	Low_complexity	1	54	0	16300	56
14	12.8	5.9	0	DR_scaffold_0081	174813	174846	-73819	+	GA-rich	Low_complexity	1	36	0	16332	33
40	20.5	0	0	DR_scaffold_0081	181460	181538	-67127	+	GA-rich	Low_complexity	1	79	0	16355	78
31	16.8	0	0	DR_scaffold_0081	182906	182965	-65700	+	G-rich	Low_complexity	1	60	0	16357	59
30	15.1	2.9	1.4	DR_scaffold_0081	205515	205582	-43083	+	GA-rich	Low_complexity	1	69	0	16367	67
14	26.4	1.6	4.8	DR_scaffold_0081	214486	214549	-34116	+	G-rich	Low_complexity	1	62	0	16375	63
13	32.8	0	0	DR_scaffold_0081	215269	215321	-33344	+	A-rich	Low_complexity	1	53	0	16377	52
19	27.5	2.3	3.5	DR_scaffold_0081	221500	221588	-27077	+	G-rich	Low_complexity	1	87	0	16387	88
13	15.1	5.1	2.5	DR_scaffold_0081	247151	247189	-1476	+	A-rich	Low_complexity	1	40	0	16403	38
12	22.1	0	0	DR_scaffold_0082	815	846	-251857	+	A-rich	Low_complexity	1	32	0	16405	31
31	10.9	0	7.8	DR_scaffold_0082	8596	8664	-244039	+	GA-rich	Low_complexity	1	64	0	16409	68
15	15.1	2.6	2.6	DR_scaffold_0082	9333	9371	-243332	+	A-rich	Low_complexity	1	39	0	16410	38
25	24.1	0	0	DR_scaffold_0082	71755	71818	-180885	+	A-rich	Low_complexity	1	64	0	16448	63
13	19.7	2.2	4.5	DR_scaffold_0082	78673	78717	-173986	+	GA-rich	Low_complexity	1	44	0	16460	44
32	28	3	2.2	DR_scaffold_0082	79232	79366	-173337	+	G-rich	Low_complexity	1	136	0	16462	134
25	20.9	2.7	2.7	DR_scaffold_0082	79299	79371	-173332	+	A-rich	Low_complexity	1	73	0	16463	72
20	24.3	0	6.8	DR_scaffold_0082	136976	137054	-115649	+	G-rich	Low_complexity	1	73	0	16498	78
16	23.2	2.2	0	DR_scaffold_0082	219964	220009	-32694	+	A-rich	Low_complexity	1	47	0	16530	45
13	27.4	0	0	DR_scaffold_0083	68550	68586	-174987	+	G-rich	Low_complexity	1	37	0	16600	36
13	17.1	2.8	2.8	DR_scaffold_0083	73528	73565	-170008	+	GA-rich	Low_complexity	1	38	0	16605	37
14	24.7	4.2	4.2	DR_scaffold_0083	94912	94983	-148590	+	GA-rich	Low_complexity	1	72	0	16613	71
12	21.1	2.9	0	DR_scaffold_0083	107947	107980	-135593	+	G-rich	Low_complexity	1	35	0	16616	33
12	19.7	4.7	2.3	DR_scaffold_0083	110454	110496	-133077	+	GA-rich	Low_complexity	1	44	0	16617	42
20	14.4	0	10.2	DR_scaffold_0083	116736	116800	-126773	+	G-rich	Low_complexity	1	59	0	16630	64
25	8	9.4	0	DR_scaffold_0083	194107	194159	-49414	+	GA-rich	Low_complexity	1	58	0	16651	52
15	20	0	0	DR_scaffold_0084	1106	1134	-239121	+	A-rich	Low_complexity	1	29	0	16664	28
17	15.3	0	0	DR_scaffold_0084	8230	8258	-231997	+	A-rich	Low_complexity	1	29	0	16681	28
13	21.8	0	6.7	DR_scaffold_0084	9597	9644	-230611	+	G-rich	Low_complexity	1	45	0	16683	47
35	19.7	1.3	0	DR_scaffold_0084	11294	11369	-228886	+	GA-rich	Low_complexity	1	77	0	16689	75
13	12.2	3.7	0	DR_scaffold_0084	16074	16100	-224155	+	GA-rich	Low_complexity	1	28	0	16701	26
13	12.1	0	3.6	DR_scaffold_0084	18351	18379	-221876	+	G-rich	Low_complexity	1	28	0	16708	28
14	21.9	0	0	DR_scaffold_0084	128257	128299	-111956	+	A-rich	Low_complexity	1	43	0	16737	42
12	18	6.5	2.1	DR_scaffold_0084	190859	190904	-49351	+	A-rich	Low_complexity	1	48	0	16772	45
21	14.6	2.6	0	DR_scaffold_0084	219336	219373	-20882	+	GA-rich	Low_complexity	1	39	0	16777	37
46	21.1	1.9	0	DR_scaffold_0085	11895	12000	-228891	+	A-rich	Low_complexity	1	108	0	16784	105
26	19.2	7.6	0	DR_scaffold_0085	14227	14305	-226586	+	GA-rich	Low_complexity	1	85	0	16787	78
15	12	0	3.5	DR_scaffold_0085	14485	14514	-226377	+	GA-rich	Low_complexity	1	29	0	16788	29
17	27.9	1.6	1.6	DR_scaffold_0085	16568	16629	-224262	+	GA-rich	Low_complexity	1	62	0	16792	61
14	18.6	2.7	0	DR_scaffold_0085	79706	79742	-161149	+	A-rich	Low_complexity	1	38	0	16814	36
17	14.4	2.5	2.5	DR_scaffold_0085	82004	82043	-158848	+	GA-rich	Low_complexity	1	40	0	16818	39
18	11.8	2.6	2.6	DR_scaffold_0085	133080	133118	-107773	+	A-rich	Low_complexity	1	39	0	16838	38
22	15.4	2.2	2.2	DR_scaffold_0085	159895	159939	-80952	+	GA-rich	Low_complexity	1	45	0	16846	44
13	10.7	6.7	0	DR_scaffold_0085	168586	168615	-72276	+	G-rich	Low_complexity	1	32	0	16855	29
16	31.9	2.4	2.4	DR_scaffold_0085	213312	213393	-27498	+	GA-rich	Low_complexity	1	82	0	16882	81
12	11.6	3.3	3.3	DR_scaffold_0086	45032	45061	-201904	+	GA-rich	Low_complexity	1	30	0	16921	29
15	17.6	0	0	DR_scaffold_0086	50137	50168	-196797	+	GA-rich	Low_complexity	1	32	0	16923	31
17	22.1	7.3	0	DR_scaffold_0086	55426	55493	-191472	+	GA-rich	Low_complexity	1	73	0	16927	67
15	22.2	2	4	DR_scaffold_0086	66957	67007	-179958	+	GA-rich	Low_complexity	1	50	0	16931	50
29	21.9	1.6	0	DR_scaffold_0086	67150	67213	-179752	+	GA-rich	Low_complexity	1	65	0	16932	63
12	15.2	2.4	7.5	DR_scaffold_0086	82507	82548	-164417	+	GA-rich	Low_complexity	1	40	0	16942	41
12	14.2	3	3	DR_scaffold_0086	122463	122495	-124470	+	GA-rich	Low_complexity	1	33	0	16958	32
15	20.4	1.8	5.6	DR_scaffold_0086	159784	159839	-87126	+	GA-rich	Low_complexity	1	54	0	16997	55
16	24.9	1.5	4.6	DR_scaffold_0086	159947	160013	-86952	+	A-rich	Low_complexity	1	65	0	16998	66
19	28.7	0	2.7	DR_scaffold_0086	174522	174596	-72369	+	G-rich	Low_complexity	1	73	0	17010	74
36	11.5	1.1	9.3	DR_scaffold_0086	178491	178583	-68382	+	GA-rich	Low_complexity	1	86	0	17018	92
22	0	0	15.6	DR_scaffold_0086	178863	178914	-68051	+	A-rich	Low_complexity	1	45	0	17019	51
15	6.3	9.1	0	DR_scaffold_0086	197476	197508	-49457	+	G-rich	Low_complexity	1	36	0	17034	32
31	21.2	1.1	4.4	DR_scaffold_0086	198395	198488	-48477	+	G-rich	Low_complexity	1	91	0	17035	93
16	14	7.3	0	DR_scaffold_0086	200628	200668	-46297	+	GA-rich	Low_complexity	1	44	0	17041	40
20	10.8	0	7	DR_scaffold_0086	204696	204741	-42224	+	G-rich	Low_complexity	1	43	0	17044	45
20	18.5	0	0	DR_scaffold_0086	204761	204803	-42162	+	G-rich	Low_complexity	1	43	0	17044	42
16	14.1	5.1	0	DR_scaffold_0086	205057	205095	-41870	+	G-rich	Low_complexity	1	41	0	17047	38
18	22.7	1.7	3.4	DR_scaffold_0086	225086	225145	-21820	+	G-rich	Low_complexity	1	59	0	17060	59
14	21.3	0	7.7	DR_scaffold_0087	49901	49956	-189059	+	A-rich	Low_complexity	1	52	0	17111	55
21	21.7	0	1.9	DR_scaffold_0087	92081	92135	-146880	+	G-rich	Low_complexity	1	54	0	17131	54
18	25	0	0	DR_scaffold_0087	164654	164700	-74315	+	GA-rich	Low_complexity	1	47	0	17179	46
14	18.4	5.7	3.7	DR_scaffold_0087	202245	202297	-36718	+	GA-rich	Low_complexity	1	54	0	17192	52
28	23.6	0	1.3	DR_scaffold_0087	211733	211808	-27207	+	G-rich	Low_complexity	1	75	0	17194	75
12	20.8	7.5	1.8	DR_scaffold_0088	14968	15020	-214647	+	G-rich	Low_complexity	1	56	0	17221	52
12	22	5.6	5.6	DR_scaffold_0088	19823	19893	-209774	+	GA-rich	Low_complexity	1	71	0	17224	70
19	29.9	1.1	3.5	DR_scaffold_0088	23240	23332	-206335	+	GA-rich	Low_complexity	1	90	0	17228	92
17	8.8	5.3	2.6	DR_scaffold_0088	28764	28801	-200866	+	GA-rich	Low_complexity	1	39	0	17233	37
13	21.6	0	0	DR_scaffold_0088	39875	39906	-189761	+	GA-rich	Low_complexity	1	32	0	17237	31
13	21.8	2.6	0	DR_scaffold_0088	43880	43917	-185750	+	GA-rich	Low_complexity	1	39	0	17241	37
27	16.9	0	0	DR_scaffold_0088	63656	63702	-165965	+	GA-rich	Low_complexity	1	47	0	17244	46
16	16	1.7	9.3	DR_scaffold_0088	96179	96236	-133431	+	GA-rich	Low_complexity	1	54	0	17264	57
22	13.4	5.7	1.8	DR_scaffold_0088	149306	149358	-80309	+	GA-rich	Low_complexity	1	55	0	17296	52
14	34.2	0	0	DR_scaffold_0088	150598	150659	-79008	+	GA-rich	Low_complexity	1	62	0	17298	61
14	14.3	8.3	2	DR_scaffold_0088	151989	152036	-77631	+	A-rich	Low_complexity	1	51	0	17299	47
12	22.6	4.2	2	DR_scaffold_0088	181748	181795	-47872	+	G-rich	Low_complexity	1	49	0	17313	47
17	16.8	0	0	DR_scaffold_0088	207143	207177	-22490	+	GA-rich	Low_complexity	1	35	0	17329	34
23	18.9	3.2	1.6	DR_scaffold_0088	208469	208531	-21136	+	GA-rich	Low_complexity	1	64	0	17333	62
18	15.4	0	0	DR_scaffold_0089	21507	21542	-206857	+	G-rich	Low_complexity	1	36	0	17378	35
13	26.2	1.7	3.5	DR_scaffold_0089	30379	30436	-197963	+	G-rich	Low_complexity	1	57	0	17381	57
18	35	0	0	DR_scaffold_0089	121884	121955	-106444	+	GA-rich	Low_complexity	1	72	0	17407	71
12	14.6	0	6.2	DR_scaffold_0090	51116	51149	-175953	+	A-rich	Low_complexity	1	32	0	17421	33
23	16.4	3.5	1.7	DR_scaffold_0090	52165	52224	-174878	+	G-rich	Low_complexity	1	61	0	17424	59
22	12.2	1.9	7.3	DR_scaffold_0090	88356	88417	-138685	+	G-rich	Low_complexity	1	58	0	17449	61
15	11.7	5.1	2.5	DR_scaffold_0090	95277	95315	-131787	+	G-rich	Low_complexity	1	40	0	17453	38
41	20.7	1	1	DR_scaffold_0090	104576	104671	-122431	+	GA-rich	Low_complexity	1	96	0	17458	95
14	3.2	12.5	0	DR_scaffold_0090	205962	206016	-21086	+	G-rich	Low_complexity	1	61	0	17480	54
21	21.9	1.9	0	DR_scaffold_0090	213015	213068	-14034	+	G-rich	Low_complexity	1	55	0	17487	53
19	21.6	0	3.9	DR_scaffold_0090	213467	213520	-13582	+	A-rich	Low_complexity	1	52	0	17489	53
17	18.4	0	0	DR_scaffold_0091	37335	37365	-189162	+	A-rich	Low_complexity	1	31	0	17523	30
17	24.4	2	0	DR_scaffold_0091	41729	41778	-184749	+	GA-rich	Low_complexity	1	51	0	17524	49
16	15.3	4.4	0	DR_scaffold_0091	44907	44943	-181584	+	A-rich	Low_complexity	1	38	0	17531	36
31	17.2	0	0	DR_scaffold_0091	191643	191702	-34825	+	GA-rich	Low_complexity	1	60	0	17572	59
20	14.6	0	5	DR_scaffold_0092	99965	100006	-125157	+	GA-rich	Low_complexity	1	40	0	17613	41
20	21.1	0	0	DR_scaffold_0092	109673	109711	-115452	+	A-rich	Low_complexity	1	39	0	17635	38
21	18.7	4.8	1.5	DR_scaffold_0092	110310	110374	-114789	+	A-rich	Low_complexity	1	67	0	17637	64
19	9.7	6.1	4	DR_scaffold_0092	163897	163945	-61218	+	G-rich	Low_complexity	1	50	0	17673	48
12	22.9	7.9	1.5	DR_scaffold_0092	167260	167322	-57841	+	G-rich	Low_complexity	1	67	0	17677	62
13	21.1	6	0	DR_scaffold_0092	167882	167894	-57269	+	GA-rich	Low_complexity	1	14	0	17680	12
13	21.1	6	0	DR_scaffold_0092	167924	167959	-57204	+	GA-rich	Low_complexity	15	52	0	17682	35
20	16.9	0	0	DR_scaffold_0092	168335	168368	-56795	+	G-rich	Low_complexity	1	34	0	17683	33
16	24.2	3.3	1.6	DR_scaffold_0092	186018	186077	-39086	+	G-rich	Low_complexity	1	61	0	17694	59
31	11.1	1.5	4.8	DR_scaffold_0092	189953	190017	-35146	+	GA-rich	Low_complexity	1	63	0	17699	64
23	23.9	0	0	DR_scaffold_0092	202597	202646	-22517	+	A-rich	Low_complexity	1	50	0	17706	49
22	19.4	1.8	1.8	DR_scaffold_0092	220706	220761	-4402	+	GA-rich	Low_complexity	1	56	0	17709	55
19	17.5	1.8	5.5	DR_scaffold_0093	51693	51749	-172450	+	A-rich	Low_complexity	1	55	0	17732	56
24	11.2	1.9	3.9	DR_scaffold_0093	56446	56497	-167702	+	GA-rich	Low_complexity	1	51	0	17736	51
30	20.8	1.5	0	DR_scaffold_0093	64000	64067	-160132	+	GA-rich	Low_complexity	1	69	0	17746	67
14	10.3	3	3	DR_scaffold_0093	102779	102811	-121388	+	GA-rich	Low_complexity	1	33	0	17757	32
14	17.7	0	0	DR_scaffold_0093	124974	125005	-99194	+	A-rich	Low_complexity	1	32	0	17764	31
13	25.8	0	5.7	DR_scaffold_0093	139151	139206	-84993	+	G-rich	Low_complexity	1	53	0	17775	55
35	18.4	0	0	DR_scaffold_0093	148296	148364	-75835	+	GA-rich	Low_complexity	1	69	0	17786	68
13	16.9	0	5.7	DR_scaffold_0093	154430	154466	-69733	+	A-rich	Low_complexity	1	35	0	17794	36
40	27.2	0	4.8	DR_scaffold_0093	156094	156266	-67933	+	G-rich	Low_complexity	1	164	0	17796	172
17	14.3	6.2	2	DR_scaffold_0093	203496	203543	-20656	+	A-rich	Low_complexity	1	50	0	17814	47
20	17.4	0	0	DR_scaffold_0093	204080	204114	-20085	+	G-rich	Low_complexity	1	35	0	17815	34
16	20.6	0	0	DR_scaffold_0093	222402	222440	-1759	+	A-rich	Low_complexity	1	39	0	17841	38
22	16.6	0	2.1	DR_scaffold_0094	131646	131694	-95827	+	G-rich	Low_complexity	1	48	0	17921	48
13	28.2	4.9	0	DR_scaffold_0094	201157	201236	-26285	+	G-rich	Low_complexity	1	83	0	17951	79
15	22.8	0	0	DR_scaffold_0094	218690	218730	-8791	+	A-rich	Low_complexity	1	41	0	17959	40
12	36.2	0	0	DR_scaffold_0095	37673	37726	-188140	+	G-rich	Low_complexity	1	54	0	17992	53
16	21	4.2	4.1	DR_scaffold_0095	111675	111729	-114137	+	G-rich	Low_complexity	1	55	0	18024	54
16	26.6	2.9	7.1	DR_scaffold_0095	111785	111840	-114026	+	G-rich	Low_complexity	43	99	0	18026	55
25	27.9	3.4	0	DR_scaffold_0095	128705	128719	-97147	+	GA-rich	Low_complexity	1	15	0	18033	14
25	27.9	3.4	0	DR_scaffold_0095	128754	128825	-97041	+	GA-rich	Low_complexity	16	90	0	18035	71
14	10.8	0	6.2	DR_scaffold_0095	135227	135260	-90606	+	G-rich	Low_complexity	1	32	0	18037	33
14	11.1	0	6.2	DR_scaffold_0095	169285	169318	-56548	+	A-rich	Low_complexity	1	32	0	18050	33
29	15.6	0	1.7	DR_scaffold_0096	19706	19764	-199747	+	G-rich	Low_complexity	1	58	0	18083	58
58	15.6	2.4	2.4	DR_scaffold_0096	21921	22047	-197464	+	G-rich	Low_complexity	1	127	0	18095	126
22	7.7	9.5	0	DR_scaffold_0096	25128	25169	-194342	+	GA-rich	Low_complexity	1	46	0	18103	41
16	27.8	1.8	0	DR_scaffold_0096	25263	25318	-194193	+	GA-rich	Low_complexity	1	57	0	18104	55
13	34.3	0	6.5	DR_scaffold_0096	58195	58293	-161218	+	A-rich	Low_complexity	1	93	0	18116	98
14	32.6	1.4	1.4	DR_scaffold_0096	70846	70915	-148596	+	GA-rich	Low_complexity	1	70	0	18125	69
22	26.7	0	1.5	DR_scaffold_0096	144172	144237	-75274	+	A-rich	Low_complexity	1	65	0	18142	65
16	8.8	4.9	4.9	DR_scaffold_0096	147096	147136	-72375	+	G-rich	Low_complexity	1	41	0	18144	40
52	19.6	2	1	DR_scaffold_0096	167314	167418	-52093	+	GA-rich	Low_complexity	1	106	0	18154	104
19	22	0	2	DR_scaffold_0096	204580	204629	-14882	+	A-rich	Low_complexity	1	49	0	18167	49
11	34.7	0	0	DR_scaffold_0097	38726	38779	-183353	+	G-rich	Low_complexity	1	54	0	18198	53
15	15.9	0	5.4	DR_scaffold_0097	52376	52414	-169718	+	GA-rich	Low_complexity	1	37	0	18202	38
26	15.8	1.7	1.7	DR_scaffold_0097	55401	55458	-166674	+	G-rich	Low_complexity	1	58	0	18204	57
22	13	1.8	5.6	DR_scaffold_0097	55979	56034	-166098	+	G-rich	Low_complexity	1	54	0	18205	55
19	10.7	4.8	2.3	DR_scaffold_0097	84470	84511	-137621	+	GA-rich	Low_complexity	1	43	0	18216	41
12	22.5	2.3	2.3	DR_scaffold_0097	85950	85992	-136140	+	GA-rich	Low_complexity	1	43	0	18217	42
17	12.8	0	2.9	DR_scaffold_0097	96364	96399	-125733	+	A-rich	Low_complexity	1	35	0	18226	35
17	19.3	1.4	0	DR_scaffold_0097	102178	102213	-119919	+	A-rich	Low_complexity	1	36	0	18236	35
19	27.7	1.4	1.4	DR_scaffold_0097	120230	120300	-101832	+	GA-rich	Low_complexity	1	71	0	18245	70
16	22.7	0	0	DR_scaffold_0097	166381	166412	-55720	+	G-rich	Low_complexity	1	32	0	18257	31
18	35.7	0	0	DR_scaffold_0097	173494	173575	-48557	+	GA-rich	Low_complexity	1	82	0	18269	81
15	12.6	5.7	0	DR_scaffold_0097	211751	211785	-10347	+	G-rich	Low_complexity	1	37	0	18291	34
13	23.8	0	2.4	DR_scaffold_0098	28096	28137	-189986	+	G-rich	Low_complexity	1	41	0	18330	41
23	17.8	2	0	DR_scaffold_0098	118841	118891	-99232	+	A-rich	Low_complexity	1	52	0	18357	50
41	1.4	0	14.3	DR_scaffold_0098	123333	123428	-94695	+	G-rich	Low_complexity	1	84	0	18377	95
21	21.6	0	0	DR_scaffold_0098	123652	123699	-94424	+	GA-rich	Low_complexity	1	48	0	18378	47
13	32.8	0	0	DR_scaffold_0098	147330	147382	-70741	+	G-rich	Low_complexity	1	53	0	18384	52
13	16.8	0	0	DR_scaffold_0098	147631	147657	-70466	+	GA-rich	Low_complexity	1	27	0	18385	26
15	24.7	1.9	1.9	DR_scaffold_0098	171649	171705	-46418	+	G-rich	Low_complexity	1	57	0	18391	56
12	23.3	0	0	DR_scaffold_0098	172074	172108	-46015	+	G-rich	Low_complexity	1	35	0	18392	34
16	20.8	0	0	DR_scaffold_0098	176596	176628	-41495	+	G-rich	Low_complexity	1	33	0	18400	32
20	17.4	3.7	7.6	DR_scaffold_0098	196997	197026	-21097	+	GA-rich	Low_complexity	1	43	-36	18404	29
20	17.4	3.7	7.6	DR_scaffold_0098	197056	197078	-21045	+	GA-rich	Low_complexity	44	79	0	18404	22
20	23.3	0	0	DR_scaffold_0099	55637	55678	-163064	+	G-rich	Low_complexity	1	42	0	18464	41
19	21.4	0	0	DR_scaffold_0099	62777	62814	-155928	+	A-rich	Low_complexity	1	38	0	18469	37
31	23.2	2.9	0.9	DR_scaffold_0099	66490	66500	-152242	+	GA-rich	Low_complexity	1	13	0	18473	10
31	23.2	2.9	0.9	DR_scaffold_0099	66556	66567	-152175	+	GA-rich	Low_complexity	14	25	0	18475	11
31	23.2	2.9	0.9	DR_scaffold_0099	66623	66651	-152091	+	GA-rich	Low_complexity	26	53	0	18477	28
31	23.2	2.9	0.9	DR_scaffold_0099	66688	66737	-152005	+	GA-rich	Low_complexity	54	104	0	18479	49
12	25.5	0	0	DR_scaffold_0099	77954	77990	-140752	+	G-rich	Low_complexity	1	37	0	18484	36
13	8.8	11.1	0	DR_scaffold_0099	108047	108082	-110660	+	G-rich	Low_complexity	1	40	0	18494	35
12	24.1	0	0	DR_scaffold_0099	151140	151173	-67569	+	GA-rich	Low_complexity	1	34	0	18508	33
12	19.6	0	0	DR_scaffold_0099	167817	167845	-50897	+	GA-rich	Low_complexity	1	29	0	18510	28
15	23.7	0	0	DR_scaffold_0099	170557	170596	-48146	+	G-rich	Low_complexity	1	40	0	18514	39
32	13.4	0	5.8	DR_scaffold_0099	181861	181933	-36809	+	GA-rich	Low_complexity	1	69	0	18518	72
13	18.6	5.4	0	DR_scaffold_0099	194314	194350	-24392	+	GA-rich	Low_complexity	1	39	0	18533	36
16	17.2	0	4.9	DR_scaffold_0100	127810	127852	-83496	+	G-rich	Low_complexity	1	41	0	18585	42
18	23.5	2.9	4.3	DR_scaffold_0100	137881	137950	-73398	+	GA-rich	Low_complexity	1	69	0	18597	69
14	31.8	0	0	DR_scaffold_0101	50594	50647	-174092	+	GA-rich	Low_complexity	1	54	0	18654	53
23	20.3	0	0	DR_scaffold_0101	74232	74282	-150457	+	GA-rich	Low_complexity	1	51	0	18662	50
11	14.7	12.7	1.6	DR_scaffold_0101	77000	77054	-147685	+	G-rich	Low_complexity	1	61	0	18666	54
15	21	3.9	1.9	DR_scaffold_0101	124139	124189	-100550	+	GA-rich	Low_complexity	1	52	0	18681	50
12	26.6	0	2.4	DR_scaffold_0101	150820	150862	-73877	+	G-rich	Low_complexity	1	42	0	18697	42
25	17.4	0	0	DR_scaffold_0101	158651	158695	-66044	+	A-rich	Low_complexity	1	45	0	18709	44
53	7.8	7.3	0	DR_scaffold_0102	84022	84117	-126023	+	G-rich	Low_complexity	1	103	0	18789	95
21	29.1	4.1	3.2	DR_scaffold_0102	131982	132103	-78037	+	GA-rich	Low_complexity	1	123	0	18822	121
13	31.5	2.6	3.9	DR_scaffold_0102	133331	133408	-76732	+	GA-rich	Low_complexity	1	77	0	18825	77
11	21.3	2.5	2.5	DR_scaffold_0102	165899	165938	-44202	+	G-rich	Low_complexity	1	40	0	18882	39
15	10	11.6	0	DR_scaffold_0102	186296	186338	-23802	+	A-rich	Low_complexity	1	48	0	18884	42
13	27.5	2.1	0	DR_scaffold_0102	190810	190857	-19283	+	GA-rich	Low_complexity	1	49	0	18886	47
19	23.1	2.6	5.3	DR_scaffold_0102	210023	210100	-40	+	GA-rich	Low_complexity	1	76	0	18894	77
15	20.4	0	2.5	DR_scaffold_0103	107055	107095	-100718	+	G-rich	Low_complexity	1	40	0	18908	40
21	16.1	0	0	DR_scaffold_0103	111794	111828	-95985	+	A-rich	Low_complexity	1	35	0	18911	34
16	17.3	2.6	0	DR_scaffold_0103	116735	116773	-91040	+	GA-rich	Low_complexity	1	40	0	18914	38
19	30.3	2.3	2.3	DR_scaffold_0103	119155	119242	-88571	+	GA-rich	Low_complexity	1	88	0	18915	87
15	29.3	4.4	0	DR_scaffold_0103	125572	125639	-82174	+	A-rich	Low_complexity	1	71	0	18916	67
15	12.2	3.7	0	DR_scaffold_0103	125606	125632	-82181	+	GA-rich	Low_complexity	1	28	0	18917	26
13	11.1	3.2	3.2	DR_scaffold_0103	133683	133713	-74100	+	GA-rich	Low_complexity	1	31	0	18921	30
17	25	1.5	3.1	DR_scaffold_0103	148866	148930	-58883	+	GA-rich	Low_complexity	1	64	0	18926	64
21	21.9	0	0	DR_scaffold_0103	200406	200454	-7359	+	A-rich	Low_complexity	1	49	0	18939	48
14	15.8	9.8	3.1	DR_scaffold_0104	98384	98444	-111483	+	GA-rich	Low_complexity	1	65	0	18981	60
20	18.3	5.1	3.3	DR_scaffold_0104	109863	109921	-100006	+	GA-rich	Low_complexity	1	60	0	18983	58
12	18	5	2.4	DR_scaffold_0104	141434	141473	-68454	+	GA-rich	Low_complexity	1	41	0	18999	39
22	15.6	0	0	DR_scaffold_0105	1788	1823	-204518	+	G-rich	Low_complexity	1	36	0	19042	35
17	22.8	0	0	DR_scaffold_0105	2493	2528	-203813	+	A-rich	Low_complexity	1	36	0	19046	35
12	24	4.5	0	DR_scaffold_0105	5575	5618	-200723	+	G-rich	Low_complexity	1	46	0	19051	43
22	18.3	3	3	DR_scaffold_0105	6341	6407	-199934	+	A-rich	Low_complexity	1	67	0	19055	66
14	11.8	2.9	4.4	DR_scaffold_0105	153506	153545	-52796	+	GA-rich	Low_complexity	1	39	0	19124	39
36	9.1	3.8	5.1	DR_scaffold_0105	171586	171665	-34676	+	G-rich	Low_complexity	1	79	0	19133	79
18	23.8	0	0	DR_scaffold_0105	188113	188149	-18192	+	A-rich	Low_complexity	1	37	0	19150	36
16	19.9	0	2.4	DR_scaffold_0106	2302	2343	-204885	+	G-rich	Low_complexity	1	41	0	19163	41
14	29.4	0	5.8	DR_scaffold_0106	2865	2937	-204291	+	G-rich	Low_complexity	1	69	0	19165	72
15	10.3	0	6.1	DR_scaffold_0106	5096	5130	-202098	+	A-rich	Low_complexity	1	33	0	19170	34
19	23.1	1.8	1.8	DR_scaffold_0106	61431	61485	-145743	+	GA-rich	Low_complexity	1	55	0	19208	54
19	17.9	2.3	0	DR_scaffold_0106	103052	103095	-104133	+	GA-rich	Low_complexity	1	45	0	19221	43
32	18.5	3.2	5.4	DR_scaffold_0106	189649	189743	-17485	+	GA-rich	Low_complexity	1	93	0	19244	94
14	15.6	2.6	2.6	DR_scaffold_0106	190129	190166	-17062	+	G-rich	Low_complexity	1	38	0	19245	37
16	16.9	0	0	DR_scaffold_0107	42942	42968	-168434	+	A-rich	Low_complexity	1	27	0	19290	26
18	24.1	4.8	3.6	DR_scaffold_0107	49799	49881	-161521	+	GA-rich	Low_complexity	1	84	0	19291	82
14	15.9	0	0	DR_scaffold_0107	130589	130616	-80786	+	GA-rich	Low_complexity	1	28	0	19309	27
19	16.8	0	0	DR_scaffold_0108	32796	32835	-173153	+	GA-rich	Low_complexity	1	40	0	19345	39
14	14.3	4.7	4.7	DR_scaffold_0108	34952	34994	-170994	+	GA-rich	Low_complexity	1	43	0	19346	42
19	30.3	3.5	0	DR_scaffold_0108	38369	38453	-167535	+	G-rich	Low_complexity	1	88	0	19348	84
17	29.1	0	0	DR_scaffold_0108	54850	54903	-151085	+	GA-rich	Low_complexity	1	54	0	19355	53
19	18.4	0	0	DR_scaffold_0108	67743	67785	-138203	+	A-rich	Low_complexity	1	43	0	19360	42
17	21.8	0	0	DR_scaffold_0108	101050	101083	-104905	+	A-rich	Low_complexity	1	34	0	19362	33
17	28.5	1.5	3	DR_scaffold_0108	112245	112312	-93676	+	GA-rich	Low_complexity	1	67	0	19364	67
12	23.3	0	0	DR_scaffold_0108	167337	167371	-38617	+	GA-rich	Low_complexity	1	35	0	19395	34
24	23.3	1.5	1.5	DR_scaffold_0108	191873	191939	-14049	+	GA-rich	Low_complexity	1	67	0	19399	66
14	22.1	0	0	DR_scaffold_0109	9011	9047	-195477	+	G-rich	Low_complexity	1	37	0	19413	36
35	20.8	7.7	0	DR_scaffold_0109	110518	110634	-93890	+	GA-rich	Low_complexity	1	126	0	19464	116
76	19.4	2	1.3	DR_scaffold_0109	151304	151469	-53055	+	GA-rich	Low_complexity	1	167	0	19477	165
24	19.2	4.9	0	DR_scaffold_0109	157481	157541	-46983	+	GA-rich	Low_complexity	1	64	0	19485	60
13	21.6	0	0	DR_scaffold_0109	168820	168851	-35673	+	GA-rich	Low_complexity	1	32	0	19489	31
24	10.5	5.7	1.8	DR_scaffold_0109	172832	172884	-31640	+	G-rich	Low_complexity	1	55	0	19491	52
16	29.2	2.4	3.6	DR_scaffold_0110	53151	53234	-146716	+	GA-rich	Low_complexity	1	83	0	19520	83
23	18.4	0	2	DR_scaffold_0110	56615	56665	-143285	+	GA-rich	Low_complexity	1	50	0	19525	50
13	23.4	2.5	0	DR_scaffold_0110	81705	81744	-118206	+	G-rich	Low_complexity	1	41	0	19537	39
13	18.9	2.8	0	DR_scaffold_0110	100847	100882	-99068	+	G-rich	Low_complexity	1	37	0	19540	35
22	34	0	2.1	DR_scaffold_0110	100973	101069	-98881	+	GA-rich	Low_complexity	1	95	0	19541	96
14	21.2	0	6.5	DR_scaffold_0110	108424	108472	-91478	+	A-rich	Low_complexity	1	46	0	19543	48
30	20	1.4	1.4	DR_scaffold_0110	129216	129287	-70663	+	GA-rich	Low_complexity	1	72	0	19546	71
17	22.1	0	0	DR_scaffold_0110	144171	144212	-55738	+	G-rich	Low_complexity	1	42	0	19553	41
13	7.9	7.4	0	DR_scaffold_0110	163346	163372	-36578	+	GA-rich	Low_complexity	1	29	0	19565	26
12	17.8	4.9	2.4	DR_scaffold_0110	163808	163848	-36102	+	GA-rich	Low_complexity	1	42	0	19566	40
13	28	0	0	DR_scaffold_0110	169143	169186	-30764	+	A-rich	Low_complexity	1	44	0	19574	43
19	19.3	7.7	0	DR_scaffold_0110	195534	195598	-4352	+	GA-rich	Low_complexity	1	70	0	19581	64
12	38.1	0	0	DR_scaffold_0110	196969	197032	-2918	+	A-rich	Low_complexity	1	64	0	19582	63
14	17.7	0	0	DR_scaffold_0110	197974	198005	-1945	+	GA-rich	Low_complexity	1	32	0	19583	31
20	14.9	2.7	0	DR_scaffold_0110	198260	198296	-1654	+	GA-rich	Low_complexity	1	38	0	19584	36
17	19.5	0	2.4	DR_scaffold_0111	14221	14263	-185141	+	G-rich	Low_complexity	1	42	0	19596	42
12	18.7	0	3.1	DR_scaffold_0111	31572	31604	-167800	+	G-rich	Low_complexity	1	32	0	19609	32
18	15.8	3.8	3.8	DR_scaffold_0111	55175	55227	-144177	+	G-rich	Low_complexity	1	53	0	19619	52
15	21	3.9	1.9	DR_scaffold_0111	80752	80764	-118640	+	G-rich	Low_complexity	1	51	0	19641	12
13	14.7	3.3	0	DR_scaffold_0111	103448	103477	-95927	+	A-rich	Low_complexity	1	31	0	19653	29
16	16.5	0	0	DR_scaffold_0111	106516	106549	-92855	+	G-rich	Low_complexity	1	34	0	19655	33
12	15.8	0	3.5	DR_scaffold_0111	154820	154849	-44555	+	G-rich	Low_complexity	1	29	0	19677	29
18	13.7	3.1	0	DR_scaffold_0112	18788	18819	-176525	+	GA-rich	Low_complexity	1	33	0	19736	31
24	20.8	0	0	DR_scaffold_0112	24760	24805	-170539	+	G-rich	Low_complexity	1	46	0	19739	45
23	21.4	0	0	DR_scaffold_0112	25300	25344	-170000	+	G-rich	Low_complexity	1	45	0	19741	44
33	33.9	0.6	4.7	DR_scaffold_0112	37182	37358	-157986	+	GA-rich	Low_complexity	1	170	0	19756	176
12	21.1	0	0	DR_scaffold_0112	115562	115590	-79754	+	GA-rich	Low_complexity	1	29	0	19775	28
15	19.7	3.9	3.9	DR_scaffold_0112	127205	127215	-68129	+	GA-rich	Low_complexity	1	19	-32	19778	10
15	19.7	3.9	3.9	DR_scaffold_0112	127240	127255	-68089	+	GA-rich	Low_complexity	20	51	0	19778	15
19	18.8	3.2	4.9	DR_scaffold_0112	128674	128735	-66609	+	GA-rich	Low_complexity	1	61	0	19781	61
15	15.3	0	0	DR_scaffold_0113	1627	1655	-189928	+	GA-rich	Low_complexity	1	29	0	19825	28
22	21.1	1.8	0	DR_scaffold_0113	85411	85465	-106118	+	GA-rich	Low_complexity	1	56	0	19839	54
24	7.1	2	6.2	DR_scaffold_0113	85666	85715	-105868	+	A-rich	Low_complexity	1	48	0	19840	49
13	19.7	6.2	2	DR_scaffold_0113	85847	85894	-105689	+	GA-rich	Low_complexity	1	50	0	19841	47
23	19.5	1.9	0	DR_scaffold_0113	87354	87407	-104176	+	G-rich	Low_complexity	1	55	0	19846	53
17	7.3	11.6	0	DR_scaffold_0113	88004	88046	-103537	+	G-rich	Low_complexity	1	48	0	19848	42
16	16.6	0	0	DR_scaffold_0113	88742	88768	-102815	+	G-rich	Low_complexity	1	27	0	19850	26
12	29.4	0	6.2	DR_scaffold_0113	90610	90678	-100905	+	G-rich	Low_complexity	1	65	0	19861	68
15	17.2	0	2.9	DR_scaffold_0113	90647	90681	-100902	+	GA-rich	Low_complexity	1	34	0	19862	34
19	19.3	0	0	DR_scaffold_0113	92325	92366	-99217	+	G-rich	Low_complexity	1	42	0	19867	41
13	16.8	0	0	DR_scaffold_0113	115617	115643	-75940	+	GA-rich	Low_complexity	1	27	0	19883	26
22	22.3	1.5	3.1	DR_scaffold_0114	37084	37149	-155640	+	GA-rich	Low_complexity	1	65	0	19937	65
16	21.1	0	0	DR_scaffold_0114	56230	56268	-136521	+	A-rich	Low_complexity	1	39	0	19953	38
26	15.9	3.5	0	DR_scaffold_0114	56738	56794	-135995	+	A-rich	Low_complexity	1	59	0	19955	56
12	24.1	0	0	DR_scaffold_0114	114502	114535	-78254	+	GA-rich	Low_complexity	1	34	0	19988	33
20	30.6	0	2.6	DR_scaffold_0114	128343	128422	-64367	+	GA-rich	Low_complexity	1	78	0	19993	79
15	18.8	0	6.7	DR_scaffold_0114	128653	128700	-64089	+	G-rich	Low_complexity	1	45	0	19994	47
12	15.8	0	3.5	DR_scaffold_0114	128963	128992	-63797	+	GA-rich	Low_complexity	1	29	0	19996	29
22	15.1	0	0	DR_scaffold_0114	151021	151057	-41732	+	A-rich	Low_complexity	1	37	0	20004	36
15	23.3	5.7	1.8	DR_scaffold_0114	154411	154463	-38326	+	GA-rich	Low_complexity	1	55	0	20010	52
18	20.8	6.9	1.6	DR_scaffold_0114	154902	154959	-37830	+	GA-rich	Low_complexity	1	61	0	20013	57
16	17.2	0	4.9	DR_scaffold_0114	158081	158123	-34666	+	A-rich	Low_complexity	1	41	0	20022	42
24	17	3.3	1.6	DR_scaffold_0114	158664	158724	-34065	+	A-rich	Low_complexity	1	62	0	20025	60
28	11.4	4.2	0	DR_scaffold_0114	161595	161642	-31147	+	GA-rich	Low_complexity	1	50	0	20035	47
19	18.1	1.6	6.6	DR_scaffold_0114	172310	172373	-20416	+	G-rich	Low_complexity	1	61	0	20045	63
19	23.4	4.6	3	DR_scaffold_0114	182679	182703	-10086	+	GA-rich	Low_complexity	1	106	0	20053	24
20	17.2	10	1.1	DR_scaffold_0114	182704	182783	-10006	+	A-rich	Low_complexity	1	87	0	20054	79
14	13	9.5	0	DR_scaffold_0115	25926	25967	-161647	+	GA-rich	Low_complexity	1	46	0	20069	41
22	23.3	0	0	DR_scaffold_0115	121820	121874	-65740	+	G-rich	Low_complexity	1	55	0	20111	54
15	19.6	0	0	DR_scaffold_0115	124172	124200	-63414	+	G-rich	Low_complexity	1	29	0	20113	28
13	24	3.1	4.8	DR_scaffold_0115	135434	135497	-52117	+	G-rich	Low_complexity	1	63	0	20115	63
19	31.4	1.7	0	DR_scaffold_0115	142344	142402	-45212	+	GA-rich	Low_complexity	1	60	0	20123	58
13	21.9	1.9	5.9	DR_scaffold_0115	166799	166851	-20763	+	GA-rich	Low_complexity	1	51	0	20136	52
14	12.8	2.8	2.8	DR_scaffold_0115	170624	170659	-16955	+	G-rich	Low_complexity	1	36	0	20137	35
17	22.7	2.2	0	DR_scaffold_0116	36826	36871	-149444	+	GA-rich	Low_complexity	1	47	0	20172	45
17	6.3	0	10.8	DR_scaffold_0116	132815	132855	-53460	+	G-rich	Low_complexity	1	37	0	20193	40
17	25.4	1.6	3.2	DR_scaffold_0116	133359	133422	-52893	+	GA-rich	Low_complexity	1	63	0	20195	63
16	9.8	6.1	0	DR_scaffold_0117	67985	68017	-115847	+	GA-rich	Low_complexity	1	35	0	20242	32
18	19.6	0	0	DR_scaffold_0117	69090	69124	-114740	+	A-rich	Low_complexity	1	35	0	20246	34
17	14.4	7	3.4	DR_scaffold_0117	104232	104288	-79576	+	A-rich	Low_complexity	1	59	0	20258	56
12	11.9	0	6.9	DR_scaffold_0117	144987	145017	-38847	+	GA-rich	Low_complexity	1	29	0	20272	30
17	19.5	0	4.4	DR_scaffold_0118	90545	90591	-89603	+	G-rich	Low_complexity	1	45	0	20338	46
31	9.1	1.6	4.8	DR_scaffold_0118	94217	94280	-85914	+	GA-rich	Low_complexity	1	62	0	20341	63
18	17.8	0	4.3	DR_scaffold_0118	107159	107206	-72988	+	GA-rich	Low_complexity	1	46	0	20353	47
13	17.6	0	3	DR_scaffold_0118	171625	171658	-8536	+	G-rich	Low_complexity	1	33	0	20392	33
19	20.3	0	0	DR_scaffold_0119	2428	2463	-180138	+	A-rich	Low_complexity	1	36	0	20406	35
33	10.4	1.4	6	DR_scaffold_0119	5113	5182	-177419	+	GA-rich	Low_complexity	1	67	0	20413	69
14	15.3	2.6	2.6	DR_scaffold_0119	18391	18428	-164173	+	GA-rich	Low_complexity	1	38	0	20418	37
21	28	0	2.8	DR_scaffold_0119	56028	56100	-126501	+	A-rich	Low_complexity	1	71	0	20458	72
21	30.7	0	0	DR_scaffold_0119	56508	56568	-126033	+	GA-rich	Low_complexity	1	61	0	20462	60
19	10.7	2.3	4.7	DR_scaffold_0119	135098	135141	-47460	+	G-rich	Low_complexity	1	43	0	20479	43
18	16.8	0	2.4	DR_scaffold_0119	161226	161236	-21365	+	G-rich	Low_complexity	1	22	-19	20490	10
49	15.6	0	0	DR_scaffold_0119	161390	161475	-21126	+	GA-rich	Low_complexity	1	86	0	20492	85
17	16.9	0	0	DR_scaffold_0120	39206	39257	-138956	+	GA-rich	Low_complexity	1	52	0	20511	51
14	24.9	5.3	0	DR_scaffold_0120	155300	155356	-22857	+	G-rich	Low_complexity	1	60	0	20547	56
21	29.8	1.8	3.6	DR_scaffold_0120	157045	157108	-21105	+	G-rich	Low_complexity	1	64	0	20554	63
21	29.8	1.8	3.6	DR_scaffold_0120	157169	157217	-20996	+	G-rich	Low_complexity	65	111	0	20556	48
21	19.3	5.1	0	DR_scaffold_0120	170264	170344	-7869	+	GA-rich	Low_complexity	1	85	0	20571	80
15	26.5	5.9	2.3	DR_scaffold_0120	171712	171796	-6417	+	G-rich	Low_complexity	1	88	0	20572	84
13	24.9	3.9	1.9	DR_scaffold_0120	172260	172310	-5903	+	GA-rich	Low_complexity	1	52	0	20574	50
13	30	6	1.1	DR_scaffold_0120	172311	172341	-5872	+	G-rich	Low_complexity	3	88	0	20575	30
12	15.3	5.3	2.6	DR_scaffold_0120	173450	173487	-4726	+	GA-rich	Low_complexity	1	39	0	20580	37
16	19.2	0	0	DR_scaffold_0121	136817	136846	-41971	+	A-rich	Low_complexity	1	30	0	20656	29
12	22.4	0	2.7	DR_scaffold_0122	71	108	-180506	+	G-rich	Low_complexity	1	37	0	20679	37
14	10	6.2	0	DR_scaffold_0122	12846	12877	-167737	+	G-rich	Low_complexity	1	34	0	20701	31
21	18.7	3.5	1.7	DR_scaffold_0122	33048	33104	-147510	+	GA-rich	Low_complexity	1	58	0	20712	56
15	21.9	0	6	DR_scaffold_0122	88131	88183	-92431	+	GA-rich	Low_complexity	1	50	0	20723	52
22	17.7	0	3.8	DR_scaffold_0122	141194	141248	-39366	+	A-rich	Low_complexity	1	53	0	20742	54
12	15.3	3.5	0	DR_scaffold_0123	3806	3834	-173784	+	GA-rich	Low_complexity	1	30	0	20765	28
18	25.5	3.5	3.6	DR_scaffold_0123	27763	27842	-149776	+	GA-rich	Low_complexity	1	79	0	20781	79
13	29	0	0	DR_scaffold_0123	30611	30656	-146962	+	GA-rich	Low_complexity	1	46	0	20782	45
15	9.8	6.1	0	DR_scaffold_0123	63066	63098	-114520	+	A-rich	Low_complexity	1	35	0	20797	32
19	23.3	1.8	0	DR_scaffold_0123	70821	70875	-106743	+	G-rich	Low_complexity	1	56	0	20802	54
23	14.1	5.2	1.7	DR_scaffold_0123	114241	114318	-63300	+	G-rich	Low_complexity	1	80	0	20818	77
18	18.1	2.6	0	DR_scaffold_0123	114661	114698	-62920	+	GA-rich	Low_complexity	1	39	0	20820	37
13	10.4	6.5	0	DR_scaffold_0124	41873	41903	-133288	+	GA-rich	Low_complexity	1	33	0	20865	30
17	19.2	3.9	3.9	DR_scaffold_0124	103833	103883	-71308	+	GA-rich	Low_complexity	1	51	0	20877	50
16	20.3	0	0	DR_scaffold_0125	10116	10145	-164034	+	GA-rich	Low_complexity	1	30	0	20899	29
12	11.1	0	9.4	DR_scaffold_0125	16641	16675	-157504	+	A-rich	Low_complexity	1	32	0	20907	34
60	22.5	2.9	2.3	DR_scaffold_0125	32944	33118	-141061	+	GA-rich	Low_complexity	1	176	0	20920	174
14	11.2	4.5	7	DR_scaffold_0125	66350	66393	-107786	+	GA-rich	Low_complexity	1	43	0	20932	43
13	11.5	3.2	3.2	DR_scaffold_0125	74589	74619	-99560	+	GA-rich	Low_complexity	1	31	0	20948	30
23	7	6.4	2	DR_scaffold_0125	77494	77540	-96639	+	G-rich	Low_complexity	1	49	0	20952	46
51	18.6	0.5	0	DR_scaffold_0125	85189	85289	-88890	+	GA-rich	Low_complexity	1	101	0	20957	100
23	18.1	3.5	0	DR_scaffold_0126	37332	37388	-146682	+	GA-rich	Low_complexity	1	59	0	20989	56
15	20.1	0	0	DR_scaffold_0126	46236	46269	-137801	+	GA-rich	Low_complexity	1	34	0	20993	33
27	16.9	4.3	1.4	DR_scaffold_0126	99160	99228	-84842	+	A-rich	Low_complexity	1	71	0	21014	68
18	11.8	2.6	2.6	DR_scaffold_0126	110790	110828	-73242	+	GA-rich	Low_complexity	1	39	0	21020	38
12	26.7	2	2	DR_scaffold_0126	129386	129436	-54634	+	G-rich	Low_complexity	1	51	0	21027	50
29	20.1	0	0	DR_scaffold_0127	60620	60676	-116123	+	GA-rich	Low_complexity	1	57	0	21108	56
16	23.5	5.3	5.3	DR_scaffold_0127	65750	65843	-110956	+	GA-rich	Low_complexity	1	94	0	21111	93
30	28.6	0	0	DR_scaffold_0127	100216	100295	-76504	+	GA-rich	Low_complexity	1	80	0	21121	79
12	18.7	0	3.1	DR_scaffold_0127	101076	101108	-75691	+	GA-rich	Low_complexity	1	32	0	21124	32
41	12.9	3.1	4.5	DR_scaffold_0127	104597	104681	-72118	+	G-rich	Low_complexity	1	83	0	21136	84
12	19.6	0	0	DR_scaffold_0127	112355	112383	-64416	+	GA-rich	Low_complexity	1	29	0	21140	28
13	25.1	0	2.3	DR_scaffold_0127	134565	134608	-42191	+	A-rich	Low_complexity	1	43	0	21150	43
17	19.2	6.6	1.6	DR_scaffold_0127	134893	134953	-41846	+	G-rich	Low_complexity	1	64	0	21151	60
12	31.2	1.6	3.2	DR_scaffold_0127	137384	137447	-39352	+	GA-rich	Low_complexity	1	63	0	21152	63
17	23.4	2	0	DR_scaffold_0128	119960	120009	-45050	+	A-rich	Low_complexity	1	51	0	21200	49
17	16.1	0	0	DR_scaffold_0128	123937	123965	-41094	+	A-rich	Low_complexity	1	29	0	21202	28
29	13.1	6.2	6.2	DR_scaffold_0128	140529	140627	-24432	+	G-rich	Low_complexity	1	99	0	21219	98
22	16.1	0	0	DR_scaffold_0128	145748	145789	-19270	+	GA-rich	Low_complexity	1	42	0	21221	41
18	24.1	0	2	DR_scaffold_0129	11362	11412	-152637	+	GA-rich	Low_complexity	1	50	0	21225	50
16	22.8	4.2	4.2	DR_scaffold_0129	54459	54530	-109519	+	GA-rich	Low_complexity	1	72	0	21229	71
16	6.3	0	13.2	DR_scaffold_0129	80481	80523	-83526	+	G-rich	Low_complexity	1	38	0	21254	42
17	25.8	1.8	0	DR_scaffold_0129	83785	83839	-80210	+	GA-rich	Low_complexity	1	56	0	21258	54
14	15.4	2.6	2.6	DR_scaffold_0129	101163	101200	-62849	+	G-rich	Low_complexity	1	38	0	21274	37
25	20.9	4.1	5.2	DR_scaffold_0129	127671	127768	-36281	+	GA-rich	Low_complexity	1	97	0	21280	97
11	22.4	0	6.8	DR_scaffold_0129	133069	133115	-30934	+	GA-rich	Low_complexity	1	44	0	21288	46
13	18.2	0	7.3	DR_scaffold_0129	138707	138750	-25299	+	GA-rich	Low_complexity	1	41	0	21293	43
23	14.6	8.2	0	DR_scaffold_0130	17701	17763	-145398	+	G-rich	Low_complexity	1	68	0	21337	62
36	26.6	0.9	0.9	DR_scaffold_0130	84806	84914	-78247	+	GA-rich	Low_complexity	1	109	0	21364	108
23	26.7	4.1	4.1	DR_scaffold_0130	97877	97998	-65163	+	G-rich	Low_complexity	1	122	0	21369	121
17	5.9	10.8	2.5	DR_scaffold_0130	107316	107352	-55809	+	GA-rich	Low_complexity	1	40	0	21371	36
12	20.6	2.4	2.4	DR_scaffold_0130	110426	110466	-52695	+	A-rich	Low_complexity	1	41	0	21372	40
16	15.9	0	0	DR_scaffold_0130	116849	116876	-46285	+	A-rich	Low_complexity	1	28	0	21379	27
13	21.7	0	2.6	DR_scaffold_0130	124715	124753	-38408	+	A-rich	Low_complexity	1	38	0	21389	38
17	22.2	4	5.3	DR_scaffold_0130	129103	129178	-33983	+	G-rich	Low_complexity	1	75	0	21391	75
14	18.4	2.7	0	DR_scaffold_0130	137487	137523	-25638	+	A-rich	Low_complexity	1	38	0	21393	36
15	20.5	5.6	3.6	DR_scaffold_0131	64707	64760	-92357	+	GA-rich	Low_complexity	1	55	0	21438	53
30	13.9	0	1.8	DR_scaffold_0132	4401	4457	-155466	+	GA-rich	Low_complexity	1	56	0	21489	56
12	12.5	0	3.7	DR_scaffold_0132	22882	22909	-137014	+	GA-rich	Low_complexity	1	27	0	21506	27
26	18.2	5.8	0	DR_scaffold_0132	37345	37413	-122510	+	GA-rich	Low_complexity	1	73	0	21519	68
15	14.7	2.7	2.7	DR_scaffold_0132	54154	54192	-105731	+	GA-rich	Low_complexity	1	39	0	21526	38
16	16.3	2.2	4.4	DR_scaffold_0132	54728	54773	-105150	+	G-rich	Low_complexity	1	45	0	21529	45
17	22.5	9.3	1.1	DR_scaffold_0132	56486	56571	-103352	+	A-rich	Low_complexity	1	93	0	21530	85
13	15	2.4	5	DR_scaffold_0132	62572	62612	-97311	+	A-rich	Low_complexity	1	40	0	21539	40
18	14.3	0	3	DR_scaffold_0132	72965	72998	-86925	+	GA-rich	Low_complexity	1	33	0	21543	33
14	22.8	0	0	DR_scaffold_0132	74579	74614	-85309	+	GA-rich	Low_complexity	1	36	0	21544	35
23	10.9	5	0	DR_scaffold_0132	95969	96008	-63915	+	GA-rich	Low_complexity	1	42	0	21554	39
21	24.3	0	0	DR_scaffold_0132	96676	96720	-63203	+	G-rich	Low_complexity	1	45	0	21559	44
13	13.2	6.1	0	DR_scaffold_0132	99236	99268	-60655	+	G-rich	Low_complexity	1	35	0	21561	32
14	17.1	0	7.1	DR_scaffold_0132	103868	103912	-56011	+	G-rich	Low_complexity	1	42	0	21575	44
18	23.7	3.4	0	DR_scaffold_0132	122209	122267	-37656	+	A-rich	Low_complexity	1	61	0	21582	58
14	15.6	6.7	2.1	DR_scaffold_0132	126333	126377	-33546	+	GA-rich	Low_complexity	1	47	0	21585	44
12	21.8	2.7	0	DR_scaffold_0133	39228	39264	-119719	+	A-rich	Low_complexity	1	38	0	21642	36
12	19.8	2.3	4.7	DR_scaffold_0133	80051	80094	-78889	+	A-rich	Low_complexity	1	43	0	21664	43
20	27.6	0	0	DR_scaffold_0133	97692	97743	-61240	+	GA-rich	Low_complexity	1	52	0	21674	51
26	17.7	5.7	0	DR_scaffold_0133	101515	101584	-57399	+	GA-rich	Low_complexity	1	74	0	21686	69
12	14.7	3.3	0	DR_scaffold_0133	118249	118278	-40705	+	G-rich	Low_complexity	1	31	0	21690	29
18	23.8	0	0	DR_scaffold_0134	70565	70601	-82728	+	A-rich	Low_complexity	1	37	0	21750	36
14	18.6	0	11.1	DR_scaffold_0134	74381	74440	-78889	+	G-rich	Low_complexity	1	54	0	21757	59
15	20	0	0	DR_scaffold_0134	75201	75229	-78100	+	GA-rich	Low_complexity	1	29	0	21760	28
14	12	0	3.5	DR_scaffold_0134	79500	79529	-73800	+	A-rich	Low_complexity	1	29	0	21761	29
17	12	0	5.3	DR_scaffold_0134	96065	96104	-57225	+	A-rich	Low_complexity	1	38	0	21764	39
16	19.1	0	0	DR_scaffold_0134	126750	126779	-26550	+	A-rich	Low_complexity	1	30	0	21767	29
20	13.9	0	7.8	DR_scaffold_0135	7717	7771	-144318	+	GA-rich	Low_complexity	1	51	0	21783	54
16	16.2	0	0	DR_scaffold_0135	13951	13978	-138111	+	A-rich	Low_complexity	1	28	0	21789	27
14	24	2.4	0	DR_scaffold_0135	20245	20285	-131804	+	GA-rich	Low_complexity	1	42	0	21793	40
14	15.9	0	0	DR_scaffold_0135	65194	65221	-86868	+	GA-rich	Low_complexity	1	28	0	21832	27
12	2.9	17.1	0	DR_scaffold_0135	71320	71354	-80735	+	A-rich	Low_complexity	1	41	0	21833	34
18	21.8	2.1	0	DR_scaffold_0135	97791	97838	-54251	+	GA-rich	Low_complexity	1	49	0	21839	47
12	8.7	0	7.4	DR_scaffold_0135	151914	151942	-147	+	GA-rich	Low_complexity	1	27	0	21856	28
20	15.8	9.5	0	DR_scaffold_0136	90884	90946	-60600	+	A-rich	Low_complexity	1	69	0	21891	62
15	14.6	5.3	0	DR_scaffold_0136	148056	148093	-3453	+	A-rich	Low_complexity	1	40	0	21908	37
12	25.7	1.8	5.5	DR_scaffold_0137	2086	2105	-146017	+	G-rich	Low_complexity	1	54	0	21915	19
12	6.5	12.5	0	DR_scaffold_0137	13004	13035	-135087	+	G-rich	Low_complexity	1	36	0	21923	31
16	25.5	0	0	DR_scaffold_0137	27403	27437	-120685	+	G-rich	Low_complexity	1	35	0	21931	34
20	22.4	2.1	0	DR_scaffold_0137	27631	27683	-120439	+	GA-rich	Low_complexity	1	54	0	21932	52
23	19.3	8.9	1.2	DR_scaffold_0137	28385	28463	-119659	+	GA-rich	Low_complexity	1	85	0	21935	78
15	11.6	3.5	0	DR_scaffold_0137	60814	60842	-87280	+	GA-rich	Low_complexity	1	30	0	21956	28
15	27.2	0	0	DR_scaffold_0138	114626	114669	-34018	+	GA-rich	Low_complexity	1	44	0	22069	43
20	19.2	0	3.9	DR_scaffold_0138	115788	115840	-32847	+	A-rich	Low_complexity	1	51	0	22071	52
17	15	2.7	0	DR_scaffold_0138	134702	134738	-13949	+	G-rich	Low_complexity	1	38	0	22096	36
16	16.9	0	0	DR_scaffold_0139	17164	17197	-135429	+	A-rich	Low_complexity	1	34	0	22108	33
13	21.4	4.7	0	DR_scaffold_0139	118889	118931	-33695	+	G-rich	Low_complexity	1	45	0	22144	42
13	7.2	10	0	DR_scaffold_0139	122271	122300	-30326	+	A-rich	Low_complexity	1	33	0	22145	29
22	22.5	0	1.7	DR_scaffold_0139	136051	136109	-16517	+	G-rich	Low_complexity	1	58	0	22158	58
16	12.9	4.3	4.3	DR_scaffold_0140	36282	36327	-115853	+	GA-rich	Low_complexity	1	46	0	22204	45
14	27.2	3.5	0	DR_scaffold_0140	146079	146135	-6045	+	A-rich	Low_complexity	1	59	0	22250	56
14	30.5	0	0	DR_scaffold_0141	2419	2466	-142201	+	GA-rich	Low_complexity	1	48	0	22259	47
45	18.9	1.7	4.3	DR_scaffold_0142	499	618	-138317	+	A-rich	Low_complexity	1	117	0	22319	119
15	23.3	2.2	0	DR_scaffold_0142	22996	23040	-115895	+	G-rich	Low_complexity	1	46	0	22324	44
14	26.8	1.8	1.8	DR_scaffold_0142	30553	30607	-108328	+	G-rich	Low_complexity	1	55	0	22342	54
13	36.3	0	0	DR_scaffold_0142	65693	65758	-73177	+	GA-rich	Low_complexity	1	66	0	22357	65
11	30	1.8	1.8	DR_scaffold_0143	47730	47784	-90222	+	GA-rich	Low_complexity	1	55	0	22399	54
18	23.6	0	2	DR_scaffold_0143	76185	76236	-61770	+	A-rich	Low_complexity	1	51	0	22407	51
16	24.8	1.9	1.9	DR_scaffold_0143	106802	106855	-31151	+	GA-rich	Low_complexity	1	54	0	22418	53
16	26.1	3.4	0	DR_scaffold_0143	112822	112880	-25126	+	GA-rich	Low_complexity	1	61	0	22420	58
19	11	0	7.1	DR_scaffold_0144	39955	39999	-97076	+	A-rich	Low_complexity	1	42	0	22446	44
18	19.6	0	0	DR_scaffold_0144	44281	44321	-92754	+	A-rich	Low_complexity	1	41	0	22452	40
13	12.5	2.4	7.7	DR_scaffold_0144	112065	112105	-24970	+	GA-rich	Low_complexity	1	39	0	22478	40
13	17	0	5.7	DR_scaffold_0144	121918	121954	-15121	+	G-rich	Low_complexity	1	35	0	22482	36
13	16	0	3.3	DR_scaffold_0144	130268	130298	-6777	+	GA-rich	Low_complexity	1	30	0	22494	30
13	10.8	6.7	0	DR_scaffold_0144	136982	137011	-64	+	G-rich	Low_complexity	1	32	0	22497	29
17	17.5	0	2.5	DR_scaffold_0145	40488	40528	-100054	+	G-rich	Low_complexity	1	40	0	22545	40
14	26.4	0	0	DR_scaffold_0145	43837	43881	-96701	+	G-rich	Low_complexity	1	45	0	22552	44
14	10.4	3	3	DR_scaffold_0145	86928	86960	-53622	+	GA-rich	Low_complexity	1	33	0	22565	32
16	21.6	6	4.8	DR_scaffold_0145	91151	91233	-49349	+	GA-rich	Low_complexity	1	84	0	22567	82
12	16.2	0	8.1	DR_scaffold_0145	122535	122574	-18008	+	G-rich	Low_complexity	1	37	0	22570	39
16	16.5	0	2.9	DR_scaffold_0145	132508	132543	-8039	+	GA-rich	Low_complexity	1	35	0	22575	35
12	17	0	5.7	DR_scaffold_0145	133095	133131	-7451	+	A-rich	Low_complexity	1	35	0	22577	36
12	7.8	3.2	6.7	DR_scaffold_0145	133226	133256	-7326	+	GA-rich	Low_complexity	1	30	0	22578	30
16	20.3	0	0	DR_scaffold_0146	110533	110562	-23435	+	G-rich	Low_complexity	1	30	0	22607	29
22	24.1	0	0	DR_scaffold_0146	130060	130113	-3884	+	GA-rich	Low_complexity	1	54	0	22616	53
19	19.7	0	0	DR_scaffold_0147	273	308	-135968	+	G-rich	Low_complexity	1	36	0	22623	35
17	20.5	0	0	DR_scaffold_0147	37527	37560	-98716	+	A-rich	Low_complexity	1	34	0	22637	33
18	26.6	0	0	DR_scaffold_0147	88523	88567	-47709	+	GA-rich	Low_complexity	1	45	0	22663	44
20	25.2	0	0	DR_scaffold_0147	89009	89055	-47221	+	GA-rich	Low_complexity	1	47	0	22665	46
16	16.8	0	0	DR_scaffold_0147	95135	95161	-41115	+	A-rich	Low_complexity	1	27	0	22675	26
21	16.8	0	0	DR_scaffold_0147	98601	98635	-37641	+	A-rich	Low_complexity	1	35	0	22679	34
16	15.4	4.1	4.1	DR_scaffold_0147	126784	126832	-9444	+	GA-rich	Low_complexity	1	49	0	22696	48
16	14.3	2.3	4.8	DR_scaffold_0148	16062	16104	-118643	+	G-rich	Low_complexity	1	42	0	22711	42
32	16.9	0	0	DR_scaffold_0148	16224	16283	-118464	+	GA-rich	Low_complexity	1	60	0	22713	59
14	13.7	3.1	0	DR_scaffold_0148	25006	25037	-109710	+	G-rich	Low_complexity	1	33	0	22722	31
25	19	1.6	1.6	DR_scaffold_0148	25918	25979	-108768	+	A-rich	Low_complexity	1	62	0	22727	61
44	29.2	1.4	1.4	DR_scaffold_0148	28825	28969	-105778	+	GA-rich	Low_complexity	1	145	0	22742	144
13	21.8	3.4	5.2	DR_scaffold_0148	33945	34003	-100744	+	G-rich	Low_complexity	1	58	0	22749	58
14	20	5.7	1.8	DR_scaffold_0148	37808	37860	-96887	+	A-rich	Low_complexity	1	55	0	22757	52
19	16.8	0	0	DR_scaffold_0148	53463	53502	-81245	+	A-rich	Low_complexity	1	40	0	22767	39
16	26.4	2.8	2.8	DR_scaffold_0148	100386	100456	-34291	+	G-rich	Low_complexity	1	71	0	22794	70
12	13.2	5.7	2.8	DR_scaffold_0148	103056	103090	-31657	+	G-rich	Low_complexity	1	36	0	22795	34
34	22.7	1.2	1.2	DR_scaffold_0149	9699	9781	-121902	+	GA-rich	Low_complexity	1	83	0	22815	82
17	15.3	0	0	DR_scaffold_0149	10366	10394	-121289	+	A-rich	Low_complexity	1	29	0	22817	28
14	37	0	2.5	DR_scaffold_0149	11113	11193	-120490	+	A-rich	Low_complexity	1	79	0	22822	80
16	10.1	6.5	4.3	DR_scaffold_0149	11114	11159	-120524	+	GA-rich	Low_complexity	1	47	0	22823	45
12	24.1	2.2	2.2	DR_scaffold_0149	75026	75071	-56612	+	A-rich	Low_complexity	1	46	0	22851	45
13	24.1	3.5	3.5	DR_scaffold_0149	79368	79425	-52258	+	A-rich	Low_complexity	1	58	0	22852	57
22	21.4	0	0	DR_scaffold_0149	105812	105861	-25822	+	GA-rich	Low_complexity	1	50	0	22863	49
23	25.7	0	0	DR_scaffold_0149	106715	106774	-24909	+	GA-rich	Low_complexity	1	60	0	22867	59
12	19.7	0	0	DR_scaffold_0149	110286	110314	-21369	+	GA-rich	Low_complexity	1	29	0	22872	28
15	11.6	3.5	0	DR_scaffold_0150	1555	1583	-128963	+	GA-rich	Low_complexity	1	30	0	22878	28
17	15.9	0	0	DR_scaffold_0150	24709	24743	-105803	+	A-rich	Low_complexity	1	35	0	22895	34
18	25	1.2	6.6	DR_scaffold_0150	28651	28703	-101843	+	GA-rich	Low_complexity	1	50	0	22897	52
18	25	1.2	6.6	DR_scaffold_0150	28733	28758	-101788	+	GA-rich	Low_complexity	51	76	0	22899	25
22	21.6	1.6	1.6	DR_scaffold_0150	59280	59340	-71206	+	G-rich	Low_complexity	1	61	0	22921	60
15	6.5	5.9	2.9	DR_scaffold_0150	65195	65228	-65318	+	GA-rich	Low_complexity	1	35	0	22933	33
12	19.9	0	0	DR_scaffold_0150	76673	76701	-53845	+	A-rich	Low_complexity	1	29	0	22945	28
15	15.8	7.8	1.9	DR_scaffold_0150	91709	91759	-38787	+	A-rich	Low_complexity	1	54	0	22953	50
17	9.4	5.7	0	DR_scaffold_0150	93369	93403	-37143	+	GA-rich	Low_complexity	1	37	0	22956	34
12	16.4	5.9	0	DR_scaffold_0150	97866	97899	-32647	+	GA-rich	Low_complexity	1	36	0	22958	33
12	11.2	0	9.4	DR_scaffold_0150	116434	116468	-14078	+	A-rich	Low_complexity	1	32	0	22969	34
15	26	3.6	1.8	DR_scaffold_0150	125091	125146	-5400	+	A-rich	Low_complexity	1	57	0	22970	55
12	13.8	5.7	2.8	DR_scaffold_0150	125110	125144	-5402	+	GA-rich	Low_complexity	1	36	0	22971	34
15	20.2	0	6.2	DR_scaffold_0150	125668	125718	-4828	+	G-rich	Low_complexity	1	48	0	22974	50
12	20.6	2.9	0	DR_scaffold_0151	137	170	-133697	+	G-rich	Low_complexity	1	35	0	22976	33
33	25.4	3.1	3.1	DR_scaffold_0151	4066	4193	-129674	+	GA-rich	Low_complexity	1	128	0	22979	127
17	20.6	0	0	DR_scaffold_0151	12235	12268	-121599	+	A-rich	Low_complexity	1	34	0	22992	33
17	23.6	5.4	0	DR_scaffold_0151	56046	56101	-77766	+	GA-rich	Low_complexity	1	59	0	23033	55
21	23.3	0	0	DR_scaffold_0151	62210	62254	-71613	+	A-rich	Low_complexity	1	45	0	23043	44
16	16.9	0	0	DR_scaffold_0152	12245	12271	-122958	+	A-rich	Low_complexity	1	27	0	23083	26
16	24	0	2.5	DR_scaffold_0152	12353	12393	-122836	+	GA-rich	Low_complexity	1	40	0	23084	40
14	13.7	2.9	2.9	DR_scaffold_0153	65146	65179	-63030	+	GA-rich	Low_complexity	1	34	0	23147	33
14	22.2	10	1.1	DR_scaffold_0153	73086	73165	-55044	+	G-rich	Low_complexity	1	87	0	23148	79
17	21.1	2	2	DR_scaffold_0153	73253	73303	-54906	+	GA-rich	Low_complexity	1	51	0	23149	50
25	16.1	0	3.5	DR_scaffold_0153	80733	80791	-47418	+	G-rich	Low_complexity	1	57	0	23150	58
36	21.7	1.6	5.8	DR_scaffold_0153	96724	96848	-31361	+	G-rich	Low_complexity	1	120	0	23162	124
13	19.6	2.9	0	DR_scaffold_0153	98873	98907	-29302	+	GA-rich	Low_complexity	1	36	0	23164	34
20	18.5	0	0	DR_scaffold_0153	109305	109347	-18862	+	GA-rich	Low_complexity	1	43	0	23172	42
16	34.1	1.9	3.8	DR_scaffold_0154	85505	85612	-49859	+	A-rich	Low_complexity	1	106	0	23198	107
16	24.5	0	0	DR_scaffold_0155	6318	6361	-120366	+	G-rich	Low_complexity	1	44	0	23238	43
13	14.7	0	3.2	DR_scaffold_0155	6614	6645	-120082	+	G-rich	Low_complexity	1	31	0	23243	31
21	20.9	0	0	DR_scaffold_0155	9310	9349	-117378	+	A-rich	Low_complexity	1	40	0	23249	39
16	20.9	0	0	DR_scaffold_0155	13415	13447	-113280	+	A-rich	Low_complexity	1	33	0	23251	32
12	32.6	1.8	0	DR_scaffold_0155	21486	21540	-105187	+	GA-rich	Low_complexity	1	56	0	23254	54
14	5.8	15	4.5	DR_scaffold_0155	22947	23006	-103721	+	G-rich	Low_complexity	1	66	0	23256	59
27	18.6	0	3.2	DR_scaffold_0155	40113	40177	-86550	+	A-rich	Low_complexity	1	63	0	23263	64
17	11.3	2.4	4.9	DR_scaffold_0155	57061	57102	-69625	+	A-rich	Low_complexity	1	41	0	23276	41
13	18.6	4.1	0	DR_scaffold_0155	58024	58068	-68659	+	A-rich	Low_complexity	1	46	0	23278	44
16	21.4	2.3	0	DR_scaffold_0155	91683	91725	-35002	+	GA-rich	Low_complexity	1	44	0	23289	42
13	13	6.5	4.3	DR_scaffold_0156	49478	49523	-76429	+	A-rich	Low_complexity	1	47	0	23314	45
33	15	3	0	DR_scaffold_0157	6603	6669	-129455	+	GA-rich	Low_complexity	1	69	0	23348	66
20	20.8	0	2.1	DR_scaffold_0157	11426	11473	-124651	+	GA-rich	Low_complexity	1	47	0	23355	47
15	25.6	2.6	0	DR_scaffold_0157	15789	15827	-120297	+	GA-rich	Low_complexity	1	40	0	23360	38
26	23.2	0	0	DR_scaffold_0157	78590	78654	-57470	+	GA-rich	Low_complexity	1	65	0	23396	64
16	20.3	0	0	DR_scaffold_0157	92693	92722	-43402	+	G-rich	Low_complexity	1	30	0	23411	29
22	19.3	0	0	DR_scaffold_0157	111466	111512	-24612	+	A-rich	Low_complexity	1	47	0	23424	46
31	20.9	3.5	1.1	DR_scaffold_0158	63893	63977	-60528	+	GA-rich	Low_complexity	1	87	0	23445	84
12	12.1	0	6.9	DR_scaffold_0158	89567	89597	-34908	+	A-rich	Low_complexity	1	29	0	23456	30
16	18.9	0	0	DR_scaffold_0158	124197	124226	-279	+	G-rich	Low_complexity	1	30	0	23472	29
13	14.1	0	6.1	DR_scaffold_0159	12247	12281	-112994	+	GA-rich	Low_complexity	1	33	0	23490	34
13	20.7	2.1	4.3	DR_scaffold_0159	19592	19639	-105636	+	GA-rich	Low_complexity	1	47	0	23495	47
16	18.4	6.1	0	DR_scaffold_0159	50241	50289	-74986	+	A-rich	Low_complexity	1	52	0	23509	48
20	25.7	0	4.5	DR_scaffold_0159	108744	108813	-16462	+	GA-rich	Low_complexity	1	67	0	23547	69
14	17.5	0	0	DR_scaffold_0160	59826	59857	-70500	+	G-rich	Low_complexity	1	32	0	23589	31
18	8.8	2.5	5.1	DR_scaffold_0160	89133	89172	-41185	+	A-rich	Low_complexity	1	39	0	23600	39
17	23.2	0	0	DR_scaffold_0160	92879	92914	-37443	+	A-rich	Low_complexity	1	36	0	23601	35
22	15.1	0	2.2	DR_scaffold_0160	106755	106801	-23556	+	G-rich	Low_complexity	1	46	0	23615	46
14	23.2	2.1	2.1	DR_scaffold_0161	47729	47775	-82753	+	A-rich	Low_complexity	1	47	0	23682	46
19	15.4	0	0	DR_scaffold_0161	48263	48298	-82230	+	GA-rich	Low_complexity	1	36	0	23685	35
19	31.4	0	0	DR_scaffold_0161	49316	49371	-81157	+	GA-rich	Low_complexity	1	56	0	23688	55
12	11.5	3.2	3.2	DR_scaffold_0161	63198	63228	-67300	+	G-rich	Low_complexity	1	31	0	23693	30
16	11	2.2	7	DR_scaffold_0161	76823	76867	-53661	+	G-rich	Low_complexity	1	43	0	23696	44
29	24.8	2.3	1.1	DR_scaffold_0161	84133	84218	-46310	+	GA-rich	Low_complexity	1	87	0	23700	85
21	17.9	0	0	DR_scaffold_0161	89607	89650	-40878	+	G-rich	Low_complexity	1	44	0	23704	43
12	12.1	0	6.9	DR_scaffold_0161	111673	111703	-18825	+	GA-rich	Low_complexity	1	29	0	23717	30
20	24.6	0	0	DR_scaffold_0161	111832	111884	-18644	+	G-rich	Low_complexity	1	53	0	23718	52
14	13	6.5	4.3	DR_scaffold_0162	10130	10175	-115804	+	A-rich	Low_complexity	1	47	0	23738	45
12	17.5	3.1	0	DR_scaffold_0162	34655	34686	-91293	+	G-rich	Low_complexity	1	33	0	23749	31
32	14.4	8.3	0	DR_scaffold_0162	36424	36507	-89472	+	G-rich	Low_complexity	1	91	0	23750	83
17	19.5	0	0	DR_scaffold_0162	41576	41606	-84373	+	A-rich	Low_complexity	1	31	0	23765	30
12	7.8	7.4	0	DR_scaffold_0162	54823	54849	-71130	+	GA-rich	Low_complexity	1	29	0	23772	26
24	12.8	5.7	1.8	DR_scaffold_0162	72946	72998	-52981	+	GA-rich	Low_complexity	1	55	0	23784	52
19	18.7	3.4	3.4	DR_scaffold_0162	73472	73530	-52449	+	G-rich	Low_complexity	1	59	0	23786	58
21	20.8	0	1.9	DR_scaffold_0162	93710	93762	-32217	+	GA-rich	Low_complexity	1	52	0	23790	52
18	12.1	2.6	2.6	DR_scaffold_0162	95142	95180	-30799	+	GA-rich	Low_complexity	1	39	0	23792	38
13	19.5	2.9	0	DR_scaffold_0162	105844	105878	-20101	+	G-rich	Low_complexity	1	36	0	23802	34
14	27.1	2.4	6.2	DR_scaffold_0163	69	152	-121225	+	GA-rich	Low_complexity	1	81	0	23814	83
17	23.1	0	0	DR_scaffold_0163	938	973	-120404	+	GA-rich	Low_complexity	1	36	0	23818	35
12	8.3	0	10.3	DR_scaffold_0163	99349	99380	-21997	+	GA-rich	Low_complexity	1	29	0	23857	31
14	20	2.4	2.4	DR_scaffold_0164	50805	50851	-73404	+	A-rich	Low_complexity	1	47	0	23891	46
13	3.2	11.8	2.7	DR_scaffold_0164	87452	87485	-36770	+	A-rich	Low_complexity	1	37	0	23902	33
17	18.9	3.9	1.9	DR_scaffold_0164	90272	90322	-33933	+	G-rich	Low_complexity	1	52	0	23907	50
13	19.9	2.4	2.4	DR_scaffold_0164	90670	90711	-33544	+	G-rich	Low_complexity	1	42	0	23910	41
13	20.9	0	0	DR_scaffold_0164	94847	94879	-29376	+	GA-rich	Low_complexity	1	33	0	23918	32
14	18.1	0	0	DR_scaffold_0164	98698	98729	-25526	+	G-rich	Low_complexity	1	32	0	23920	31
17	28	1.7	0	DR_scaffold_0164	99111	99170	-25085	+	A-rich	Low_complexity	1	61	0	23921	59
50	23.3	0	0	DR_scaffold_0165	22745	22846	-95833	+	A-rich	Low_complexity	1	102	0	23942	101
12	28.7	0	2.1	DR_scaffold_0165	23707	23754	-94925	+	G-rich	Low_complexity	1	47	0	23944	47
14	16.5	4.7	2.3	DR_scaffold_0165	27543	27585	-91094	+	GA-rich	Low_complexity	1	44	0	23945	42
14	25.2	1.5	6.2	DR_scaffold_0165	29654	29721	-88958	+	GA-rich	Low_complexity	1	65	0	23947	67
16	18.4	0	6.5	DR_scaffold_0165	92741	92789	-25890	+	GA-rich	Low_complexity	1	46	0	23977	48
13	20.4	2.4	2.4	DR_scaffold_0165	95286	95327	-23352	+	A-rich	Low_complexity	1	42	0	23978	41
21	23.3	0	0	DR_scaffold_0165	114225	114267	-4412	+	A-rich	Low_complexity	1	43	0	23981	42
20	16	0	0	DR_scaffold_0165	114762	114796	-3883	+	GA-rich	Low_complexity	1	35	0	23983	34
12	12.6	3.7	0	DR_scaffold_0165	116220	116246	-2433	+	A-rich	Low_complexity	1	28	0	23986	26
17	9.4	0	8.1	DR_scaffold_0166	38016	38055	-78539	+	A-rich	Low_complexity	1	37	0	24010	39
16	18.5	0	6.5	DR_scaffold_0166	47331	47379	-69215	+	A-rich	Low_complexity	1	46	0	24016	48
17	18.4	0	0	DR_scaffold_0166	84492	84528	-32066	+	GA-rich	Low_complexity	1	37	0	24026	36
13	21.7	5.5	1.8	DR_scaffold_0166	88051	88066	-28528	+	G-rich	Low_complexity	1	54	0	24028	15
13	22.8	0	0	DR_scaffold_0167	4656	4691	-112234	+	A-rich	Low_complexity	1	36	0	24045	35
13	27.7	3.2	6.6	DR_scaffold_0167	40024	40117	-76808	+	GA-rich	Low_complexity	1	91	0	24051	93
18	9.1	6.2	1.6	DR_scaffold_0167	62463	62495	-54430	+	GA-rich	Low_complexity	1	34	0	24072	32
20	19.9	1.6	4.8	DR_scaffold_0167	73855	73918	-43007	+	GA-rich	Low_complexity	1	62	0	24090	63
26	30.8	0	0	DR_scaffold_0168	1792	1876	-116122	+	GA-rich	Low_complexity	1	85	0	24100	84
23	17	0	0	DR_scaffold_0168	30783	30822	-87176	+	A-rich	Low_complexity	1	40	0	24103	39
16	18.7	0	4.5	DR_scaffold_0168	74314	74340	-43658	+	A-rich	Low_complexity	1	26	0	24122	26
16	18.7	0	4.5	DR_scaffold_0168	74370	74387	-43611	+	A-rich	Low_complexity	27	44	0	24124	17
20	10.2	4.5	2.2	DR_scaffold_0168	103475	103518	-14480	+	G-rich	Low_complexity	1	45	0	24128	43
13	20.8	0	0	DR_scaffold_0169	16353	16385	-99485	+	G-rich	Low_complexity	1	33	0	24135	32
12	15.3	3.5	0	DR_scaffold_0169	44962	44990	-70880	+	GA-rich	Low_complexity	1	30	0	24146	28
18	12.2	5.3	2.6	DR_scaffold_0169	61051	61088	-54782	+	GA-rich	Low_complexity	1	39	0	24156	37
31	11.7	1.7	1.7	DR_scaffold_0170	15408	15465	-100641	+	GA-rich	Low_complexity	1	58	0	24165	57
13	16.9	3	0	DR_scaffold_0170	42291	42323	-73783	+	GA-rich	Low_complexity	1	34	0	24175	32
22	15.4	0	0	DR_scaffold_0171	1509	1544	-113233	+	A-rich	Low_complexity	1	36	0	24203	35
15	18.4	5.9	1.9	DR_scaffold_0171	25808	25858	-88919	+	G-rich	Low_complexity	1	53	0	24211	50
11	24.1	0	0	DR_scaffold_0171	80582	80615	-34162	+	G-rich	Low_complexity	1	34	0	24224	33
31	12.8	3.2	1.6	DR_scaffold_0172	407	469	-115533	+	GA-rich	Low_complexity	1	64	0	24235	62
19	17.9	8.5	0	DR_scaffold_0172	625	683	-115319	+	G-rich	Low_complexity	1	64	0	24236	58
16	22.1	0	0	DR_scaffold_0172	23798	23829	-92173	+	A-rich	Low_complexity	1	32	0	24252	31
14	12.5	6.1	6.1	DR_scaffold_0172	81291	81302	-34700	+	A-rich	Low_complexity	1	49	0	24289	11
23	18.5	0	0	DR_scaffold_0172	82886	82928	-33074	+	A-rich	Low_complexity	1	43	0	24290	42
14	15.9	7.1	0	DR_scaffold_0172	86985	87026	-28976	+	A-rich	Low_complexity	1	45	0	24293	41
12	12.6	8.6	0	DR_scaffold_0172	88331	88365	-27637	+	G-rich	Low_complexity	1	38	0	24296	34
19	19.7	0	0	DR_scaffold_0172	93093	93139	-22863	+	A-rich	Low_complexity	1	47	0	24302	46
16	24.7	5.1	0	DR_scaffold_0172	93320	93378	-22624	+	G-rich	Low_complexity	1	62	0	24303	58
18	22.8	3.1	3.1	DR_scaffold_0172	94901	94965	-21037	+	A-rich	Low_complexity	1	65	0	24306	64
23	18.3	6.2	1.5	DR_scaffold_0172	102606	102618	-13384	+	GA-rich	Low_complexity	3	67	0	24310	12
15	20.8	4.5	0	DR_scaffold_0172	111328	111371	-4631	+	GA-rich	Low_complexity	1	46	0	24316	43
25	16	0	0	DR_scaffold_0173	15770	15818	-101866	+	A-rich	Low_complexity	1	49	0	24323	48
16	23.5	0	0	DR_scaffold_0173	97322	97353	-20331	+	G-rich	Low_complexity	1	32	0	24358	31
18	23.3	0	0	DR_scaffold_0173	99490	99529	-18155	+	A-rich	Low_complexity	1	40	0	24366	39
25	17.1	1.5	4.7	DR_scaffold_0173	102567	102632	-15052	+	G-rich	Low_complexity	1	64	0	24372	65
27	9.7	5.1	3.3	DR_scaffold_0173	103043	103101	-14583	+	GA-rich	Low_complexity	1	60	0	24374	58
12	21.1	5.1	0	DR_scaffold_0173	112003	112041	-5643	+	G-rich	Low_complexity	1	41	0	24389	38
17	14.9	2.7	0	DR_scaffold_0174	25028	25064	-88148	+	G-rich	Low_complexity	1	38	0	24397	36
11	24.4	2.2	2.2	DR_scaffold_0174	36112	36156	-77056	+	A-rich	Low_complexity	1	45	0	24416	44
14	16.4	2.9	0	DR_scaffold_0174	38177	38210	-75002	+	G-rich	Low_complexity	1	35	0	24418	33
12	25.6	0	0	DR_scaffold_0174	78587	78620	-34592	+	GA-rich	Low_complexity	1	34	0	24427	33
24	19.8	2.3	3.2	DR_scaffold_0174	81255	81324	-31888	+	A-rich	Low_complexity	1	69	0	24428	69
18	12.8	2.8	2.8	DR_scaffold_0174	110045	110080	-3132	+	GA-rich	Low_complexity	1	36	0	24440	35
17	14.7	7.7	6.3	DR_scaffold_0175	33517	33528	-81911	+	GA-rich	Low_complexity	1	35	-44	24453	11
13	19.2	3.7	5.7	DR_scaffold_0175	33529	33582	-81857	+	A-rich	Low_complexity	1	53	0	24454	53
17	14.7	7.7	6.3	DR_scaffold_0175	33583	33594	-81845	+	GA-rich	Low_complexity	36	79	0	24453	11
18	26.6	0	0	DR_scaffold_0175	47219	47272	-68167	+	G-rich	Low_complexity	1	54	0	24458	53
17	12.4	2.9	0	DR_scaffold_0175	69496	69530	-45909	+	A-rich	Low_complexity	1	36	0	24464	34
16	17.6	0	0	DR_scaffold_0175	95260	95286	-20153	+	A-rich	Low_complexity	1	27	0	24491	26
12	15.8	0	3.5	DR_scaffold_0176	2261	2290	-111948	+	GA-rich	Low_complexity	1	29	0	24517	29
16	16.3	2.8	0	DR_scaffold_0176	19543	19578	-94660	+	GA-rich	Low_complexity	1	37	0	24526	35
35	13.6	7.3	0	DR_scaffold_0176	21470	21551	-92687	+	GA-rich	Low_complexity	1	88	0	24530	81
13	6.5	8.8	2.8	DR_scaffold_0176	25134	25167	-89071	+	GA-rich	Low_complexity	1	36	0	24534	33
24	20.9	1.6	1.6	DR_scaffold_0176	25913	25975	-88263	+	A-rich	Low_complexity	1	63	0	24537	62
30	11	5.1	0	DR_scaffold_0176	72301	72359	-41879	+	GA-rich	Low_complexity	1	62	0	24551	58
17	20.6	4	6.3	DR_scaffold_0178	3952	4044	-106608	+	GA-rich	Low_complexity	1	90	0	24591	92
13	15.3	2.5	5.1	DR_scaffold_0178	7780	7819	-102833	+	GA-rich	Low_complexity	1	39	0	24594	39
15	15.3	0	5.3	DR_scaffold_0178	68555	68594	-42058	+	G-rich	Low_complexity	1	38	0	24621	39
12	14.4	6.2	0	DR_scaffold_0178	78584	78615	-32037	+	GA-rich	Low_complexity	1	34	0	24626	31
15	19.7	0	0	DR_scaffold_0178	110516	110544	-108	+	G-rich	Low_complexity	1	29	0	24664	28
13	29.2	0	3.6	DR_scaffold_0179	19126	19183	-92952	+	A-rich	Low_complexity	1	56	0	24676	57
14	18.9	2.8	0	DR_scaffold_0179	27942	27977	-84158	+	GA-rich	Low_complexity	1	37	0	24682	35
16	10.4	0	6.1	DR_scaffold_0179	89474	89508	-22627	+	GA-rich	Low_complexity	1	33	0	24704	34
14	18.9	0	2.7	DR_scaffold_0179	89592	89629	-22506	+	A-rich	Low_complexity	1	37	0	24705	37
24	11.6	6.4	0	DR_scaffold_0179	97739	97785	-14350	+	GA-rich	Low_complexity	1	50	0	24714	46
21	14.2	2	4.1	DR_scaffold_0179	102865	102914	-9221	+	GA-rich	Low_complexity	1	49	0	24716	49
22	19.6	0	0	DR_scaffold_0180	20069	20109	-92898	+	G-rich	Low_complexity	1	41	0	24747	40
22	13.1	4.8	0	DR_scaffold_0180	25468	25517	-87490	+	GA-rich	Low_complexity	1	52	0	24756	49
12	20.5	0	7.1	DR_scaffold_0180	41075	41119	-71888	+	GA-rich	Low_complexity	1	42	0	24766	44
28	21.9	0	0	DR_scaffold_0180	56954	57011	-55996	+	A-rich	Low_complexity	1	58	0	24772	57
26	29.1	2	2	DR_scaffold_0181	20000	20097	-94569	+	GA-rich	Low_complexity	1	98	0	24810	97
11	25.2	2	4	DR_scaffold_0182	32146	32196	-85595	+	G-rich	Low_complexity	1	50	0	24890	50
22	31.2	0	0	DR_scaffold_0182	57358	57429	-60362	+	A-rich	Low_complexity	1	72	0	24898	71
26	19.4	6.3	4.1	DR_scaffold_0182	57912	58006	-59785	+	GA-rich	Low_complexity	1	97	0	24901	94
11	17.6	0	5.9	DR_scaffold_0182	66555	66590	-51201	+	G-rich	Low_complexity	1	34	0	24912	35
31	12.4	1.5	4.6	DR_scaffold_0182	66737	66803	-50988	+	GA-rich	Low_complexity	1	65	0	24913	66
27	13.1	3.9	0	DR_scaffold_0182	70545	70596	-47195	+	GA-rich	Low_complexity	1	54	0	24919	51
30	13.1	0	2	DR_scaffold_0182	72281	72332	-45459	+	GA-rich	Low_complexity	1	51	0	24927	51
29	8.1	7.7	0	DR_scaffold_0182	72607	72658	-45133	+	GA-rich	Low_complexity	1	56	0	24929	51
15	26.3	3.3	1.6	DR_scaffold_0182	73737	73797	-43994	+	A-rich	Low_complexity	1	62	0	24932	60
19	31.5	1.2	1.2	DR_scaffold_0182	75167	75246	-42545	+	GA-rich	Low_complexity	1	80	0	24934	79
21	12.3	0	6.4	DR_scaffold_0182	84356	84405	-33386	+	G-rich	Low_complexity	1	47	0	24942	49
12	13.6	2.8	5.7	DR_scaffold_0183	6984	7019	-103376	+	A-rich	Low_complexity	1	35	0	24983	35
17	5.9	5.1	5.1	DR_scaffold_0183	54028	54066	-56329	+	GA-rich	Low_complexity	1	39	0	25013	38
12	26.8	0	0	DR_scaffold_0183	62671	62710	-47685	+	A-rich	Low_complexity	1	40	0	25024	39
16	15.3	3.3	8.8	DR_scaffold_0183	66152	66211	-44184	+	GA-rich	Low_complexity	1	57	0	25028	59
39	17.4	1.3	0	DR_scaffold_0184	28936	29013	-78930	+	GA-rich	Low_complexity	1	79	0	25066	77
28	7.9	5.5	1.8	DR_scaffold_0184	30565	30619	-77324	+	G-rich	Low_complexity	1	57	0	25069	54
22	24.2	0	0	DR_scaffold_0184	36680	36725	-71218	+	A-rich	Low_complexity	1	46	0	25074	45
15	27.5	0	1.9	DR_scaffold_0184	74144	74197	-33746	+	G-rich	Low_complexity	1	53	0	25088	53
32	12.8	5.8	0	DR_scaffold_0185	3982	4050	-98842	+	GA-rich	Low_complexity	1	73	0	25112	68
20	19.2	0	2.1	DR_scaffold_0185	45722	45770	-57122	+	A-rich	Low_complexity	1	48	0	25128	48
11	13.3	5.7	2.8	DR_scaffold_0185	80028	80062	-22830	+	G-rich	Low_complexity	1	36	0	25132	34
14	15.3	2.6	2.6	DR_scaffold_0185	99581	99618	-3274	+	GA-rich	Low_complexity	1	38	0	25137	37
15	17.6	0	0	DR_scaffold_0186	1988	2019	-100672	+	GA-rich	Low_complexity	1	32	0	25144	31
12	21.8	0	6.7	DR_scaffold_0186	8626	8673	-94018	+	G-rich	Low_complexity	1	45	0	25147	47
13	17	3	0	DR_scaffold_0186	16336	16368	-86323	+	A-rich	Low_complexity	1	34	0	25150	32
40	20.3	0	0	DR_scaffold_0186	70827	70911	-31780	+	GA-rich	Low_complexity	1	85	0	25162	84
14	7.4	0	9.4	DR_scaffold_0186	82153	82187	-20504	+	G-rich	Low_complexity	1	32	0	25168	34
12	19.9	0	0	DR_scaffold_0186	99538	99566	-3125	+	A-rich	Low_complexity	1	29	0	25175	28
16	19.2	0	0	DR_scaffold_0187	14949	14978	-87336	+	A-rich	Low_complexity	1	30	0	25188	29
27	22.4	0	1.5	DR_scaffold_0187	31248	31316	-70998	+	A-rich	Low_complexity	1	68	0	25194	68
32	17.3	3.6	2.4	DR_scaffold_0187	47274	47356	-54958	+	G-rich	Low_complexity	1	84	0	25209	82
23	14.6	4.5	2.6	DR_scaffold_0187	48194	48254	-54060	+	G-rich	Low_complexity	1	62	0	25211	60
17	10.5	6.5	0	DR_scaffold_0187	81338	81368	-20946	+	GA-rich	Low_complexity	1	33	0	25232	30
[truncated: 549 more rows]
[truncated: 1 more columns]

## Sheet: SR
SW	perc	perc	perc	query	position	in	query	matching	repeat	position	in	repeat
score	div.	del.	ins.	sequence	begin	end	(left)	repeat	class/family		begin	end	(left)	ID	length [bp]
30	0	0	0	DR_scaffold_0001	18924	18951	-955856	+	(ATA)n	Simple_repeat	1	28	0	14	27
16	0	0	0	DR_scaffold_0001	21826	21842	-952965	+	(T)n	Simple_repeat	1	17	0	18	16
21	7.7	0	0	DR_scaffold_0001	22043	22070	-952737	+	(GA)n	Simple_repeat	1	28	0	19	27
15	0	0	0	DR_scaffold_0001	23201	23219	-951588	+	(GGT)n	Simple_repeat	1	19	0	20	18
22	22.9	1.9	0	DR_scaffold_0001	24090	24148	-950659	+	(TA)n	Simple_repeat	1	60	0	23	58
19	12.8	0	0	DR_scaffold_0001	28078	28111	-946696	+	(CAC)n	Simple_repeat	1	34	0	24	33
28	0	0	0	DR_scaffold_0001	30597	30622	-944185	+	(AAC)n	Simple_repeat	1	26	0	25	25
45	8	0	1.5	DR_scaffold_0001	42808	42875	-931932	+	(GAGCTA)n	Simple_repeat	1	67	0	28	67
17	31.5	1.5	1.5	DR_scaffold_0001	46731	46791	-928016	+	(AT)n	Simple_repeat	1	61	0	29	60
36	2.9	0	0	DR_scaffold_0001	46792	46826	-927981	+	(TG)n	Simple_repeat	1	35	0	30	34
19	11.7	0	0	DR_scaffold_0001	48938	48965	-925842	+	(T)n	Simple_repeat	1	28	0	31	27
15	14.7	0	0	DR_scaffold_0001	54506	54535	-920272	+	(ATAT)n	Simple_repeat	1	30	0	33	29
23	12.6	2.3	0	DR_scaffold_0001	55394	55436	-919371	+	(CAAC)n	Simple_repeat	1	44	0	34	42
12	24.8	0	2.6	DR_scaffold_0001	55887	55926	-918881	+	(TGCAT)n	Simple_repeat	1	39	0	35	39
24	19.8	4.2	1.4	DR_scaffold_0001	64896	64966	-909841	+	(CTGCTT)n	Simple_repeat	1	73	0	39	70
14	15.3	0	0	DR_scaffold_0001	64993	65021	-909786	+	(GGTAC)n	Simple_repeat	1	29	0	40	28
30	20.1	0	0	DR_scaffold_0001	65319	65382	-909425	+	(ATCGC)n	Simple_repeat	1	64	0	41	63
22	5.6	5.3	0	DR_scaffold_0001	65680	65717	-909090	+	(CCCTCCC)n	Simple_repeat	1	40	0	42	37
25	17.9	4.9	3.7	DR_scaffold_0001	65911	65991	-908816	+	(TCCTC)n	Simple_repeat	1	82	0	43	80
20	15.3	0	0	DR_scaffold_0001	66257	66294	-908513	+	(CCCTG)n	Simple_repeat	1	38	0	44	37
17	0	0	0	DR_scaffold_0001	67626	67646	-907161	+	(CGC)n	Simple_repeat	1	21	0	45	20
11	17.4	0	5.9	DR_scaffold_0001	69814	69849	-904958	+	(ATGTGT)n	Simple_repeat	1	34	0	46	35
13	36.3	0	0	DR_scaffold_0001	73843	73908	-900899	+	(AACTTC)n	Simple_repeat	1	66	0	48	65
20	15.1	9.6	0	DR_scaffold_0001	74673	74724	-900083	+	(TC)n	Simple_repeat	1	57	0	49	51
11	30.1	0	5.1	DR_scaffold_0001	93660	93721	-881086	+	(CGAGGT)n	Simple_repeat	1	59	0	52	61
13	19.2	0	0	DR_scaffold_0001	101745	101774	-873033	+	(GTT)n	Simple_repeat	1	30	0	53	29
20	11.7	0	2.6	DR_scaffold_0001	112556	112594	-862213	+	(TCACAA)n	Simple_repeat	1	38	0	54	38
18	4.7	0	0	DR_scaffold_0001	112702	112723	-862084	+	(A)n	Simple_repeat	1	22	0	55	21
21	10.8	0	0	DR_scaffold_0001	112768	112797	-862010	+	(A)n	Simple_repeat	1	30	0	55	29
12	5.5	0	0	DR_scaffold_0001	113395	113413	-861394	+	(ATC)n	Simple_repeat	1	19	0	56	18
26	10.3	0	0	DR_scaffold_0001	113675	113716	-861091	+	(AAAG)n	Simple_repeat	1	42	0	57	41
56	0	2	0	DR_scaffold_0001	119568	119618	-855189	+	(GA)n	Simple_repeat	1	52	0	58	50
12	20.4	0	2.9	DR_scaffold_0001	120155	120190	-854617	+	(AGCTAC)n	Simple_repeat	1	35	0	59	35
15	16.8	2.9	0	DR_scaffold_0001	120426	120460	-854347	+	(CACAAC)n	Simple_repeat	1	36	0	60	34
12	21.7	0	0	DR_scaffold_0001	120851	120882	-853925	+	(ACCGT)n	Simple_repeat	1	32	0	61	31
15	26.2	0	2.4	DR_scaffold_0001	130851	130893	-843914	+	(AT)n	Simple_repeat	1	42	0	67	42
22	0	13.5	0	DR_scaffold_0001	131168	131204	-843603	+	(AG)n	Simple_repeat	1	42	0	68	36
26	0	0	0	DR_scaffold_0001	144430	144457	-830350	+	(A)n	Simple_repeat	1	28	0	69	27
16	9.7	0	0	DR_scaffold_0001	152463	152484	-822323	+	(A)n	Simple_repeat	1	22	0	70	21
12	23.3	1.7	7.3	DR_scaffold_0001	161561	161618	-813189	+	(CTCTC)n	Simple_repeat	1	55	0	71	57
15	13.9	0	0	DR_scaffold_0001	163161	163184	-811623	+	(T)n	Simple_repeat	1	24	0	72	23
18	0	0	0	DR_scaffold_0001	172839	172858	-801949	+	(A)n	Simple_repeat	1	20	0	76	19
16	5.5	10	2.3	DR_scaffold_0001	174339	174378	-800429	+	(TGACAA)n	Simple_repeat	1	43	0	77	39
16	13.2	0	0	DR_scaffold_0001	176074	176098	-798709	+	(C)n	Simple_repeat	1	25	0	78	24
24	6.6	0	0	DR_scaffold_0001	179529	179560	-795247	+	(TC)n	Simple_repeat	1	32	0	79	31
26	0	0	0	DR_scaffold_0001	181148	181172	-793635	+	(GCAGAT)n	Simple_repeat	1	25	0	80	24
14	14.5	3.2	0	DR_scaffold_0001	182248	182278	-792529	+	(TCC)n	Simple_repeat	1	32	0	81	30
30	3.1	0	0	DR_scaffold_0001	186762	186794	-788013	+	(TCCTGC)n	Simple_repeat	1	33	0	82	32
13	13.2	0	0	DR_scaffold_0001	187229	187253	-787554	+	(GCG)n	Simple_repeat	1	25	0	83	24
17	8.8	0	0	DR_scaffold_0001	189086	189109	-785698	+	(C)n	Simple_repeat	1	24	0	84	23
12	16	5.7	0	DR_scaffold_0001	204456	204490	-770317	+	(TCTTTC)n	Simple_repeat	1	37	0	85	34
16	26.7	0	7	DR_scaffold_0001	207186	207261	-767546	+	(TACAG)n	Simple_repeat	1	71	0	86	75
15	25.8	3.5	1.7	DR_scaffold_0001	220460	220555	-754252	+	(CTTT)n	Simple_repeat	1	97	0	87	95
12	19.8	2.3	4.7	DR_scaffold_0001	220524	220567	-754240	+	(TTCACC)n	Simple_repeat	1	43	0	88	43
31	3	0	0	DR_scaffold_0001	220737	220770	-754037	+	(ATGT)n	Simple_repeat	1	34	0	89	33
15	26.4	0	0	DR_scaffold_0001	220801	220843	-753964	+	(ACTCC)n	Simple_repeat	1	43	0	90	42
14	8.8	7.5	4.9	DR_scaffold_0001	221237	221276	-753531	+	(CAT)n	Simple_repeat	1	41	0	92	39
36	0	0	0	DR_scaffold_0001	226129	226159	-748648	+	(TA)n	Simple_repeat	1	31	0	93	30
17	8.2	0	0	DR_scaffold_0001	230855	230880	-743927	+	(GAG)n	Simple_repeat	1	26	0	94	25
18	26.4	1.5	1.5	DR_scaffold_0001	231729	231793	-743014	+	(GCAGAA)n	Simple_repeat	1	65	0	95	64
28	0	0	0	DR_scaffold_0001	233964	233989	-740818	+	(GTC)n	Simple_repeat	1	26	0	97	25
22	17.6	0	0	DR_scaffold_0001	234356	234400	-740407	+	(GATGC)n	Simple_repeat	1	45	0	98	44
15	12.3	0	7.9	DR_scaffold_0001	234528	234568	-740239	+	(TTGGT)n	Simple_repeat	1	38	0	99	40
42	0	0	0	DR_scaffold_0001	234629	234667	-740140	+	(AGAGGGCT)n	Simple_repeat	1	39	0	100	38
19	23.4	0	2	DR_scaffold_0001	235118	235167	-739640	+	(TTGCC)n	Simple_repeat	1	49	0	101	49
20	3.1	6.1	0	DR_scaffold_0001	236178	236210	-738597	+	(ATACCA)n	Simple_repeat	1	35	0	102	32
27	6.1	0	0	DR_scaffold_0001	237918	237952	-736855	+	(TACC)n	Simple_repeat	1	35	0	105	34
16	9.6	0	0	DR_scaffold_0001	257235	257257	-717550	+	(T)n	Simple_repeat	1	23	0	109	22
30	0	0	0	DR_scaffold_0001	265652	265677	-709130	+	(CT)n	Simple_repeat	1	26	0	110	25
21	22.8	0	0	DR_scaffold_0001	282364	282414	-692393	+	(GCA)n	Simple_repeat	1	51	0	111	50
12	9.3	0	4.2	DR_scaffold_0001	293909	293933	-680874	+	(GATG)n	Simple_repeat	1	24	0	112	24
13	9.7	5.4	5.4	DR_scaffold_0001	301092	301128	-673679	+	(CGT)n	Simple_repeat	1	37	0	113	36
18	9.7	6.2	4.1	DR_scaffold_0001	305583	305630	-669177	+	(GGTCGG)n	Simple_repeat	1	49	0	115	47
15	12.9	2.6	5.3	DR_scaffold_0001	305846	305884	-668923	+	(ACGT)n	Simple_repeat	1	38	0	116	38
17	7.8	0	0	DR_scaffold_0001	307976	308002	-666805	+	(CAGTC)n	Simple_repeat	1	27	0	118	26
31	14.4	0	0	DR_scaffold_0001	310290	310344	-664463	+	(GTATCA)n	Simple_repeat	1	55	0	119	54
28	5.9	0	0	DR_scaffold_0001	310520	310555	-664252	+	(ATGG)n	Simple_repeat	1	36	0	120	35
19	3.8	0	0	DR_scaffold_0001	310632	310658	-664149	+	(GTACT)n	Simple_repeat	1	27	0	121	26
42	10.9	2.5	0	DR_scaffold_0001	310740	310820	-663987	+	(TGCTCA)n	Simple_repeat	1	83	0	122	80
38	2.8	0	0	DR_scaffold_0001	310975	311011	-663796	+	(TA)n	Simple_repeat	1	37	0	123	36
17	0	4.2	0	DR_scaffold_0001	311467	311490	-663317	+	(GCTC)n	Simple_repeat	1	25	0	124	23
28	10.1	2.3	0	DR_scaffold_0001	311802	311844	-662963	+	(TA)n	Simple_repeat	1	44	0	125	42
28	10.5	0	0	DR_scaffold_0001	312003	312043	-662764	+	(TC)n	Simple_repeat	1	41	0	126	40
16	5.2	0	0	DR_scaffold_0001	312747	312766	-662041	+	(C)n	Simple_repeat	1	20	0	127	19
23	17.4	0	0	DR_scaffold_0001	312967	313012	-661795	+	(TGCCT)n	Simple_repeat	1	46	0	128	45
19	22.9	1.9	0	DR_scaffold_0001	331958	331964	-642843	+	(ATGT)n	Simple_repeat	1	22	-31	130	6
21	14.9	2.6	0	DR_scaffold_0001	331965	332002	-642805	+	(TA)n	Simple_repeat	1	39	0	131	37
19	22.9	1.9	0	DR_scaffold_0001	332003	332009	-642798	+	(ATGT)n	Simple_repeat	23	53	0	130	6
20	12.4	0	0	DR_scaffold_0001	359577	359611	-615196	+	(TCC)n	Simple_repeat	1	35	0	133	34
19	7.9	7.1	2.3	DR_scaffold_0001	360680	360721	-614086	+	(TTC)n	Simple_repeat	1	44	0	134	41
24	26.3	4.5	0	DR_scaffold_0001	367972	368059	-606748	+	(CTTCTC)n	Simple_repeat	1	92	0	135	87
31	5.5	0	0	DR_scaffold_0001	370799	370836	-603971	+	(GTA)n	Simple_repeat	1	38	0	136	37
20	3.7	0	0	DR_scaffold_0001	370890	370917	-603890	+	(AGCT)n	Simple_repeat	1	28	0	137	27
19	18.9	2.1	0	DR_scaffold_0001	371313	371360	-603447	+	(ATTTCCC)n	Simple_repeat	1	49	0	138	47
13	10	0	0	DR_scaffold_0001	374449	374470	-600337	+	(CGT)n	Simple_repeat	1	22	0	139	21
35	0	0	0	DR_scaffold_0001	377245	377276	-597531	+	(CCCATC)n	Simple_repeat	1	32	0	140	31
25	12	2.2	0	DR_scaffold_0001	384887	384932	-589875	+	(AAAT)n	Simple_repeat	1	47	0	141	45
32	12.5	1.5	3.1	DR_scaffold_0001	392926	392993	-581814	+	(TTTTTC)n	Simple_repeat	1	66	0	142	67
12	19.7	0	0	DR_scaffold_0001	394179	394207	-580600	+	(CTCT)n	Simple_repeat	1	29	0	144	28
21	10.4	0	0	DR_scaffold_0001	394243	394273	-580534	+	(GA)n	Simple_repeat	1	31	0	145	30
30	0	0	0	DR_scaffold_0001	394389	394416	-580391	+	(GCCA)n	Simple_repeat	1	28	0	146	27
15	23.4	0	2.2	DR_scaffold_0001	394419	394465	-580342	+	(AGCCATC)n	Simple_repeat	1	46	0	147	46
19	18.9	5.6	0	DR_scaffold_0001	394491	394544	-580263	+	(GCA)n	Simple_repeat	1	57	0	148	53
33	10.4	0	0	DR_scaffold_0001	395745	395797	-579010	+	(CAG)n	Simple_repeat	1	53	0	149	52
28	14	1.8	1.8	DR_scaffold_0001	396259	396342	-578465	+	(CAG)n	Simple_repeat	1	84	0	150	83
16	0	0	0	DR_scaffold_0001	397527	397546	-577261	+	(GCA)n	Simple_repeat	1	20	0	151	19
32	0	0	0	DR_scaffold_0001	400042	400071	-574736	+	(T)n	Simple_repeat	1	30	0	152	29
11	24	4.5	0	DR_scaffold_0001	413121	413164	-561643	+	(TGAGGCT)n	Simple_repeat	1	46	0	154	43
14	30.4	0	0	DR_scaffold_0001	424886	424933	-549874	+	(GTC)n	Simple_repeat	1	48	0	155	47
13	13.2	0	0	DR_scaffold_0001	427190	427214	-547593	+	(TGG)n	Simple_repeat	1	25	0	156	24
42	0	0	0	DR_scaffold_0001	427446	427484	-547323	+	(AGACTGG)n	Simple_repeat	1	39	0	157	38
50	0	0	0	DR_scaffold_0001	428197	428241	-546566	+	(CTAC)n	Simple_repeat	1	45	0	158	44
14	13.4	2.9	2.9	DR_scaffold_0001	428692	428726	-546081	+	(GAGTG)n	Simple_repeat	1	35	0	159	34
16	14.4	0	0	DR_scaffold_0001	430781	430811	-543996	+	(GTACA)n	Simple_repeat	1	31	0	160	30
27	0	0	0	DR_scaffold_0001	431543	431568	-543239	+	(GGACT)n	Simple_repeat	1	26	0	161	25
12	17.7	3.1	0	DR_scaffold_0001	431569	431600	-543207	+	(TGCTG)n	Simple_repeat	1	33	0	162	31
15	14.4	0	0	DR_scaffold_0001	431766	431789	-543018	+	(G)n	Simple_repeat	1	24	0	163	23
38	4.7	0	0	DR_scaffold_0001	432237	432280	-542527	+	(CAGCTA)n	Simple_repeat	1	44	0	164	43
14	18.5	0	5.1	DR_scaffold_0001	433129	433169	-541638	+	(GTACA)n	Simple_repeat	1	39	0	165	40
62	0	0	0	DR_scaffold_0001	433574	433628	-541179	+	(CTGCCT)n	Simple_repeat	1	55	0	166	54
13	14.7	3.3	0	DR_scaffold_0001	433714	433743	-541064	+	(TACAG)n	Simple_repeat	1	31	0	167	29
30	2.7	0	5	DR_scaffold_0001	433871	433912	-540895	+	(GTACA)n	Simple_repeat	1	40	0	168	41
15	14.9	3.7	9.8	DR_scaffold_0001	443084	443137	-531670	+	(CT)n	Simple_repeat	1	51	0	170	53
17	0	0	0	DR_scaffold_0001	443777	443797	-531010	+	(CCT)n	Simple_repeat	1	21	0	171	20
14	4.9	0	0	DR_scaffold_0001	445686	445706	-529101	+	(TGG)n	Simple_repeat	1	21	0	172	20
15	17.2	0	2.9	DR_scaffold_0001	445949	445983	-528824	+	(GTT)n	Simple_repeat	1	34	0	174	34
32	7.4	0	0	DR_scaffold_0001	446224	446266	-528541	+	(CATCCT)n	Simple_repeat	1	43	0	175	42
42	4.4	0	0	DR_scaffold_0001	446362	446408	-528399	+	(CCTCAC)n	Simple_repeat	1	47	0	176	46
14	18.8	0	0	DR_scaffold_0001	446947	446977	-527830	+	(TTC)n	Simple_repeat	1	31	0	177	30
32	9.9	1.9	0	DR_scaffold_0001	447286	447339	-527468	+	(GAAAA)n	Simple_repeat	1	55	0	178	53
23	11.1	0	0	DR_scaffold_0001	447964	448002	-526805	+	(GTCT)n	Simple_repeat	1	39	0	179	38
29	3.2	0	0	DR_scaffold_0001	448295	448326	-526481	+	(CAT)n	Simple_repeat	1	32	0	180	31
22	20.2	1.9	1.9	DR_scaffold_0001	450832	450884	-523923	+	(TA)n	Simple_repeat	1	53	0	181	52
29	0	0	0	DR_scaffold_0001	450895	450921	-523886	+	(CAG)n	Simple_repeat	1	27	0	182	26
44	2.4	0	0	DR_scaffold_0001	451459	451500	-523307	+	(TC)n	Simple_repeat	1	42	0	183	41
36	0	0	0	DR_scaffold_0001	451565	451595	-523212	+	(AG)n	Simple_repeat	1	31	0	184	30
16	14.2	0	0	DR_scaffold_0001	460358	460388	-514419	+	(TGATC)n	Simple_repeat	1	31	0	185	30
13	3.3	12.9	0	DR_scaffold_0001	460556	460586	-514221	+	(TGTGGA)n	Simple_repeat	1	35	0	186	30
13	17.8	5.3	0	DR_scaffold_0001	460751	460788	-514019	+	(ATCT)n	Simple_repeat	1	40	0	187	37
13	33.6	1.4	1.4	DR_scaffold_0001	480725	480796	-494011	+	(CTCCTC)n	Simple_repeat	1	72	0	189	71
19	3.9	0	0	DR_scaffold_0001	486487	486513	-488294	+	(GCGGT)n	Simple_repeat	1	27	0	190	26
19	10.1	0	0	DR_scaffold_0001	486575	486606	-488201	+	(ATTTGA)n	Simple_repeat	1	32	0	191	31
22	9.2	0	0	DR_scaffold_0001	486822	486856	-487951	+	(ATTGTG)n	Simple_repeat	1	35	0	193	34
26	0	0	0	DR_scaffold_0001	505667	505691	-469116	+	(AAC)n	Simple_repeat	1	25	0	194	24
27	0	0	0	DR_scaffold_0001	505762	505787	-469020	+	(AGGGGG)n	Simple_repeat	1	26	0	195	25
25	6.9	6.5	0	DR_scaffold_0001	505869	505914	-468893	+	(GTACA)n	Simple_repeat	1	49	0	196	45
22	11.7	0	0	DR_scaffold_0001	506594	506630	-468177	+	(CTC)n	Simple_repeat	1	37	0	197	36
22	4	0	0	DR_scaffold_0001	506865	506890	-467917	+	(T)n	Simple_repeat	1	26	0	198	25
16	17.3	2.6	0	DR_scaffold_0001	506891	506903	-467904	+	(TTCTT)n	Simple_repeat	1	40	0	199	12
30	10.8	4	0	DR_scaffold_0001	507585	507634	-467173	+	(GA)n	Simple_repeat	1	52	0	202	49
13	12.1	3.6	0	DR_scaffold_0001	508244	508271	-466536	+	(CCCCT)n	Simple_repeat	1	29	0	204	27
18	4	0	0	DR_scaffold_0001	508440	508465	-466342	+	(CATA)n	Simple_repeat	1	26	0	205	25
13	22.5	0	0	DR_scaffold_0001	508499	508534	-466273	+	(CTGTA)n	Simple_repeat	1	36	0	206	35
41	0	0	0	DR_scaffold_0001	508535	508572	-466235	+	(ATGT)n	Simple_repeat	1	38	0	207	37
17	19.8	2.1	2.1	DR_scaffold_0001	508687	508734	-466073	+	(TATA)n	Simple_repeat	1	48	0	208	47
95	1.1	0	1.1	DR_scaffold_0001	508760	508852	-465955	+	(CAGTCAGTAA)n	Simple_repeat	1	92	0	209	92
38	32.1	0	0	DR_scaffold_0001	509178	509284	-465523	+	(AT)n	Simple_repeat	1	107	0	210	106
19	14.2	0	0	DR_scaffold_0001	510029	510059	-464748	+	(A)n	Simple_repeat	1	31	0	212	30
26	0	0	0	DR_scaffold_0001	510844	510868	-463939	+	(GACAG)n	Simple_repeat	1	25	0	215	24
16	7.5	3.6	0	DR_scaffold_0001	511879	511906	-462901	+	(GAT)n	Simple_repeat	1	29	0	216	27
23	12.6	0	0	DR_scaffold_0001	512855	512889	-461918	+	(TA)n	Simple_repeat	1	35	0	219	34
21	3	0	8.1	DR_scaffold_0001	513765	513804	-461003	+	(ATCCC)n	Simple_repeat	1	37	0	220	39
41	6.3	0	0	DR_scaffold_0001	513805	513855	-460952	+	(CCCACG)n	Simple_repeat	1	51	0	221	50
38	8.8	7.7	3.2	DR_scaffold_0001	513884	513974	-460833	+	(TCTCCC)n	Simple_repeat	1	95	0	222	90
39	0	2.3	2.3	DR_scaffold_0001	513977	514020	-460787	+	(CCCAGT)n	Simple_repeat	1	44	0	223	43
20	6.5	0	3	DR_scaffold_0001	514037	514070	-460737	+	(AAACGC)n	Simple_repeat	1	33	0	224	33
19	3.5	0	6.2	DR_scaffold_0001	514107	514140	-460667	+	(CCACAT)n	Simple_repeat	1	32	0	225	33
36	5.8	3.7	0	DR_scaffold_0001	514313	514366	-460441	+	(ACCTCG)n	Simple_repeat	1	56	0	226	53
36	5.8	3.7	0	DR_scaffold_0001	514990	515043	-459764	+	(ACCTCG)n	Simple_repeat	1	56	0	227	53
16	18.4	2.6	0	DR_scaffold_0001	515059	515097	-459710	+	(CTTGCC)n	Simple_repeat	1	40	0	228	38
19	8.3	0	0	DR_scaffold_0001	515108	515133	-459674	+	(C)n	Simple_repeat	1	26	0	229	25
18	9.1	5.6	0	DR_scaffold_0001	517929	517964	-456843	+	(TGAGG)n	Simple_repeat	1	38	0	230	35
19	18.7	0	2.3	DR_scaffold_0001	517953	517997	-456810	+	(TAAG)n	Simple_repeat	1	44	0	231	44
26	0	6.2	0	DR_scaffold_0001	518216	518247	-456560	+	(TTTTC)n	Simple_repeat	1	34	0	232	31
44	0	0	0	DR_scaffold_0001	519347	519384	-455423	+	(AC)n	Simple_repeat	1	38	0	233	37
41	2.4	0	0	DR_scaffold_0001	519613	519655	-455152	+	(CTCCCGCGC)n	Simple_repeat	1	43	0	234	42
21	3.5	0	0	DR_scaffold_0001	520214	520242	-454565	+	(GTACA)n	Simple_repeat	1	29	0	236	28
39	4.7	0	0	DR_scaffold_0001	520698	520742	-454065	+	(GAG)n	Simple_repeat	1	45	0	237	44
15	4.8	0	0	DR_scaffold_0001	522664	522685	-452122	+	(GAA)n	Simple_repeat	1	22	0	239	21
16	3.8	3.5	3.5	DR_scaffold_0001	531791	531819	-442988	+	(TTC)n	Simple_repeat	1	29	0	241	28
12	18.4	0	3.1	DR_scaffold_0001	538276	538317	-436490	+	(TGAGA)n	Simple_repeat	1	40	0	243	41
12	16.3	7	2.2	DR_scaffold_0001	578676	578718	-396089	+	(CAGCTTAT)n	Simple_repeat	1	45	0	245	42
17	3.8	3.7	0	DR_scaffold_0001	588611	588637	-386170	+	(ATGTG)n	Simple_repeat	1	28	0	246	26
13	17.8	5.3	0	DR_scaffold_0001	588638	588648	-386159	+	(ATGAG)n	Simple_repeat	1	40	0	247	10
19	12.6	0	0	DR_scaffold_0001	629607	629641	-345166	+	(TGAGGA)n	Simple_repeat	1	35	0	248	34
27	0	0	3.3	DR_scaffold_0001	651513	651543	-323264	+	(AGTAC)n	Simple_repeat	1	30	0	251	30
16	21.7	2	2	DR_scaffold_0001	656072	656121	-318686	+	(GGACGA)n	Simple_repeat	1	50	0	252	49
17	13.3	0	0	DR_scaffold_0001	657334	657366	-317441	+	(CACCAA)n	Simple_repeat	1	33	0	253	32
16	23.6	0	0	DR_scaffold_0001	657605	657639	-317168	+	(TA)n	Simple_repeat	1	35	0	254	34
18	16	6.1	0	DR_scaffold_0001	669219	669267	-305540	+	(TGATCA)n	Simple_repeat	1	52	0	258	48
11	24.5	4	2	DR_scaffold_0001	670160	670209	-304598	+	(TGATCG)n	Simple_repeat	1	51	0	259	49
15	12	0	0	DR_scaffold_0001	687800	687826	-286981	+	(GAGA)n	Simple_repeat	1	27	0	260	26
37	2.6	0	0	DR_scaffold_0001	687937	687975	-286832	+	(CTGAAG)n	Simple_repeat	1	39	0	261	38
14	17.7	2.5	2.5	DR_scaffold_0001	688279	688318	-286489	+	(GGTGGT)n	Simple_repeat	1	40	0	262	39
17	25.1	0	0	DR_scaffold_0001	688712	688758	-286049	+	(GGACTT)n	Simple_repeat	1	47	0	263	46
13	18.9	2.8	0	DR_scaffold_0001	690231	690266	-284541	+	(GGCCGGA)n	Simple_repeat	1	37	0	264	35
32	18.6	4.9	0	DR_scaffold_0001	690393	690513	-284294	+	(ATGTAT)n	Simple_repeat	1	126	0	265	120
19	19.2	0	0	DR_scaffold_0001	704644	704679	-270128	+	(CT)n	Simple_repeat	1	36	0	268	35
13	19.5	0	2.8	DR_scaffold_0001	712775	712811	-261996	+	(AAGTGTT)n	Simple_repeat	1	36	0	270	36
16	12	5.6	0	DR_scaffold_0001	717431	717466	-257341	+	(TCTGCT)n	Simple_repeat	1	38	0	271	35
13	0	0	0	DR_scaffold_0001	721184	721200	-253607	+	(TCC)n	Simple_repeat	1	17	0	272	16
49	22.5	0.7	4.3	DR_scaffold_0001	721788	721933	-252874	+	(TTAGAGA)n	Simple_repeat	1	141	0	273	145
61	2.9	2.8	0	DR_scaffold_0001	722026	722096	-252711	+	(ATCACCTCAC)n	Simple_repeat	1	73	0	274	70
14	0	4.2	4.2	DR_scaffold_0001	722202	722225	-252582	+	(TTG)n	Simple_repeat	1	24	0	275	23
17	22.4	0	0	DR_scaffold_0001	724804	724845	-249962	+	(TACCTC)n	Simple_repeat	1	42	0	276	41
14	19.3	2.3	2.3	DR_scaffold_0001	725965	726007	-248800	+	(ATCTCT)n	Simple_repeat	1	43	0	277	42
27	11.2	0	0	DR_scaffold_0001	728850	728889	-245918	+	(GA)n	Simple_repeat	1	40	0	278	39
29	3.2	0	0	DR_scaffold_0001	729702	729733	-245074	+	(AAC)n	Simple_repeat	1	32	0	279	31
43	14.7	0	0	DR_scaffold_0001	729734	729808	-244999	+	(ACT)n	Simple_repeat	1	75	0	280	74
20	11.6	0	0	DR_scaffold_0001	730574	730602	-244205	+	(T)n	Simple_repeat	1	29	0	281	28
17	15	2	6.2	DR_scaffold_0001	730707	730728	-244079	+	(GTACA)n	Simple_repeat	1	47	0	282	21
19	3.8	0	0	DR_scaffold_0001	730729	730755	-244052	+	(GTCCA)n	Simple_repeat	1	27	0	283	26
14	20.2	0	0	DR_scaffold_0001	731097	731130	-243677	+	(CAGTA)n	Simple_repeat	1	34	0	285	33
33	5.1	0	0	DR_scaffold_0001	731567	731607	-243200	+	(AG)n	Simple_repeat	1	41	0	287	40
15	5.6	0	0	DR_scaffold_0001	732068	732086	-242721	+	(AC)n	Simple_repeat	1	19	0	288	18
14	15.3	0	0	DR_scaffold_0001	732279	732307	-242500	+	(ACCT)n	Simple_repeat	1	29	0	289	28
20	3.7	0	0	DR_scaffold_0001	732829	732856	-241951	+	(TACAG)n	Simple_repeat	1	28	0	290	27
14	14.6	0	3.2	DR_scaffold_0001	734864	734895	-239912	+	(TAC)n	Simple_repeat	1	31	0	292	31
37	8.2	0	0	DR_scaffold_0001	736777	736828	-237979	+	(TTTC)n	Simple_repeat	1	52	0	293	51
16	0	0	0	DR_scaffold_0001	736830	736846	-237961	+	(T)n	Simple_repeat	1	17	0	294	16
35	0	0	0	DR_scaffold_0001	736940	736969	-237838	+	(TC)n	Simple_repeat	1	30	0	295	29
17	8.8	8.1	0	DR_scaffold_0001	736996	737032	-237775	+	(ACCT)n	Simple_repeat	1	40	0	296	36
35	0	0	0	DR_scaffold_0001	737847	737876	-236931	+	(TA)n	Simple_repeat	1	30	0	297	29
14	12.4	5.7	0	DR_scaffold_0001	744139	744173	-230634	+	(TTCAATT)n	Simple_repeat	1	37	0	301	34
14	0	4.8	0	DR_scaffold_0001	756359	756379	-218428	+	(AATG)n	Simple_repeat	1	22	0	302	20
14	19.7	4.2	2	DR_scaffold_0001	760501	760548	-214259	+	(TGAGATG)n	Simple_repeat	1	49	0	303	47
19	24	0	0	DR_scaffold_0001	764842	764891	-209916	+	(GAGTAG)n	Simple_repeat	1	50	0	304	49
19	12.4	0	0	DR_scaffold_0001	769806	769840	-204967	+	(CTCAGT)n	Simple_repeat	1	35	0	305	34
13	7.8	14.6	0	DR_scaffold_0001	771611	771651	-203156	+	(CAGAGCG)n	Simple_repeat	1	47	0	306	40
12	18.9	4.3	4.3	DR_scaffold_0001	784416	784461	-190346	+	(GTACA)n	Simple_repeat	1	46	0	311	45
12	17	7.5	0	DR_scaffold_0001	792308	792347	-182460	+	(TCTCCTT)n	Simple_repeat	1	43	0	313	39
17	8.3	3.9	0	DR_scaffold_0001	796668	796693	-178114	+	(CT)n	Simple_repeat	1	27	0	315	25
16	14.2	0	0	DR_scaffold_0001	800048	800078	-174729	+	(ATCTC)n	Simple_repeat	1	31	0	316	30
16	0	0	0	DR_scaffold_0001	809639	809656	-165151	+	(AG)n	Simple_repeat	1	18	0	317	17
21	3.3	0	3.1	DR_scaffold_0001	816382	816414	-158393	+	(GTGTT)n	Simple_repeat	1	32	0	318	32
19	13.8	2.5	0	DR_scaffold_0001	818038	818077	-156730	+	(AGCAG)n	Simple_repeat	1	41	0	320	39
35	0	0	2.7	DR_scaffold_0001	818272	818309	-156498	+	(TTATTTTTT)n	Simple_repeat	1	37	0	321	37
36	8.1	0	0	DR_scaffold_0001	818530	818581	-156226	+	(GTATCTAT)n	Simple_repeat	1	52	0	322	51
29	0	0	0	DR_scaffold_0001	818922	818949	-155858	+	(TTCCC)n	Simple_repeat	1	28	0	323	27
53	20.1	2.2	1.5	DR_scaffold_0001	823414	823547	-151260	+	(TGTGGA)n	Simple_repeat	1	135	0	324	133
30	8	0	0	DR_scaffold_0001	823594	823633	-151174	+	(AG)n	Simple_repeat	1	40	0	325	39
16	13.1	0	0	DR_scaffold_0001	823717	823741	-151066	+	(GA)n	Simple_repeat	1	25	0	326	24
18	6.4	0	8.3	DR_scaffold_0001	824376	824414	-150393	+	(AAAG)n	Simple_repeat	1	36	0	327	38
35	0	0	0	DR_scaffold_0001	824417	824446	-150361	+	(AG)n	Simple_repeat	1	30	0	328	29
36	0	0	0	DR_scaffold_0001	824771	824803	-150004	+	(ACTAGG)n	Simple_repeat	1	33	0	329	32
28	12.7	4	5.3	DR_scaffold_0001	825557	825632	-149175	+	(ATACT)n	Simple_repeat	1	75	0	332	75
13	18.3	2.6	2.6	DR_scaffold_0001	825629	825667	-149140	+	(TACTTG)n	Simple_repeat	1	39	0	333	38
14	15.3	0	0	DR_scaffold_0001	826413	826441	-148366	+	(CCATG)n	Simple_repeat	1	29	0	334	28
18	7	0	3.2	DR_scaffold_0001	828686	828718	-146089	+	(TTTTC)n	Simple_repeat	1	31	0	335	32
32	3.2	0	0	DR_scaffold_0001	828725	828756	-146051	+	(TC)n	Simple_repeat	1	32	0	336	31
56	0	0	0	DR_scaffold_0001	829139	829186	-145621	+	(AG)n	Simple_repeat	1	48	0	338	47
13	9.1	8.1	2.6	DR_scaffold_0001	831055	831091	-143716	+	(GGTGCGT)n	Simple_repeat	1	39	0	339	36
13	23.4	7.3	0	DR_scaffold_0001	837974	838028	-136779	+	(TGT)n	Simple_repeat	1	59	0	340	54
16	23	0	0	DR_scaffold_0001	841529	841569	-133238	+	(CATAC)n	Simple_repeat	1	41	0	341	40
11	16.9	2.9	2.9	DR_scaffold_0001	847392	847426	-127381	+	(ATGCAG)n	Simple_repeat	1	35	0	343	34
13	8.7	4	0	DR_scaffold_0001	854811	854835	-119972	+	(CTCTC)n	Simple_repeat	1	26	0	346	24
12	22.4	0	2.7	DR_scaffold_0001	855086	855123	-119684	+	(AACGAGG)n	Simple_repeat	1	37	0	347	37
33	0	0	0	DR_scaffold_0001	855143	855170	-119637	+	(AG)n	Simple_repeat	1	28	0	348	27
16	11.9	3.8	7.8	DR_scaffold_0001	855489	855541	-119266	+	(GAGAGTG)n	Simple_repeat	1	51	0	349	52
29	0	0	0	DR_scaffold_0001	867717	867741	-107066	+	(GA)n	Simple_repeat	1	25	0	358	24
13	12	0	6.7	DR_scaffold_0001	871082	871113	-103694	+	(TTTTC)n	Simple_repeat	1	30	0	359	31
14	24.1	0	0	DR_scaffold_0001	872277	872315	-102492	+	(TATATA)n	Simple_repeat	1	39	0	360	38
12	16.8	10.6	0	DR_scaffold_0001	875078	875124	-99683	+	(CTCCTT)n	Simple_repeat	1	52	0	361	46
29	3.2	0	0	DR_scaffold_0001	884674	884705	-90102	+	(AGAGCTG)n	Simple_repeat	1	32	0	363	31
20	3.7	0	0	DR_scaffold_0001	885204	885231	-89576	+	(GTCTG)n	Simple_repeat	1	28	0	364	27
20	10.3	4.5	2.2	DR_scaffold_0001	885285	885328	-89479	+	(AGGCG)n	Simple_repeat	1	45	0	365	43
17	16.3	0	0	DR_scaffold_0001	885577	885611	-89196	+	(GAGGT)n	Simple_repeat	1	35	0	366	34
20	7.9	0	0	DR_scaffold_0001	885819	885845	-88962	+	(AC)n	Simple_repeat	1	27	0	367	26
24	12.3	2.3	0	DR_scaffold_0001	886188	886231	-88576	+	(AAG)n	Simple_repeat	1	45	0	368	43
16	11.6	3.6	0	DR_scaffold_0001	887449	887476	-87331	+	(TA)n	Simple_repeat	1	29	0	369	27
23	33.7	0	0	DR_scaffold_0001	888969	889054	-85753	+	(ACTTCA)n	Simple_repeat	1	86	0	370	85
18	19.5	3.1	4.8	DR_scaffold_0001	891741	891804	-83003	+	(GCCCA)n	Simple_repeat	1	63	0	371	63
36	0	0	0	DR_scaffold_0001	894723	894753	-80054	+	(AG)n	Simple_repeat	1	31	0	372	30
14	0	8.3	0	DR_scaffold_0001	918975	918998	-55809	+	(CTCCT)n	Simple_repeat	1	26	0	373	23
12	19.9	5.3	5.3	DR_scaffold_0001	920062	920118	-54689	+	(CCAC)n	Simple_repeat	1	57	0	374	56
19	3.9	0	0	DR_scaffold_0001	920482	920508	-54299	+	(TACA)n	Simple_repeat	1	27	0	376	26
44	3.9	3.7	0	DR_scaffold_0001	920781	920834	-53973	+	(AT)n	Simple_repeat	1	56	0	377	53
22	10	0	0	DR_scaffold_0001	920924	920955	-53852	+	(TA)n	Simple_repeat	1	32	0	378	31
13	0	0	0	DR_scaffold_0001	921230	921246	-53561	+	(GAG)n	Simple_repeat	1	17	0	379	16
72	0	0	0	DR_scaffold_0001	922913	922976	-51831	+	(TGCTC)n	Simple_repeat	1	64	0	381	63
21	12	0	0	DR_scaffold_0001	927877	927912	-46895	+	(TCA)n	Simple_repeat	1	36	0	382	35
26	3.2	0	3	DR_scaffold_0001	927913	927946	-46861	+	(TCT)n	Simple_repeat	1	33	0	383	33
38	0	0	0	DR_scaffold_0001	929995	930029	-44778	+	(T)n	Simple_repeat	1	35	0	384	34
24	3.6	0	0	DR_scaffold_0001	930436	930464	-44343	+	(CT)n	Simple_repeat	1	29	0	386	28
87	7	1.7	0	DR_scaffold_0001	931411	931530	-43277	+	(CATCA)n	Simple_repeat	1	122	0	387	119
12	20.4	0	0	DR_scaffold_0001	931800	931828	-42979	+	(GCCCA)n	Simple_repeat	1	29	0	388	28
15	18.2	3.6	5.6	DR_scaffold_0001	938745	938799	-36008	+	(TCC)n	Simple_repeat	1	54	0	389	54
28	3	2.9	0	DR_scaffold_0001	939942	939975	-34832	+	(TGC)n	Simple_repeat	1	35	0	391	33
22	17.3	2.1	2.1	DR_scaffold_0001	940026	940073	-34734	+	(TC)n	Simple_repeat	1	48	0	392	47
29	10.7	0	0	DR_scaffold_0001	940189	940238	-34569	+	(GATTCTG)n	Simple_repeat	1	50	0	393	49
31	14	0	0	DR_scaffold_0001	940353	940407	-34400	+	(TGACCCT)n	Simple_repeat	1	55	0	394	54
12	25.6	3.4	3.4	DR_scaffold_0001	950355	950413	-24394	+	(TGAGG)n	Simple_repeat	1	59	0	395	58
30	5.6	0	0	DR_scaffold_0001	972668	972704	-2103	+	(ATA)n	Simple_repeat	1	37	0	413	36
19	19.2	0	0	DR_scaffold_0002	516	551	-891259	+	(C)n	Simple_repeat	1	36	0	419	35
13	18.2	0	0	DR_scaffold_0002	6303	6333	-885477	+	(CCATAT)n	Simple_repeat	1	31	0	420	30
12	3.8	11.1	0	DR_scaffold_0002	6978	7004	-884806	+	(TCAC)n	Simple_repeat	1	30	0	421	26
13	27.1	0	0	DR_scaffold_0002	10101	10140	-881670	+	(CCT)n	Simple_repeat	1	40	0	422	39
55	0	0	0	DR_scaffold_0002	13538	13587	-878223	+	(AGAAGATCT)n	Simple_repeat	1	50	0	424	49
14	5	0	0	DR_scaffold_0002	15067	15087	-876723	+	(AAC)n	Simple_repeat	1	21	0	425	20
15	15.9	7.8	1.9	DR_scaffold_0002	29789	29839	-861971	+	(CCTCGT)n	Simple_repeat	1	54	0	427	50
14	30.9	1.5	1.5	DR_scaffold_0002	32661	32725	-859085	+	(ATAAGA)n	Simple_repeat	1	65	0	429	64
14	9.7	5.7	2.8	DR_scaffold_0002	33052	33086	-858724	+	(TACC)n	Simple_repeat	1	36	0	430	34
13	21.3	0	0	DR_scaffold_0002	50084	50116	-841694	+	(GAGCGG)n	Simple_repeat	1	33	0	431	32
14	19.2	3.9	3.9	DR_scaffold_0002	52407	52460	-839350	+	(AGGTGG)n	Simple_repeat	1	54	0	433	53
15	19.6	0	0	DR_scaffold_0002	52616	52650	-839160	+	(GTAG)n	Simple_repeat	1	35	0	434	34
31	7.5	0	0	DR_scaffold_0002	52951	52993	-838817	+	(CTTTG)n	Simple_repeat	1	43	0	435	42
13	0	5	0	DR_scaffold_0002	53049	53068	-838742	+	(AGAA)n	Simple_repeat	1	21	0	436	19
37	2.6	0	0	DR_scaffold_0002	53326	53364	-838446	+	(TGGTATC)n	Simple_repeat	1	39	0	437	38
40	0	0	0	DR_scaffold_0002	53740	53773	-838037	+	(CT)n	Simple_repeat	1	34	0	438	33
13	27.5	0	5.5	DR_scaffold_0002	53775	53832	-837978	+	(TTTC)n	Simple_repeat	1	55	0	439	57
14	20.8	2.2	2.2	DR_scaffold_0002	54001	54046	-837764	+	(CCTCCCT)n	Simple_repeat	1	46	0	440	45
21	3.7	0	0	DR_scaffold_0002	61446	61473	-830337	+	(GTG)n	Simple_repeat	1	28	0	442	27
23	13.6	0	0	DR_scaffold_0002	61486	61526	-830284	+	(TGCT)n	Simple_repeat	1	41	0	443	40
18	0	0	0	DR_scaffold_0002	61526	61548	-830262	+	(TTCA)n	Simple_repeat	1	23	0	444	22
30	3.1	0	0	DR_scaffold_0002	61602	61634	-830176	+	(GGAGAAC)n	Simple_repeat	1	33	0	445	32
20	5.8	5.6	0	DR_scaffold_0002	61641	61677	-830133	+	(GGGCCTG)n	Simple_repeat	1	39	0	446	36
12	24.1	0	0	DR_scaffold_0002	71032	71065	-820745	+	(CACA)n	Simple_repeat	1	34	0	447	33
16	25.7	2.3	0	DR_scaffold_0002	80313	80355	-811455	+	(TC)n	Simple_repeat	1	44	0	449	42
38	18.8	0	0	DR_scaffold_0002	89409	89482	-802328	+	(TCC)n	Simple_repeat	1	74	0	450	73
24	23.7	1.4	1.4	DR_scaffold_0002	93167	93237	-798573	+	(GGTGGA)n	Simple_repeat	1	71	0	451	70
17	8.9	0	0	DR_scaffold_0002	101683	101706	-790104	+	(TA)n	Simple_repeat	1	24	0	453	23
19	18.1	0	0	DR_scaffold_0002	101719	101751	-790059	+	(T)n	Simple_repeat	1	33	0	454	32
14	10.7	9.5	2.2	DR_scaffold_0002	104784	104826	-786984	+	(ACAT)n	Simple_repeat	1	46	0	455	42
17	8.8	0	0	DR_scaffold_0002	108118	108141	-783669	+	(CA)n	Simple_repeat	1	24	0	457	23
18	21.4	4	0	DR_scaffold_0002	111901	111950	-779860	+	(CTT)n	Simple_repeat	1	52	0	458	49
14	14.9	5.4	0	DR_scaffold_0002	113020	113056	-778754	+	(ACCGT)n	Simple_repeat	1	39	0	459	36
21	23.9	0	2	DR_scaffold_0002	113266	113289	-778521	+	(TA)n	Simple_repeat	1	24	0	461	23
131	3	0	0.7	DR_scaffold_0002	113290	113426	-778384	+	(TATATATATT)n	Simple_repeat	1	136	0	462	136
21	23.9	0	2	DR_scaffold_0002	113427	113453	-778357	+	(TA)n	Simple_repeat	1	27	0	463	26
21	23.9	0	2	DR_scaffold_0002	113686	113709	-778101	+	(TA)n	Simple_repeat	1	24	0	465	23
135	3	0	0	DR_scaffold_0002	113710	113845	-777965	+	(TATATATATT)n	Simple_repeat	1	136	0	466	135
21	23.9	0	2	DR_scaffold_0002	113846	113872	-777938	+	(TA)n	Simple_repeat	1	27	0	467	26
51	0	0	0	DR_scaffold_0002	117052	117095	-774715	+	(TC)n	Simple_repeat	1	44	0	470	43
13	9.3	0	0	DR_scaffold_0002	117157	117179	-774631	+	(TCCG)n	Simple_repeat	1	23	0	471	22
37	2.6	0	0	DR_scaffold_0002	117372	117410	-774400	+	(CCAACC)n	Simple_repeat	1	39	0	472	38
32	0	0	0	DR_scaffold_0002	125814	125843	-765967	+	(GAA)n	Simple_repeat	1	30	0	474	29
29	0	0	0	DR_scaffold_0002	126268	126295	-765515	+	(CCTTG)n	Simple_repeat	1	28	0	475	27
16	11.2	0	0	DR_scaffold_0002	126436	126464	-765346	+	(ATGCC)n	Simple_repeat	1	29	0	476	28
15	5.5	0	0	DR_scaffold_0002	126466	126484	-765326	+	(C)n	Simple_repeat	1	19	0	477	18
15	5.5	0	0	DR_scaffold_0002	126562	126580	-765230	+	(C)n	Simple_repeat	1	19	0	478	18
13	11.2	0	6.5	DR_scaffold_0002	126923	126955	-764855	+	(TGTACA)n	Simple_repeat	1	31	0	479	32
37	4.8	0	0	DR_scaffold_0002	131731	131773	-760037	+	(AGA)n	Simple_repeat	1	43	0	480	42
19	12.6	4.4	2.2	DR_scaffold_0002	132412	132456	-759354	+	(AGTAC)n	Simple_repeat	1	46	0	481	44
40	2.4	0	0	DR_scaffold_0002	135133	135174	-756636	+	(GGAGAGGA)n	Simple_repeat	1	42	0	482	41
13	18.7	0	5.3	DR_scaffold_0002	138510	138549	-753261	+	(GATGCA)n	Simple_repeat	1	38	0	486	39
19	8.7	5.4	0	DR_scaffold_0002	154402	154438	-737372	+	(GTCTCAA)n	Simple_repeat	1	39	0	488	36
45	2.4	0	0	DR_scaffold_0002	157564	157606	-734204	+	(TA)n	Simple_repeat	1	43	0	489	42
44	0	0	0	DR_scaffold_0002	157834	157871	-733939	+	(AT)n	Simple_repeat	1	38	0	490	37
16	13.2	0	0	DR_scaffold_0002	160355	160391	-731419	+	(G)n	Simple_repeat	1	37	0	491	36
12	9.7	0	0	DR_scaffold_0002	169538	169559	-722251	+	(CCGT)n	Simple_repeat	1	22	0	492	21
35	12.7	0	0	DR_scaffold_0002	184976	185035	-706775	+	(TCTCTC)n	Simple_repeat	1	60	0	494	59
27	13.9	0	5.2	DR_scaffold_0002	191371	191431	-700379	+	(CATACA)n	Simple_repeat	1	58	0	495	60
28	22.6	1.4	0	DR_scaffold_0002	191579	191650	-700160	+	(CGACAT)n	Simple_repeat	1	73	0	496	71
18	24.8	0	0	DR_scaffold_0002	197064	197111	-694699	+	(GGCAG)n	Simple_repeat	1	48	0	497	47
13	14.4	3	3	DR_scaffold_0002	215473	215505	-676305	+	(ATA)n	Simple_repeat	1	33	0	505	32
24	20.3	3.8	3.8	DR_scaffold_0002	215733	215811	-675999	+	(ATA)n	Simple_repeat	1	79	0	506	78
17	17.2	3.5	5.3	DR_scaffold_0002	215866	215923	-675887	+	(ATAGTAA)n	Simple_repeat	1	57	0	507	57
13	20.3	6.7	3.2	DR_scaffold_0002	219986	220045	-671765	+	(ATAAT)n	Simple_repeat	1	62	0	511	59
17	3.5	6.7	0	DR_scaffold_0002	238705	238734	-653076	+	(CAGGG)n	Simple_repeat	1	32	0	523	29
32	0	0	0	DR_scaffold_0002	241876	241905	-649905	+	(TTC)n	Simple_repeat	1	30	0	524	29
14	0	0	0	DR_scaffold_0002	244193	244210	-647600	+	(CAA)n	Simple_repeat	1	18	0	525	17
60	4.3	1.4	0	DR_scaffold_0002	249723	249793	-642017	+	(CTCTG)n	Simple_repeat	1	72	0	526	70
48	0	0	0	DR_scaffold_0002	251516	251556	-640254	+	(GA)n	Simple_repeat	1	41	0	527	40
21	20.3	0	0	DR_scaffold_0002	251591	251637	-640173	+	(GATGCCA)n	Simple_repeat	1	47	0	528	46
25	4.7	6.8	0	DR_scaffold_0002	251766	251809	-640001	+	(TGGACG)n	Simple_repeat	1	47	0	529	43
21	15.7	0	9.7	DR_scaffold_0002	251810	251830	-639980	+	(GACTG)n	Simple_repeat	4	62	0	530	20
16	16.4	0	0	DR_scaffold_0002	251990	252023	-639787	+	(GAGACG)n	Simple_repeat	1	34	0	531	33
26	7.1	0	4.3	DR_scaffold_0002	252181	252228	-639582	+	(CACAT)n	Simple_repeat	1	46	0	532	47
34	22.2	3.4	3.4	DR_scaffold_0002	252601	252717	-639093	+	(CTAC)n	Simple_repeat	1	117	0	533	116
15	14.1	0	3.1	DR_scaffold_0002	253200	253232	-638578	+	(CCTT)n	Simple_repeat	1	32	0	534	32
15	12.2	0	0	DR_scaffold_0002	253283	253309	-638501	+	(CCTA)n	Simple_repeat	1	27	0	535	26
29	0	0	0	DR_scaffold_0002	266744	266770	-625040	+	(GATGCC)n	Simple_repeat	1	27	0	536	26
19	4	3.9	0	DR_scaffold_0002	291700	291725	-600085	+	(AG)n	Simple_repeat	1	27	0	539	25
14	7.7	11.6	2.1	DR_scaffold_0002	294708	294750	-597060	+	(CTCATTCC)n	Simple_repeat	1	47	0	540	42
[truncated: 21,969 more rows]
[truncated: 1 more columns]

## Sheet: Unknown
SW	perc	perc	perc	query	position	in	query	matching	repeat	position	in	repeat
[truncated: 11,312 more rows]
[truncated: 1 more columns]

## Sheet: RC
SW	perc	perc	perc	query	position	in	query	matching	repeat	position	in	repeat
[truncated: 143 more rows]

[truncated: 3 more sheets: DNA, LTR, LINE]
