# Supplementary material for: A draft genome sequence of the rose black spot fungus Diplocarpon rosae reveals a high degree of genome duplication
Source: PLoS One. 2017 Oct 5;12(10):e0185310. doi: 10.1371/journal.pone.0185310 (PMC5628827; doi:10.1371/journal.pone.0185310)
Supplement: S9 File — (XLSX) [file pone.0185310.s009.xlsx]

## Sheet: Gene-MAFFT-best_pair
#Percentage of identity with most similar sequence:
DR_000003	86.7163	DR_004637
DR_004637	86.7163	DR_000003
DR_003244	93.1423	DR_011951
DR_011951	93.1423	DR_003244
DR_004735	85.1487	DR_011709
DR_011709	85.1487	DR_004735
DR_004090	27.4255	DR_011951
DR_005864	86.5073	DR_011102
DR_011102	86.5073	DR_005864
DR_000064	94.3432	DR_004695
DR_004695	94.3432	DR_000064
DR_000465	37.0239	DR_011120
DR_011120	37.0239	DR_000465
DR_003088	75.8495	DR_008878
DR_008878	75.8495	DR_003088
DR_002958	92.9412	DR_003012
DR_003012	92.9412	DR_002958
DR_012368	23.7741	DR_002958
DR_003517	81.25	DR_005538
DR_005538	81.25	DR_003517
DR_004231	95.4545	DR_011866
DR_011866	95.4545	DR_004231
DR_012286	90.6409	DR_012762
DR_012762	90.6409	DR_012286
DR_003845	83.6325	DR_007389
DR_007389	83.6325	DR_003845
DR_000086	36.9001	DR_009657
DR_009657	36.9001	DR_000086
DR_005390	92.4528	DR_007111
DR_007111	92.4528	DR_005390
DR_000143	19.0021	DR_000267
DR_000267	19.0021	DR_000143
DR_000567	91.6493	DR_005127
DR_005127	91.6493	DR_000567
DR_010254	94.8742	DR_010622
DR_010622	94.8742	DR_010254
DR_000592	63.2503	DR_012144
DR_012143	25.0601	DR_000592
DR_012144	63.2503	DR_000592
DR_007898	94.4694	DR_008842
DR_008842	94.4694	DR_007898
DR_001196	96.3211	DR_003740
DR_003740	96.3211	DR_001196
DR_004957	93.0696	DR_012491
DR_012491	93.0696	DR_004957
DR_005827	96.201	DR_007848
DR_007848	96.201	DR_005827
DR_008620	11.729	DR_008842
DR_001658	75.1869	DR_002226
DR_002226	75.1869	DR_001658
DR_007121	34.6492	DR_005823
DR_005823	92.8188	DR_007844
DR_007844	92.8188	DR_005823
DR_002023	93.8486	DR_007419
DR_007419	93.8486	DR_002023
DR_000263	90.5386	DR_006406
DR_006406	90.5386	DR_000263
DR_003376	79.7907	DR_006060
DR_006060	79.7907	DR_003376
DR_008285	34.5909	DR_012364
DR_012364	34.5909	DR_008285
DR_010917	94.4984	DR_013441
DR_013441	94.4984	DR_010917
DR_002840	92.9339	DR_007628
DR_007628	92.9339	DR_002840
DR_000590	92.2388	DR_012141
DR_012141	92.2388	DR_000590
DR_006854	26.3438	DR_009704
DR_006855	17.3391	DR_009704
DR_009704	26.3438	DR_006854
DR_001457	39.6646	DR_009124
DR_009124	39.6646	DR_001457
DR_002788	94.7471	DR_009244
DR_009244	94.7471	DR_002788
DR_003964	23.6101	DR_008948
DR_004153	39.9823	DR_011414
DR_011415	33.0538	DR_004153
DR_011414	39.9823	DR_004153
DR_007498	92.6635	DR_008948
DR_008948	92.6635	DR_007498
DR_007466	92.5532	DR_008980
DR_008980	92.5532	DR_007466
DR_001421	90.8333	DR_002315
DR_002315	90.8333	DR_001421
DR_006653	94.5991	DR_008173
DR_008173	94.5991	DR_006653
DR_004430	62.4756	DR_006279
DR_006279	62.4756	DR_004430
DR_012217	90.5547	DR_013598
DR_013598	90.5547	DR_012217
DR_012265	27.4354	DR_012424
DR_012424	27.4354	DR_012265
DR_002015	48.9909	DR_007411
DR_007411	48.9909	DR_002015
DR_010588	16.0964	DR_007411
DR_008013	91.4265	DR_009172
DR_009172	91.4265	DR_008013
DR_009193	55.1198	DR_013956
DR_013956	55.1198	DR_009193
DR_009405	43.7994	DR_010145
DR_010145	43.7994	DR_009405
DR_000302	77.9804	DR_002458
DR_002458	77.9804	DR_000302
DR_001095	43.6664	DR_007794
DR_007794	43.6664	DR_001095
DR_007452	86.9175	DR_008994
DR_008994	86.9175	DR_007452
DR_002034	35.5705	DR_008546
DR_008546	35.5705	DR_002034
DR_002035	31.6407	DR_008546
DR_007458	94.4654	DR_008988
DR_008988	94.4654	DR_007458
DR_005414	19.3471	DR_008988
DR_001135	81.9437	DR_012927
DR_012927	81.9437	DR_001135
DR_000503	93.8231	DR_012866
DR_012866	93.8231	DR_000503
DR_003183	89.9783	DR_012627
DR_012627	89.9783	DR_003183
DR_006686	90.9298	DR_008208
DR_008208	90.9298	DR_006686
DR_000232	94.8634	DR_006375
DR_006375	94.8634	DR_000232
DR_000361	94.6693	DR_002516
DR_002516	94.6693	DR_000361
DR_006645	32.2854	DR_002516
DR_008164	32.0923	DR_006645
DR_001636	95.141	DR_002204
DR_002204	95.141	DR_001636
DR_002730	91.9643	DR_006595
DR_006595	91.9643	DR_002730
DR_002395	95.4286	DR_010420
DR_010420	95.4286	DR_002395
DR_003853	95.9809	DR_007381
DR_007381	95.9809	DR_003853
DR_005255	92.7393	DR_011612
DR_011612	92.7393	DR_005255
DR_006467	32.0013	DR_003853
DR_000664	62.1259	DR_004516
DR_004516	62.1259	DR_000664
DR_002767	91.6499	DR_006636
DR_006636	91.6499	DR_002767
DR_005266	50.6554	DR_011624
DR_011624	50.6554	DR_005266
DR_004909	91.79	DR_013326
DR_013326	91.79	DR_004909
DR_005783	51.4007	DR_009466
DR_009466	51.4007	DR_005783
DR_001698	64.1534	DR_013925
DR_013925	64.1534	DR_001698
DR_006013	19.6445	DR_013925
DR_011062	24.1963	DR_002081
DR_002081	95.5923	DR_008592
DR_008592	95.5923	DR_002081
DR_003577	93.6036	DR_008423
DR_008423	93.6036	DR_003577
DR_012079	80.0329	DR_013456
DR_013456	80.0329	DR_012079
DR_003112	85.0649	DR_004765
DR_004765	85.0649	DR_003112
DR_008677	94.1616	DR_009329
DR_009329	94.1616	DR_008677
DR_004039	89.002	DR_013670
DR_013670	89.002	DR_004039
DR_001606	94.9569	DR_002173
DR_002173	94.9569	DR_001606
DR_004126	96.037	DR_010213
DR_010213	96.037	DR_004126
DR_003371	89.0355	DR_006065
DR_006065	89.0355	DR_003371
DR_008109	32.7279	DR_001606
DR_010317	58.3667	DR_011358
DR_011358	58.3667	DR_010317
DR_000731	95.3077	DR_001929
DR_001929	95.3077	DR_000731
DR_003699	74.6	DR_010011
DR_010011	74.6	DR_003699
DR_004315	93.865	DR_006874
DR_006874	93.865	DR_004315
DR_001211	93.7476	DR_003725
DR_003725	93.7476	DR_001211
DR_010248	94.4169	DR_010616
DR_010616	94.4169	DR_010248
DR_001633	94.8481	DR_002200
DR_002200	94.8481	DR_001633
DR_002722	92.1458	DR_006587
DR_006587	92.1458	DR_002722
DR_007476	94.9853	DR_008970
DR_008970	94.9853	DR_007476
DR_000766	93.257	DR_010567
DR_010567	93.257	DR_000766
DR_003099	93.0036	DR_004754
DR_004754	93.0036	DR_003099
DR_007147	91.8596	DR_013055
DR_013055	91.8596	DR_007147
DR_011681	94.7282	DR_012597
DR_012597	94.7282	DR_011681
DR_003279	92.0927	DR_010028
DR_010028	92.0927	DR_003279
DR_006162	92.1053	DR_011525
DR_011525	92.1053	DR_006162
DR_000363	95.1321	DR_002518
DR_002518	95.1321	DR_000363
DR_001143	87.4582	DR_003793
DR_003793	87.4582	DR_001143
DR_001344	89.9866	DR_008265
DR_008265	89.9866	DR_001344
DR_004026	91.1978	DR_008327
DR_008327	91.1978	DR_004026
DR_003622	91.2554	DR_008379
DR_008379	91.2554	DR_003622
DR_000573	22.9518	DR_002108
DR_006705	95.2841	DR_008120
DR_008120	95.2841	DR_006705
DR_001544	94.9794	DR_002108
DR_002108	94.9794	DR_001544
DR_003975	53.8237	DR_013022
DR_013022	53.8237	DR_003975
DR_004950	37.7644	DR_011886
DR_011886	37.7644	DR_004950
DR_002844	93.9703	DR_007623
DR_007623	93.9703	DR_002844
DR_003351	94.8774	DR_006085
DR_006085	94.8774	DR_003351
DR_011323	20.86	DR_007623
DR_010966	13.3369	DR_011323
DR_002729	90.6377	DR_006594
DR_006594	90.6377	DR_002729
DR_005836	93.1608	DR_007857
DR_007857	93.1608	DR_005836
DR_001335	93.9963	DR_008255
DR_008255	93.9963	DR_001335
DR_001855	93.3134	DR_011778
DR_011778	93.3134	DR_001855
DR_005946	77.8107	DR_009040
DR_009040	77.8107	DR_005946
DR_007298	93.1507	DR_012442
DR_012442	93.1507	DR_007298
DR_008907	90.9978	DR_012305
DR_012305	90.9978	DR_008907
DR_001422	92.6804	DR_002316
DR_002316	92.6804	DR_001422
DR_001822	59.033	DR_004291
DR_004291	59.033	DR_001822
DR_001793	91.1983	DR_011763
DR_011763	91.1983	DR_001793
DR_006827	90.5571	DR_009729
DR_009729	90.5571	DR_006827
DR_005757	86.0166	DR_009441
DR_009441	86.0166	DR_005757
DR_001762	95.867	DR_012091
DR_012091	95.867	DR_001762
DR_008022	94.8055	DR_011900
DR_011900	94.8055	DR_008022
DR_006737	94.1445	DR_009567
DR_009567	94.1445	DR_006737
DR_007471	93.9815	DR_008976
DR_008976	93.9815	DR_007471
DR_005885	95.082	DR_011081
DR_011081	95.082	DR_005885
DR_004077	85.2029	DR_007738
DR_007738	85.2029	DR_004077
DR_011241	91.8926	DR_013763
DR_013763	91.8926	DR_011241
DR_013618	21.1369	DR_004077
DR_005983	92.2162	DR_009005
DR_009005	92.2162	DR_005983
DR_002668	93.9756	DR_006756
DR_006756	93.9756	DR_002668
DR_006552	72.7273	DR_013358
DR_013358	72.7273	DR_006552
DR_005869	92.3469	DR_011097
DR_011097	92.3469	DR_005869
DR_001596	76.4182	DR_002161
DR_002161	76.4182	DR_001596
DR_002005	14.9021	DR_008022
DR_012280	93.1548	DR_012756
DR_012756	93.1548	DR_012280
DR_003123	94.4444	DR_009958
DR_009958	94.4444	DR_003123
DR_000566	93.4702	DR_005128
DR_005128	93.4702	DR_000566
DR_003170	89.1693	DR_012409
DR_012409	89.1693	DR_003170
DR_010400	18.7282	DR_003170
DR_001068	94.0542	DR_007823
DR_007823	94.0542	DR_001068
DR_005267	18.5369	DR_005705
DR_012190	18.3882	DR_008452
DR_005705	94.2731	DR_008452
DR_008452	94.2731	DR_005705
DR_003903	90.5759	DR_009895
DR_009895	90.5759	DR_003903
DR_003907	94.1034	DR_009891
DR_009891	94.1034	DR_003907
DR_006730	91.9553	DR_009574
DR_009574	91.9553	DR_006730
DR_003160	13.4264	DR_007482
DR_007325	90.8429	DR_010651
DR_010651	90.8429	DR_007325
DR_007482	89.9676	DR_008964
DR_008964	89.9676	DR_007482
DR_002675	90.3614	DR_006764
DR_006764	90.3614	DR_002675
DR_003265	94.5924	DR_010042
DR_010042	94.5924	DR_003265
DR_008929	74.216	DR_012238
DR_012238	74.216	DR_008929
DR_001266	92.047	DR_005324
DR_005324	92.047	DR_001266
DR_003974	94.3243	DR_013021
DR_013021	94.3243	DR_003974
DR_004972	38.1733	DR_012880
DR_012880	38.1733	DR_004972
DR_012731	91.8314	DR_013115
DR_013115	91.8314	DR_012731
DR_001954	87.038	DR_006217
DR_006217	87.038	DR_001954
DR_002344	95.4011	DR_006181
DR_006181	95.4011	DR_002344
DR_002421	93.9544	DR_010393
DR_010393	93.9544	DR_002421
DR_007904	94.3262	DR_008837
DR_008837	94.3262	DR_007904
DR_007290	92.5146	DR_012451
DR_012451	92.5146	DR_007290
DR_008656	92.6119	DR_013389
DR_013389	92.6119	DR_008656
DR_008715	92.8243	DR_009367
DR_009367	92.8243	DR_008715
DR_003865	94.3726	DR_007368
DR_007368	94.3726	DR_003865
DR_011390	78.46	DR_013752
DR_013752	78.46	DR_011390
DR_007897	93.4409	DR_008843
DR_008843	93.4409	DR_007897
DR_004556	25.618	DR_003865
DR_006520	20.3212	DR_004556
DR_006840	89.9113	DR_009717
DR_009717	89.9113	DR_006840
DR_000199	28.5164	DR_012036
DR_012036	28.5164	DR_000199
DR_013587	27.2461	DR_000199
DR_003553	92.8251	DR_007533
DR_007533	92.8251	DR_003553
DR_003718	75.6353	DR_003990
DR_003990	75.6353	DR_003718
DR_004564	97.0068	DR_006511
DR_006511	97.0068	DR_004564
DR_007291	49.3111	DR_012450
DR_012450	49.3111	DR_007291
DR_005224	95.6938	DR_006318
DR_006318	95.6938	DR_005224
DR_003450	94.1846	DR_007433
DR_007433	94.1846	DR_003450
DR_004999	90.6336	DR_012509
DR_012509	90.6336	DR_004999
DR_001732	93.4641	DR_013480
DR_013480	93.4641	DR_001732
DR_011242	94.0014	DR_013762
DR_013762	94.0014	DR_011242
DR_000326	95.6911	DR_002480
DR_002480	95.6911	DR_000326
DR_013539	24.4743	DR_002480
DR_000391	93.6222	DR_002546
DR_002546	93.6222	DR_000391
DR_001812	86.4178	DR_004300
DR_004300	86.4178	DR_001812
DR_005810	72.5761	DR_007831
DR_007831	72.5761	DR_005810
DR_003334	35.2708	DR_012271
DR_009914	93.7781	DR_012271
DR_012271	93.7781	DR_009914
DR_009997	28.1631	DR_003334
DR_005822	92.4652	DR_007843
DR_007843	92.4652	DR_005822
DR_003174	92.9052	DR_012413
DR_012413	92.9052	DR_003174
DR_003602	84.5109	DR_008399
DR_008399	84.5109	DR_003602
DR_005727	59.2173	DR_008476
DR_008476	59.2173	DR_005727
DR_009477	90.7953	DR_012353
DR_012353	90.7953	DR_009477
DR_005243	93.0337	DR_011599
DR_011599	93.0337	DR_005243
DR_006796	26.2866	DR_005243
DR_006002	16.1629	DR_003799
DR_002594	93.8639	DR_013602
DR_013602	93.8639	DR_002594
DR_003629	35.8746	DR_002594
DR_003799	30.123	DR_010845
DR_004936	85.5658	DR_010845
DR_010845	85.5658	DR_004936
DR_003684	34.2282	DR_013354
DR_006548	92.8165	DR_013354
DR_013354	92.8165	DR_006548
DR_001277	84.4327	DR_011151
DR_011151	84.4327	DR_001277
DR_007311	93.8441	DR_010638
DR_010638	93.8441	DR_007311
DR_002245	33.6382	DR_012479
DR_012479	33.6382	DR_002245
DR_005793	53.6334	DR_011994
DR_011994	53.6334	DR_005793
DR_012881	28.1613	DR_011994
DR_003979	89.4737	DR_013026
DR_013026	89.4737	DR_003979
DR_008004	91.1517	DR_009164
DR_009164	91.1517	DR_008004
DR_004405	95.3903	DR_006254
DR_006254	95.3903	DR_004405
DR_009297	91.7473	DR_013345
DR_013345	91.7473	DR_009297
DR_003080	93.9227	DR_008886
DR_008886	93.9227	DR_003080
DR_003900	31.9856	DR_003080
DR_003442	89.8092	DR_013137
DR_013137	89.8092	DR_003442
DR_007944	78.9764	DR_008798
DR_008798	78.9764	DR_007944
DR_002008	76.9935	DR_007404
DR_007404	76.9935	DR_002008
DR_006700	49.2836	DR_008115
DR_008115	49.2836	DR_006700
DR_004549	94.4904	DR_006528
DR_006528	94.4904	DR_004549
DR_011594	32.6854	DR_006528
DR_005973	93.0708	DR_009016
DR_009016	93.0708	DR_005973
DR_000471	93.6672	DR_011115
DR_011115	93.6672	DR_000471
DR_005215	91.3738	DR_006328
DR_006328	91.3738	DR_005215
DR_003221	93.9303	DR_006292
DR_006292	93.9303	DR_003221
DR_008627	24.4898	DR_006292
DR_002053	88.477	DR_008563
DR_008563	88.477	DR_002053
DR_004565	90.2571	DR_006510
DR_006510	90.2571	DR_004565
DR_009417	82.9932	DR_010131
DR_010131	82.9932	DR_009417
DR_000726	94.7566	DR_001924
DR_001924	94.7566	DR_000726
DR_003438	87.8388	DR_013140
DR_013140	87.8388	DR_003438
DR_005622	88.7707	DR_012909
DR_012909	88.7707	DR_005622
DR_004254	90.9457	DR_006347
DR_006347	90.9457	DR_004254
DR_004944	95.264	DR_010853
DR_010853	95.264	DR_004944
DR_005770	22.4394	DR_001924
DR_003238	16.7518	DR_010076
DR_010076	22.1178	DR_000726
DR_003467	86.4763	DR_011845
DR_011845	86.4763	DR_003467
DR_004303	91.8738	DR_006862
DR_006862	91.8738	DR_004303
DR_008695	86.4273	DR_009348
DR_009348	86.4273	DR_008695
DR_001307	92.0428	DR_008227
DR_008227	92.0428	DR_001307
DR_001444	94.4785	DR_002338
DR_002338	94.4785	DR_001444
DR_003269	59.5142	DR_010039
DR_010039	59.5142	DR_003269
DR_000197	89.8004	DR_012038
DR_012038	89.8004	DR_000197
DR_011077	75.7169	DR_012334
DR_012334	75.7169	DR_011077
DR_001971	26.7757	DR_000197
DR_005752	20.5882	DR_004822
DR_004822	85.0877	DR_006103
DR_006103	85.0877	DR_004822
DR_011542	80.7078	DR_013318
DR_013318	80.7078	DR_011542
DR_000593	94.3383	DR_012145
DR_012145	94.3383	DR_000593
DR_010260	95.4464	DR_010627
DR_010627	95.4464	DR_010260
DR_001471	94.4292	DR_009109
DR_009109	94.4292	DR_001471
DR_005233	86.4261	DR_006310
DR_006310	86.4261	DR_005233
DR_007076	89.4309	DR_010772
DR_010772	89.4309	DR_007076
DR_001093	75.8964	DR_007796
DR_007796	75.8964	DR_001093
DR_001354	86.8896	DR_005353
DR_005353	86.8896	DR_001354
DR_002872	94.1459	DR_005903
DR_005903	94.1459	DR_002872
DR_004325	92.4741	DR_006884
DR_006884	92.4741	DR_004325
DR_013123	20.6672	DR_002872
DR_004956	89.9189	DR_012492
DR_012492	89.9189	DR_004956
DR_000341	75.5889	DR_002495
DR_002495	75.5889	DR_000341
DR_011682	95.9417	DR_012598
DR_012598	95.9417	DR_011682
DR_000652	70.7138	DR_004505
DR_004505	70.7138	DR_000652
DR_002416	87.8571	DR_010399
DR_010399	87.8571	DR_002416
DR_003348	93.1177	DR_006088
DR_006088	93.1177	DR_003348
DR_003623	90.3736	DR_008378
DR_008378	90.3736	DR_003623
DR_011251	29.1909	DR_012567
DR_012567	30.8436	DR_003348
DR_005212	88.2892	DR_006331
DR_006331	88.2892	DR_005212
DR_003682	85.8407	DR_009144
DR_009144	85.8407	DR_003682
DR_002069	85.4438	DR_008579
DR_008579	85.4438	DR_002069
DR_011257	94.0147	DR_012572
DR_012572	94.0147	DR_011257
DR_008315	90.5182	DR_011293
DR_011293	90.5182	DR_008315
DR_010693	92.0138	DR_010702
DR_010702	92.0138	DR_010693
DR_011275	92.0792	DR_013286
DR_013286	92.0792	DR_011275
DR_000408	81.457	DR_002563
DR_002563	81.457	DR_000408
DR_002040	94.7354	DR_008550
DR_008550	94.7354	DR_002040
DR_003318	84.7597	DR_004267
DR_004267	84.7597	DR_003318
DR_007268	85.4776	DR_007703
DR_007703	85.4776	DR_007268
DR_005792	18.0807	DR_000408
DR_002780	95.235	DR_004268
DR_004268	95.235	DR_002780
DR_001607	14.989	DR_005792
DR_002674	88.943	DR_006763
DR_006763	88.943	DR_002674
DR_005332	93.8263	DR_013231
DR_013231	93.8263	DR_005332
DR_008911	81.5273	DR_012308
DR_012308	81.5273	DR_008911
DR_009646	81.8114	DR_010906
DR_010906	81.8114	DR_009646
DR_003528	92.6941	DR_005528
DR_005528	92.6941	DR_003528
DR_000671	93.9314	DR_004523
DR_004523	93.9314	DR_000671
DR_002948	48.8	DR_003021
DR_003021	48.8	DR_002948
DR_003911	89.2593	DR_009887
DR_009887	89.2593	DR_003911
DR_007733	65.0904	DR_010057
DR_010057	65.0904	DR_007733
DR_002690	94.4957	DR_006779
DR_006779	94.4957	DR_002690
DR_001077	17.3134	DR_009887
DR_003449	91.9714	DR_007432
DR_007432	91.9714	DR_003449
DR_003915	93.1891	DR_009883
DR_009883	93.1891	DR_003915
DR_004330	94.4079	DR_006889
DR_006889	94.4079	DR_004330
DR_012628	23.2207	DR_003915
DR_007182	88.8387	DR_013568
DR_013568	88.8387	DR_007182
DR_002058	80.3877	DR_008568
DR_008568	80.3877	DR_002058
DR_013409	90.8213	DR_013648
DR_013648	90.8213	DR_013409
DR_003236	24.7485	DR_012201
DR_004172	91.312	DR_012201
DR_012201	91.312	DR_004172
DR_003406	95.0513	DR_006030
DR_006030	95.0513	DR_003406
DR_003856	34.2493	DR_003406
DR_007377	31.347	DR_003856
DR_003953	93.8567	DR_012999
DR_012999	93.8567	DR_003953
DR_002010	95.7252	DR_007406
DR_007406	95.7252	DR_002010
DR_009435	20.6873	DR_004341
DR_004341	94.5556	DR_006901
DR_006901	94.5556	DR_004341
DR_004302	92.4023	DR_006861
DR_006861	92.4023	DR_004302
DR_005278	93.0123	DR_011636
DR_011636	93.0123	DR_005278
DR_000066	93.9966	DR_004697
DR_004697	93.9966	DR_000066
DR_009529	30.8171	DR_010761
DR_010761	91.6724	DR_013306
DR_013306	91.6724	DR_010761
DR_000128	87.0187	DR_008110
DR_008110	87.0187	DR_000128
DR_002622	94.0754	DR_006996
DR_006996	94.0754	DR_002622
DR_001773	27.9395	DR_006619
DR_002752	92.7173	DR_006619
DR_006619	92.7173	DR_002752
DR_002892	92.9825	DR_003077
DR_003077	92.9825	DR_002892
DR_000061	47.9903	DR_004691
DR_004691	47.9903	DR_000061
DR_008944	91.572	DR_011865
DR_011865	91.572	DR_008944
DR_008973	34.2066	DR_008944
DR_000694	88.9842	DR_004544
DR_004544	88.9842	DR_000694
DR_000582	56.7682	DR_005111
DR_005111	56.7682	DR_000582
DR_005841	20.2507	DR_009292
DR_009292	93.6764	DR_013489
DR_013489	93.6764	DR_009292
DR_004618	94.6839	DR_005677
DR_005677	94.6839	DR_004618
DR_005702	93.4181	DR_008449
DR_008449	93.4181	DR_005702
DR_001090	94.5716	DR_007799
DR_007799	94.5716	DR_001090
DR_002876	92.8671	DR_005899
DR_005899	92.8671	DR_002876
DR_001342	93.314	DR_008263
DR_008263	93.314	DR_001342
DR_006797	94.0034	DR_007565
DR_007565	94.0034	DR_006797
DR_005623	91.1247	DR_012908
DR_012908	91.1247	DR_005623
DR_005498	92.6365	DR_010797
DR_010797	92.6365	DR_005498
DR_001999	94.3831	DR_007396
DR_007396	94.3831	DR_001999
DR_007175	94.8671	DR_013203
DR_013203	94.8671	DR_007175
DR_009264	36.0735	DR_013466
DR_013466	36.0735	DR_009264
DR_011343	35.3161	DR_009264
DR_005689	94.8357	DR_008437
DR_008437	94.8357	DR_005689
DR_005279	92.7907	DR_011637
DR_011637	92.7907	DR_005279
DR_009500	28.035	DR_005279
DR_012266	94.319	DR_012423
DR_012423	94.319	DR_012266
DR_008890	90.2226	DR_013531
DR_013531	90.2226	DR_008890
DR_009409	80.5732	DR_010140
DR_010140	80.5732	DR_009409
DR_000706	89.8195	DR_001902
DR_001902	89.8195	DR_000706
DR_005944	93.302	DR_009042
DR_009042	93.302	DR_005944
DR_010113	85.2273	DR_010942
DR_010942	85.2273	DR_010113
DR_004063	92.9554	DR_007751
DR_007751	92.9554	DR_004063
DR_003220	94.0678	DR_006291
DR_006291	94.0678	DR_003220
DR_011653	39.4325	DR_013244
DR_013244	39.4325	DR_011653
DR_001353	16.6924	DR_006291
DR_008321	90.1776	DR_011299
DR_011299	90.1776	DR_008321
DR_003131	93.7294	DR_009950
DR_009950	93.7294	DR_003131
DR_007463	96.0386	DR_008983
DR_008983	96.0386	DR_007463
DR_010593	32.389	DR_007463
DR_000365	92.1109	DR_002520
DR_002520	92.1109	DR_000365
DR_003375	95.5495	DR_006061
DR_006061	95.5495	DR_003375
DR_004579	94.5467	DR_006499
DR_006499	94.5467	DR_004579
DR_000665	93.3099	DR_004517
DR_004517	93.3099	DR_000665
DR_001537	69.3976	DR_002101
DR_002101	69.3976	DR_001537
DR_004442	90.1905	DR_007162
DR_007162	90.1905	DR_004442
DR_011239	84.6987	DR_011431
DR_011431	84.6987	DR_011239
DR_012851	92.3434	DR_013806
DR_013806	92.3434	DR_012851
DR_007169	94.9868	DR_013197
DR_013197	94.9868	DR_007169
DR_000587	92.6661	DR_012138
DR_012138	92.6661	DR_000587
DR_007910	95.0166	DR_008831
DR_008831	95.0166	DR_007910
DR_001819	91.7241	DR_004293
DR_004293	91.7241	DR_001819
DR_001972	94.5447	DR_006201
DR_006201	94.5447	DR_001972
DR_009637	93.4889	DR_013633
DR_013633	93.4889	DR_009637
DR_009158	93.1495	DR_013592
DR_013592	93.1495	DR_009158
DR_010659	17.4539	DR_013592
DR_000166	93.7319	DR_008071
DR_008071	93.7319	DR_000166
DR_004926	83.3982	DR_010835
DR_010835	83.3982	DR_004926
DR_004067	89.7486	DR_007747
DR_007747	89.7486	DR_004067
DR_006856	32.1919	DR_000166
DR_002339	15.8864	DR_010835
DR_000723	82.3391	DR_001921
DR_001921	82.3391	DR_000723
DR_002024	92.9134	DR_007420
DR_007420	92.9134	DR_002024
DR_002386	88.7737	DR_012115
DR_012115	88.7737	DR_002386
DR_006669	93.7575	DR_008190
DR_008190	93.7575	DR_006669
DR_004459	21.3493	DR_007420
DR_001326	92.9348	DR_008245
DR_008245	92.9348	DR_001326
DR_004255	91.2278	DR_006346
DR_006346	91.2278	DR_004255
DR_004441	89.1847	DR_007161
DR_007161	89.1847	DR_004441
DR_004001	91.4483	DR_008352
DR_008352	91.4483	DR_004001
DR_000388	24.8649	DR_005329
DR_013496	23.9307	DR_011049
DR_005329	24.8649	DR_000388
DR_003144	94.0492	DR_009939
DR_009939	94.0492	DR_003144
DR_010067	95.274	DR_011049
DR_011049	95.274	DR_010067
DR_004898	95.7412	DR_012663
DR_012663	95.7412	DR_004898
DR_013268	22.3711	DR_004898
DR_004770	57.314	DR_005027
DR_005027	57.314	DR_004770
DR_010536	94.2149	DR_013742
DR_013742	94.2149	DR_010536
DR_003479	94.3678	DR_011833
DR_011833	94.3678	DR_003479
DR_008430	72.4827	DR_011331
DR_011331	72.4827	DR_008430
DR_000496	94.028	DR_012873
DR_012873	94.028	DR_000496
DR_010380	86.4662	DR_010975
DR_010975	86.4662	DR_010380
DR_004177	95.6929	DR_012196
DR_012196	95.6929	DR_004177
DR_004157	19.7313	DR_010380
DR_002631	94.4009	DR_007004
DR_007004	94.4009	DR_002631
DR_009549	94.391	DR_013770
DR_013770	94.391	DR_009549
DR_005499	77.6091	DR_010796
DR_010796	77.6091	DR_005499
DR_009972	64.472	DR_010300
DR_010300	64.472	DR_009972
DR_003605	71.0031	DR_008396
DR_008396	71.0031	DR_003605
DR_003877	93.1447	DR_007357
DR_007357	93.1447	DR_003877
DR_009757	92.9345	DR_011585
DR_011585	92.9345	DR_009757
DR_009793	96.5015	DR_011229
DR_011229	96.5015	DR_009793
DR_003345	95.8022	DR_006092
DR_006092	95.8022	DR_003345
DR_009973	86.8333	DR_010299
DR_010299	86.8333	DR_009973
DR_010685	96.0433	DR_010710
DR_010710	96.0433	DR_010685
DR_002375	94.7307	DR_012126
DR_012126	94.7307	DR_002375
DR_007487	81	DR_008959
DR_008959	81	DR_007487
DR_009406	94.8557	DR_010144
DR_010144	94.8557	DR_009406
DR_004906	87.9426	DR_012671
DR_012671	87.9426	DR_004906
DR_011539	92.5781	DR_013315
DR_013315	92.5781	DR_011539
DR_008721	92.3661	DR_009373
DR_009373	92.3661	DR_008721
DR_009990	94.3152	DR_010281
DR_010281	94.3152	DR_009990
DR_004139	93.9156	DR_011400
DR_011400	93.9156	DR_004139
DR_007245	94.9115	DR_008776
DR_008776	94.9115	DR_007245
DR_005500	70.7901	DR_010795
DR_010795	70.7901	DR_005500
DR_007685	93.8331	DR_007505
DR_007505	93.8331	DR_007685
DR_008281	96.16	DR_013517
DR_013517	96.16	DR_008281
DR_008641	93.6826	DR_011794
DR_011794	93.6826	DR_008641
DR_000249	93.1196	DR_006392
DR_006392	93.1196	DR_000249
DR_003841	20.5903	DR_007027
DR_002654	95.0864	DR_007027
DR_007027	95.0864	DR_002654
DR_001581	89.6261	DR_002145
DR_002145	89.6261	DR_001581
DR_002379	93.3333	DR_012122
DR_012122	93.3333	DR_002379
DR_004934	94.229	DR_010843
DR_010843	94.229	DR_004934
DR_003437	93.653	DR_013141
DR_013141	93.653	DR_003437
DR_000472	78.1067	DR_011114
DR_011114	78.1067	DR_000472
DR_009885	19.2678	DR_006150
DR_004788	89.3859	DR_006150
DR_006150	89.3859	DR_004788
DR_002928	79.3181	DR_003042
DR_003042	79.3181	DR_002928
DR_001233	94.3662	DR_013715
DR_013715	94.3662	DR_001233
DR_004970	92.4124	DR_012878
DR_012878	92.4124	DR_004970
DR_001459	91.5807	DR_009121
DR_009121	91.5807	DR_001459
DR_005013	92.8382	DR_011967
DR_011967	92.8382	DR_005013
DR_007294	22.4845	DR_011967
DR_005852	92.2185	DR_010697
DR_010697	92.2185	DR_005852
DR_000648	93.9511	DR_004501
DR_004501	93.9511	DR_000648
DR_005984	92.0792	DR_009004
DR_009004	92.0792	DR_005984
DR_001122	57.6674	DR_012938
DR_012938	57.6674	DR_001122
DR_000761	93.0811	DR_010572
DR_010572	93.0811	DR_000761
DR_002060	94.7236	DR_008570
DR_008570	94.7236	DR_002060
DR_002352	93.3659	DR_012745
DR_012745	93.3659	DR_002352
DR_002787	17.2193	DR_013743
DR_005796	71.5588	DR_011996
DR_011996	71.5588	DR_005796
DR_010537	95.0841	DR_013743
DR_013743	95.0841	DR_010537
DR_006314	10.808	DR_010118
DR_008722	90.424	DR_010118
DR_010118	90.424	DR_008722
DR_009789	94.6412	DR_011225
DR_011225	94.6412	DR_009789
DR_001319	84.0963	DR_008238
DR_008238	84.0963	DR_001319
DR_004183	67.8045	DR_012191
DR_012191	67.8045	DR_004183
DR_001948	40.5831	DR_004036
DR_004036	40.5831	DR_001948
DR_005849	17.8356	DR_001948
DR_001994	85.8643	DR_007392
DR_007392	85.8643	DR_001994
DR_002443	78.0488	DR_012637
DR_012637	78.0488	DR_002443
DR_007592	93.3054	DR_010364
DR_010364	93.3054	DR_007592
DR_011816	19.3001	DR_003176
DR_003176	95.817	DR_012620
DR_012620	95.817	DR_003176
DR_010084	80.8192	DR_011030
DR_011030	80.8192	DR_010084
DR_009375	95.3771	DR_013165
DR_013165	95.3771	DR_009375
DR_004446	63.3478	DR_009842
DR_009842	63.3478	DR_004446
DR_002878	94.1137	DR_005898
DR_005898	94.1137	DR_002878
DR_012715	79.6417	DR_013062
DR_013062	79.6417	DR_012715
DR_008699	89.0365	DR_009352
DR_009352	89.0365	DR_008699
DR_003681	78.7361	DR_009145
DR_009145	78.7361	DR_003681
DR_004110	79.4622	DR_009501
DR_009501	79.4622	DR_004110
DR_004212	93.75	DR_011468
DR_011468	93.75	DR_004212
DR_006688	95.3271	DR_008210
DR_008210	95.3271	DR_006688
DR_006719	93.9947	DR_009586
DR_009586	93.9947	DR_006719
DR_010163	14.0792	DR_003681
DR_001441	28.2206	DR_010448
DR_009963	83.1826	DR_010310
DR_010310	83.1826	DR_009963
DR_002786	87.0436	DR_009242
DR_009242	87.0436	DR_002786
DR_010500	92.1523	DR_010448
DR_010448	92.1523	DR_010500
DR_002253	11.8974	DR_010310
DR_002001	92.6708	DR_007398
DR_007398	92.6708	DR_002001
DR_007303	93.4844	DR_012437
DR_012437	93.4844	DR_007303
DR_003611	70.5479	DR_008390
DR_008390	70.5479	DR_003611
DR_000118	94.5729	DR_009690
DR_009690	94.5729	DR_000118
DR_002426	94.9489	DR_013106
DR_013106	94.9489	DR_002426
DR_006410	19.5652	DR_013106
DR_002404	93.7166	DR_010411
DR_010411	93.7166	DR_002404
DR_006788	91.9514	DR_007575
DR_007575	91.9514	DR_006788
DR_004630	86.9688	DR_013624
DR_013624	86.9688	DR_004630
DR_004259	94.5302	DR_006342
DR_006342	94.5302	DR_004259
DR_004723	93.4659	DR_011697
DR_011697	93.4659	DR_004723
DR_000191	50.4625	DR_012046
DR_012046	50.4625	DR_000191
DR_003562	96.1591	DR_007541
DR_007541	96.1591	DR_003562
DR_001473	91.5205	DR_009107
DR_009107	91.5205	DR_001473
DR_002960	82.7227	DR_003010
DR_003010	82.7227	DR_002960
DR_007929	26.5622	DR_002960
DR_009863	90.0875	DR_013217
DR_013217	90.0875	DR_009863
DR_011690	95.9951	DR_012606
DR_012606	95.9951	DR_011690
DR_005734	92.3618	DR_008483
DR_008483	92.3618	DR_005734
DR_002007	93.8426	DR_007403
DR_007403	93.8426	DR_002007
DR_002345	92.9924	DR_006182
DR_006182	92.9924	DR_002345
DR_004899	78.776	DR_012664
DR_012664	78.776	DR_004899
DR_003246	91.39	DR_011949
DR_011949	91.39	DR_003246
DR_008648	95.1429	DR_011786
DR_011786	95.1429	DR_008648
DR_006658	20.4182	DR_008648
DR_010503	19.3265	DR_008648
DR_001826	93.0233	DR_004287
DR_004287	93.0233	DR_001826
DR_006676	94.397	DR_008197
DR_008197	94.397	DR_006676
DR_001170	95.2047	DR_003767
DR_003767	95.2047	DR_001170
DR_008095	10.2396	DR_003767
DR_003482	93.9249	DR_011830
DR_011830	93.9249	DR_003482
DR_000354	31.6145	DR_001944
DR_011689	94.5189	DR_012605
DR_012605	94.5189	DR_011689
DR_001944	31.6145	DR_000354
DR_002423	91.866	DR_010391
DR_010391	91.866	DR_002423
DR_000382	26.1289	DR_000354
DR_008845	9.77981	DR_000382
DR_002249	92.0468	DR_012475
DR_012475	92.0468	DR_002249
DR_004652	23.4692	DR_000382
DR_002849	12.1834	DR_010391
DR_000907	30.042	DR_003987
DR_003715	63.6239	DR_003987
DR_003987	63.6239	DR_003715
DR_009913	22.0965	DR_003715
DR_001377	86.2144	DR_002273
DR_002273	86.2144	DR_001377
DR_006219	22.6365	DR_001377
DR_003995	87.2277	DR_012991
DR_012991	87.2277	DR_003995
DR_008026	91.7058	DR_011905
DR_011905	91.7058	DR_008026
DR_003658	93.7858	DR_012527
DR_012527	93.7858	DR_003658
DR_006639	20.8002	DR_000907
DR_001440	89.9029	DR_002334
DR_002334	89.9029	DR_001440
DR_012185	87.8993	DR_013835
DR_013835	87.8993	DR_012185
DR_004091	35.0267	DR_013314
DR_011538	94.3337	DR_013314
DR_013314	94.3337	DR_011538
DR_003967	94.4751	DR_013014
DR_013014	94.4751	DR_003967
DR_005237	93.4451	DR_006306
DR_006306	93.4451	DR_005237
DR_002900	86.2167	DR_003069
DR_003069	86.2167	DR_002900
DR_006707	96.1851	DR_008122
DR_008122	96.1851	DR_006707
DR_013526	21.6374	DR_006707
DR_008429	77.9848	DR_011330
DR_011330	77.9848	DR_008429
DR_000010	91.1565	DR_004644
DR_004644	91.1565	DR_000010
DR_010505	90.0715	DR_010453
DR_010453	90.0715	DR_010505
DR_000165	93.6718	DR_008072
DR_008072	93.6718	DR_000165
DR_002984	87.475	DR_004381
DR_004381	87.475	DR_002984
DR_007337	93.9845	DR_010663
DR_010663	93.9845	DR_007337
DR_011670	92.2367	DR_012586
DR_012586	92.2367	DR_011670
DR_002754	88.0235	DR_006622
DR_006622	88.0235	DR_002754
DR_005776	94.5768	DR_009459
DR_009459	94.5768	DR_005776
DR_007237	95.9003	DR_008769
DR_008769	95.9003	DR_007237
DR_010496	81.2913	DR_010444
DR_010444	81.2913	DR_010496
DR_004223	34.3348	DR_010941
DR_010114	93.637	DR_010941
DR_010941	93.637	DR_010114
DR_000290	95.2888	DR_013535
DR_013535	95.2888	DR_000290
DR_012281	91.182	DR_012757
DR_012757	91.182	DR_012281
DR_010452	22.6402	DR_012281
DR_008370	78.7234	DR_011014
DR_011014	78.7234	DR_008370
DR_002687	66.5232	DR_006776
DR_006776	66.5232	DR_002687
DR_002955	73.2134	DR_003015
DR_003015	73.2134	DR_002955
DR_007594	92.567	DR_010362
DR_010362	92.567	DR_007594
DR_008671	61.36	DR_010885
DR_010885	61.36	DR_008671
DR_010987	90.7395	DR_012027
DR_012027	90.7395	DR_010987
DR_005223	20.9268	DR_012027
DR_004918	87.5223	DR_013337
DR_013337	87.5223	DR_004918
DR_002692	73.0703	DR_006781
DR_006781	73.0703	DR_002692
DR_005956	92.5659	DR_009030
DR_009030	92.5659	DR_005956
DR_000371	88.037	DR_002526
DR_002526	88.037	DR_000371
DR_003197	91.7842	DR_012327
DR_012327	91.7842	DR_003197
DR_004199	37.0792	DR_012327
DR_007687	94.9845	DR_007503
DR_007503	94.9845	DR_007687
DR_008278	32.6296	DR_007503
DR_011853	24.8828	DR_007503
DR_002532	28.8946	DR_007008
DR_002635	82.6087	DR_007008
DR_007008	82.6087	DR_002635
DR_004467	91.2153	DR_009820
DR_009820	91.2153	DR_004467
DR_012719	24.8945	DR_009820
DR_000721	91.9054	DR_001919
DR_001919	91.9054	DR_000721
DR_001087	94.6071	DR_007802
DR_007802	94.6071	DR_001087
DR_002904	92.7568	DR_003065
DR_003065	92.7568	DR_002904
DR_003926	93.8059	DR_009871
DR_009871	93.8059	DR_003926
DR_013094	24.9085	DR_001087
DR_004826	94.7674	DR_006107
DR_006107	94.7674	DR_004826
DR_004064	93.571	DR_007750
DR_007750	93.571	DR_004064
DR_001102	83.2222	DR_007787
DR_007787	83.2222	DR_001102
DR_000023	94.8665	DR_004654
DR_004654	94.8665	DR_000023
DR_010673	27.4151	DR_004654
DR_001678	86.0849	DR_013870
DR_013870	86.0849	DR_001678
DR_003578	93.1242	DR_008422
DR_008422	93.1242	DR_003578
DR_000816	93.2915	DR_006931
DR_006931	93.2915	DR_000816
DR_009491	92.3641	DR_013693
DR_013693	92.3641	DR_009491
DR_000395	91.8764	DR_002550
DR_002550	91.8764	DR_000395
DR_005779	92.7985	DR_009462
DR_009462	92.7985	DR_005779
DR_001569	93.0006	DR_002131
DR_002131	93.0006	DR_001569
DR_008295	93.8266	DR_012375
DR_012375	93.8266	DR_008295
DR_011305	84.0739	DR_013748
DR_013748	84.0739	DR_011305
DR_000189	83.8743	DR_012048
DR_012048	83.8743	DR_000189
DR_007282	91.4174	DR_008276
DR_008276	91.4174	DR_007282
DR_008643	82.6231	DR_011792
DR_011792	82.6231	DR_008643
DR_008279	95.2465	DR_013519
DR_013519	95.2465	DR_008279
DR_002916	93.407	DR_003054
DR_003054	93.407	DR_002916
DR_007080	85.8456	DR_010557
DR_010557	85.8456	DR_007080
DR_006234	87.4062	DR_012777
DR_012777	87.4062	DR_006234
DR_000251	94.4056	DR_006394
DR_006394	94.4056	DR_000251
DR_001970	93.5992	DR_006203
DR_006203	93.5992	DR_001970
DR_001645	94.003	DR_002213
DR_002213	94.003	DR_001645
DR_005522	92.1552	DR_010775
DR_010775	92.1552	DR_005522
DR_000050	36.6174	DR_007041
DR_007041	36.6174	DR_000050
DR_001151	88.5345	DR_003785
DR_003785	88.5345	DR_001151
DR_005765	83.2425	DR_009449
DR_009449	83.2425	DR_005765
DR_010478	18.6652	DR_005765
DR_004933	92.203	DR_010842
DR_010842	92.203	DR_004933
DR_010522	85.3024	DR_012808
DR_012808	85.3024	DR_010522
DR_003879	89.0027	DR_007355
DR_007355	89.0027	DR_003879
DR_007492	92.2563	DR_008954
DR_008954	92.2563	DR_007492
DR_000141	91.7235	DR_008097
DR_008097	91.7235	DR_000141
DR_001656	93.6735	DR_002224
DR_002224	93.6735	DR_001656
DR_011656	86.1538	DR_013241
DR_013241	86.1538	DR_011656
DR_002859	94.4961	DR_005915
DR_005915	94.4961	DR_002859
DR_002922	90.5772	DR_003048
DR_003048	90.5772	DR_002922
DR_000097	14.0406	DR_003308
DR_003308	89.6915	DR_005194
DR_005194	89.6915	DR_003308
DR_006802	17.1296	DR_006859
DR_006859	93.3643	DR_009699
DR_009699	93.3643	DR_006859
DR_000521	93.0808	DR_005175
DR_005175	93.0808	DR_000521
DR_000817	88.9872	DR_006930
DR_006930	88.9872	DR_000817
DR_010525	20.4396	DR_000817
DR_005067	28.7861	DR_012818
DR_010937	44.7779	DR_012818
DR_012818	44.7779	DR_010937
DR_013979	11.6796	DR_010937
DR_000572	95.1121	DR_005123
DR_005123	95.1121	DR_000572
DR_003120	95.8986	DR_009961
DR_009961	95.8986	DR_003120
DR_005258	88.6202	DR_011615
DR_011615	88.6202	DR_005258
DR_009614	92.4214	DR_011437
DR_011437	92.4214	DR_009614
DR_007884	68.2975	DR_010874
DR_010874	68.2975	DR_007884
DR_000689	85.7401	DR_004539
DR_004539	85.7401	DR_000689
DR_001722	93.1382	DR_013857
DR_013857	93.1382	DR_001722
DR_004436	90.2643	DR_007156
DR_007156	90.2643	DR_004436
DR_005844	25.6088	DR_004436
DR_002587	91.174	DR_010738
DR_010738	91.174	DR_002587
DR_003248	93.0154	DR_011947
DR_011947	93.0154	DR_003248
DR_004081	90.3518	DR_012856
DR_012856	90.3518	DR_004081
DR_007467	27.8708	DR_002587
DR_008713	91.5771	DR_009365
DR_009365	91.5771	DR_008713
DR_003575	94.8127	DR_008425
DR_008425	94.8127	DR_003575
DR_000364	94.9986	DR_002519
DR_002519	94.9986	DR_000364
DR_001611	79.8046	DR_002178
DR_002178	79.8046	DR_001611
DR_006816	94.429	DR_009740
DR_009740	94.429	DR_006816
DR_011236	92.9529	DR_011434
DR_011434	92.9529	DR_011236
DR_003390	94.2718	DR_006046
DR_006046	94.2718	DR_003390
DR_003124	95.3414	DR_009957
DR_009957	95.3414	DR_003124
DR_009482	94.1341	DR_012348
DR_012348	94.1341	DR_009482
DR_005943	95.1591	DR_009043
DR_009043	95.1591	DR_005943
DR_002629	88.1201	DR_007003
DR_007003	88.1201	DR_002629
DR_003920	86.2522	DR_009878
DR_009878	86.2522	DR_003920
DR_004247	93.7604	DR_006353
DR_006353	93.7604	DR_004247
DR_007338	94.3888	DR_010664
DR_010664	94.3888	DR_007338
DR_003273	88.4268	DR_010034
DR_010034	88.4268	DR_003273
DR_007730	90.8361	DR_013192
DR_013192	90.8361	DR_007730
DR_003432	27.4618	DR_006870
DR_006004	23.0293	DR_003432
DR_004311	93.1278	DR_006870
DR_006870	93.1278	DR_004311
DR_010538	94.3097	DR_013744
DR_013744	94.3097	DR_010538
DR_003440	94.476	DR_013138
DR_013138	94.476	DR_003440
DR_007816	25.2859	DR_008663
DR_006167	89.1479	DR_011530
DR_011530	89.1479	DR_006167
DR_006905	31.9105	DR_008663
DR_008663	85.1441	DR_013508
DR_013508	85.1441	DR_008663
DR_003360	93.5744	DR_006076
DR_006076	93.5744	DR_003360
DR_011001	20.1382	DR_010851
DR_004942	92.8087	DR_010851
DR_010851	92.8087	DR_004942
DR_000291	95.0056	DR_013536
DR_013536	95.0056	DR_000291
DR_005417	94.3941	DR_007139
DR_007139	94.3941	DR_005417
DR_007896	93.6795	DR_008844
DR_008844	93.6795	DR_007896
DR_006643	95.042	DR_008162
DR_008162	95.042	DR_006643
DR_007441	26.3788	DR_005417
DR_011676	92.9319	DR_012592
DR_012592	92.9319	DR_011676
DR_003219	90.2995	DR_006289
DR_006289	90.2995	DR_003219
DR_011669	93.5982	DR_012585
DR_012585	93.5982	DR_011669
DR_009977	95.3387	DR_010295
DR_010295	95.3387	DR_009977
DR_000597	95.5722	DR_012149
DR_012149	95.5722	DR_000597
DR_009407	90.3326	DR_010143
DR_010143	90.3326	DR_009407
DR_003803	84.9578	DR_004625
DR_004625	84.9578	DR_003803
DR_004785	90.7171	DR_006147
DR_006147	90.7171	DR_004785
DR_013090	95.5128	DR_013134
DR_013134	95.5128	DR_013090
DR_006813	94.6809	DR_007552
DR_007552	94.6809	DR_006813
DR_002794	96.8137	DR_009251
DR_009251	96.8137	DR_002794
DR_003168	94.5065	DR_009916
DR_009916	94.5065	DR_003168
DR_003586	90.0076	DR_008414
DR_008414	90.0076	DR_003586
DR_004844	90.2734	DR_006125
DR_006125	90.2734	DR_004844
DR_010236	93.7664	DR_010606
DR_010606	93.7664	DR_010236
DR_007277	95.3964	DR_007693
DR_007693	95.3964	DR_007277
DR_003128	93.1185	DR_009953
DR_009953	93.1185	DR_003128
DR_009746	92.8436	DR_011574
DR_011574	92.8436	DR_009746
DR_004816	94.7965	DR_006097
DR_006097	94.7965	DR_004816
DR_008310	92.2355	DR_011289
DR_011289	92.2355	DR_008310
DR_008650	94.7574	DR_011784
DR_011784	94.7574	DR_008650
DR_003859	29.3306	DR_013377
DR_007891	93.7737	DR_010881
DR_010881	93.7737	DR_007891
DR_003713	51.0681	DR_013377
DR_013377	51.0681	DR_003713
DR_000636	95.2648	DR_004488
DR_004488	95.2648	DR_000636
DR_001980	87.6769	DR_006193
DR_006193	87.6769	DR_001980
DR_003690	95.4984	DR_009139
DR_009139	95.4984	DR_003690
DR_003017	21.1229	DR_004083
DR_003663	80.9731	DR_012532
DR_012532	80.9731	DR_003663
DR_003672	81.433	DR_009155
DR_009155	81.433	DR_003672
DR_004846	94.7622	DR_006127
DR_006127	94.7622	DR_004846
DR_012024	32.7734	DR_012028
DR_012028	32.7734	DR_012024
DR_004078	93.1193	DR_007737
DR_007737	93.1193	DR_004078
DR_004108	22.0899	DR_006127
DR_004083	94.849	DR_012858
DR_012858	94.849	DR_004083
DR_004082	88.8519	DR_012857
DR_012857	88.8519	DR_004082
DR_004881	54.0726	DR_008139
DR_008139	54.0726	DR_004881
DR_007250	87.2116	DR_007722
DR_007722	87.2116	DR_007250
DR_007323	78.9623	DR_010649
DR_010649	78.9623	DR_007323
DR_003613	82.4742	DR_008388
DR_008388	82.4742	DR_003613
DR_000770	83.2402	DR_010564
DR_010564	83.2402	DR_000770
DR_001415	96.1803	DR_002310
DR_002310	96.1803	DR_001415
DR_003190	91.9589	DR_013430
DR_013430	91.9589	DR_003190
DR_009609	90.5418	DR_011442
DR_011442	90.5418	DR_009609
DR_002013	89.2857	DR_007409
DR_007409	89.2857	DR_002013
DR_002793	90.4357	DR_009250
DR_009250	90.4357	DR_002793
DR_010929	94.7783	DR_012551
DR_012551	94.7783	DR_010929
DR_002601	90.3317	DR_005289
DR_005289	90.3317	DR_002601
DR_004561	94.4328	DR_006514
DR_006514	94.4328	DR_004561
DR_007727	83.9362	DR_013188
DR_013188	83.9362	DR_007727
DR_004824	88.2773	DR_006105
DR_006105	88.2773	DR_004824
DR_008927	87.6362	DR_012236
DR_012236	87.6362	DR_008927
DR_002947	92.6851	DR_003022
DR_003022	92.6851	DR_002947
DR_002682	63.9939	DR_006771
DR_006771	63.9939	DR_002682
DR_003863	93.0363	DR_007371
DR_007371	93.0363	DR_003863
DR_011644	22.1738	DR_007371
DR_009386	88.0354	DR_013177
DR_013177	88.0354	DR_009386
DR_005376	92.6979	DR_013682
DR_013682	92.6979	DR_005376
DR_008850	94.9627	DR_013564
DR_013564	94.9627	DR_008850
DR_000679	94.9346	DR_004530
DR_004530	94.9346	DR_000679
DR_004237	87.3449	DR_006362
DR_006362	87.3449	DR_004237
DR_005833	92.1978	DR_007854
DR_007854	92.1978	DR_005833
DR_008933	93.5703	DR_012242
DR_012242	93.5703	DR_008933
DR_001625	94.6406	DR_002192
DR_002192	94.6406	DR_001625
DR_005303	13.8035	DR_006136
DR_010035	29.4937	DR_001625
DR_004855	94.1349	DR_006136
DR_006136	94.1349	DR_004855
DR_001620	88.4058	DR_002186
DR_002186	88.4058	DR_001620
DR_005868	94.9727	DR_011098
DR_011098	94.9727	DR_005868
DR_001973	93.9114	DR_006200
DR_006200	93.9114	DR_001973
DR_010689	87.2556	DR_010706
DR_010706	87.2556	DR_010689
DR_001863	94.1133	DR_011770
DR_011770	94.1133	DR_001863
DR_009486	91.028	DR_013688
DR_013688	91.028	DR_009486
DR_003632	95.1988	DR_011194
DR_011194	95.1988	DR_003632
DR_010511	92.6449	DR_010459
DR_010459	92.6449	DR_010511
DR_013630	25.8573	DR_010511
DR_009753	90.8129	DR_011581
DR_011581	90.8129	DR_009753
DR_002661	23.8268	DR_005001
DR_005001	90.4512	DR_012511
DR_012511	90.4512	DR_005001
DR_005006	78.7293	DR_012516
DR_012516	78.7293	DR_005006
DR_009319	27.2294	DR_012511
DR_005364	82.906	DR_011854
DR_011854	82.906	DR_005364
DR_005312	31.6434	DR_005364
DR_004312	95.1076	DR_006871
DR_006871	95.1076	DR_004312
DR_004580	32.9877	DR_013279
DR_005566	95.6343	DR_013279
DR_013279	95.6343	DR_005566
DR_009599	91.2996	DR_011452
DR_011452	91.2996	DR_009599
DR_007231	86.4309	DR_008764
DR_008764	86.4309	DR_007231
DR_007777	24.1465	DR_007231
DR_000039	90.3679	DR_004670
DR_004670	90.3679	DR_000039
DR_000330	93.5058	DR_002484
DR_002484	93.5058	DR_000330
DR_000693	82.8833	DR_004543
DR_004543	82.8833	DR_000693
DR_009591	93.2248	DR_011460
DR_011460	93.2248	DR_009591
DR_006685	90.7216	DR_008207
DR_008207	90.7216	DR_006685
DR_005242	89.5604	DR_011598
DR_011598	89.5604	DR_005242
DR_001130	56.4688	DR_012931
DR_012931	56.4688	DR_001130
DR_011688	93.6702	DR_012604
DR_012604	93.6702	DR_011688
DR_003364	95.0182	DR_006072
DR_006072	95.0182	DR_003364
DR_008649	79.0043	DR_011785
DR_011785	79.0043	DR_008649
DR_000342	92.6396	DR_002496
DR_002496	92.6396	DR_000342
DR_001363	32.0667	DR_000342
DR_003981	85.09	DR_013029
DR_013029	85.09	DR_003981
DR_004548	83.9125	DR_006529
DR_006529	83.9125	DR_004548
DR_005398	87.7741	DR_007119
DR_007119	87.7741	DR_005398
DR_001659	94.3026	DR_002227
DR_002227	94.3026	DR_001659
DR_004465	92.6943	DR_009822
DR_009822	92.6943	DR_004465
DR_000409	93.988	DR_002564
DR_002564	93.988	DR_000409
DR_000650	96.4286	DR_004503
DR_004503	96.4286	DR_000650
DR_004835	78.1837	DR_006116
DR_006116	78.1837	DR_004835
DR_007909	76.3736	DR_008832
DR_008832	76.3736	DR_007909
DR_011654	19.0091	DR_011536
DR_011536	26.2052	DR_004503
DR_003972	85.2588	DR_013019
DR_013019	85.2588	DR_003972
DR_000190	94.1574	DR_012047
DR_012047	94.1574	DR_000190
DR_000633	92.8367	DR_004485
DR_004485	92.8367	DR_000633
DR_005080	31.7316	DR_004485
DR_001165	61.6231	DR_003771
DR_003771	61.6231	DR_001165
DR_000222	91.4915	DR_001870
DR_001870	91.4915	DR_000222
DR_004193	83.7913	DR_012177
DR_012177	83.7913	DR_004193
DR_005840	33.2851	DR_007567
DR_007567	33.2851	DR_005840
DR_000728	93.3192	DR_001926
DR_001926	93.3192	DR_000728
DR_002942	94.4788	DR_003026
DR_003026	94.4788	DR_002942
DR_003342	92.86	DR_006095
DR_006095	92.86	DR_003342
DR_001538	94.6996	DR_002102
DR_002102	94.6996	DR_001538
DR_004014	33.4215	DR_002102
DR_004107	89.0346	DR_009504
DR_009504	89.0346	DR_004107
DR_009853	66.5988	DR_013226
DR_013226	66.5988	DR_009853
DR_003350	90.6341	DR_006086
DR_006086	90.6341	DR_003350
DR_012273	94.5211	DR_013146
DR_013146	94.5211	DR_012273
DR_002367	88.5912	DR_012550
DR_012550	88.5912	DR_002367
DR_005359	31.5821	DR_012550
DR_003536	90.3813	DR_007516
DR_007516	90.3813	DR_003536
DR_003550	35.239	DR_004608
DR_004608	35.239	DR_003550
DR_000712	95.0782	DR_001909
DR_001909	95.0782	DR_000712
DR_009758	94.3214	DR_011586
DR_011586	94.3214	DR_009758
DR_002440	35.446	DR_004854
DR_004854	93.7897	DR_006135
DR_006135	93.7897	DR_004854
DR_006665	93.593	DR_008186
DR_008186	93.593	DR_006665
DR_010501	68.9639	DR_010449
DR_010449	68.9639	DR_010501
DR_003179	36.4251	DR_010149
DR_009400	94.4803	DR_010149
DR_010149	94.4803	DR_009400
DR_004470	94.9883	DR_009817
DR_009817	94.9883	DR_004470
DR_011647	93.3305	DR_013266
DR_013266	93.3305	DR_011647
DR_007479	95.2553	DR_008967
DR_008967	95.2553	DR_007479
DR_007091	88.1406	DR_010547
DR_010547	88.1406	DR_007091
DR_008357	25.0679	DR_010547
DR_012395	23.9313	DR_007091
DR_009461	20.916	DR_007479
DR_000668	72.1971	DR_004520
DR_004520	72.1971	DR_000668
DR_008092	34.4665	DR_011510
DR_010194	91.9608	DR_011510
DR_011510	91.9608	DR_010194
DR_009761	92.5833	DR_011592
DR_011592	92.5833	DR_009761
DR_000608	95.0207	DR_013453
DR_013453	95.0207	DR_000608
DR_001969	94.1846	DR_006204
DR_006204	94.1846	DR_001969
DR_005665	91.049	DR_011556
DR_011556	91.049	DR_005665
DR_001079	93.946	DR_007811
DR_007811	93.946	DR_001079
DR_005821	74.5486	DR_007842
DR_007842	74.5486	DR_005821
DR_009726	28.0975	DR_001079
DR_001563	95.4809	DR_002125
DR_002125	95.4809	DR_001563
DR_013797	32.227	DR_002125
DR_008333	31.801	DR_012600
DR_011684	85.7	DR_012600
DR_012600	85.7	DR_011684
DR_002727	82.8405	DR_006592
DR_006592	82.8405	DR_002727
DR_003852	33.9226	DR_012012
DR_009065	94.1518	DR_012012
DR_012012	94.1518	DR_009065
DR_010170	94.9774	DR_011486
DR_011486	94.9774	DR_010170
DR_000394	92.3279	DR_002549
DR_002549	92.3279	DR_000394
DR_009063	31.8654	DR_011290
DR_010920	25.9219	DR_009063
DR_011290	31.8654	DR_009063
DR_005247	93.5805	DR_011603
DR_011603	93.5805	DR_005247
DR_005614	90	DR_012917
DR_012917	90	DR_005614
DR_008659	92.2029	DR_013392
DR_013392	92.2029	DR_008659
DR_006790	92.199	DR_007573
DR_007573	92.199	DR_006790
DR_007591	25.4504	DR_005614
DR_000483	90.9836	DR_011167
DR_011167	90.9836	DR_000483
DR_009487	90.4762	DR_013689
DR_013689	90.4762	DR_009487
DR_001496	93.5832	DR_005997
DR_005997	93.5832	DR_001496
DR_008875	91.281	DR_010806
DR_010806	91.281	DR_008875
DR_001141	90.8674	DR_003795
DR_003795	90.8674	DR_001141
DR_005977	21.2975	DR_001141
DR_001139	82.8291	DR_003797
DR_003797	82.8291	DR_001139
DR_002923	94.8598	DR_003047
DR_003047	94.8598	DR_002923
DR_004448	94.7319	DR_009840
DR_009840	94.7319	DR_004448
DR_000264	92.8449	DR_006407
DR_006407	92.8449	DR_000264
DR_003850	91.3273	DR_007384
DR_007384	91.3273	DR_003850
DR_001846	93.427	DR_012209
DR_012209	93.427	DR_001846
DR_006720	92.712	DR_009585
DR_009585	92.712	DR_006720
DR_009976	94.0453	DR_010296
DR_010296	94.0453	DR_009976
DR_000555	93.9112	DR_005139
DR_005139	93.9112	DR_000555
DR_005569	95.1375	DR_013277
DR_013277	95.1375	DR_005569
DR_001413	95.5814	DR_002308
DR_002308	95.5814	DR_001413
DR_004932	89.7324	DR_010841
DR_010841	89.7324	DR_004932
DR_007885	92.0276	DR_010875
DR_010875	92.0276	DR_007885
DR_006593	20.9001	DR_005569
DR_000392	91.9463	DR_002547
DR_002547	91.9463	DR_000392
DR_006225	92.3994	DR_012902
DR_012902	92.3994	DR_006225
DR_002964	92.3077	DR_003006
DR_003006	92.3077	DR_002964
DR_001118	90.5748	DR_012941
DR_012941	90.5748	DR_001118
DR_001230	31.2752	DR_013020
DR_013020	31.2752	DR_001230
DR_009078	94.4087	DR_011998
DR_011998	94.4087	DR_009078
DR_010506	94.7896	DR_010454
DR_010454	94.7896	DR_010506
DR_002438	88.2157	DR_012631
DR_012631	88.2157	DR_002438
DR_007332	34.0995	DR_012631
DR_004422	93.7565	DR_006272
DR_006272	93.7565	DR_004422
DR_002906	95.441	DR_003063
DR_003063	95.441	DR_002906
DR_005970	35.3701	DR_003063
DR_008216	19.0065	DR_003063
DR_003278	94.1977	DR_010029
DR_010029	94.1977	DR_003278
DR_005763	93.3937	DR_009447
DR_009447	93.3937	DR_005763
DR_009855	95.6842	DR_013224
DR_013224	95.6842	DR_009855
DR_000754	94.9047	DR_010579
DR_010579	94.9047	DR_000754
DR_005285	87.7266	DR_012766
DR_012766	87.7266	DR_005285
DR_011518	29.7705	DR_012766
DR_011659	93.4007	DR_013238
DR_013238	93.4007	DR_011659
DR_002624	93.4641	DR_006998
DR_006998	93.4641	DR_002624
DR_006803	94.7545	DR_007559
DR_007559	94.7545	DR_006803
DR_008871	91.0232	DR_010810
DR_010810	91.0232	DR_008871
DR_002061	94.4056	DR_008571
DR_008571	94.4056	DR_002061
DR_008664	89.3761	DR_013509
DR_013509	89.3761	DR_008664
DR_000068	94.7723	DR_004699
DR_004699	94.7723	DR_000068
DR_000327	84.1328	DR_002481
DR_002481	84.1328	DR_000327
DR_002424	27.6502	DR_013181
DR_010251	93.2551	DR_010619
DR_010619	93.2551	DR_010251
DR_012816	84.7518	DR_013181
DR_013181	84.7518	DR_012816
DR_000158	92.2383	DR_008079
DR_008079	92.2383	DR_000158
DR_003418	91.7063	DR_006018
DR_006018	91.7063	DR_003418
DR_005872	93.4096	DR_011094
DR_011094	93.4096	DR_005872
DR_004583	93.5226	DR_006495
DR_006495	93.5226	DR_004583
DR_003828	56.9402	DR_006446
DR_006446	56.9402	DR_003828
DR_004853	93.7965	DR_006134
DR_006134	93.7965	DR_004853
DR_001360	90.9505	DR_005346
DR_005346	90.9505	DR_001360
DR_001756	93.9127	DR_012096
DR_012096	93.9127	DR_001756
DR_000314	87.4148	DR_002470
DR_002470	87.4148	DR_000314
DR_001256	51.1297	DR_005313
DR_005313	51.1297	DR_001256
DR_002237	27.3067	DR_008780
DR_005710	83.9179	DR_008457
DR_008457	83.9179	DR_005710
DR_008159	89.4131	DR_008780
DR_008780	89.4131	DR_008159
DR_002406	89.7146	DR_010409
DR_010409	89.7146	DR_002406
DR_003281	93.7193	DR_010026
DR_010026	93.7193	DR_003281
DR_000514	81.5077	DR_013709
DR_013709	81.5077	DR_000514
DR_012420	93.6767	DR_013617
DR_013617	93.6767	DR_012420
DR_002048	90.6212	DR_008558
DR_008558	90.6212	DR_002048
DR_007913	94.3041	DR_008828
DR_008828	94.3041	DR_007913
DR_002353	92.9943	DR_012744
DR_012744	92.9943	DR_002353
DR_003615	93.5668	DR_008386
DR_008386	93.5668	DR_003615
DR_001245	83.1787	DR_005302
DR_005302	83.1787	DR_001245
DR_007455	94.4257	DR_008991
DR_008991	94.4257	DR_007455
DR_001564	93.7326	DR_002126
DR_002126	93.7326	DR_001564
DR_003409	95.2904	DR_006027
DR_006027	95.2904	DR_003409
DR_005962	94.2118	DR_009024
DR_009024	94.2118	DR_005962
DR_004261	91.5173	DR_006340
DR_006340	91.5173	DR_004261
DR_004897	95.3935	DR_012662
DR_012662	95.3935	DR_004897
DR_001403	92.4908	DR_002299
DR_002299	92.4908	DR_001403
DR_003122	95.0521	DR_009959
DR_009959	95.0521	DR_003122
DR_001802	15.3698	DR_008931
DR_008931	92.9705	DR_012240
DR_012240	92.9705	DR_008931
DR_003883	93.9535	DR_007351
DR_007351	93.9535	DR_003883
DR_004135	24.4558	DR_007351
DR_012575	28.2207	DR_010856
DR_007736	89.7049	DR_010856
DR_010856	89.7049	DR_007736
DR_001587	32.8317	DR_005222
DR_005767	90.8459	DR_009450
DR_009450	90.8459	DR_005767
DR_005222	95.695	DR_006320
DR_006320	95.695	DR_005222
DR_004941	90.608	DR_010850
DR_010850	90.608	DR_004941
DR_009987	94.6712	DR_010284
DR_010284	94.6712	DR_009987
DR_007172	91.3932	DR_013200
DR_013200	91.3932	DR_007172
DR_000632	94.1238	DR_004484
DR_004484	94.1238	DR_000632
DR_001799	91.9075	DR_010665
DR_010665	91.9075	DR_001799
DR_003958	92.7472	DR_013004
DR_013004	92.7472	DR_003958
DR_003653	93.2295	DR_012523
DR_012523	93.2295	DR_003653
DR_001985	19.871	DR_003958
DR_001570	91.6507	DR_002132
DR_002132	91.6507	DR_001570
DR_005772	94.0956	DR_009455
DR_009455	94.0956	DR_005772
DR_010332	39.7625	DR_011373
DR_011373	39.7625	DR_010332
DR_002078	89.4525	DR_008589
DR_008589	89.4525	DR_002078
DR_004042	93.2633	DR_013674
DR_013674	93.2633	DR_004042
DR_008374	91.0053	DR_011010
DR_011010	91.0053	DR_008374
DR_002289	19.592	DR_001570
DR_000325	86.4714	DR_002479
DR_002479	86.4714	DR_000325
DR_002993	76.6815	DR_004372
DR_004372	76.6815	DR_002993
DR_006647	95.2208	DR_008167
DR_008167	95.2208	DR_006647
DR_002838	93.7806	DR_007630
DR_007630	93.7806	DR_002838
DR_004427	26.0668	DR_004372
DR_000484	92.5072	DR_011168
DR_011168	92.5072	DR_000484
DR_008657	28.0303	DR_011168
DR_009654	92.9185	DR_010899
DR_010899	92.9185	DR_009654
DR_001089	92.627	DR_007800
DR_007800	92.627	DR_001089
DR_007283	94.3811	DR_008275
DR_008275	94.3811	DR_007283
DR_005395	93.3186	DR_007116
DR_007116	93.3186	DR_005395
DR_002742	88.2238	DR_006608
DR_006608	88.2238	DR_002742
DR_004900	95.3356	DR_012665
DR_012665	95.3356	DR_004900
DR_008709	94.2874	DR_009360
DR_009360	94.2874	DR_008709
DR_004037	69.3737	DR_013668
DR_013668	69.3737	DR_004037
DR_001956	86.6001	DR_006215
DR_006215	86.6001	DR_001956
DR_004949	93.3333	DR_011888
DR_011888	93.3333	DR_004949
DR_001801	81.9891	DR_010667
DR_010667	81.9891	DR_001801
DR_010075	94.5076	DR_011041
DR_011041	94.5076	DR_010075
DR_004015	92.4473	DR_008338
DR_008338	92.4473	DR_004015
DR_006317	35.5235	DR_004015
DR_004562	93.4567	DR_006513
DR_006513	93.4567	DR_004562
DR_001835	20.2297	DR_009044
DR_003106	34.5455	DR_005284
DR_005284	91.2898	DR_012767
DR_012767	91.2898	DR_005284
DR_012996	27.7806	DR_012767
DR_009044	24.9354	DR_003106
DR_008848	85.9169	DR_013562
DR_013562	85.9169	DR_008848
DR_008759	35.3922	DR_013562
DR_000596	93.0532	DR_012148
DR_012148	93.0532	DR_000596
DR_010926	92.8739	DR_012555
DR_012555	92.8739	DR_010926
DR_002724	86.1111	DR_006589
DR_006589	86.1111	DR_002724
DR_005621	33.6428	DR_006589
DR_009157	80.4405	DR_013593
DR_013593	80.4405	DR_009157
DR_012791	32.1187	DR_013593
DR_001265	30.1105	DR_012859
DR_002238	78.4117	DR_007036
DR_007036	78.4117	DR_002238
DR_012859	30.195	DR_002238
DR_011186	84.2981	DR_011308
DR_011308	84.2981	DR_011186
DR_013278	33.3333	DR_011308
DR_011986	29.4324	DR_013278
DR_013098	95.5298	DR_013551
DR_013551	95.5298	DR_013098
DR_000080	94.3301	DR_004712
DR_004712	94.3301	DR_000080
DR_000274	92.304	DR_006418
DR_006418	92.304	DR_000274
DR_009611	94.3292	DR_011440
DR_011440	94.3292	DR_009611
DR_004946	27.0134	DR_010615
DR_010247	92.9903	DR_010615
DR_010615	92.9903	DR_010247
DR_007030	21.713	DR_004712
DR_000373	34.713	DR_006374
DR_006374	34.713	DR_000373
DR_002733	93.4587	DR_006598
DR_006598	93.4587	DR_002733
DR_006668	94.2368	DR_008189
DR_008189	94.2368	DR_006668
DR_000203	92.4668	DR_001890
DR_001890	92.4668	DR_000203
DR_000221	90.0383	DR_001871
DR_001871	90.0383	DR_000221
DR_000612	93.6299	DR_013449
DR_013449	93.6299	DR_000612
DR_004211	93.9186	DR_011469
DR_011469	93.9186	DR_004211
DR_002026	88.6913	DR_007422
DR_007422	88.6913	DR_002026
DR_003971	34.0286	DR_011096
DR_005870	84.216	DR_011096
DR_011096	84.216	DR_005870
DR_002738	93.8237	DR_006604
DR_006604	93.8237	DR_002738
DR_005250	36.0175	DR_009370
DR_009370	36.0175	DR_005250
DR_005368	94.1349	DR_011849
DR_011849	94.1349	DR_005368
DR_000336	94.2826	DR_002490
DR_002490	94.2826	DR_000336
DR_002248	94.7009	DR_012476
DR_012476	94.7009	DR_002248
DR_001084	94.1728	DR_007805
DR_007805	94.1728	DR_001084
DR_003326	94.8601	DR_009179
DR_009179	94.8601	DR_003326
DR_006471	85.6864	DR_010312
DR_010312	85.6864	DR_006471
DR_004167	91.6776	DR_011429
DR_011429	91.6776	DR_004167
DR_006539	91.5701	DR_013077
DR_013077	91.5701	DR_006539
DR_003343	93.6896	DR_006094
DR_006094	93.6896	DR_003343
DR_003934	91.6509	DR_012675
DR_012675	91.6509	DR_003934
DR_003997	86.5524	DR_008356
DR_008356	86.5524	DR_003997
DR_010222	94.9788	DR_010592
DR_010592	94.9788	DR_010222
DR_006519	28.5652	DR_007258
DR_007258	28.5652	DR_006519
DR_002903	93.0363	DR_003066
DR_003066	93.0363	DR_002903
DR_005216	31.6552	DR_005707
DR_005707	90.9932	DR_008454
DR_008454	90.9932	DR_005707
DR_007285	22.3109	DR_003066
DR_003505	93.7947	DR_005551
DR_005551	93.7947	DR_003505
DR_009492	27.5	DR_003505
DR_000033	93.007	DR_004664
DR_004664	93.007	DR_000033
DR_009652	94.2143	DR_010901
DR_010901	94.2143	DR_009652
DR_001803	94.4578	DR_010669
DR_010669	94.4578	DR_001803
DR_002710	94.7325	DR_006575
DR_006575	94.7325	DR_002710
DR_009636	92.0496	DR_013632
DR_013632	92.0496	DR_009636
DR_002873	91.2613	DR_005902
DR_005902	91.2613	DR_002873
DR_010204	93.0024	DR_011520
DR_011520	93.0024	DR_010204
DR_000288	33.2621	DR_003992
DR_003992	33.2621	DR_000288
DR_007635	85.9899	DR_010469
DR_010469	85.9899	DR_007635
DR_009615	92.2689	DR_011436
DR_011436	92.2689	DR_009615
DR_000398	94.5813	DR_002554
DR_002554	94.5813	DR_000398
DR_005513	91.744	DR_010782
DR_010782	91.744	DR_005513
DR_002893	94.6066	DR_003076
DR_003076	94.6066	DR_002893
DR_000443	94.8642	DR_009226
DR_009226	94.8642	DR_000443
DR_011936	37.1989	DR_009226
DR_001261	83.9583	DR_005318
DR_005318	83.9583	DR_001261
DR_001464	92.4051	DR_009116
DR_009116	92.4051	DR_001464
DR_001469	92.436	DR_009111
DR_009111	92.436	DR_001469
DR_002937	76.3492	DR_003032
DR_003032	76.3492	DR_002937
DR_000131	93.0021	DR_008107
DR_008107	93.0021	DR_000131
DR_001547	80.1551	DR_002111
DR_002111	80.1551	DR_001547
DR_002396	92.2214	DR_010419
DR_010419	92.2214	DR_002396
DR_010197	70.8683	DR_011513
DR_011513	70.8683	DR_010197
DR_007321	92.3473	DR_010647
DR_010647	92.3473	DR_007321
DR_009737	25.7103	DR_000131
DR_001390	93.0246	DR_002286
DR_002286	93.0246	DR_001390
DR_009821	30.0623	DR_001390
DR_002763	28.7447	DR_001390
DR_001594	31.0827	DR_012980
DR_004558	90.2426	DR_006518
DR_006518	90.2426	DR_004558
DR_004859	92.9563	DR_012980
DR_012980	92.9563	DR_004859
DR_003694	89.9958	DR_009135
DR_009135	89.9958	DR_003694
DR_003919	95.4338	DR_009879
DR_009879	95.4338	DR_003919
DR_008258	29.1908	DR_009135
DR_004195	25.1316	DR_009879
DR_001066	94.0133	DR_007825
DR_007825	94.0133	DR_001066
DR_002841	91.8841	DR_007627
DR_007627	91.8841	DR_002841
DR_008732	94.1949	DR_013156
DR_013156	94.1949	DR_008732
DR_003483	91.2731	DR_011829
DR_011829	91.2731	DR_003483
DR_006047	28.355	DR_006786
DR_006786	94.0968	DR_007577
DR_007577	94.0968	DR_006786
DR_010484	58.5447	DR_010433
DR_010433	58.5447	DR_010484
DR_010516	89.4888	DR_013864
DR_013864	89.4888	DR_010516
DR_001435	90.8393	DR_002329
DR_002329	90.8393	DR_001435
DR_005960	92.6855	DR_009025
DR_009025	92.6855	DR_005960
DR_008693	88.3361	DR_009346
DR_009346	88.3361	DR_008693
DR_012862	26.5838	DR_009346
DR_000310	94.8359	DR_002466
DR_002466	94.8359	DR_000310
DR_002598	86.5269	DR_005292
DR_005292	86.5269	DR_002598
DR_000663	28.4091	DR_002466
DR_002374	92.4141	DR_012127
DR_012127	92.4141	DR_002374
DR_011658	36.1158	DR_012127
DR_007263	95.6502	DR_007708
DR_007708	95.6502	DR_007263
DR_011044	34.0265	DR_007708
DR_008160	33.2489	DR_010074
DR_010074	92.9661	DR_011042
DR_011042	92.9661	DR_010074
DR_008562	25.8757	DR_011042
DR_000048	92.977	DR_004678
DR_004678	92.977	DR_000048
DR_002441	25.2667	DR_005826
DR_005826	95.1833	DR_007847
[truncated: 195 more rows]

## Sheet: mRNA-MAFFT-best_pair
#Percentage of identity with most similar sequence:
DR_003123-RA	94.7961	DR_009958-RA
DR_009958-RA	94.7961	DR_003123-RA
DR_008430-RA	68.3657	DR_011331-RA
DR_011331-RA	68.3657	DR_008430-RA
DR_000166-RA	94.1129	DR_008071-RA
DR_008071-RA	94.1129	DR_000166-RA
DR_004926-RA	81.9421	DR_010835-RA
DR_010835-RA	81.9421	DR_004926-RA
DR_001261-RA	81.0084	DR_005318-RA
DR_005318-RA	81.0084	DR_001261-RA
DR_003144-RA	94.8824	DR_009939-RA
DR_009939-RA	94.8824	DR_003144-RA
DR_008457-RA	62.8604	DR_005710-RA
DR_005710-RA	62.8604	DR_008457-RA
DR_011049-RA	95.2965	DR_010067-RA
DR_010067-RA	95.2965	DR_011049-RA
DR_005827-RA	96.201	DR_007848-RA
DR_007848-RA	96.201	DR_005827-RA
DR_013742-RA	97.7941	DR_010536-RA
DR_010536-RA	97.7941	DR_013742-RA
DR_004957-RA	92.4102	DR_012491-RA
DR_012491-RA	92.4102	DR_004957-RA
DR_008620-RA	8.62818	DR_012143-RA
DR_012143-RA	26.1193	DR_000592-RA
DR_000592-RA	32.7553	DR_012144-RA
DR_003029-RA	10.9091	DR_010536-RA
DR_007162-RA	92.9515	DR_004442-RA
DR_004442-RA	92.9515	DR_007162-RA
DR_005823-RA	93.0665	DR_007844-RA
DR_007844-RA	93.0665	DR_005823-RA
DR_002226-RA	75.1869	DR_001658-RA
DR_001658-RA	75.1869	DR_002226-RA
DR_001196-RA	96.3211	DR_003740-RA
DR_003740-RA	96.3211	DR_001196-RA
DR_007121-RA	33.2158	DR_005823-RA
DR_004517-RA	95.3052	DR_000665-RA
DR_000665-RA	95.3052	DR_004517-RA
DR_000267-RA	9.36639	DR_001658-RA
DR_000086-RA	40.6128	DR_009657-RA
DR_009657-RA	40.6128	DR_000086-RA
DR_005783-RA	48.4076	DR_009466-RA
DR_009466-RA	48.4076	DR_005783-RA
DR_007381-RA	96.0919	DR_003853-RA
DR_003853-RA	96.0919	DR_007381-RA
DR_002145-RA	91.9786	DR_001581-RA
DR_001581-RA	91.9786	DR_002145-RA
DR_000567-RA	87.6452	DR_005127-RA
DR_005127-RA	87.6452	DR_000567-RA
DR_008776-RA	94.0711	DR_007245-RA
DR_007245-RA	94.0711	DR_008776-RA
DR_007419-RA	94.3182	DR_002023-RA
DR_002023-RA	94.3182	DR_007419-RA
DR_011833-RA	95.8892	DR_003479-RA
DR_003479-RA	95.8892	DR_011833-RA
DR_006013-RA	5.22447	DR_011833-RA
DR_008139-RA	22.4321	DR_009549-RA
DR_012144-RA	32.7553	DR_000592-RA
DR_009549-RA	94.391	DR_013770-RA
DR_013770-RA	94.391	DR_009549-RA
DR_013480-RA	95.2381	DR_001732-RA
DR_001732-RA	95.2381	DR_013480-RA
DR_002631-RA	94.7404	DR_007004-RA
DR_007004-RA	94.7404	DR_002631-RA
DR_005499-RA	76.5703	DR_010796-RA
DR_010796-RA	76.5703	DR_005499-RA
DR_009172-RA	91.4791	DR_008013-RA
DR_008013-RA	91.4791	DR_009172-RA
DR_011625-RA	92.6304	DR_005267-RA
DR_005267-RA	92.6304	DR_011625-RA
DR_013496-RA	90.1238	DR_006467-RA
DR_006467-RA	90.1238	DR_013496-RA
DR_004067-RA	93.2292	DR_007747-RA
DR_007747-RA	93.2292	DR_004067-RA
DR_005329-RA	18.295	DR_000388-RA
DR_000388-RA	21	DR_005267-RA
DR_011612-RA	93.2971	DR_005255-RA
DR_005255-RA	93.2971	DR_011612-RA
DR_010420-RA	96.9697	DR_002395-RA
DR_002395-RA	96.9697	DR_010420-RA
DR_009757-RA	92.7518	DR_011585-RA
DR_011585-RA	92.7518	DR_009757-RA
DR_008929-RA	65.3933	DR_012238-RA
DR_012238-RA	65.3933	DR_008929-RA
DR_007898-RA	95.4693	DR_008842-RA
DR_008842-RA	95.4693	DR_007898-RA
DR_009895-RA	93.0783	DR_003903-RA
DR_003903-RA	93.0783	DR_009895-RA
DR_004770-RA	61.9224	DR_005027-RA
DR_005027-RA	61.9224	DR_004770-RA
DR_009329-RA	94.3735	DR_008677-RA
DR_008677-RA	94.3735	DR_009329-RA
DR_013286-RA	93.7768	DR_011275-RA
DR_011275-RA	93.7768	DR_013286-RA
DR_010248-RA	95.509	DR_010616-RA
DR_010616-RA	95.509	DR_010248-RA
DR_000232-RA	94.8634	DR_006375-RA
DR_006375-RA	94.8634	DR_000232-RA
DR_000361-RA	94.8078	DR_002516-RA
DR_002516-RA	94.8078	DR_000361-RA
DR_007147-RA	89.9386	DR_013055-RA
DR_013055-RA	89.9386	DR_007147-RA
DR_008390-RA	70	DR_003611-RA
DR_003611-RA	70	DR_008390-RA
DR_011681-RA	95.1351	DR_012597-RA
DR_012597-RA	95.1351	DR_011681-RA
DR_003345-RA	95.7843	DR_006092-RA
DR_006092-RA	95.7843	DR_003345-RA
DR_006346-RA	91.2547	DR_004255-RA
DR_004255-RA	91.2547	DR_006346-RA
DR_001068-RA	94.1209	DR_007823-RA
DR_007823-RA	94.1209	DR_001068-RA
DR_013670-RA	90.2017	DR_004039-RA
DR_004039-RA	90.2017	DR_013670-RA
DR_006162-RA	89.6175	DR_011525-RA
DR_011525-RA	89.6175	DR_006162-RA
DR_000249-RA	93.2524	DR_006392-RA
DR_006392-RA	93.2524	DR_000249-RA
DR_007357-RA	93.8967	DR_003877-RA
DR_003877-RA	93.8967	DR_007357-RA
DR_003265-RA	94.7113	DR_010042-RA
DR_010042-RA	94.7113	DR_003265-RA
DR_008641-RA	94.5386	DR_011794-RA
DR_011794-RA	94.5386	DR_008641-RA
DR_011949-RA	91.5866	DR_003246-RA
DR_003246-RA	91.5866	DR_011949-RA
DR_002375-RA	95.73	DR_012126-RA
DR_012126-RA	95.73	DR_002375-RA
DR_011390-RA	77.5711	DR_013752-RA
DR_013752-RA	77.5711	DR_011390-RA
DR_007368-RA	94.6192	DR_003865-RA
DR_003865-RA	94.6192	DR_007368-RA
DR_007897-RA	93.4409	DR_008843-RA
DR_008843-RA	93.4409	DR_007897-RA
DR_004754-RA	87.9227	DR_003099-RA
DR_003099-RA	87.9227	DR_004754-RA
DR_004898-RA	95.7412	DR_012663-RA
DR_012663-RA	95.7412	DR_004898-RA
DR_010567-RA	93.3484	DR_000766-RA
DR_000766-RA	93.3484	DR_010567-RA
DR_001093-RA	90.472	DR_007796-RA
DR_007796-RA	90.472	DR_001093-RA
DR_010411-RA	93.9058	DR_002404-RA
DR_002404-RA	93.9058	DR_010411-RA
DR_013106-RA	95.2316	DR_002426-RA
DR_002426-RA	95.2316	DR_013106-RA
DR_006788-RA	91.6804	DR_007575-RA
DR_007575-RA	91.6804	DR_006788-RA
DR_001170-RA	95.479	DR_003767-RA
DR_003767-RA	95.479	DR_001170-RA
DR_012756-RA	93.1548	DR_012280-RA
DR_012280-RA	93.1548	DR_012756-RA
DR_009373-RA	90.2157	DR_008721-RA
DR_008721-RA	90.2157	DR_009373-RA
DR_007325-RA	93.2091	DR_010651-RA
DR_010651-RA	93.2091	DR_007325-RA
DR_002005-RA	30.661	DR_009373-RA
DR_009567-RA	94.1445	DR_006737-RA
DR_006737-RA	94.1445	DR_009567-RA
DR_008976-RA	94.4444	DR_007471-RA
DR_007471-RA	94.4444	DR_008976-RA
DR_004410-RA	11.6759	DR_007471-RA
DR_009913-RA	17.872	DR_004293-RA
DR_001354-RA	88.0081	DR_005353-RA
DR_005353-RA	88.0081	DR_001354-RA
DR_001819-RA	92.9535	DR_004293-RA
DR_004293-RA	92.9535	DR_001819-RA
DR_012938-RA	63.7354	DR_001122-RA
DR_001122-RA	63.7354	DR_012938-RA
DR_004501-RA	94.6281	DR_000648-RA
DR_000648-RA	94.6281	DR_004501-RA
DR_002273-RA	85.2952	DR_001377-RA
DR_001377-RA	85.2952	DR_002273-RA
DR_012991-RA	85.223	DR_003995-RA
DR_003995-RA	85.223	DR_012991-RA
DR_003964-RA	15.5775	DR_003799-RA
DR_003799-RA	29.2177	DR_002273-RA
DR_006105-RA	88.2773	DR_004824-RA
DR_004824-RA	88.2773	DR_006105-RA
DR_013668-RA	71.629	DR_004037-RA
DR_004037-RA	71.629	DR_013668-RA
DR_003632-RA	96.0218	DR_011194-RA
DR_011194-RA	96.0218	DR_003632-RA
DR_012527-RA	96.2168	DR_003658-RA
DR_003658-RA	96.2168	DR_012527-RA
DR_012266-RA	94.6131	DR_012423-RA
DR_012423-RA	94.6131	DR_012266-RA
DR_003190-RA	91.9589	DR_013430-RA
DR_013430-RA	91.9589	DR_003190-RA
DR_004565-RA	90.2371	DR_006510-RA
DR_006510-RA	90.2371	DR_004565-RA
DR_013165-RA	95.3771	DR_009375-RA
DR_009375-RA	95.3771	DR_013165-RA
DR_010906-RA	79.2873	DR_009646-RA
DR_009646-RA	79.2873	DR_010906-RA
DR_009297-RA	91.1746	DR_013345-RA
DR_013345-RA	91.1746	DR_009297-RA
DR_008546-RA	43.2578	DR_002034-RA
DR_002034-RA	43.2578	DR_008546-RA
DR_002035-RA	31.8779	DR_008546-RA
DR_005833-RA	93.6196	DR_007854-RA
DR_007854-RA	93.6196	DR_005833-RA
DR_004583-RA	93.3623	DR_006495-RA
DR_006495-RA	93.3623	DR_004583-RA
DR_003318-RA	84.0939	DR_004267-RA
DR_004267-RA	84.0939	DR_003318-RA
DR_006446-RA	93.9759	DR_003828-RA
DR_003828-RA	93.9759	DR_006446-RA
DR_002780-RA	95.4821	DR_004268-RA
DR_004268-RA	95.4821	DR_002780-RA
DR_000199-RA	32.0327	DR_012036-RA
DR_012036-RA	32.0327	DR_000199-RA
DR_005752-RA	18.1548	DR_012036-RA
DR_008927-RA	92.6531	DR_012236-RA
DR_012236-RA	92.6531	DR_008927-RA
DR_004153-RA	38.9193	DR_011415-RA
DR_011415-RA	38.9193	DR_004153-RA
DR_011414-RA	37.0467	DR_004153-RA
DR_004223-RA	24.564	DR_008927-RA
DR_004108-RA	24.2443	DR_008927-RA
DR_012185-RA	90.929	DR_013835-RA
DR_013835-RA	90.929	DR_012185-RA
DR_008388-RA	88.7924	DR_003613-RA
DR_003613-RA	88.7924	DR_008388-RA
DR_012024-RA	24.0949	DR_003017-RA
DR_003017-RA	24.4635	DR_003613-RA
DR_007323-RA	86.8056	DR_010649-RA
DR_010649-RA	86.8056	DR_007323-RA
DR_000302-RA	79.1028	DR_002458-RA
DR_002458-RA	79.1028	DR_000302-RA
DR_007250-RA	87.3251	DR_007722-RA
DR_007722-RA	87.3251	DR_007250-RA
DR_011653-RA	47.3424	DR_013244-RA
DR_013244-RA	47.3424	DR_011653-RA
DR_012265-RA	29.9425	DR_012424-RA
DR_012424-RA	29.9425	DR_012265-RA
DR_004918-RA	87.9531	DR_013337-RA
DR_013337-RA	87.9531	DR_004918-RA
DR_013598-RA	91.9935	DR_012217-RA
DR_012217-RA	91.9935	DR_013598-RA
DR_011682-RA	96.0608	DR_012598-RA
DR_012598-RA	96.0608	DR_011682-RA
DR_007420-RA	92.9134	DR_002024-RA
DR_002024-RA	92.9134	DR_007420-RA
DR_008845-RA	15.9524	DR_004918-RA
DR_004785-RA	90.7879	DR_006147-RA
DR_006147-RA	90.7879	DR_004785-RA
DR_013134-RA	95.5128	DR_013090-RA
DR_013090-RA	95.5128	DR_013134-RA
DR_005852-RA	93.1138	DR_010697-RA
DR_010697-RA	93.1138	DR_005852-RA
DR_009500-RA	29.8171	DR_013134-RA
DR_000907-RA	27.5516	DR_013134-RA
DR_001095-RA	77.3575	DR_007794-RA
DR_007794-RA	77.3575	DR_001095-RA
DR_006127-RA	94.8608	DR_004846-RA
DR_004846-RA	94.8608	DR_006127-RA
DR_004078-RA	91.9692	DR_007737-RA
DR_007737-RA	91.9692	DR_004078-RA
DR_002282-RA	92.6796	DR_001386-RA
DR_001386-RA	92.6796	DR_002282-RA
DR_012509-RA	92	DR_004999-RA
DR_004999-RA	92	DR_012509-RA
DR_007433-RA	93.4934	DR_003450-RA
DR_003450-RA	93.4934	DR_007433-RA
DR_011239-RA	84.5044	DR_011431-RA
DR_011431-RA	84.5044	DR_011239-RA
DR_004516-RA	65.9634	DR_000664-RA
DR_000664-RA	65.9634	DR_004516-RA
DR_005903-RA	94.856	DR_002872-RA
DR_002872-RA	94.856	DR_005903-RA
DR_009704-RA	27.8037	DR_006854-RA
DR_006855-RA	20.4131	DR_009704-RA
DR_006854-RA	27.8037	DR_009704-RA
DR_013268-RA	24.5298	DR_002872-RA
DR_010393-RA	89.1296	DR_002421-RA
DR_002421-RA	89.1296	DR_010393-RA
DR_009193-RA	57.0197	DR_013956-RA
DR_013956-RA	57.0197	DR_009193-RA
DR_007904-RA	93.5644	DR_008837-RA
DR_008837-RA	93.5644	DR_007904-RA
DR_003176-RA	95.817	DR_012620-RA
DR_012620-RA	95.817	DR_003176-RA
DR_001459-RA	89.2449	DR_009121-RA
DR_009121-RA	89.2449	DR_001459-RA
DR_008568-RA	79.0598	DR_002058-RA
DR_002058-RA	79.0598	DR_008568-RA
DR_010564-RA	79.2551	DR_000770-RA
DR_000770-RA	79.2551	DR_010564-RA
DR_010399-RA	87.5648	DR_002416-RA
DR_002416-RA	87.5648	DR_010399-RA
DR_007111-RA	92.4528	DR_005390-RA
DR_005390-RA	92.4528	DR_007111-RA
DR_007290-RA	90.5447	DR_012451-RA
DR_012451-RA	90.5447	DR_007290-RA
DR_008483-RA	93.1116	DR_005734-RA
DR_005734-RA	93.1116	DR_008483-RA
DR_007291-RA	55.1262	DR_012450-RA
DR_012450-RA	55.1262	DR_007291-RA
DR_008959-RA	78.25	DR_007487-RA
DR_007487-RA	78.25	DR_008959-RA
DR_003375-RA	95.6649	DR_006061-RA
DR_006061-RA	95.6649	DR_003375-RA
DR_013123-RA	14.6694	DR_002069-RA
DR_009586-RA	94.2959	DR_006719-RA
DR_006719-RA	94.2959	DR_009586-RA
DR_009406-RA	95.461	DR_010144-RA
DR_010144-RA	95.461	DR_009406-RA
DR_008579-RA	91.5937	DR_002069-RA
DR_002069-RA	91.5937	DR_008579-RA
DR_011689-RA	95.6656	DR_012605-RA
DR_012605-RA	95.6656	DR_011689-RA
DR_005792-RA	22.6449	DR_002101-RA
DR_002101-RA	68.2927	DR_001537-RA
DR_001537-RA	68.2927	DR_002101-RA
DR_001211-RA	94.4277	DR_003725-RA
DR_003725-RA	94.4277	DR_001211-RA
DR_002173-RA	95.0807	DR_001606-RA
DR_001606-RA	95.0807	DR_002173-RA
DR_009863-RA	82.3848	DR_013217-RA
DR_013217-RA	82.3848	DR_009863-RA
DR_007505-RA	94.186	DR_007685-RA
DR_007685-RA	94.186	DR_007505-RA
DR_004126-RA	96.1702	DR_010213-RA
DR_010213-RA	96.1702	DR_004126-RA
DR_009793-RA	96.6981	DR_011229-RA
DR_011229-RA	96.6981	DR_009793-RA
DR_007628-RA	92.9339	DR_002840-RA
DR_002840-RA	92.9339	DR_007628-RA
DR_010942-RA	85.0449	DR_010113-RA
DR_010113-RA	85.0449	DR_010942-RA
DR_004063-RA	93.3333	DR_007751-RA
DR_007751-RA	93.3333	DR_004063-RA
DR_006114-RA	95.8525	DR_004833-RA
DR_004833-RA	95.8525	DR_006114-RA
DR_010400-RA	16.6819	DR_012762-RA
DR_000566-RA	94.1113	DR_005128-RA
DR_005128-RA	94.1113	DR_000566-RA
DR_012762-RA	90.8896	DR_012286-RA
DR_012286-RA	90.8896	DR_012762-RA
DR_002316-RA	92.8389	DR_001422-RA
DR_001422-RA	92.8389	DR_002316-RA
DR_013682-RA	93.5747	DR_005376-RA
DR_005376-RA	93.5747	DR_013682-RA
DR_005215-RA	92.8889	DR_006328-RA
DR_006328-RA	92.8889	DR_005215-RA
DR_000471-RA	94.3908	DR_011115-RA
DR_011115-RA	94.3908	DR_000471-RA
DR_003221-RA	93.9331	DR_006292-RA
DR_006292-RA	93.9331	DR_003221-RA
DR_003273-RA	80.015	DR_010034-RA
DR_010034-RA	80.015	DR_003273-RA
DR_009405-RA	59.5122	DR_010145-RA
DR_010145-RA	59.5122	DR_009405-RA
DR_013743-RA	95.8884	DR_010537-RA
DR_010537-RA	95.8884	DR_013743-RA
DR_009574-RA	95.3125	DR_006730-RA
DR_006730-RA	95.3125	DR_009574-RA
DR_004564-RA	97.0068	DR_006511-RA
DR_006511-RA	97.0068	DR_004564-RA
DR_008722-RA	91.0774	DR_010118-RA
DR_010118-RA	91.0774	DR_008722-RA
DR_006314-RA	19.8545	DR_004564-RA
DR_009891-RA	94.5289	DR_003907-RA
DR_003907-RA	94.5289	DR_009891-RA
DR_006181-RA	95.4023	DR_002344-RA
DR_002344-RA	95.4023	DR_006181-RA
DR_006771-RA	59.7755	DR_002682-RA
DR_002682-RA	59.7755	DR_006771-RA
DR_000010-RA	91.6667	DR_004644-RA
DR_004644-RA	91.6667	DR_000010-RA
DR_000098-RA	94.1403	DR_009669-RA
DR_009669-RA	94.1403	DR_000098-RA
DR_001233-RA	94.4218	DR_013715-RA
DR_013715-RA	94.4218	DR_001233-RA
DR_012878-RA	94.6268	DR_004970-RA
DR_004970-RA	94.6268	DR_012878-RA
DR_012190-RA	21.1609	DR_002937-RA
DR_002937-RA	82.5223	DR_003032-RA
DR_003032-RA	82.5223	DR_002937-RA
DR_000097-RA	23.3389	DR_011097-RA
DR_005757-RA	85.369	DR_009441-RA
DR_009441-RA	85.369	DR_005757-RA
DR_005869-RA	93.707	DR_011097-RA
DR_011097-RA	93.707	DR_005869-RA
DR_008423-RA	93.6036	DR_003577-RA
DR_003577-RA	93.6036	DR_008423-RA
DR_009005-RA	90.6326	DR_005983-RA
DR_005983-RA	90.6326	DR_009005-RA
DR_011241-RA	90.2745	DR_013763-RA
DR_013763-RA	90.2745	DR_011241-RA
DR_004077-RA	85.0948	DR_007738-RA
DR_007738-RA	85.0948	DR_004077-RA
DR_001326-RA	93.2945	DR_008245-RA
DR_008245-RA	93.2945	DR_001326-RA
DR_009740-RA	94.7242	DR_006816-RA
DR_006816-RA	94.7242	DR_009740-RA
DR_003841-RA	15.4229	DR_007738-RA
DR_008166-RA	85.8073	DR_006646-RA
DR_006646-RA	85.8073	DR_008166-RA
DR_008627-RA	37.5619	DR_007466-RA
DR_008980-RA	92.5532	DR_007466-RA
DR_007466-RA	92.5532	DR_008980-RA
DR_005303-RA	33.0859	DR_008627-RA
DR_009717-RA	90.0763	DR_006840-RA
DR_006840-RA	90.0763	DR_009717-RA
DR_002310-RA	93.5035	DR_001415-RA
DR_001415-RA	93.5035	DR_002310-RA
DR_010452-RA	29.1815	DR_002310-RA
DR_012858-RA	94.849	DR_004083-RA
DR_004083-RA	94.849	DR_012858-RA
DR_012532-RA	80.9731	DR_003663-RA
DR_003663-RA	80.9731	DR_012532-RA
DR_013314-RA	94.7846	DR_011538-RA
DR_011538-RA	94.7846	DR_013314-RA
DR_001307-RA	94.716	DR_008227-RA
DR_008227-RA	94.716	DR_001307-RA
DR_001353-RA	21.3601	DR_013314-RA
DR_008120-RA	95.3682	DR_006705-RA
DR_006705-RA	95.3682	DR_008120-RA
DR_000573-RA	18.2783	DR_006705-RA
DR_010593-RA	19.4714	DR_013314-RA
DR_005826-RA	95.4839	DR_007847-RA
DR_007847-RA	95.4839	DR_005826-RA
DR_000048-RA	92.8524	DR_004678-RA
DR_004678-RA	92.8524	DR_000048-RA
DR_002441-RA	25.9204	DR_010444-RA
DR_009016-RA	93.0708	DR_005973-RA
DR_005973-RA	93.0708	DR_009016-RA
DR_010444-RA	80.14	DR_010496-RA
DR_010496-RA	80.14	DR_010444-RA
DR_002213-RA	94.2278	DR_001645-RA
DR_001645-RA	94.2278	DR_002213-RA
DR_004549-RA	94.8918	DR_006528-RA
DR_006528-RA	94.8918	DR_004549-RA
DR_005622-RA	89.6742	DR_012909-RA
DR_012909-RA	89.6742	DR_005622-RA
DR_003432-RA	33.3672	DR_006004-RA
DR_006004-RA	33.3672	DR_003432-RA
DR_001057-RA	93.5025	DR_011158-RA
DR_011158-RA	93.5025	DR_001057-RA
DR_011247-RA	90.2509	DR_012562-RA
DR_012562-RA	90.2509	DR_011247-RA
DR_012078-RA	94.085	DR_013862-RA
DR_013862-RA	94.085	DR_012078-RA
DR_003308-RA	94.2382	DR_005194-RA
DR_005194-RA	94.2382	DR_003308-RA
DR_000521-RA	89.7876	DR_005175-RA
DR_005175-RA	89.7876	DR_000521-RA
DR_011690-RA	95.7692	DR_012606-RA
DR_012606-RA	95.7692	DR_011690-RA
DR_007929-RA	11.1005	DR_012606-RA
DR_007952-RA	76.7722	DR_008791-RA
DR_008791-RA	76.7722	DR_007952-RA
DR_001117-RA	81.0198	DR_007772-RA
DR_007772-RA	81.0198	DR_001117-RA
DR_011291-RA	93.3908	DR_008313-RA
DR_008313-RA	93.3908	DR_011291-RA
DR_003220-RA	91.9571	DR_006291-RA
DR_006291-RA	91.9571	DR_003220-RA
DR_008648-RA	95.1429	DR_011786-RA
DR_011786-RA	95.1429	DR_008648-RA
DR_002249-RA	92.3899	DR_012475-RA
DR_012475-RA	92.3899	DR_002249-RA
DR_009878-RA	89.8383	DR_003920-RA
DR_003920-RA	89.8383	DR_009878-RA
DR_006353-RA	93.7604	DR_004247-RA
DR_004247-RA	93.7604	DR_006353-RA
DR_002928-RA	85.2007	DR_003042-RA
DR_003042-RA	85.2007	DR_002928-RA
DR_009729-RA	90.4287	DR_006827-RA
DR_006827-RA	90.4287	DR_009729-RA
DR_004899-RA	86.5716	DR_012664-RA
DR_012664-RA	86.5716	DR_004899-RA
DR_013409-RA	92.4647	DR_013648-RA
DR_013648-RA	92.4647	DR_013409-RA
DR_002601-RA	90.2685	DR_005289-RA
DR_005289-RA	90.2685	DR_002601-RA
DR_007403-RA	94.8718	DR_002007-RA
DR_002007-RA	94.8718	DR_007403-RA
DR_008396-RA	71.2871	DR_003605-RA
DR_003605-RA	71.2871	DR_008396-RA
DR_010260-RA	95.5612	DR_010627-RA
DR_010627-RA	95.5612	DR_010260-RA
DR_012145-RA	94.3383	DR_000593-RA
DR_000593-RA	94.3383	DR_012145-RA
DR_001471-RA	94.4292	DR_009109-RA
DR_009109-RA	94.4292	DR_001471-RA
DR_007896-RA	95.2802	DR_008844-RA
DR_008844-RA	95.2802	DR_007896-RA
DR_000382-RA	27.6886	DR_010260-RA
DR_002849-RA	21.503	DR_003605-RA
DR_003437-RA	92.3845	DR_013141-RA
DR_013141-RA	92.3845	DR_003437-RA
DR_013517-RA	96.3731	DR_008281-RA
DR_008281-RA	96.3731	DR_013517-RA
DR_011358-RA	54.2975	DR_010317-RA
DR_010317-RA	54.2975	DR_011358-RA
DR_002654-RA	95.2107	DR_007027-RA
DR_007027-RA	95.2107	DR_002654-RA
DR_000354-RA	29.0334	DR_013141-RA
DR_009042-RA	94.4675	DR_005944-RA
DR_005944-RA	94.4675	DR_009042-RA
DR_013389-RA	92.8884	DR_008656-RA
DR_008656-RA	92.8884	DR_013389-RA
DR_005233-RA	85.0333	DR_006310-RA
DR_006310-RA	85.0333	DR_005233-RA
DR_007389-RA	86.8852	DR_003845-RA
DR_003845-RA	86.8852	DR_007389-RA
DR_001457-RA	53.3981	DR_009124-RA
DR_009124-RA	53.3981	DR_001457-RA
DR_009367-RA	87.7657	DR_008715-RA
DR_008715-RA	87.7657	DR_009367-RA
DR_006185-RA	69.3923	DR_001990-RA
DR_001990-RA	69.3923	DR_006185-RA
DR_007161-RA	91.0138	DR_004441-RA
DR_004441-RA	91.0138	DR_007161-RA
DR_013633-RA	93.8715	DR_009637-RA
DR_009637-RA	93.8715	DR_013633-RA
DR_006201-RA	93.7871	DR_001972-RA
DR_001972-RA	93.7871	DR_006201-RA
DR_003279-RA	92.9083	DR_010028-RA
DR_010028-RA	92.9083	DR_003279-RA
DR_000365-RA	93.018	DR_002520-RA
DR_002520-RA	93.018	DR_000365-RA
DR_012715-RA	88.2136	DR_013062-RA
DR_013062-RA	88.2136	DR_012715-RA
DR_000472-RA	81.0456	DR_011114-RA
DR_011114-RA	81.0456	DR_000472-RA
DR_001607-RA	20.7273	DR_006065-RA
DR_003371-RA	89.9207	DR_006065-RA
DR_006065-RA	89.9207	DR_003371-RA
DR_008109-RA	20.1473	DR_011763-RA
DR_008216-RA	19.7946	DR_003371-RA
DR_001793-RA	89.0849	DR_011763-RA
DR_011763-RA	89.0849	DR_001793-RA
DR_001277-RA	85.1485	DR_011151-RA
DR_011151-RA	85.1485	DR_001277-RA
DR_000465-RA	42.0329	DR_011120-RA
DR_011120-RA	42.0329	DR_000465-RA
DR_003088-RA	74.9658	DR_008878-RA
DR_008878-RA	74.9658	DR_003088-RA
DR_002793-RA	93.8838	DR_009250-RA
DR_009250-RA	93.8838	DR_002793-RA
DR_012551-RA	95.2235	DR_010929-RA
DR_010929-RA	95.2235	DR_012551-RA
DR_011654-RA	14.6789	DR_004944-RA
DR_005770-RA	26.1592	DR_010500-RA
DR_006347-RA	91.8089	DR_004254-RA
DR_004254-RA	91.8089	DR_006347-RA
DR_004944-RA	95.7258	DR_010853-RA
DR_010853-RA	95.7258	DR_004944-RA
DR_010448-RA	90.7402	DR_010500-RA
DR_010500-RA	90.7402	DR_010448-RA
DR_010503-RA	12.9296	DR_011654-RA
DR_002200-RA	88.2768	DR_001633-RA
DR_001633-RA	88.2768	DR_002200-RA
DR_004934-RA	94.6477	DR_010843-RA
DR_010843-RA	94.6477	DR_004934-RA
DR_003562-RA	97.5694	DR_007541-RA
DR_007541-RA	97.5694	DR_003562-RA
DR_006802-RA	15.7103	DR_003562-RA
DR_008197-RA	94.397	DR_006676-RA
DR_006676-RA	94.397	DR_008197-RA
DR_002315-RA	93.6391	DR_001421-RA
DR_001421-RA	93.6391	DR_002315-RA
DR_006636-RA	91.2332	DR_002767-RA
DR_002767-RA	91.2332	DR_006636-RA
DR_007623-RA	94.7951	DR_002844-RA
DR_002844-RA	94.7951	DR_007623-RA
DR_008173-RA	94.9425	DR_006653-RA
DR_006653-RA	94.9425	DR_008173-RA
DR_000341-RA	76.131	DR_002495-RA
DR_002495-RA	76.131	DR_000341-RA
DR_008911-RA	74.732	DR_012308-RA
DR_012308-RA	74.732	DR_008911-RA
DR_007303-RA	94.7184	DR_012437-RA
DR_012437-RA	94.7184	DR_007303-RA
DR_008970-RA	94.9853	DR_007476-RA
DR_007476-RA	94.9853	DR_008970-RA
DR_009004-RA	92.3321	DR_005984-RA
DR_005984-RA	92.3321	DR_009004-RA
DR_006116-RA	87.4517	DR_004835-RA
DR_004835-RA	87.4517	DR_006116-RA
DR_007406-RA	94.2318	DR_002010-RA
DR_002010-RA	94.2318	DR_007406-RA
DR_012731-RA	92.7176	DR_013115-RA
DR_013115-RA	92.7176	DR_012731-RA
DR_003124-RA	95.3414	DR_009957-RA
DR_009957-RA	95.3414	DR_003124-RA
DR_003326-RA	95.1846	DR_009179-RA
DR_009179-RA	95.1846	DR_003326-RA
DR_009482-RA	93.8937	DR_012348-RA
DR_012348-RA	93.8937	DR_009482-RA
DR_013306-RA	92.1955	DR_010761-RA
DR_010761-RA	92.1955	DR_013306-RA
DR_009614-RA	93.2702	DR_011437-RA
DR_011437-RA	93.2702	DR_009614-RA
DR_009144-RA	89.7556	DR_003682-RA
DR_003682-RA	89.7556	DR_009144-RA
DR_006203-RA	94.6634	DR_001970-RA
DR_001970-RA	94.6634	DR_006203-RA
DR_006763-RA	89.6205	DR_002674-RA
DR_002674-RA	89.6205	DR_006763-RA
DR_010579-RA	94.8892	DR_000754-RA
DR_000754-RA	94.8892	DR_010579-RA
DR_001084-RA	94.6429	DR_007805-RA
DR_007805-RA	94.6429	DR_001084-RA
DR_009461-RA	31.9947	DR_007805-RA
DR_003120-RA	96.6338	DR_009961-RA
DR_009961-RA	96.6338	DR_003120-RA
DR_011615-RA	83.7037	DR_005258-RA
DR_005258-RA	83.7037	DR_011615-RA
DR_012818-RA	54.5566	DR_010937-RA
DR_010937-RA	54.5566	DR_012818-RA
DR_013979-RA	12.0552	DR_010937-RA
DR_005067-RA	33.1099	DR_012818-RA
DR_000572-RA	95.5292	DR_005123-RA
DR_005123-RA	95.5292	DR_000572-RA
DR_013377-RA	64.6529	DR_003713-RA
DR_003713-RA	64.6529	DR_013377-RA
DR_000325-RA	83.2133	DR_002479-RA
DR_002479-RA	83.2133	DR_000325-RA
DR_012927-RA	83.3438	DR_001135-RA
DR_001135-RA	83.3438	DR_012927-RA
DR_005821-RA	84.329	DR_007842-RA
DR_007842-RA	84.329	DR_005821-RA
DR_008890-RA	90.5904	DR_013531-RA
DR_013531-RA	90.5904	DR_008890-RA
DR_006781-RA	84.7526	DR_002692-RA
DR_002692-RA	84.7526	DR_006781-RA
DR_008643-RA	81.9926	DR_011792-RA
DR_011792-RA	81.9926	DR_008643-RA
DR_002916-RA	95.1448	DR_003054-RA
DR_003054-RA	95.1448	DR_002916-RA
DR_007282-RA	93.7239	DR_008276-RA
DR_008276-RA	93.7239	DR_007282-RA
DR_002204-RA	95.3315	DR_001636-RA
DR_001636-RA	95.3315	DR_002204-RA
DR_006595-RA	92.2619	DR_002730-RA
DR_002730-RA	92.2619	DR_006595-RA
DR_008164-RA	34.1927	DR_006645-RA
DR_006645-RA	34.1927	DR_008164-RA
DR_010250-RA	90.7824	DR_010618-RA
DR_010618-RA	90.7824	DR_010250-RA
DR_002386-RA	88.0507	DR_012115-RA
DR_012115-RA	88.0507	DR_002386-RA
DR_009972-RA	56.8823	DR_010300-RA
DR_010300-RA	56.8823	DR_009972-RA
DR_010572-RA	96.7638	DR_000761-RA
DR_000761-RA	96.7638	DR_010572-RA
DR_009352-RA	89.8219	DR_008699-RA
DR_008699-RA	89.8219	DR_009352-RA
DR_012873-RA	93.7329	DR_000496-RA
DR_000496-RA	93.7329	DR_012873-RA
DR_010380-RA	92.7419	DR_010975-RA
DR_010975-RA	92.7419	DR_010380-RA
DR_012196-RA	95.6989	DR_004177-RA
DR_004177-RA	95.6989	DR_012196-RA
DR_005500-RA	79.7968	DR_010795-RA
DR_010795-RA	79.7968	DR_005500-RA
DR_004157-RA	20.5592	DR_005500-RA
DR_008592-RA	95.8031	DR_002081-RA
DR_002081-RA	95.8031	DR_008592-RA
DR_011289-RA	77.6101	DR_008310-RA
DR_008310-RA	77.6101	DR_011289-RA
DR_013315-RA	95.2381	DR_011539-RA
DR_011539-RA	95.2381	DR_013315-RA
DR_010710-RA	95.6012	DR_010685-RA
DR_010685-RA	95.6012	DR_010710-RA
DR_004001-RA	76	DR_008352-RA
DR_008352-RA	76	DR_004001-RA
DR_006764-RA	88.862	DR_002675-RA
DR_002675-RA	88.862	DR_006764-RA
DR_009973-RA	80.2657	DR_010299-RA
DR_010299-RA	80.2657	DR_009973-RA
DR_000143-RA	92.9252	DR_008095-RA
DR_008095-RA	92.9252	DR_000143-RA
DR_011624-RA	45.9746	DR_005266-RA
DR_005266-RA	45.9746	DR_011624-RA
DR_003699-RA	79.5492	DR_010011-RA
DR_010011-RA	79.5492	DR_003699-RA
DR_005898-RA	94.1671	DR_002878-RA
DR_002878-RA	94.1671	DR_005898-RA
DR_007377-RA	45.815	DR_003856-RA
DR_003856-RA	45.815	DR_007377-RA
DR_012141-RA	85.5626	DR_000590-RA
DR_000590-RA	85.5626	DR_012141-RA
DR_003170-RA	91.2517	DR_012409-RA
DR_012409-RA	91.2517	DR_003170-RA
DR_005796-RA	72.4225	DR_011996-RA
DR_011996-RA	72.4225	DR_005796-RA
DR_002787-RA	17.7273	DR_009242-RA
DR_002786-RA	95.2381	DR_009242-RA
DR_009242-RA	95.2381	DR_002786-RA
DR_009155-RA	76.9412	DR_003672-RA
DR_003672-RA	76.9412	DR_009155-RA
DR_010364-RA	90.1763	DR_007592-RA
DR_007592-RA	90.1763	DR_010364-RA
DR_012191-RA	82.5915	DR_004183-RA
DR_004183-RA	82.5915	DR_012191-RA
DR_009145-RA	88.7324	DR_003681-RA
DR_003681-RA	88.7324	DR_009145-RA
DR_004110-RA	87.038	DR_009501-RA
DR_009501-RA	87.038	DR_004110-RA
DR_011468-RA	94.0318	DR_004212-RA
DR_004212-RA	94.0318	DR_011468-RA
DR_011242-RA	94.469	DR_013762-RA
DR_013762-RA	94.469	DR_011242-RA
DR_002788-RA	95.2821	DR_009244-RA
DR_009244-RA	95.2821	DR_002788-RA
DR_012745-RA	94.1309	DR_002352-RA
DR_002352-RA	94.1309	DR_012745-RA
DR_004906-RA	85.7351	DR_012671-RA
DR_012671-RA	85.7351	DR_004906-RA
DR_001799-RA	92.7461	DR_010665-RA
DR_010665-RA	92.7461	DR_001799-RA
DR_001902-RA	92.3464	DR_000706-RA
DR_000706-RA	92.3464	DR_001902-RA
DR_012138-RA	91.6053	DR_000587-RA
DR_000587-RA	91.6053	DR_012138-RA
DR_007910-RA	97.0464	DR_008831-RA
DR_008831-RA	97.0464	DR_007910-RA
DR_005224-RA	95.6938	DR_006318-RA
DR_006318-RA	95.6938	DR_005224-RA
DR_002338-RA	94.4785	DR_001444-RA
DR_001444-RA	94.4785	DR_002338-RA
DR_010702-RA	92.1601	DR_010693-RA
DR_010693-RA	92.1601	DR_010702-RA
DR_011293-RA	91.5072	DR_008315-RA
DR_008315-RA	91.5072	DR_011293-RA
DR_011257-RA	94.2097	DR_012572-RA
DR_012572-RA	94.2097	DR_011257-RA
DR_002379-RA	93.3333	DR_012122-RA
DR_012122-RA	93.3333	DR_002379-RA
DR_008022-RA	95.1851	DR_011900-RA
DR_011900-RA	95.1851	DR_008022-RA
DR_004430-RA	66.9811	DR_006279-RA
DR_006279-RA	66.9811	DR_004430-RA
DR_001762-RA	95.867	DR_012091-RA
DR_012091-RA	95.867	DR_001762-RA
DR_000076-RA	86.0672	DR_004707-RA
DR_004707-RA	86.0672	DR_000076-RA
DR_012851-RA	92.8659	DR_013806-RA
DR_013806-RA	92.8659	DR_012851-RA
DR_009789-RA	95.4207	DR_011225-RA
DR_011225-RA	95.4207	DR_009789-RA
DR_007955-RA	94.1589	DR_008788-RA
DR_008788-RA	94.1589	DR_007955-RA
DR_011971-RA	89.1286	DR_005017-RA
DR_005017-RA	89.1286	DR_011971-RA
DR_002775-RA	87.8758	DR_004272-RA
DR_004272-RA	87.8758	DR_002775-RA
DR_001855-RA	93.9394	DR_011778-RA
DR_011778-RA	93.9394	DR_001855-RA
DR_001335-RA	94.243	DR_008255-RA
DR_008255-RA	94.243	DR_001335-RA
DR_004735-RA	85.0136	DR_011709-RA
DR_011709-RA	85.0136	DR_004735-RA
DR_011951-RA	93.5065	DR_003244-RA
DR_003244-RA	93.5065	DR_011951-RA
DR_004090-RA	26.32	DR_011951-RA
DR_009040-RA	71.9298	DR_005946-RA
DR_005946-RA	71.9298	DR_009040-RA
DR_002141-RA	93.6553	DR_001578-RA
DR_001578-RA	93.6553	DR_002141-RA
DR_003131-RA	94.0476	DR_009950-RA
DR_009950-RA	94.0476	DR_003131-RA
DR_005332-RA	94.1198	DR_013231-RA
DR_013231-RA	94.1198	DR_005332-RA
DR_002237-RA	26.6345	DR_003517-RA
DR_011866-RA	95.5421	DR_004231-RA
DR_004231-RA	95.5421	DR_011866-RA
DR_005538-RA	81.8332	DR_003517-RA
DR_003517-RA	81.8332	DR_005538-RA
DR_000064-RA	94.5289	DR_004695-RA
DR_004695-RA	94.5289	DR_000064-RA
DR_004488-RA	95.4921	DR_000636-RA
DR_000636-RA	95.4921	DR_004488-RA
DR_012368-RA	22.0922	DR_004695-RA
DR_003418-RA	92.0022	DR_006018-RA
DR_006018-RA	92.0022	DR_003418-RA
DR_005872-RA	93.4021	DR_011094-RA
DR_011094-RA	93.4021	DR_005872-RA
DR_006097-RA	95.3494	DR_004816-RA
DR_004816-RA	95.3494	DR_006097-RA
DR_006167-RA	91.8292	DR_011530-RA
DR_011530-RA	91.8292	DR_006167-RA
DR_013508-RA	85.3311	DR_008663-RA
DR_008663-RA	85.3311	DR_013508-RA
DR_007816-RA	29.0796	DR_008663-RA
DR_001822-RA	69.5311	DR_004291-RA
DR_004291-RA	69.5311	DR_001822-RA
DR_004579-RA	95.2171	DR_006499-RA
DR_006499-RA	95.2171	DR_004579-RA
DR_001698-RA	62.7119	DR_013925-RA
DR_013925-RA	62.7119	DR_001698-RA
DR_003360-RA	93.8956	DR_006076-RA
DR_006076-RA	93.8956	DR_003360-RA
DR_011001-RA	20.3237	DR_002345-RA
DR_006182-RA	93.0303	DR_002345-RA
DR_002345-RA	93.0303	DR_006182-RA
DR_008452-RA	94.2731	DR_005705-RA
DR_005705-RA	94.2731	DR_008452-RA
DR_004942-RA	93.3051	DR_010851-RA
DR_010851-RA	93.3051	DR_004942-RA
DR_013192-RA	90.8903	DR_007730-RA
DR_007730-RA	90.8903	DR_013192-RA
DR_007139-RA	94.4171	DR_005417-RA
DR_005417-RA	94.4171	DR_007139-RA
DR_008907-RA	90.9825	DR_012305-RA
DR_012305-RA	90.9825	DR_008907-RA
DR_007298-RA	93.074	DR_012442-RA
DR_012442-RA	93.074	DR_007298-RA
DR_011676-RA	93.5897	DR_012592-RA
DR_012592-RA	93.5897	DR_011676-RA
DR_007076-RA	89.4309	DR_010772-RA
DR_010772-RA	89.4309	DR_007076-RA
DR_001929-RA	95.4887	DR_000731-RA
DR_000731-RA	95.4887	DR_001929-RA
DR_002960-RA	86.4942	DR_003010-RA
DR_003010-RA	86.4942	DR_002960-RA
DR_001473-RA	87.8289	DR_009107-RA
DR_009107-RA	87.8289	DR_001473-RA
DR_009824-RA	95.794	DR_004463-RA
DR_004463-RA	95.794	DR_009824-RA
DR_007407-RA	94.2643	DR_002011-RA
DR_002011-RA	94.2643	DR_007407-RA
DR_001924-RA	94.7566	DR_000726-RA
DR_000726-RA	94.7566	DR_001924-RA
DR_006622-RA	88.2747	DR_002754-RA
DR_002754-RA	88.2747	DR_006622-RA
DR_001826-RA	93.0233	DR_004287-RA
DR_004287-RA	93.0233	DR_001826-RA
DR_005849-RA	21.961	DR_012028-RA
DR_001948-RA	54.6555	DR_004036-RA
DR_004036-RA	54.6555	DR_001948-RA
DR_011030-RA	78.1971	DR_010084-RA
DR_010084-RA	78.1971	DR_011030-RA
DR_012028-RA	23.1805	DR_001948-RA
DR_003438-RA	89.5964	DR_013140-RA
DR_013140-RA	89.5964	DR_003438-RA
DR_006587-RA	92.6946	DR_002722-RA
DR_002722-RA	92.6946	DR_006587-RA
DR_011967-RA	92.7199	DR_005013-RA
DR_005013-RA	92.7199	DR_011967-RA
DR_009842-RA	76.6767	DR_004446-RA
DR_004446-RA	76.6767	DR_009842-RA
DR_004139-RA	94.4964	DR_011400-RA
DR_011400-RA	94.4964	DR_004139-RA
DR_001319-RA	93.2066	DR_008238-RA
DR_008238-RA	93.2066	DR_001319-RA
DR_000197-RA	88.2144	DR_012038-RA
DR_012038-RA	88.2144	DR_000197-RA
DR_011077-RA	83.1878	DR_012334-RA
DR_012334-RA	83.1878	DR_011077-RA
DR_009435-RA	20.5541	DR_011077-RA
DR_000118-RA	93.7353	DR_009690-RA
DR_009690-RA	93.7353	DR_000118-RA
DR_004311-RA	94.1176	DR_006870-RA
DR_006870-RA	94.1176	DR_004311-RA
DR_003376-RA	79.7907	DR_006060-RA
DR_006060-RA	79.7907	DR_003376-RA
DR_010391-RA	91.9949	DR_002423-RA
DR_002423-RA	91.9949	DR_010391-RA
DR_001944-RA	23.5664	DR_000118-RA
DR_006658-RA	21.0608	DR_010391-RA
DR_007411-RA	57.2593	DR_002015-RA
DR_002015-RA	57.2593	DR_007411-RA
DR_010588-RA	21.5771	DR_008210-RA
DR_008210-RA	92.951	DR_006688-RA
DR_006688-RA	92.951	DR_008210-RA
DR_002253-RA	16.0694	DR_002060-RA
DR_008570-RA	95.0172	DR_002060-RA
DR_002060-RA	95.0172	DR_008570-RA
DR_001441-RA	31.1254	DR_010013-RA
DR_009963-RA	81.1843	DR_010310-RA
DR_010310-RA	81.1843	DR_009963-RA
DR_003697-RA	94.1223	DR_010013-RA
DR_010013-RA	94.1223	DR_003697-RA
DR_004723-RA	93.4589	DR_011697-RA
DR_011697-RA	93.4589	DR_004723-RA
DR_005885-RA	95.3972	DR_011081-RA
DR_011081-RA	95.3972	DR_005885-RA
DR_004325-RA	91.8411	DR_006884-RA
DR_006884-RA	91.8411	DR_004325-RA
DR_000327-RA	80.2116	DR_002481-RA
DR_002481-RA	80.2116	DR_000327-RA
DR_006342-RA	94.5902	DR_004259-RA
DR_004259-RA	94.5902	DR_006342-RA
DR_004956-RA	90.2469	DR_012492-RA
DR_012492-RA	90.2469	DR_004956-RA
DR_007409-RA	91.2975	DR_002013-RA
DR_002013-RA	91.2975	DR_007409-RA
DR_003122-RA	95.0521	DR_009959-RA
DR_009959-RA	95.0521	DR_003122-RA
DR_000131-RA	93.1416	DR_008107-RA
DR_008107-RA	93.1416	DR_000131-RA
DR_000158-RA	92.2383	DR_008079-RA
DR_008079-RA	92.2383	DR_000158-RA
DR_001587-RA	25.5397	DR_003063-RA
DR_003440-RA	94.8349	DR_013138-RA
DR_013138-RA	94.8349	DR_003440-RA
DR_008850-RA	86.4798	DR_013564-RA
DR_013564-RA	86.4798	DR_008850-RA
DR_002906-RA	95.7865	DR_003063-RA
DR_003063-RA	95.7865	DR_002906-RA
DR_010881-RA	93.7737	DR_007891-RA
DR_007891-RA	93.7737	DR_010881-RA
DR_003859-RA	26.9718	DR_007891-RA
DR_013014-RA	95.0725	DR_003967-RA
DR_003967-RA	95.0725	DR_013014-RA
DR_005237-RA	93.7402	DR_006306-RA
DR_006306-RA	93.7402	DR_005237-RA
DR_010459-RA	92.7049	DR_010511-RA
DR_010511-RA	92.7049	DR_010459-RA
DR_003219-RA	90.6863	DR_006289-RA
DR_006289-RA	90.6863	DR_003219-RA
DR_007441-RA	21.4427	DR_006289-RA
DR_000454-RA	92.0553	DR_009216-RA
DR_009216-RA	92.0553	DR_000454-RA
DR_006813-RA	94.6809	DR_007552-RA
DR_007552-RA	94.6809	DR_006813-RA
DR_002892-RA	93.4804	DR_003077-RA
DR_003077-RA	93.4804	DR_002892-RA
DR_009139-RA	95.4984	DR_003690-RA
DR_003690-RA	95.4984	DR_009139-RA
DR_006193-RA	88.6065	DR_001980-RA
DR_001980-RA	88.6065	DR_006193-RA
DR_013177-RA	91.0913	DR_009386-RA
DR_009386-RA	91.0913	DR_013177-RA
DR_000050-RA	31.2027	DR_007041-RA
DR_007041-RA	31.2027	DR_000050-RA
DR_002922-RA	89.1727	DR_003048-RA
DR_003048-RA	89.1727	DR_002922-RA
DR_002299-RA	92.6329	DR_001403-RA
DR_001403-RA	92.6329	DR_002299-RA
DR_004505-RA	67.4729	DR_000652-RA
DR_000652-RA	67.4729	DR_004505-RA
DR_006779-RA	93.8132	DR_002690-RA
DR_002690-RA	93.8132	DR_006779-RA
DR_002948-RA	59.654	DR_003021-RA
DR_003021-RA	59.654	DR_002948-RA
DR_005864-RA	86.608	DR_011102-RA
DR_011102-RA	86.608	DR_005864-RA
DR_002993-RA	74.8497	DR_004372-RA
DR_004372-RA	74.8497	DR_002993-RA
DR_006619-RA	86.6667	DR_002752-RA
DR_002752-RA	86.6667	DR_006619-RA
DR_007909-RA	78.4556	DR_008832-RA
DR_008832-RA	78.4556	DR_007909-RA
DR_012759-RA	84.2264	DR_012283-RA
DR_012283-RA	84.2264	DR_012759-RA
DR_013632-RA	92.0496	DR_009636-RA
DR_009636-RA	92.0496	DR_013632-RA
DR_006575-RA	94.7325	DR_002710-RA
DR_002710-RA	94.7325	DR_006575-RA
DR_012862-RA	32.009	DR_007825-RA
DR_001066-RA	94.5049	DR_007825-RA
DR_007825-RA	94.5049	DR_001066-RA
DR_000023-RA	95.9091	DR_004654-RA
DR_004654-RA	95.9091	DR_000023-RA
DR_002942-RA	92.3633	DR_003026-RA
DR_003026-RA	92.3633	DR_002942-RA
DR_011599-RA	93.7287	DR_005243-RA
DR_005243-RA	93.7287	DR_011599-RA
DR_009914-RA	94.3316	DR_012271-RA
DR_012271-RA	94.3316	DR_009914-RA
DR_002964-RA	92.5173	DR_003006-RA
DR_003006-RA	92.5173	DR_002964-RA
DR_003550-RA	30.1941	DR_012271-RA
DR_006002-RA	25.8466	DR_003550-RA
DR_009262-RA	67.2897	DR_004202-RA
DR_004202-RA	67.2897	DR_009262-RA
DR_012177-RA	85.8759	DR_004193-RA
DR_004193-RA	85.8759	DR_012177-RA
DR_001773-RA	27.6786	DR_012177-RA
DR_007404-RA	77.2099	DR_002008-RA
DR_002008-RA	77.2099	DR_007404-RA
DR_010433-RA	66.5784	DR_010484-RA
DR_010484-RA	66.5784	DR_010433-RA
DR_010516-RA	90.4673	DR_013864-RA
DR_013864-RA	90.4673	DR_010516-RA
DR_013278-RA	19.725	DR_007404-RA
DR_013551-RA	95.6374	DR_013098-RA
DR_013098-RA	95.6374	DR_013551-RA
DR_007567-RA	15.1171	DR_009262-RA
DR_005765-RA	79.2055	DR_009449-RA
DR_009449-RA	79.2055	DR_005765-RA
DR_011986-RA	32.5093	DR_005765-RA
DR_004558-RA	93.964	DR_006518-RA
DR_006518-RA	93.964	DR_004558-RA
DR_013146-RA	94.8808	DR_012273-RA
DR_012273-RA	94.8808	DR_013146-RA
DR_004946-RA	26.9448	DR_010615-RA
DR_010247-RA	93.3695	DR_010615-RA
DR_010615-RA	93.3695	DR_010247-RA
DR_006796-RA	24.8646	DR_004946-RA
DR_012999-RA	94.9919	DR_003953-RA
DR_003953-RA	94.9919	DR_012999-RA
DR_009135-RA	90.1709	DR_003694-RA
DR_003694-RA	90.1709	DR_009135-RA
DR_008258-RA	34.1837	DR_009135-RA
DR_004107-RA	92.0172	DR_009504-RA
DR_009504-RA	92.0172	DR_004107-RA
DR_009853-RA	70.5314	DR_013226-RA
DR_013226-RA	70.5314	DR_009853-RA
DR_000080-RA	96.2307	DR_004712-RA
DR_004712-RA	96.2307	DR_000080-RA
DR_011385-RA	94.0583	DR_010346-RA
DR_010346-RA	94.0583	DR_011385-RA
DR_007190-RA	90.4167	DR_012161-RA
DR_012161-RA	90.4167	DR_007190-RA
DR_004936-RA	85.4522	DR_010845-RA
DR_010845-RA	85.4522	DR_004936-RA
DR_005902-RA	91.996	DR_002873-RA
DR_002873-RA	91.996	DR_005902-RA
DR_008708-RA	32.4108	DR_010149-RA
DR_009400-RA	94.8403	DR_010149-RA
DR_010149-RA	94.8403	DR_009400-RA
DR_010941-RA	93.75	DR_010114-RA
DR_010114-RA	93.75	DR_010941-RA
DR_000392-RA	92.0082	DR_002547-RA
DR_002547-RA	92.0082	DR_000392-RA
DR_004950-RA	42.038	DR_011886-RA
DR_011886-RA	42.038	DR_004950-RA
DR_001266-RA	92.2791	DR_005324-RA
DR_005324-RA	92.2791	DR_001266-RA
DR_013354-RA	93.1633	DR_006548-RA
DR_006548-RA	93.1633	DR_013354-RA
DR_008954-RA	92.2865	DR_007492-RA
DR_007492-RA	92.2865	DR_008954-RA
DR_004405-RA	95.3414	DR_006254-RA
DR_006254-RA	95.3414	DR_004405-RA
DR_013870-RA	86.0849	DR_001678-RA
DR_001678-RA	86.0849	DR_013870-RA
DR_013618-RA	27.4062	DR_000274-RA
DR_000274-RA	92.9086	DR_006418-RA
DR_006418-RA	92.9086	DR_000274-RA
DR_000555-RA	94.5474	DR_005139-RA
DR_005139-RA	94.5474	DR_000555-RA
DR_005569-RA	95.2461	DR_013277-RA
DR_013277-RA	95.2461	DR_005569-RA
DR_010966-RA	34.1232	DR_008983-RA
DR_008983-RA	96.0386	DR_007463-RA
DR_007463-RA	96.0386	DR_008983-RA
DR_002186-RA	86.3248	DR_001620-RA
DR_001620-RA	86.3248	DR_002186-RA
DR_005868-RA	94.9727	DR_011098-RA
DR_011098-RA	94.9727	DR_005868-RA
DR_013094-RA	31.214	DR_005868-RA
DR_004312-RA	95.3954	DR_006871-RA
DR_006871-RA	95.3954	DR_004312-RA
DR_009900-RA	19.7262	DR_013094-RA
DR_008931-RA	94.0008	DR_012240-RA
DR_012240-RA	94.0008	DR_008931-RA
DR_002903-RA	93.463	DR_003066-RA
DR_003066-RA	93.463	DR_002903-RA
DR_005763-RA	92.8277	DR_009447-RA
DR_009447-RA	92.8277	DR_005763-RA
DR_002131-RA	94.1413	DR_001569-RA
DR_001569-RA	94.1413	DR_002131-RA
DR_005359-RA	34.1388	DR_002131-RA
DR_003684-RA	26.992	DR_001569-RA
DR_002308-RA	95.6057	DR_001413-RA
DR_001413-RA	95.6057	DR_002308-RA
DR_004932-RA	89.826	DR_010841-RA
DR_010841-RA	89.826	DR_004932-RA
DR_012932-RA	90.4658	DR_001128-RA
DR_001128-RA	90.4658	DR_012932-RA
DR_005506-RA	91.7533	DR_010789-RA
DR_010789-RA	91.7533	DR_005506-RA
DR_010810-RA	87.9227	DR_008871-RA
DR_008871-RA	87.9227	DR_010810-RA
DR_012808-RA	78.3855	DR_010522-RA
DR_010522-RA	78.3855	DR_012808-RA
DR_000663-RA	35.0749	DR_010522-RA
DR_003278-RA	94.2402	DR_010029-RA
DR_010029-RA	94.2402	DR_003278-RA
DR_008454-RA	87.7464	DR_005707-RA
DR_005707-RA	87.7464	DR_008454-RA
DR_005216-RA	32.6562	DR_005707-RA
DR_006803-RA	96.3563	DR_007559-RA
DR_007559-RA	96.3563	DR_006803-RA
DR_012866-RA	94.734	DR_000503-RA
DR_000503-RA	94.734	DR_012866-RA
DR_008208-RA	89.7496	DR_006686-RA
DR_006686-RA	89.7496	DR_008208-RA
DR_011186-RA	88.6071	DR_011308-RA
DR_011308-RA	88.6071	DR_011186-RA
DR_002329-RA	90.9684	DR_001435-RA
DR_001435-RA	90.9684	DR_002329-RA
DR_009025-RA	93.0312	DR_005960-RA
DR_005960-RA	93.0312	DR_009025-RA
DR_009879-RA	95.4338	DR_003919-RA
DR_003919-RA	95.4338	DR_009879-RA
DR_005977-RA	25.3033	DR_011536-RA
DR_011536-RA	28.7542	DR_009879-RA
DR_012076-RA	94.0556	DR_013860-RA
DR_013860-RA	94.0556	DR_012076-RA
DR_002102-RA	94.9783	DR_001538-RA
DR_001538-RA	94.9783	DR_002102-RA
DR_004933-RA	93.0217	DR_010842-RA
DR_010842-RA	93.0217	DR_004933-RA
DR_013535-RA	95.6261	DR_000290-RA
DR_000290-RA	95.6261	DR_013535-RA
DR_000111-RA	25.0611	DR_003992-RA
DR_000288-RA	35.1779	DR_003992-RA
DR_003992-RA	35.1779	DR_000288-RA
DR_002137-RA	94.4779	DR_001574-RA
DR_001574-RA	94.4779	DR_002137-RA
DR_006797-RA	94.4139	DR_007565-RA
DR_007565-RA	94.4139	DR_006797-RA
DR_011647-RA	93.7882	DR_013266-RA
DR_013266-RA	93.7882	DR_011647-RA
DR_009699-RA	94.5504	DR_006859-RA
DR_006859-RA	94.5504	DR_009699-RA
DR_000314-RA	88.2131	DR_002470-RA
DR_002470-RA	88.2131	DR_000314-RA
DR_008657-RA	26.5127	DR_011168-RA
DR_000484-RA	92.4207	DR_011168-RA
DR_011168-RA	92.4207	DR_000484-RA
DR_010874-RA	69.6715	DR_007884-RA
DR_007884-RA	69.6715	DR_010874-RA
DR_006598-RA	94.2546	DR_002733-RA
DR_002733-RA	94.2546	DR_006598-RA
DR_013674-RA	93.3553	DR_004042-RA
DR_004042-RA	93.3553	DR_013674-RA
DR_008374-RA	92.9646	DR_011010-RA
DR_011010-RA	92.9646	DR_008374-RA
DR_010899-RA	92.9525	DR_009654-RA
DR_009654-RA	92.9525	DR_010899-RA
DR_007422-RA	88.8016	DR_002026-RA
DR_002026-RA	88.8016	DR_007422-RA
DR_000326-RA	95.713	DR_002480-RA
DR_002480-RA	95.713	DR_000326-RA
DR_009997-RA	29.2879	DR_002480-RA
DR_000033-RA	93.1763	DR_004664-RA
DR_004664-RA	93.1763	DR_000033-RA
DR_010901-RA	94.2412	DR_009652-RA
DR_009652-RA	94.2412	DR_010901-RA
DR_008848-RA	79.0503	DR_013562-RA
DR_013562-RA	79.0503	DR_008848-RA
DR_006593-RA	28.0793	DR_013562-RA
DR_003406-RA	95.5065	DR_006030-RA
DR_006030-RA	95.5065	DR_003406-RA
DR_004608-RA	25.737	DR_003934-RA
DR_012675-RA	92.7941	DR_003934-RA
DR_003934-RA	92.7941	DR_012675-RA
DR_008476-RA	76.0417	DR_005727-RA
DR_005727-RA	76.0417	DR_008476-RA
DR_005970-RA	33.8605	DR_009487-RA
DR_009487-RA	90.5852	DR_013689-RA
DR_013689-RA	90.5852	DR_009487-RA
DR_009737-RA	26.57	DR_009487-RA
DR_002126-RA	94.2495	DR_001564-RA
DR_001564-RA	94.2495	DR_002126-RA
DR_003409-RA	95.2904	DR_006027-RA
DR_006027-RA	95.2904	DR_003409-RA
DR_009024-RA	94.2966	DR_005962-RA
DR_005962-RA	94.2966	DR_009024-RA
DR_009360-RA	95.1012	DR_008709-RA
DR_008709-RA	95.1012	DR_009360-RA
DR_007384-RA	91.873	DR_003850-RA
DR_003850-RA	91.873	DR_007384-RA
DR_000264-RA	93.2302	DR_006407-RA
DR_006407-RA	93.2302	DR_000264-RA
DR_002111-RA	79.2818	DR_001547-RA
DR_001547-RA	79.2818	DR_002111-RA
DR_009611-RA	94.4287	DR_011440-RA
DR_011440-RA	94.4287	DR_009611-RA
DR_001360-RA	90.9505	DR_005346-RA
DR_005346-RA	90.9505	DR_001360-RA
DR_003442-RA	90.1761	DR_013137-RA
DR_013137-RA	90.1761	DR_003442-RA
DR_010197-RA	90.0826	DR_011513-RA
DR_011513-RA	90.0826	DR_010197-RA
DR_012996-RA	31.6491	DR_011513-RA
DR_001143-RA	87.8753	DR_003793-RA
DR_003793-RA	87.8753	DR_001143-RA
DR_005312-RA	27.9495	DR_003793-RA
DR_005513-RA	93.699	DR_010782-RA
DR_010782-RA	93.699	DR_005513-RA
DR_007627-RA	92.4138	DR_002841-RA
DR_002841-RA	92.4138	DR_007627-RA
DR_008732-RA	94.2529	DR_013156-RA
DR_013156-RA	94.2529	DR_008732-RA
DR_008115-RA	67.0489	DR_006700-RA
DR_006700-RA	67.0489	DR_008115-RA
DR_000373-RA	34.9696	DR_006374-RA
DR_006374-RA	34.9696	DR_000373-RA
DR_001464-RA	95.1378	DR_009116-RA
DR_009116-RA	95.1378	DR_001464-RA
DR_004520-RA	76.2138	DR_000668-RA
DR_000668-RA	76.2138	DR_004520-RA
DR_007355-RA	89.8338	DR_003879-RA
DR_003879-RA	89.8338	DR_007355-RA
DR_009817-RA	95.021	DR_004470-RA
DR_004470-RA	95.021	DR_009817-RA
DR_001141-RA	89.0496	DR_003795-RA
DR_003795-RA	89.0496	DR_001141-RA
DR_000483-RA	91.0373	DR_011167-RA
DR_011167-RA	91.0373	DR_000483-RA
DR_013392-RA	93.6972	DR_008659-RA
DR_008659-RA	93.6972	DR_013392-RA
DR_010806-RA	92.3431	DR_008875-RA
DR_008875-RA	92.3431	DR_010806-RA
DR_003536-RA	90.8826	DR_007516-RA
DR_007516-RA	90.8826	DR_003536-RA
DR_012713-RA	94.5958	DR_013060-RA
DR_013060-RA	94.5958	DR_012713-RA
DR_004544-RA	89.9853	DR_000694-RA
DR_000694-RA	89.9853	DR_004544-RA
DR_002424-RA	32.0042	DR_004544-RA
DR_011556-RA	84.7297	DR_005665-RA
DR_005665-RA	84.7297	DR_011556-RA
DR_002224-RA	94.2555	DR_001656-RA
DR_001656-RA	94.2555	DR_002224-RA
DR_000251-RA	94.9697	DR_006394-RA
DR_006394-RA	94.9697	DR_000251-RA
DR_010673-RA	33.6308	DR_007591-RA
DR_007591-RA	33.6308	DR_010673-RA
DR_013034-RA	22.1346	DR_007591-RA
DR_001594-RA	35.4479	DR_012980-RA
DR_012980-RA	93.2916	DR_004859-RA
DR_004859-RA	93.2916	DR_012980-RA
DR_008425-RA	94.891	DR_003575-RA
DR_003575-RA	94.891	DR_008425-RA
DR_002076-RA	24.7985	DR_004859-RA
DR_011849-RA	94.1397	DR_005368-RA
DR_005368-RA	94.1397	DR_011849-RA
DR_009414-RA	88.4291	DR_010135-RA
DR_010135-RA	88.4291	DR_009414-RA
DR_001863-RA	93.9815	DR_011770-RA
DR_011770-RA	93.9815	DR_001863-RA
DR_009486-RA	91.5638	DR_013688-RA
DR_013688-RA	91.5638	DR_009486-RA
DR_005511-RA	96.7195	DR_010784-RA
DR_010784-RA	96.7195	DR_005511-RA
DR_002532-RA	36.6155	DR_005511-RA
DR_008367-RA	94.8255	DR_011017-RA
DR_011017-RA	94.8255	DR_008367-RA
DR_010194-RA	92.1608	DR_011510-RA
DR_011510-RA	92.1608	DR_010194-RA
DR_005250-RA	16.1969	DR_009370-RA
DR_006604-RA	91.0725	DR_002738-RA
DR_002738-RA	91.0725	DR_006604-RA
DR_009370-RA	33.2585	DR_006604-RA
DR_006135-RA	94.1003	DR_004854-RA
DR_004854-RA	94.1003	DR_006135-RA
DR_002440-RA	36.4317	DR_004854-RA
DR_008186-RA	94.0937	DR_006665-RA
DR_006665-RA	94.0937	DR_008186-RA
DR_000191-RA	56.9591	DR_012046-RA
DR_012046-RA	56.9591	DR_000191-RA
DR_011670-RA	92.3397	DR_012586-RA
DR_012586-RA	92.3397	DR_011670-RA
DR_009807-RA	95.6761	DR_011000-RA
DR_011000-RA	95.6761	DR_009807-RA
DR_007337-RA	94.0877	DR_010663-RA
DR_010663-RA	94.0877	DR_007337-RA
DR_005870-RA	81.5054	DR_011096-RA
DR_011096-RA	81.5054	DR_005870-RA
DR_008207-RA	91.5775	DR_006685-RA
DR_006685-RA	91.5775	DR_008207-RA
DR_010409-RA	89.779	DR_002406-RA
DR_002406-RA	89.779	DR_010409-RA
DR_001256-RA	61.1902	DR_005313-RA
DR_005313-RA	61.1902	DR_001256-RA
DR_004485-RA	94.4515	DR_000633-RA
DR_000633-RA	94.4515	DR_004485-RA
DR_004561-RA	94.7427	DR_006514-RA
DR_006514-RA	94.7427	DR_004561-RA
DR_008162-RA	96.0405	DR_006643-RA
DR_006643-RA	96.0405	DR_008162-RA
DR_012515-RA	88.1233	DR_005005-RA
DR_005005-RA	88.1233	DR_012515-RA
DR_010251-RA	89.604	DR_010619-RA
DR_010619-RA	89.604	DR_010251-RA
DR_010940-RA	93.4769	DR_010115-RA
DR_010115-RA	93.4769	DR_010940-RA
DR_005697-RA	30.9505	DR_010115-RA
DR_004027-RA	92.225	DR_008326-RA
DR_008326-RA	92.225	DR_004027-RA
DR_011636-RA	93.0123	DR_005278-RA
DR_005278-RA	93.0123	DR_011636-RA
DR_000408-RA	81.1992	DR_002563-RA
DR_002563-RA	81.1992	DR_000408-RA
DR_007371-RA	89.4053	DR_003863-RA
DR_003863-RA	89.4053	DR_007371-RA
DR_009417-RA	82.9932	DR_010131-RA
DR_010131-RA	82.9932	DR_009417-RA
DR_009044-RA	27.0451	DR_011861-RA
DR_011861-RA	87.1909	DR_005358-RA
DR_005358-RA	87.1909	DR_011861-RA
DR_000391-RA	94.3548	DR_002546-RA
DR_002546-RA	94.3548	DR_000391-RA
DR_004195-RA	28.7042	DR_008759-RA
DR_013876-RA	34.2654	DR_008759-RA
DR_008759-RA	34.2654	DR_013876-RA
DR_008073-RA	28.2311	DR_008759-RA
DR_000221-RA	90.0383	DR_001871-RA
DR_001871-RA	90.0383	DR_000221-RA
DR_008422-RA	93.4853	DR_003578-RA
DR_003578-RA	93.4853	DR_008422-RA
DR_002794-RA	96.8137	DR_009251-RA
DR_009251-RA	96.8137	DR_002794-RA
DR_004422-RA	93.9695	DR_006272-RA
DR_006272-RA	93.9695	DR_004422-RA
DR_011829-RA	91.5098	DR_003483-RA
DR_003483-RA	91.5098	DR_011829-RA
DR_009491-RA	92.6947	DR_013693-RA
DR_013693-RA	92.6947	DR_009491-RA
DR_006931-RA	93.7622	DR_000816-RA
DR_000816-RA	93.7622	DR_006931-RA
DR_012631-RA	81.1406	DR_002438-RA
DR_002438-RA	81.1406	DR_012631-RA
DR_008650-RA	95.2212	DR_011784-RA
DR_011784-RA	95.2212	DR_008650-RA
DR_002893-RA	94.9425	DR_003076-RA
DR_003076-RA	94.9425	DR_002893-RA
DR_011936-RA	30.7098	DR_002893-RA
DR_011603-RA	94.4019	DR_005247-RA
DR_005247-RA	94.4019	DR_011603-RA
DR_005779-RA	93.1048	DR_009462-RA
DR_009462-RA	93.1048	DR_005779-RA
DR_000307-RA	92.9849	DR_002463-RA
DR_002463-RA	92.9849	DR_000307-RA
DR_004316-RA	91.9717	DR_006875-RA
DR_006875-RA	91.9717	DR_004316-RA
DR_002774-RA	91.3429	DR_004273-RA
DR_004273-RA	91.3429	DR_002774-RA
DR_006790-RA	92.8745	DR_007573-RA
DR_007573-RA	92.8745	DR_006790-RA
DR_007311-RA	93.9538	DR_010638-RA
DR_010638-RA	93.9538	DR_007311-RA
DR_000409-RA	93.9227	DR_002564-RA
DR_002564-RA	93.9227	DR_000409-RA
DR_004484-RA	94.3737	DR_000632-RA
DR_000632-RA	94.3737	DR_004484-RA
DR_002334-RA	91.7438	DR_001440-RA
DR_001440-RA	91.7438	DR_002334-RA
DR_012856-RA	92.3529	DR_004081-RA
DR_004081-RA	92.3529	DR_012856-RA
DR_004319-RA	79.6036	DR_006878-RA
DR_006878-RA	79.6036	DR_004319-RA
DR_012587-RA	15.5248	DR_013526-RA
DR_008026-RA	91.7058	DR_011905-RA
DR_011905-RA	91.7058	DR_008026-RA
DR_013526-RA	20.6409	DR_008026-RA
DR_009883-RA	93.1891	DR_003915-RA
DR_003915-RA	93.1891	DR_009883-RA
DR_013686-RA	28.8976	DR_007332-RA
DR_004050-RA	92.7324	DR_007765-RA
DR_007765-RA	92.7324	DR_004050-RA
DR_007332-RA	28.8976	DR_013686-RA
DR_009477-RA	93.9553	DR_012353-RA
DR_012353-RA	93.9553	DR_009477-RA
DR_008168-RA	93.2292	DR_006648-RA
DR_006648-RA	93.2292	DR_008168-RA
DR_002328-RA	94.4282	DR_001434-RA
DR_001434-RA	94.4282	DR_002328-RA
DR_004573-RA	90.2764	DR_006503-RA
DR_006503-RA	90.2764	DR_004573-RA
DR_001328-RA	70.1514	DR_008247-RA
DR_008247-RA	70.1514	DR_001328-RA
DR_008558-RA	93.9421	DR_002048-RA
DR_002048-RA	93.9421	DR_008558-RA
DR_007913-RA	94.4508	DR_008828-RA
DR_008828-RA	94.4508	DR_007913-RA
DR_004897-RA	95.7172	DR_012662-RA
DR_012662-RA	95.7172	DR_004897-RA
DR_006340-RA	92.4951	DR_004261-RA
DR_004261-RA	92.4951	DR_006340-RA
DR_005522-RA	94.6137	DR_010775-RA
DR_010775-RA	94.6137	DR_005522-RA
DR_004941-RA	90.6355	DR_010850-RA
DR_010850-RA	90.6355	DR_004941-RA
DR_007632-RA	83.5381	DR_002837-RA
DR_002837-RA	83.5381	DR_007632-RA
DR_008333-RA	33.3493	DR_007632-RA
DR_013539-RA	29.2431	DR_008769-RA
DR_008769-RA	96.2441	DR_007237-RA
DR_007237-RA	96.2441	DR_008769-RA
DR_005776-RA	95.7173	DR_009459-RA
DR_009459-RA	95.7173	DR_005776-RA
DR_008379-RA	91.2554	DR_003622-RA
DR_003622-RA	91.2554	DR_008379-RA
DR_012555-RA	94.7518	DR_010926-RA
DR_010926-RA	94.7518	DR_012555-RA
DR_009157-RA	81.7791	DR_013593-RA
DR_013593-RA	81.7791	DR_009157-RA
DR_000189-RA	91.2451	DR_012048-RA
DR_012048-RA	91.2451	DR_000189-RA
DR_004652-RA	29.9465	DR_003803-RA
DR_004625-RA	83.0788	DR_003803-RA
DR_003803-RA	83.0788	DR_004625-RA
DR_002661-RA	23.1624	DR_004625-RA
DR_013318-RA	79.8649	DR_011542-RA
DR_011542-RA	79.8649	DR_013318-RA
DR_010076-RA	24.8002	DR_003803-RA
DR_003715-RA	65.5005	DR_003987-RA
DR_003987-RA	65.5005	DR_003715-RA
DR_013709-RA	77.9548	DR_000514-RA
DR_000514-RA	77.9548	DR_013709-RA
DR_002192-RA	95.3377	DR_001625-RA
DR_001625-RA	95.3377	DR_002192-RA
DR_013624-RA	88.8396	DR_004630-RA
DR_004630-RA	88.8396	DR_013624-RA
DR_008933-RA	93.6289	DR_012242-RA
DR_012242-RA	93.6289	DR_008933-RA
DR_007321-RA	93.6188	DR_010647-RA
DR_010647-RA	93.6188	DR_007321-RA
DR_001103-RA	92.1087	DR_007786-RA
DR_007786-RA	92.1087	DR_001103-RA
DR_003718-RA	68.6625	DR_003990-RA
DR_003990-RA	68.6625	DR_003718-RA
DR_010738-RA	90.7324	DR_002587-RA
DR_002587-RA	90.7324	DR_010738-RA
DR_013157-RA	19.7062	DR_001103-RA
DR_002958-RA	93.6147	DR_003012-RA
DR_003012-RA	93.6147	DR_002958-RA
DR_008449-RA	93.8356	DR_005702-RA
DR_005702-RA	93.8356	DR_008449-RA
DR_003281-RA	93.9956	DR_010026-RA
DR_010026-RA	93.9956	DR_003281-RA
DR_008589-RA	89.4644	DR_002078-RA
DR_002078-RA	89.4644	DR_008589-RA
DR_005623-RA	91.3936	DR_012908-RA
DR_012908-RA	91.3936	DR_005623-RA
DR_009599-RA	83.5662	DR_011452-RA
DR_011452-RA	83.5662	DR_009599-RA
DR_009726-RA	27.9437	DR_003106-RA
DR_003106-RA	32.7597	DR_000342-RA
DR_000342-RA	92.8382	DR_002496-RA
DR_002496-RA	92.8382	DR_000342-RA
DR_005284-RA	91.1538	DR_012767-RA
DR_012767-RA	91.1538	DR_005284-RA
DR_005811-RA	31.2703	DR_010856-RA
DR_007944-RA	87.9157	DR_008798-RA
DR_008798-RA	87.9157	DR_007944-RA
DR_010856-RA	91.4062	DR_007736-RA
DR_007736-RA	91.4062	DR_010856-RA
DR_003342-RA	93.264	DR_006095-RA
DR_006095-RA	93.264	DR_003342-RA
DR_009492-RA	31.9358	DR_003342-RA
DR_005915-RA	94.9355	DR_002859-RA
DR_002859-RA	94.9355	DR_005915-RA
DR_005810-RA	72.8679	DR_007831-RA
DR_007831-RA	72.8679	DR_005810-RA
DR_009761-RA	92.5833	DR_011592-RA
DR_011592-RA	92.5833	DR_009761-RA
DR_001155-RA	94.615	DR_003781-RA
DR_003781-RA	94.615	DR_001155-RA
DR_012012-RA	94.3917	DR_009065-RA
DR_009065-RA	94.3917	DR_012012-RA
DR_010170-RA	95.0341	DR_011486-RA
DR_011486-RA	95.0341	DR_010170-RA
DR_003852-RA	29.0443	DR_009065-RA
DR_008160-RA	23.8641	DR_001155-RA
DR_007172-RA	91.3759	DR_013200-RA
DR_013200-RA	91.3759	DR_007172-RA
DR_000310-RA	95.6845	DR_002466-RA
DR_002466-RA	95.6845	DR_000310-RA
DR_013181-RA	87.0223	DR_012816-RA
DR_012816-RA	87.0223	DR_013181-RA
DR_006592-RA	84.2776	DR_002727-RA
DR_002727-RA	84.2776	DR_006592-RA
DR_011656-RA	92.3961	DR_013241-RA
DR_013241-RA	92.3961	DR_011656-RA
DR_005614-RA	90.0955	DR_012917-RA
DR_012917-RA	90.0955	DR_005614-RA
DR_006204-RA	94.7416	DR_001969-RA
DR_001969-RA	94.7416	DR_006204-RA
DR_007263-RA	95.6502	DR_007708-RA
DR_007708-RA	95.6502	DR_007263-RA
DR_007630-RA	93.8964	DR_002838-RA
DR_002838-RA	93.8964	DR_007630-RA
DR_006103-RA	91.556	DR_004822-RA
DR_004822-RA	91.556	DR_006103-RA
DR_009158-RA	93.1495	DR_013592-RA
DR_013592-RA	93.1495	DR_009158-RA
DR_011355-RA	92.3404	DR_012017-RA
DR_012017-RA	92.3404	DR_011355-RA
DR_006905-RA	30.586	DR_007268-RA
DR_011845-RA	82.2674	DR_003467-RA
DR_003467-RA	82.2674	DR_011845-RA
DR_007398-RA	94.6524	DR_002001-RA
DR_002001-RA	94.6524	DR_007398-RA
DR_007268-RA	78.9861	DR_007703-RA
DR_007703-RA	78.9861	DR_007268-RA
DR_003269-RA	58.8669	DR_010039-RA
DR_010039-RA	58.8669	DR_003269-RA
DR_009407-RA	90.4352	DR_010143-RA
DR_010143-RA	90.4352	DR_009407-RA
DR_002598-RA	82.9865	DR_005292-RA
DR_005292-RA	82.9865	DR_002598-RA
DR_005836-RA	93.314	DR_007857-RA
DR_007857-RA	93.314	DR_005836-RA
DR_006594-RA	88.355	DR_002729-RA
DR_002729-RA	88.355	DR_006594-RA
DR_007175-RA	94.9147	DR_013203-RA
DR_013203-RA	94.9147	DR_007175-RA
DR_007396-RA	95.5795	DR_001999-RA
DR_001999-RA	95.5795	DR_007396-RA
DR_013748-RA	94.0552	DR_011305-RA
DR_011305-RA	94.0552	DR_013748-RA
DR_011669-RA	93.5982	DR_012585-RA
DR_012585-RA	93.5982	DR_011669-RA
DR_005899-RA	95.155	DR_002876-RA
DR_002876-RA	95.155	DR_005899-RA
DR_006639-RA	21.4577	DR_002729-RA
DR_013456-RA	80.3618	DR_012079-RA
DR_012079-RA	80.3618	DR_013456-RA
DR_008437-RA	95.2015	DR_005689-RA
DR_005689-RA	95.2015	DR_008437-RA
DR_001921-RA	81.9395	DR_000723-RA
DR_000723-RA	81.9395	DR_001921-RA
DR_011343-RA	31.9199	DR_007438-RA
DR_007438-RA	94.0601	DR_003455-RA
DR_003455-RA	94.0601	DR_007438-RA
DR_009264-RA	54.305	DR_013466-RA
DR_013466-RA	54.305	DR_009264-RA
DR_003128-RA	93.2045	DR_009953-RA
DR_009953-RA	93.2045	DR_003128-RA
DR_004788-RA	88.5737	DR_006150-RA
DR_006150-RA	88.5737	DR_004788-RA
DR_009746-RA	93.083	DR_011574-RA
DR_011574-RA	93.083	DR_009746-RA
DR_007294-RA	22.4793	DR_011574-RA
DR_001801-RA	78.3282	DR_010667-RA
DR_010667-RA	78.3282	DR_001801-RA
DR_001089-RA	92.7807	DR_007800-RA
DR_007800-RA	92.7807	DR_001089-RA
DR_002629-RA	88.456	DR_007003-RA
DR_007003-RA	88.456	DR_002629-RA
DR_010259-RA	94.1031	DR_010626-RA
DR_010626-RA	94.1031	DR_010259-RA
DR_012148-RA	93.6937	DR_000596-RA
DR_000596-RA	93.6937	DR_012148-RA
DR_007283-RA	94.6856	DR_008275-RA
DR_008275-RA	94.6856	DR_007283-RA
DR_007169-RA	94.9868	DR_013197-RA
DR_013197-RA	94.9868	DR_007169-RA
DR_003168-RA	95.0203	DR_009916-RA
DR_009916-RA	95.0203	DR_003168-RA
DR_006125-RA	91.6817	DR_004844-RA
DR_004844-RA	91.6817	DR_006125-RA
DR_010236-RA	90.7801	DR_010606-RA
DR_010606-RA	90.7801	DR_010236-RA
DR_004330-RA	95.2271	DR_006889-RA
DR_006889-RA	95.2271	DR_004330-RA
DR_007338-RA	94.3888	DR_010664-RA
DR_010664-RA	94.3888	DR_007338-RA
DR_007277-RA	95.3887	DR_007693-RA
DR_007693-RA	95.3887	DR_007277-RA
DR_011251-RA	38.5101	DR_012567-RA
DR_012567-RA	38.5101	DR_011251-RA
DR_012149-RA	95.4933	DR_000597-RA
DR_000597-RA	95.4933	DR_012149-RA
DR_001077-RA	19.8251	DR_006491-RA
DR_009751-RA	93.4975	DR_011579-RA
DR_011579-RA	93.4975	DR_009751-RA
DR_010659-RA	21.2598	DR_009751-RA
DR_004586-RA	91.9938	DR_006491-RA
DR_006491-RA	91.9938	DR_004586-RA
DR_000336-RA	94.2826	DR_002490-RA
DR_002490-RA	94.2826	DR_000336-RA
DR_013744-RA	94.6237	DR_010538-RA
DR_010538-RA	94.6237	DR_013744-RA
DR_008429-RA	82.0616	DR_011330-RA
DR_011330-RA	82.0616	DR_008429-RA
DR_002900-RA	86.455	DR_003069-RA
DR_003069-RA	86.455	DR_002900-RA
DR_008122-RA	95.9203	DR_006707-RA
DR_006707-RA	95.9203	DR_008122-RA
DR_004315-RA	94.1446	DR_006874-RA
DR_006874-RA	94.1446	DR_004315-RA
DR_007635-RA	83.7022	DR_010469-RA
DR_010469-RA	83.7022	DR_007635-RA
DR_010254-RA	95.1124	DR_010622-RA
DR_010622-RA	95.1124	DR_010254-RA
DR_004341-RA	94.7863	DR_006901-RA
DR_006901-RA	94.7863	DR_004341-RA
DR_010057-RA	82.1497	DR_007733-RA
DR_007733-RA	82.1497	DR_010057-RA
DR_000060-RA	88.3924	DR_004690-RA
DR_004690-RA	88.3924	DR_000060-RA
DR_008563-RA	88.468	DR_002053-RA
DR_002053-RA	88.468	DR_008563-RA
DR_010185-RA	95.8946	DR_011501-RA
DR_011501-RA	95.8946	DR_010185-RA
DR_001756-RA	93.8895	DR_012096-RA
DR_012096-RA	93.8895	DR_001756-RA
DR_013386-RA	91.4623	DR_008653-RA
DR_008653-RA	91.4623	DR_013386-RA
DR_008159-RA	90.6188	DR_008780-RA
DR_008780-RA	90.6188	DR_008159-RA
DR_011947-RA	94.1756	DR_003248-RA
DR_003248-RA	94.1756	DR_011947-RA
DR_013029-RA	84.9398	DR_003981-RA
DR_003981-RA	84.9398	DR_013029-RA
DR_011684-RA	86.7987	DR_012600-RA
DR_012600-RA	86.7987	DR_011684-RA
DR_013174-RA	88.511	DR_009383-RA
DR_009383-RA	88.511	DR_013174-RA
DR_004503-RA	96.6667	DR_000650-RA
DR_000650-RA	96.6667	DR_004503-RA
DR_002925-RA	87.3885	DR_003045-RA
DR_003045-RA	87.3885	DR_002925-RA
DR_005844-RA	24.5736	DR_012575-RA
DR_011830-RA	93.9249	DR_003482-RA
DR_003482-RA	93.9249	DR_011830-RA
DR_001722-RA	93.6599	DR_013857-RA
DR_013857-RA	93.6599	DR_001722-RA
DR_004135-RA	20.971	DR_012575-RA
DR_012575-RA	24.5736	DR_005844-RA
DR_004459-RA	15.2553	DR_004539-RA
DR_004539-RA	95.9971	DR_000689-RA
DR_000689-RA	95.9971	DR_004539-RA
DR_001151-RA	83.9787	DR_003785-RA
DR_003785-RA	83.9787	DR_001151-RA
DR_000363-RA	95.507	DR_002518-RA
DR_002518-RA	95.507	DR_000363-RA
DR_010478-RA	15.454	DR_000363-RA
DR_000159-RA	38.1921	DR_010688-RA
DR_004556-RA	28.2487	DR_010688-RA
DR_006520-RA	26.2476	DR_004556-RA
DR_010688-RA	38.1921	DR_000159-RA
DR_002132-RA	93.7156	DR_001570-RA
DR_001570-RA	93.7156	DR_002132-RA
DR_002178-RA	81.5341	DR_001611-RA
DR_001611-RA	81.5341	DR_002178-RA
DR_011236-RA	94.092	DR_011434-RA
DR_011434-RA	94.092	DR_011236-RA
DR_001802-RA	20.4225	DR_002178-RA
DR_005772-RA	94.2908	DR_009455-RA
DR_009455-RA	94.2908	DR_005772-RA
DR_011373-RA	80.6114	DR_010332-RA
DR_010332-RA	80.6114	DR_011373-RA
DR_002161-RA	86.5932	DR_001596-RA
DR_001596-RA	86.5932	DR_002161-RA
DR_003390-RA	95.0054	DR_006046-RA
DR_006046-RA	95.0054	DR_003390-RA
DR_000364-RA	95.2424	DR_002519-RA
DR_002519-RA	95.2424	DR_000364-RA
DR_013021-RA	89.8198	DR_003974-RA
DR_003974-RA	89.8198	DR_013021-RA
DR_001344-RA	90.0375	DR_008265-RA
DR_008265-RA	90.0375	DR_001344-RA
DR_003175-RA	91.4923	DR_012619-RA
DR_012619-RA	91.4923	DR_003175-RA
DR_008414-RA	93.2981	DR_003586-RA
DR_003586-RA	93.2981	DR_008414-RA
DR_007777-RA	29.8313	DR_012619-RA
DR_008764-RA	80.4087	DR_007231-RA
DR_007231-RA	80.4087	DR_008764-RA
DR_006217-RA	87.2727	DR_001954-RA
DR_001954-RA	87.2727	DR_006217-RA
DR_000542-RA	96.0153	DR_005152-RA
DR_005152-RA	96.0153	DR_000542-RA
DR_009887-RA	89.4942	DR_003911-RA
DR_003911-RA	89.4942	DR_009887-RA
DR_009977-RA	95.4617	DR_010295-RA
DR_010295-RA	95.4617	DR_009977-RA
DR_013536-RA	92.4408	DR_000291-RA
DR_000291-RA	92.4408	DR_013536-RA
DR_013358-RA	72.0058	DR_006552-RA
DR_006552-RA	72.0058	DR_013358-RA
DR_006756-RA	94.1006	DR_002668-RA
DR_002668-RA	94.1006	DR_006756-RA
DR_003238-RA	15.0383	DR_004949-RA
DR_004949-RA	91.9249	DR_011888-RA
DR_011888-RA	91.9249	DR_004949-RA
DR_009529-RA	31.7474	DR_002622-RA
DR_002622-RA	94.7678	DR_006996-RA
DR_006996-RA	94.7678	DR_002622-RA
DR_011688-RA	92.779	DR_012604-RA
DR_012604-RA	92.779	DR_011688-RA
DR_000068-RA	94.9314	DR_004699-RA
DR_004699-RA	94.9314	DR_000068-RA
DR_003364-RA	95.4751	DR_006072-RA
DR_006072-RA	95.4751	DR_003364-RA
DR_012931-RA	85.0771	DR_001130-RA
DR_001130-RA	85.0771	DR_012931-RA
DR_008386-RA	94	DR_003615-RA
DR_003615-RA	94	DR_008386-RA
DR_012744-RA	93.1148	DR_002353-RA
DR_002353-RA	93.1148	DR_012744-RA
DR_009043-RA	95.2837	DR_005943-RA
DR_005943-RA	95.2837	DR_009043-RA
DR_010449-RA	88.7792	DR_010501-RA
DR_010501-RA	88.7792	DR_010449-RA
DR_004427-RA	29.7643	DR_009043-RA
DR_007351-RA	92.2113	DR_003883-RA
DR_003883-RA	92.2113	DR_007351-RA
DR_004562-RA	93.7714	DR_006513-RA
DR_006513-RA	93.7714	DR_004562-RA
DR_004015-RA	93.8735	DR_008338-RA
DR_008338-RA	93.8735	DR_004015-RA
DR_006317-RA	34.4118	DR_004015-RA
DR_003197-RA	90.0063	DR_012327-RA
DR_012327-RA	90.0063	DR_003197-RA
DR_004199-RA	37.1914	DR_012327-RA
DR_000371-RA	88.1145	DR_002526-RA
DR_002526-RA	88.1145	DR_000371-RA
DR_007503-RA	94.9845	DR_007687-RA
DR_007687-RA	94.9845	DR_007503-RA
DR_011853-RA	19.8873	DR_006362-RA
DR_004530-RA	95.5197	DR_000679-RA
DR_000679-RA	95.5197	DR_004530-RA
DR_010035-RA	32.6624	DR_006362-RA
DR_006362-RA	77.0404	DR_004237-RA
DR_004237-RA	77.0404	DR_006362-RA
DR_008278-RA	26.2942	DR_010035-RA
DR_009585-RA	90.7322	DR_006720-RA
DR_006720-RA	90.7322	DR_009585-RA
DR_009753-RA	91.2839	DR_011581-RA
DR_011581-RA	91.2839	DR_009753-RA
DR_009820-RA	92.6744	DR_004467-RA
DR_004467-RA	92.6744	DR_009820-RA
DR_012880-RA	37.6712	DR_004972-RA
DR_004972-RA	37.6712	DR_012880-RA
DR_001090-RA	86.4583	DR_007799-RA
DR_007799-RA	86.4583	DR_001090-RA
DR_012719-RA	32.6349	DR_007799-RA
DR_012857-RA	88.8519	DR_004082-RA
DR_004082-RA	88.8519	DR_012857-RA
DR_000608-RA	95.6889	DR_013453-RA
DR_013453-RA	95.6889	DR_000608-RA
DR_005414-RA	28.8108	DR_000608-RA
DR_003080-RA	93.9227	DR_008886-RA
DR_008886-RA	93.9227	DR_003080-RA
DR_003900-RA	31.7844	DR_003080-RA
DR_002286-RA	95.082	DR_001390-RA
DR_001390-RA	95.082	DR_002286-RA
DR_004303-RA	90.3725	DR_006862-RA
DR_006862-RA	90.3725	DR_004303-RA
DR_010163-RA	24.2263	DR_004303-RA
DR_009821-RA	24.6567	DR_002286-RA
DR_008399-RA	90.3477	DR_003602-RA
DR_003602-RA	90.3477	DR_008399-RA
DR_007182-RA	85.1992	DR_013568-RA
DR_013568-RA	85.1992	DR_007182-RA
DR_012628-RA	24.0708	DR_013568-RA
DR_007432-RA	91.8941	DR_003449-RA
DR_003449-RA	91.8941	DR_007432-RA
DR_009164-RA	92.2231	DR_008004-RA
DR_008004-RA	92.2231	DR_009164-RA
DR_013026-RA	90.3319	DR_003979-RA
DR_003979-RA	90.3319	DR_013026-RA
DR_003351-RA	95.3869	DR_006085-RA
DR_006085-RA	95.3869	DR_003351-RA
DR_011323-RA	21.6064	DR_003351-RA
DR_007119-RA	87.6725	DR_005398-RA
DR_005398-RA	87.6725	DR_007119-RA
DR_004548-RA	83.2529	DR_006529-RA
DR_006529-RA	83.2529	DR_004548-RA
DR_006776-RA	66.961	DR_002687-RA
DR_002687-RA	66.961	DR_006776-RA
DR_001835-RA	37.1681	DR_002724-RA
DR_006589-RA	89.9926	DR_002724-RA
DR_002724-RA	89.9926	DR_006589-RA
DR_004064-RA	93.8247	DR_007750-RA
DR_007750-RA	93.8247	DR_004064-RA
DR_009871-RA	87.9097	DR_003926-RA
DR_003926-RA	87.9097	DR_009871-RA
DR_006107-RA	95.082	DR_004826-RA
DR_004826-RA	95.082	DR_006107-RA
DR_005528-RA	92.6941	DR_003528-RA
DR_003528-RA	92.6941	DR_005528-RA
DR_009855-RA	95.8601	DR_013224-RA
DR_013224-RA	95.8601	DR_009855-RA
DR_009409-RA	89.9923	DR_010140-RA
DR_010140-RA	89.9923	DR_009409-RA
DR_000203-RA	92.9963	DR_001890-RA
DR_001890-RA	92.9963	DR_000203-RA
DR_010920-RA	30.0617	DR_001890-RA
DR_009615-RA	93.9036	DR_011436-RA
DR_011436-RA	93.9036	DR_009615-RA
DR_009609-RA	92.7813	DR_011442-RA
DR_011442-RA	92.7813	DR_009609-RA
DR_002594-RA	94.0493	DR_013602-RA
DR_013602-RA	94.0493	DR_002594-RA
DR_001102-RA	90.2079	DR_007787-RA
DR_007787-RA	90.2079	DR_001102-RA
DR_001230-RA	34.7174	DR_007008-RA
DR_002635-RA	86.741	DR_007008-RA
DR_007008-RA	86.741	DR_002635-RA
DR_012511-RA	89.5779	DR_005001-RA
DR_005001-RA	89.5779	DR_012511-RA
DR_012516-RA	75.0274	DR_005006-RA
DR_005006-RA	75.0274	DR_012516-RA
DR_000398-RA	97.031	DR_002554-RA
DR_002554-RA	97.031	DR_000398-RA
DR_001140-RA	95.7289	DR_003796-RA
DR_003796-RA	95.7289	DR_001140-RA
DR_010312-RA	86.7009	DR_006471-RA
DR_006471-RA	86.7009	DR_010312-RA
DR_005551-RA	94.2536	DR_003505-RA
DR_003505-RA	94.2536	DR_005551-RA
DR_008377-RA	86.4338	DR_003624-RA
DR_003624-RA	86.4338	DR_008377-RA
DR_000039-RA	84.19	DR_004670-RA
DR_004670-RA	84.19	DR_000039-RA
DR_001728-RA	33.0566	DR_005234-RA
DR_005234-RA	95.6386	DR_006309-RA
DR_006309-RA	95.6386	DR_005234-RA
DR_001926-RA	93.3333	DR_000728-RA
DR_000728-RA	93.3333	DR_001926-RA
DR_001087-RA	94.9693	DR_007802-RA
DR_007802-RA	94.9693	DR_001087-RA
DR_002904-RA	93.0894	DR_003065-RA
DR_003065-RA	93.0894	DR_002904-RA
DR_011359-RA	93.8154	DR_010318-RA
DR_010318-RA	93.8154	DR_011359-RA
DR_001803-RA	94.477	DR_010669-RA
DR_010669-RA	94.477	DR_001803-RA
DR_011659-RA	93.6391	DR_013238-RA
DR_013238-RA	93.6391	DR_011659-RA
DR_005900-RA	93.3858	DR_002875-RA
DR_002875-RA	93.3858	DR_005900-RA
DR_005285-RA	88.332	DR_012766-RA
DR_012766-RA	88.332	DR_005285-RA
DR_011518-RA	21.2023	DR_012766-RA
DR_013022-RA	78.7407	DR_003975-RA
DR_003975-RA	78.7407	DR_013022-RA
DR_002624-RA	94.5755	DR_006998-RA
DR_006998-RA	94.5755	DR_002624-RA
DR_010706-RA	88.1538	DR_010689-RA
DR_010689-RA	88.1538	DR_010706-RA
DR_008092-RA	30.3526	DR_010706-RA
DR_005840-RA	27.9932	DR_008562-RA
DR_000222-RA	91.8096	DR_001870-RA
DR_001870-RA	91.8096	DR_000222-RA
DR_008973-RA	31.3726	DR_000222-RA
DR_008562-RA	27.9932	DR_005840-RA
DR_003334-RA	29.3147	DR_012476-RA
DR_009591-RA	94.0096	DR_011460-RA
DR_011460-RA	94.0096	DR_009591-RA
DR_002248-RA	94.9033	DR_012476-RA
DR_012476-RA	94.9033	DR_002248-RA
DR_004580-RA	37.7297	DR_013279-RA
DR_005566-RA	94.4444	DR_013279-RA
DR_013279-RA	94.4444	DR_005566-RA
DR_004543-RA	80.2744	DR_000693-RA
DR_000693-RA	80.2744	DR_004543-RA
DR_000330-RA	94.1881	DR_002484-RA
DR_002484-RA	94.1881	DR_000330-RA
DR_012201-RA	90.8285	DR_004172-RA
DR_004172-RA	90.8285	DR_012201-RA
DR_003236-RA	29.3251	DR_004172-RA
DR_003343-RA	93.7714	DR_006094-RA
DR_006094-RA	93.7714	DR_003343-RA
DR_010222-RA	96.0979	DR_010592-RA
DR_010592-RA	96.0979	DR_010222-RA
DR_003997-RA	86.4257	DR_008356-RA
DR_008356-RA	86.4257	DR_003997-RA
DR_013519-RA	95.3598	DR_008279-RA
DR_008279-RA	95.3598	DR_013519-RA
DR_007156-RA	91.9314	DR_004436-RA
DR_004436-RA	91.9314	DR_007156-RA
DR_001245-RA	81.509	DR_005302-RA
DR_005302-RA	81.509	DR_001245-RA
DR_008991-RA	95.011	DR_007455-RA
DR_007455-RA	95.011	DR_008991-RA
DR_000066-RA	94.6053	DR_004697-RA
DR_004697-RA	94.6053	DR_000066-RA
DR_002125-RA	95.9154	DR_001563-RA
DR_001563-RA	95.9154	DR_002125-RA
DR_009988-RA	93.1334	DR_010283-RA
DR_010283-RA	93.1334	DR_009988-RA
DR_013797-RA	26.4338	DR_000066-RA
DR_010875-RA	92.5325	DR_007885-RA
DR_007885-RA	92.5325	DR_010875-RA
DR_011658-RA	36.1769	DR_012127-RA
DR_002374-RA	92.6096	DR_012127-RA
DR_012127-RA	92.6096	DR_002374-RA
DR_007036-RA	83.5696	DR_002238-RA
DR_002238-RA	83.5696	DR_007036-RA
DR_009319-RA	36.1303	DR_007036-RA
DR_012859-RA	30.955	DR_012881-RA
DR_012881-RA	30.955	DR_012859-RA
DR_013020-RA	24.7419	DR_012859-RA
DR_001265-RA	35.009	DR_006225-RA
DR_006225-RA	92.3994	DR_012902-RA
DR_012902-RA	92.3994	DR_006225-RA
DR_000128-RA	93.277	DR_008110-RA
DR_008110-RA	93.277	DR_000128-RA
DR_001985-RA	24.67	DR_008110-RA
DR_013004-RA	93.7842	DR_003958-RA
DR_003958-RA	93.7842	DR_013004-RA
DR_012523-RA	93.5529	DR_003653-RA
DR_003653-RA	93.5529	DR_012523-RA
DR_007030-RA	26.1658	DR_013004-RA
DR_011044-RA	33.8491	DR_001469-RA
DR_001469-RA	92.5926	DR_009111-RA
DR_009111-RA	92.5926	DR_001469-RA
DR_002923-RA	94.6686	DR_003047-RA
DR_003047-RA	94.6686	DR_002923-RA
DR_009840-RA	94.9525	DR_004448-RA
DR_004448-RA	94.9525	DR_009840-RA
DR_007080-RA	85.8557	DR_010557-RA
DR_010557-RA	85.8557	DR_007080-RA
DR_006234-RA	83.8601	DR_012777-RA
DR_012777-RA	83.8601	DR_006234-RA
DR_001079-RA	94.2177	DR_007811-RA
DR_007811-RA	94.2177	DR_001079-RA
DR_011655-RA	87.8788	DR_013242-RA
DR_013242-RA	87.8788	DR_011655-RA
DR_004900-RA	96.0551	DR_012665-RA
DR_012665-RA	96.0551	DR_004900-RA
DR_002227-RA	94.6421	DR_001659-RA
DR_001659-RA	94.6421	DR_002227-RA
DR_009822-RA	92.8873	DR_004465-RA
DR_004465-RA	92.8873	DR_009822-RA
DR_006786-RA	95.274	DR_007577-RA
DR_007577-RA	95.274	DR_006786-RA
DR_012757-RA	92.616	DR_012281-RA
DR_012281-RA	92.616	DR_012757-RA
DR_008370-RA	77.3759	DR_011014-RA
DR_011014-RA	77.3759	DR_008370-RA
DR_004523-RA	94.0891	DR_000671-RA
DR_000671-RA	94.0891	DR_004523-RA
DR_001191-RA	89.0921	DR_003745-RA
DR_003745-RA	89.0921	DR_001191-RA
DR_002946-RA	89.0143	DR_003023-RA
DR_003023-RA	89.0143	DR_002946-RA
DR_000165-RA	93.8805	DR_008072-RA
DR_008072-RA	93.8805	DR_000165-RA
DR_005767-RA	91.0946	DR_009450-RA
DR_009450-RA	91.0946	DR_005767-RA
DR_005222-RA	93.9763	DR_006320-RA
DR_006320-RA	93.9763	DR_005222-RA
DR_002984-RA	88.9843	DR_004381-RA
DR_004381-RA	88.9843	DR_002984-RA
DR_002289-RA	21.9544	DR_008327-RA
DR_008378-RA	84.3391	DR_003623-RA
DR_003623-RA	84.3391	DR_008378-RA
DR_004026-RA	90.4994	DR_008327-RA
DR_008327-RA	90.4994	DR_004026-RA
DR_007116-RA	94.4308	DR_005395-RA
DR_005395-RA	94.4308	DR_007116-RA
DR_011290-RA	24.5539	DR_006077-RA
DR_001846-RA	94.8317	DR_012209-RA
DR_012209-RA	94.8317	DR_001846-RA
DR_007312-RA	90.9418	DR_010639-RA
DR_010639-RA	90.9418	DR_007312-RA
DR_006077-RA	28.8697	DR_010639-RA
DR_003174-RA	93.9902	DR_012413-RA
DR_012413-RA	93.9902	DR_003174-RA
DR_000394-RA	91.4533	DR_002549-RA
DR_002549-RA	91.4533	DR_000394-RA
DR_001812-RA	85.1626	DR_004300-RA
DR_004300-RA	85.1626	DR_001812-RA
DR_005248-RA	14.6218	DR_004300-RA
DR_001823-RA	83.1347	DR_004290-RA
DR_004290-RA	83.1347	DR_001823-RA
DR_000003-RA	86.7163	DR_004637-RA
DR_004637-RA	86.7163	DR_000003-RA
DR_004014-RA	31.1435	DR_008097-RA
DR_000141-RA	91.7522	DR_008097-RA
DR_008097-RA	91.7522	DR_000141-RA
DR_011998-RA	94.5467	DR_009078-RA
DR_009078-RA	94.5467	DR_011998-RA
DR_002142-RA	87.1981	DR_001579-RA
DR_001579-RA	87.1981	DR_002142-RA
DR_003637-RA	19.3943	DR_010074-RA
DR_001127-RA	24.2113	DR_003022-RA
DR_011042-RA	94.105	DR_010074-RA
DR_010074-RA	94.105	DR_011042-RA
DR_013188-RA	84.2167	DR_007727-RA
DR_007727-RA	84.2167	DR_013188-RA
DR_002947-RA	93.0277	DR_003022-RA
DR_003022-RA	93.0277	DR_002947-RA
DR_004881-RA	23.6934	DR_003022-RA
DR_010454-RA	94.8347	DR_010506-RA
DR_010506-RA	94.8347	DR_010454-RA
DR_010453-RA	90.9649	DR_010505-RA
DR_010505-RA	90.9649	DR_010453-RA
DR_002245-RA	45.5112	DR_012479-RA
DR_012479-RA	45.5112	DR_002245-RA
DR_006215-RA	90.2262	DR_001956-RA
DR_001956-RA	90.2262	DR_006215-RA
DR_003629-RA	34.2545	DR_006215-RA
DR_009346-RA	87.7103	DR_008693-RA
DR_008693-RA	87.7103	DR_009346-RA
DR_013509-RA	89.4834	DR_008664-RA
DR_008664-RA	89.4834	DR_013509-RA
DR_008571-RA	93.047	DR_002061-RA
DR_002061-RA	93.047	DR_008571-RA
DR_003179-RA	26.2465	DR_008967-RA
DR_008967-RA	95.367	DR_007479-RA
DR_007479-RA	95.367	DR_008967-RA
DR_012395-RA	30.2392	DR_007479-RA
DR_008357-RA	27.5159	DR_007479-RA
DR_005822-RA	93.1149	DR_007843-RA
DR_007843-RA	93.1149	DR_005822-RA
DR_007091-RA	87.4622	DR_010547-RA
DR_010547-RA	87.4622	DR_007091-RA
[truncated: 195 more rows]

## Sheet: Protein-MAFFT-best_pair
#Percentage of identity with most similar sequence:
DR_003123-RA	98.3051	DR_009958-RA
DR_009958-RA	98.3051	DR_003123-RA
DR_010250-RA	92.4324	DR_010618-RA
DR_010618-RA	92.4324	DR_010250-RA
DR_002937-RA	82.0189	DR_003032-RA
DR_003032-RA	82.0189	DR_002937-RA
DR_010710-RA	98.5331	DR_010685-RA
DR_010685-RA	98.5331	DR_010710-RA
DR_013019-RA	94.3925	DR_003972-RA
DR_003972-RA	94.3925	DR_013019-RA
DR_008374-RA	99.726	DR_011010-RA
DR_011010-RA	99.726	DR_008374-RA
DR_001801-RA	81.1456	DR_010667-RA
DR_010667-RA	81.1456	DR_001801-RA
DR_011077-RA	79.6825	DR_012334-RA
DR_012334-RA	79.6825	DR_011077-RA
DR_008983-RA	98.8372	DR_007463-RA
DR_007463-RA	98.8372	DR_008983-RA
DR_011951-RA	95.7655	DR_003244-RA
DR_003244-RA	95.7655	DR_011951-RA
DR_004505-RA	78.4375	DR_000652-RA
DR_000652-RA	78.4375	DR_004505-RA
DR_003718-RA	73.7745	DR_003990-RA
DR_003990-RA	73.7745	DR_003718-RA
DR_011644-RA	11.5044	DR_005175-RA
DR_012196-RA	98.8235	DR_004177-RA
DR_004177-RA	98.8235	DR_012196-RA
DR_003841-RA	18.6047	DR_012196-RA
DR_000521-RA	90.9091	DR_005175-RA
DR_005175-RA	90.9091	DR_000521-RA
DR_000076-RA	88.786	DR_004707-RA
DR_004707-RA	88.786	DR_000076-RA
DR_010197-RA	90.884	DR_011513-RA
DR_011513-RA	90.884	DR_010197-RA
DR_013021-RA	90.2439	DR_003974-RA
DR_003974-RA	90.2439	DR_013021-RA
DR_011594-RA	10.4046	DR_011513-RA
DR_011636-RA	95.7386	DR_005278-RA
DR_005278-RA	95.7386	DR_011636-RA
DR_013386-RA	93.2692	DR_008653-RA
DR_008653-RA	93.2692	DR_013386-RA
DR_004788-RA	94.5813	DR_006150-RA
DR_006150-RA	94.5813	DR_004788-RA
DR_000484-RA	94.6512	DR_011168-RA
DR_011168-RA	94.6512	DR_000484-RA
DR_004944-RA	97.9487	DR_010853-RA
DR_010853-RA	97.9487	DR_004944-RA
DR_011853-RA	11.4919	DR_004944-RA
DR_003124-RA	95.1691	DR_009957-RA
DR_009957-RA	95.1691	DR_003124-RA
DR_011186-RA	88.4024	DR_011308-RA
DR_011308-RA	88.4024	DR_011186-RA
DR_007432-RA	92.6036	DR_003449-RA
DR_003449-RA	92.6036	DR_007432-RA
DR_007161-RA	100	DR_004441-RA
DR_004441-RA	100	DR_007161-RA
DR_000907-RA	24.4332	DR_010688-RA
DR_010688-RA	24.4332	DR_000907-RA
DR_000232-RA	97.0395	DR_006375-RA
DR_006375-RA	97.0395	DR_000232-RA
DR_003334-RA	12.0996	DR_000612-RA
DR_000612-RA	96.2775	DR_013449-RA
DR_013449-RA	96.2775	DR_000612-RA
DR_004652-RA	14.3972	DR_013449-RA
DR_003175-RA	94.5885	DR_012619-RA
DR_012619-RA	94.5885	DR_003175-RA
DR_008708-RA	11.9867	DR_012619-RA
DR_010875-RA	96.696	DR_007885-RA
DR_007885-RA	96.696	DR_010875-RA
DR_007467-RA	12.4615	DR_003175-RA
DR_013278-RA	10.9873	DR_007467-RA
DR_007162-RA	93.8053	DR_004442-RA
DR_004442-RA	93.8053	DR_007162-RA
DR_004195-RA	11.7304	DR_013587-RA
DR_013587-RA	11.7304	DR_004195-RA
DR_001265-RA	10.0486	DR_013587-RA
DR_007311-RA	98.1873	DR_010638-RA
DR_010638-RA	98.1873	DR_007311-RA
DR_003406-RA	96.9325	DR_006030-RA
DR_006030-RA	96.9325	DR_003406-RA
DR_003637-RA	16.1582	DR_003406-RA
DR_011947-RA	99.375	DR_003248-RA
DR_003248-RA	99.375	DR_011947-RA
DR_008115-RA	68.8863	DR_006700-RA
DR_006700-RA	68.8863	DR_008115-RA
DR_001079-RA	94.4381	DR_007811-RA
DR_007811-RA	94.4381	DR_001079-RA
DR_003122-RA	94.7849	DR_009959-RA
DR_009959-RA	94.7849	DR_003122-RA
DR_008970-RA	96	DR_007476-RA
DR_007476-RA	96	DR_008970-RA
DR_010222-RA	98.9627	DR_010592-RA
DR_010592-RA	98.9627	DR_010222-RA
DR_009842-RA	71.6012	DR_004446-RA
DR_004446-RA	71.6012	DR_009842-RA
DR_004139-RA	97.5862	DR_011400-RA
DR_011400-RA	97.5862	DR_004139-RA
DR_008976-RA	92.6829	DR_007471-RA
DR_007471-RA	92.6829	DR_008976-RA
DR_003168-RA	97.2519	DR_009916-RA
DR_009916-RA	97.2519	DR_003168-RA
DR_013077-RA	85.4932	DR_006539-RA
DR_006539-RA	85.4932	DR_013077-RA
DR_011556-RA	86.6379	DR_005665-RA
DR_005665-RA	86.6379	DR_011556-RA
DR_003342-RA	95.4277	DR_006095-RA
DR_006095-RA	95.4277	DR_003342-RA
DR_001139-RA	79.1223	DR_003797-RA
DR_003797-RA	79.1223	DR_001139-RA
DR_009352-RA	93.1034	DR_008699-RA
DR_008699-RA	93.1034	DR_009352-RA
DR_012757-RA	96.5079	DR_012281-RA
DR_012281-RA	96.5079	DR_012757-RA
DR_005752-RA	12.6582	DR_008164-RA
DR_008164-RA	31.3239	DR_006645-RA
DR_006645-RA	31.3239	DR_008164-RA
DR_007404-RA	80.6688	DR_002008-RA
DR_002008-RA	80.6688	DR_007404-RA
DR_010738-RA	93.8061	DR_002587-RA
DR_002587-RA	93.8061	DR_010738-RA
DR_009704-RA	28.2076	DR_006854-RA
DR_006855-RA	20.8743	DR_009704-RA
DR_006854-RA	28.2076	DR_009704-RA
DR_011598-RA	100	DR_005242-RA
DR_005242-RA	100	DR_011598-RA
DR_007268-RA	80.0473	DR_007703-RA
DR_007703-RA	80.0473	DR_007268-RA
DR_009040-RA	73.913	DR_005946-RA
DR_005946-RA	73.913	DR_009040-RA
DR_011682-RA	98.503	DR_012598-RA
DR_012598-RA	98.503	DR_011682-RA
DR_004153-RA	39.0282	DR_011415-RA
DR_011415-RA	39.0282	DR_004153-RA
DR_011414-RA	32.1873	DR_004153-RA
DR_013029-RA	88.7405	DR_003981-RA
DR_003981-RA	88.7405	DR_013029-RA
DR_010966-RA	7.45069	DR_012598-RA
DR_008388-RA	96.7089	DR_003613-RA
DR_003613-RA	96.7089	DR_008388-RA
DR_005223-RA	43.8903	DR_003613-RA
DR_007285-RA	33.4831	DR_005223-RA
DR_006127-RA	97.6395	DR_004846-RA
DR_004846-RA	97.6395	DR_006127-RA
DR_012941-RA	93.9968	DR_001118-RA
DR_001118-RA	93.9968	DR_012941-RA
DR_005513-RA	97.7778	DR_010782-RA
DR_010782-RA	97.7778	DR_005513-RA
DR_008546-RA	43.6009	DR_002034-RA
DR_002034-RA	43.6009	DR_008546-RA
DR_002035-RA	28.1974	DR_008546-RA
DR_006217-RA	93.8879	DR_001954-RA
DR_001954-RA	93.8879	DR_006217-RA
DR_004430-RA	75.6098	DR_006279-RA
DR_006279-RA	75.6098	DR_004430-RA
DR_013744-RA	94.4118	DR_010538-RA
DR_010538-RA	94.4118	DR_013744-RA
DR_013389-RA	91.8367	DR_008656-RA
DR_008656-RA	91.8367	DR_013389-RA
DR_012575-RA	10.9229	DR_010557-RA
DR_007080-RA	86.5439	DR_010557-RA
DR_010557-RA	86.5439	DR_007080-RA
DR_006598-RA	99.2172	DR_002733-RA
DR_002733-RA	99.2172	DR_006598-RA
DR_002224-RA	95.4545	DR_001656-RA
DR_001656-RA	95.4545	DR_002224-RA
DR_012762-RA	87.4194	DR_012286-RA
DR_012286-RA	87.4194	DR_012762-RA
DR_004516-RA	73.5632	DR_000664-RA
DR_000664-RA	73.5632	DR_004516-RA
DR_007321-RA	96.338	DR_010647-RA
DR_010647-RA	96.338	DR_007321-RA
DR_002654-RA	97.4063	DR_007027-RA
DR_007027-RA	97.4063	DR_002654-RA
DR_000098-RA	96.831	DR_009669-RA
DR_009669-RA	96.831	DR_000098-RA
DR_001196-RA	100	DR_003740-RA
DR_003740-RA	100	DR_001196-RA
DR_009044-RA	10.0629	DR_001196-RA
DR_008850-RA	88.764	DR_013564-RA
DR_013564-RA	88.764	DR_008850-RA
DR_009348-RA	94.3089	DR_008695-RA
DR_008695-RA	94.3089	DR_009348-RA
DR_008732-RA	97.2816	DR_013156-RA
DR_013156-RA	97.2816	DR_008732-RA
DR_009611-RA	98.5646	DR_011440-RA
DR_011440-RA	98.5646	DR_009611-RA
DR_006658-RA	14.6154	DR_009611-RA
DR_000310-RA	96.1252	DR_002466-RA
DR_002466-RA	96.1252	DR_000310-RA
DR_002161-RA	85.0829	DR_001596-RA
DR_001596-RA	85.0829	DR_002161-RA
DR_006107-RA	96.9199	DR_004826-RA
DR_004826-RA	96.9199	DR_006107-RA
DR_012523-RA	96.788	DR_003653-RA
DR_003653-RA	96.788	DR_012523-RA
DR_013539-RA	10.5651	DR_005697-RA
DR_005697-RA	16.6327	DR_001256-RA
DR_001256-RA	61.9171	DR_005313-RA
DR_005313-RA	61.9171	DR_001256-RA
DR_007909-RA	76.5286	DR_008832-RA
DR_008832-RA	76.5286	DR_007909-RA
DR_005793-RA	52.6601	DR_011994-RA
DR_011994-RA	52.6601	DR_005793-RA
DR_004015-RA	96.4356	DR_008338-RA
DR_008338-RA	96.4356	DR_004015-RA
DR_008476-RA	71.8941	DR_005727-RA
DR_005727-RA	71.8941	DR_008476-RA
DR_008954-RA	91.5114	DR_007492-RA
DR_007492-RA	91.5114	DR_008954-RA
DR_004608-RA	14.9299	DR_002424-RA
DR_002424-RA	14.9299	DR_004608-RA
DR_000068-RA	96.2366	DR_004699-RA
DR_004699-RA	96.2366	DR_000068-RA
DR_010940-RA	97.4576	DR_010115-RA
DR_010115-RA	97.4576	DR_010940-RA
DR_000061-RA	59.9509	DR_004691-RA
DR_004691-RA	59.9509	DR_000061-RA
DR_009063-RA	15.9708	DR_000061-RA
DR_011676-RA	94.1573	DR_012592-RA
DR_012592-RA	94.1573	DR_011676-RA
DR_004548-RA	80.057	DR_006529-RA
DR_006529-RA	80.057	DR_004548-RA
DR_013743-RA	97.3451	DR_010537-RA
DR_010537-RA	97.3451	DR_013743-RA
DR_006594-RA	88.7531	DR_002729-RA
DR_002729-RA	88.7531	DR_006594-RA
DR_009482-RA	94.7619	DR_012348-RA
DR_012348-RA	94.7619	DR_009482-RA
DR_000128-RA	94.4601	DR_008110-RA
DR_008110-RA	94.4601	DR_000128-RA
DR_006362-RA	78.236	DR_004237-RA
DR_004237-RA	78.236	DR_006362-RA
DR_003269-RA	57.2154	DR_010039-RA
DR_010039-RA	57.2154	DR_003269-RA
DR_012532-RA	82.7511	DR_003663-RA
DR_003663-RA	82.7511	DR_012532-RA
DR_010564-RA	78.2998	DR_000770-RA
DR_000770-RA	78.2998	DR_010564-RA
DR_007169-RA	97.3545	DR_013197-RA
DR_013197-RA	97.3545	DR_007169-RA
DR_006592-RA	84.0369	DR_002727-RA
DR_002727-RA	84.0369	DR_006592-RA
DR_012555-RA	96.6986	DR_010926-RA
DR_010926-RA	96.6986	DR_012555-RA
DR_010942-RA	77.1772	DR_010113-RA
DR_010113-RA	77.1772	DR_010942-RA
DR_003852-RA	9.90196	DR_010942-RA
DR_009417-RA	82.8644	DR_010131-RA
DR_010131-RA	82.8644	DR_009417-RA
DR_007156-RA	92.459	DR_004436-RA
DR_004436-RA	92.459	DR_007156-RA
DR_002906-RA	98.0319	DR_003063-RA
DR_003063-RA	98.0319	DR_002906-RA
DR_002111-RA	94.8276	DR_001547-RA
DR_001547-RA	94.8276	DR_002111-RA
DR_001822-RA	65.4434	DR_004291-RA
DR_004291-RA	65.4434	DR_001822-RA
DR_005528-RA	92.2197	DR_003528-RA
DR_003528-RA	92.2197	DR_005528-RA
DR_004544-RA	90.0922	DR_000694-RA
DR_000694-RA	90.0922	DR_004544-RA
DR_007250-RA	95.995	DR_007722-RA
DR_007722-RA	95.995	DR_007250-RA
DR_000191-RA	61.3375	DR_012046-RA
DR_012046-RA	61.3375	DR_000191-RA
DR_005080-RA	21.4126	DR_012046-RA
DR_005763-RA	93.0607	DR_009447-RA
DR_009447-RA	93.0607	DR_005763-RA
DR_001095-RA	82.1212	DR_007794-RA
DR_007794-RA	82.1212	DR_001095-RA
DR_009157-RA	82.8869	DR_013593-RA
DR_013593-RA	82.8869	DR_009157-RA
DR_009914-RA	97.5858	DR_012271-RA
DR_012271-RA	97.5858	DR_009914-RA
DR_004078-RA	96.9731	DR_007737-RA
DR_007737-RA	96.9731	DR_004078-RA
DR_001773-RA	17.0113	DR_006204-RA
DR_006204-RA	97.191	DR_001969-RA
DR_001969-RA	97.191	DR_006204-RA
DR_012938-RA	63.2	DR_001122-RA
DR_001122-RA	63.2	DR_012938-RA
DR_008390-RA	71.4286	DR_003611-RA
DR_003611-RA	71.4286	DR_008390-RA
DR_000471-RA	95.1877	DR_011115-RA
DR_011115-RA	95.1877	DR_000471-RA
DR_011854-RA	98.0769	DR_005364-RA
DR_005364-RA	98.0769	DR_011854-RA
DR_000274-RA	92.6829	DR_006418-RA
DR_006418-RA	92.6829	DR_000274-RA
DR_002598-RA	88.2068	DR_005292-RA
DR_005292-RA	88.2068	DR_002598-RA
DR_003390-RA	96.732	DR_006046-RA
DR_006046-RA	96.732	DR_003390-RA
DR_004897-RA	96.124	DR_012662-RA
DR_012662-RA	96.124	DR_004897-RA
DR_008425-RA	98.0477	DR_003575-RA
DR_003575-RA	98.0477	DR_008425-RA
DR_009164-RA	96.6667	DR_008004-RA
DR_008004-RA	96.6667	DR_009164-RA
DR_010906-RA	79.2411	DR_009646-RA
DR_009646-RA	79.2411	DR_010906-RA
DR_001826-RA	91.4508	DR_004287-RA
DR_004287-RA	91.4508	DR_001826-RA
DR_012719-RA	18.0435	DR_004287-RA
DR_004405-RA	98.0676	DR_006254-RA
DR_006254-RA	98.0676	DR_004405-RA
DR_001191-RA	98.2456	DR_003745-RA
DR_003745-RA	98.2456	DR_001191-RA
DR_001948-RA	55.6953	DR_004036-RA
DR_004036-RA	55.6953	DR_001948-RA
DR_006105-RA	88.6503	DR_004824-RA
DR_004824-RA	88.6503	DR_006105-RA
DR_002440-RA	12.4795	DR_013632-RA
DR_013632-RA	89.0351	DR_009636-RA
DR_009636-RA	89.0351	DR_013632-RA
DR_012511-RA	91.2031	DR_005001-RA
DR_005001-RA	91.2031	DR_012511-RA
DR_010478-RA	12.3967	DR_005001-RA
DR_009461-RA	15.4545	DR_005001-RA
DR_003684-RA	12.8009	DR_005566-RA
DR_002532-RA	17.0697	DR_013279-RA
DR_005566-RA	95.1096	DR_013279-RA
DR_013279-RA	95.1096	DR_005566-RA
DR_002774-RA	90.5738	DR_004273-RA
DR_004273-RA	90.5738	DR_002774-RA
DR_002137-RA	93.2663	DR_001574-RA
DR_001574-RA	93.2663	DR_002137-RA
DR_007409-RA	100	DR_002013-RA
DR_002013-RA	100	DR_007409-RA
DR_008120-RA	96.9501	DR_006705-RA
DR_006705-RA	96.9501	DR_008120-RA
DR_003351-RA	98.3547	DR_006085-RA
DR_006085-RA	98.3547	DR_003351-RA
DR_005902-RA	99.2337	DR_002873-RA
DR_002873-RA	99.2337	DR_005902-RA
DR_008649-RA	85.4331	DR_011785-RA
DR_011785-RA	85.4331	DR_008649-RA
DR_000249-RA	92.7152	DR_006392-RA
DR_006392-RA	92.7152	DR_000249-RA
DR_008964-RA	97.166	DR_007482-RA
DR_007482-RA	97.166	DR_008964-RA
DR_006756-RA	94.2408	DR_002668-RA
DR_002668-RA	94.2408	DR_006756-RA
DR_008562-RA	4.88656	DR_002668-RA
DR_007411-RA	57.8704	DR_002015-RA
DR_002015-RA	57.8704	DR_007411-RA
DR_007041-RA	15.4004	DR_011001-RA
DR_011001-RA	15.4004	DR_007041-RA
DR_001929-RA	98.3471	DR_000731-RA
DR_000731-RA	98.3471	DR_001929-RA
DR_000364-RA	97.5	DR_002519-RA
DR_002519-RA	97.5	DR_000364-RA
DR_003964-RA	8.19048	DR_000364-RA
DR_005216-RA	31.016	DR_005414-RA
DR_005414-RA	31.016	DR_005216-RA
DR_002125-RA	97.281	DR_001563-RA
DR_001563-RA	97.281	DR_002125-RA
DR_012857-RA	88.8333	DR_004082-RA
DR_004082-RA	88.8333	DR_012857-RA
DR_002942-RA	94.2636	DR_003026-RA
DR_003026-RA	94.2636	DR_002942-RA
DR_012858-RA	96.6192	DR_004083-RA
DR_004083-RA	96.6192	DR_012858-RA
DR_005284-RA	92.8709	DR_012767-RA
DR_012767-RA	92.8709	DR_005284-RA
DR_003190-RA	90.309	DR_013430-RA
DR_013430-RA	90.309	DR_003190-RA
DR_013870-RA	82.9988	DR_001678-RA
DR_001678-RA	82.9988	DR_013870-RA
DR_008927-RA	93.7811	DR_012236-RA
DR_012236-RA	93.7811	DR_008927-RA
DR_008022-RA	96.465	DR_011900-RA
DR_011900-RA	96.465	DR_008022-RA
DR_002788-RA	98.6487	DR_009244-RA
DR_009244-RA	98.6487	DR_002788-RA
DR_009139-RA	97.7419	DR_003690-RA
DR_003690-RA	97.7419	DR_009139-RA
DR_003273-RA	82.6577	DR_010034-RA
DR_010034-RA	82.6577	DR_003273-RA
DR_004949-RA	95.0949	DR_011888-RA
DR_011888-RA	95.0949	DR_004949-RA
DR_012932-RA	96.4516	DR_001128-RA
DR_001128-RA	96.4516	DR_012932-RA
DR_006135-RA	94.4568	DR_004854-RA
DR_004854-RA	94.4568	DR_006135-RA
DR_003629-RA	20.6681	DR_004854-RA
DR_007929-RA	8.83117	DR_007182-RA
DR_012999-RA	98.4756	DR_003953-RA
DR_003953-RA	98.4756	DR_012999-RA
DR_007323-RA	89.8172	DR_010649-RA
DR_010649-RA	89.8172	DR_007323-RA
DR_007182-RA	85.5164	DR_013568-RA
DR_013568-RA	85.5164	DR_007182-RA
DR_005836-RA	96.8652	DR_007857-RA
DR_007857-RA	96.8652	DR_005836-RA
DR_012024-RA	11.4545	DR_003602-RA
DR_005498-RA	99.0792	DR_010797-RA
DR_010797-RA	99.0792	DR_005498-RA
DR_008399-RA	91.7117	DR_003602-RA
DR_003602-RA	91.7117	DR_008399-RA
DR_010453-RA	95.5975	DR_010505-RA
DR_010505-RA	95.5975	DR_010453-RA
DR_010391-RA	84.1667	DR_002423-RA
DR_002423-RA	84.1667	DR_010391-RA
DR_000190-RA	96.8017	DR_012047-RA
DR_012047-RA	96.8017	DR_000190-RA
DR_007139-RA	97.0719	DR_005417-RA
DR_005417-RA	97.0719	DR_007139-RA
DR_008430-RA	59.1885	DR_011331-RA
DR_011331-RA	59.1885	DR_008430-RA
DR_011343-RA	13.8614	DR_005417-RA
DR_002227-RA	95.7002	DR_001659-RA
DR_001659-RA	95.7002	DR_002227-RA
DR_011236-RA	96.1693	DR_011434-RA
DR_011434-RA	96.1693	DR_011236-RA
DR_004157-RA	7.78165	DR_002227-RA
DR_005864-RA	87.3529	DR_011102-RA
DR_011102-RA	87.3529	DR_005864-RA
DR_006763-RA	94.1248	DR_002674-RA
DR_002674-RA	94.1248	DR_006763-RA
DR_004422-RA	94.0266	DR_006272-RA
DR_006272-RA	94.0266	DR_004422-RA
DR_013536-RA	93.4366	DR_000291-RA
DR_000291-RA	93.4366	DR_013536-RA
DR_001057-RA	93.8008	DR_011158-RA
DR_011158-RA	93.8008	DR_001057-RA
DR_002310-RA	95.5814	DR_001415-RA
DR_001415-RA	95.5814	DR_002310-RA
DR_001090-RA	85.4586	DR_007799-RA
DR_007799-RA	85.4586	DR_001090-RA
DR_001812-RA	88.0977	DR_004300-RA
DR_004300-RA	88.0977	DR_001812-RA
DR_009042-RA	94.5833	DR_005944-RA
DR_005944-RA	94.5833	DR_009042-RA
DR_013306-RA	91.886	DR_010761-RA
DR_010761-RA	91.886	DR_013306-RA
DR_002142-RA	92.2078	DR_001579-RA
DR_001579-RA	92.2078	DR_002142-RA
DR_007503-RA	96.2667	DR_007687-RA
DR_007687-RA	96.2667	DR_007503-RA
DR_010236-RA	94.8827	DR_010606-RA
DR_010606-RA	94.8827	DR_010236-RA
DR_000354-RA	11.7035	DR_013094-RA
DR_013094-RA	11.7035	DR_000354-RA
DR_004330-RA	98.0687	DR_006889-RA
DR_006889-RA	98.0687	DR_004330-RA
DR_005499-RA	83.5616	DR_010796-RA
DR_010796-RA	83.5616	DR_005499-RA
DR_009855-RA	97.642	DR_013224-RA
DR_013224-RA	97.642	DR_009855-RA
DR_011949-RA	93.3505	DR_003246-RA
DR_003246-RA	93.3505	DR_011949-RA
DR_001944-RA	11.6125	DR_010145-RA
DR_004539-RA	98.3213	DR_000689-RA
DR_000689-RA	98.3213	DR_004539-RA
DR_009405-RA	59.2834	DR_010145-RA
DR_010145-RA	59.2834	DR_009405-RA
DR_002964-RA	97.7625	DR_003006-RA
DR_003006-RA	97.7625	DR_002964-RA
DR_004561-RA	95.8383	DR_006514-RA
DR_006514-RA	95.8383	DR_004561-RA
DR_008890-RA	93.5365	DR_013531-RA
DR_013531-RA	93.5365	DR_008890-RA
DR_004126-RA	98.2759	DR_010213-RA
DR_010213-RA	98.2759	DR_004126-RA
DR_010885-RA	71.3068	DR_008671-RA
DR_008671-RA	71.3068	DR_010885-RA
DR_009737-RA	15.418	DR_010885-RA
DR_010185-RA	98.3425	DR_011501-RA
DR_011501-RA	98.3425	DR_010185-RA
DR_008367-RA	98.9157	DR_011017-RA
DR_011017-RA	98.9157	DR_008367-RA
DR_009751-RA	94.0828	DR_011579-RA
DR_011579-RA	94.0828	DR_009751-RA
DR_013526-RA	10.4406	DR_009751-RA
DR_004520-RA	93.9542	DR_000668-RA
DR_000668-RA	93.9542	DR_004520-RA
DR_003120-RA	98.5185	DR_009961-RA
DR_009961-RA	98.5185	DR_003120-RA
DR_006790-RA	96.8182	DR_007573-RA
DR_007573-RA	96.8182	DR_006790-RA
DR_012927-RA	89.5775	DR_001135-RA
DR_001135-RA	89.5775	DR_012927-RA
DR_004311-RA	94.6629	DR_006870-RA
DR_006870-RA	94.6629	DR_004311-RA
DR_001471-RA	96.1538	DR_009109-RA
DR_009109-RA	96.1538	DR_001471-RA
DR_004484-RA	99.5	DR_000632-RA
DR_000632-RA	99.5	DR_004484-RA
DR_008162-RA	98.338	DR_006643-RA
DR_006643-RA	98.338	DR_008162-RA
DR_001846-RA	96.1165	DR_012209-RA
DR_012209-RA	96.1165	DR_001846-RA
DR_007913-RA	96.9868	DR_008828-RA
DR_008828-RA	96.9868	DR_007913-RA
DR_004936-RA	86.5019	DR_010845-RA
DR_010845-RA	86.5019	DR_004936-RA
DR_008848-RA	80	DR_013562-RA
DR_013562-RA	80	DR_008848-RA
DR_001344-RA	88.5135	DR_008265-RA
DR_008265-RA	88.5135	DR_001344-RA
DR_006340-RA	96.7667	DR_004261-RA
DR_004261-RA	96.7667	DR_006340-RA
DR_000663-RA	11.3941	DR_008848-RA
DR_008759-RA	9.37082	DR_000663-RA
DR_005826-RA	97.7383	DR_007847-RA
DR_007847-RA	97.7383	DR_005826-RA
DR_001077-RA	14.9068	DR_000325-RA
DR_000325-RA	82.7586	DR_002479-RA
DR_002479-RA	82.7586	DR_000325-RA
DR_002253-RA	12.5	DR_010616-RA
DR_009158-RA	93.9698	DR_013592-RA
DR_013592-RA	93.9698	DR_009158-RA
DR_010248-RA	98.4536	DR_010616-RA
DR_010616-RA	98.4536	DR_010248-RA
DR_010364-RA	92.1717	DR_007592-RA
DR_007592-RA	92.1717	DR_010364-RA
DR_008166-RA	84.3137	DR_006646-RA
DR_006646-RA	84.3137	DR_008166-RA
DR_000483-RA	91.8306	DR_011167-RA
DR_011167-RA	91.8306	DR_000483-RA
DR_000314-RA	90.5383	DR_002470-RA
DR_002470-RA	90.5383	DR_000314-RA
DR_002289-RA	16.4966	DR_010163-RA
DR_010163-RA	16.4966	DR_002289-RA
DR_009900-RA	15.1307	DR_003971-RA
DR_006374-RA	20.4485	DR_003971-RA
DR_003971-RA	20.4485	DR_006374-RA
DR_007371-RA	90.1141	DR_003863-RA
DR_003863-RA	90.1141	DR_007371-RA
DR_004926-RA	84.456	DR_010835-RA
DR_010835-RA	84.456	DR_004926-RA
DR_009988-RA	94.1253	DR_010283-RA
DR_010283-RA	94.1253	DR_009988-RA
DR_008189-RA	90.0641	DR_006668-RA
DR_006668-RA	90.0641	DR_008189-RA
DR_012515-RA	86.8914	DR_005005-RA
DR_005005-RA	86.8914	DR_012515-RA
DR_004091-RA	14.0921	DR_005005-RA
DR_000388-RA	14.6667	DR_009414-RA
DR_009414-RA	89.8617	DR_010135-RA
DR_010135-RA	89.8617	DR_009414-RA
DR_003350-RA	99.3399	DR_006086-RA
DR_006086-RA	99.3399	DR_003350-RA
DR_006930-RA	88.7821	DR_000817-RA
DR_000817-RA	88.7821	DR_006930-RA
DR_011603-RA	95.0549	DR_005247-RA
DR_005247-RA	95.0549	DR_011603-RA
DR_006219-RA	13.3772	DR_005359-RA
DR_005359-RA	13.3772	DR_006219-RA
DR_009609-RA	92.9712	DR_011442-RA
DR_011442-RA	92.9712	DR_009609-RA
DR_006779-RA	94.7222	DR_002690-RA
DR_002690-RA	94.7222	DR_006779-RA
DR_006519-RA	9.85011	DR_009609-RA
DR_004946-RA	21.8367	DR_011323-RA
DR_011323-RA	21.8367	DR_004946-RA
DR_009486-RA	94.7126	DR_013688-RA
DR_013688-RA	94.7126	DR_009486-RA
DR_010449-RA	71.8919	DR_010501-RA
DR_010501-RA	71.8919	DR_010449-RA
DR_008379-RA	88.2812	DR_003622-RA
DR_003622-RA	88.2812	DR_008379-RA
DR_002958-RA	96.6912	DR_003012-RA
DR_003012-RA	96.6912	DR_002958-RA
DR_006203-RA	98.7805	DR_001970-RA
DR_001970-RA	98.7805	DR_006203-RA
DR_008168-RA	93.7255	DR_006648-RA
DR_006648-RA	93.7255	DR_008168-RA
DR_007441-RA	11.1922	DR_012424-RA
DR_012265-RA	27.5256	DR_012424-RA
DR_012424-RA	27.5256	DR_012265-RA
DR_008378-RA	85.7143	DR_003623-RA
DR_003623-RA	85.7143	DR_008378-RA
DR_003318-RA	88.7179	DR_004267-RA
DR_004267-RA	88.7179	DR_003318-RA
DR_012078-RA	97.7778	DR_013862-RA
DR_013862-RA	97.7778	DR_012078-RA
DR_011845-RA	83.965	DR_003467-RA
DR_003467-RA	83.965	DR_011845-RA
DR_004108-RA	14.8746	DR_013876-RA
DR_013876-RA	14.8746	DR_004108-RA
DR_009824-RA	99.1781	DR_004463-RA
DR_004463-RA	99.1781	DR_009824-RA
DR_009400-RA	99.3769	DR_010149-RA
DR_010149-RA	99.3769	DR_009400-RA
DR_012851-RA	92.2222	DR_013806-RA
DR_013806-RA	92.2222	DR_012851-RA
DR_009264-RA	51.983	DR_013466-RA
DR_013466-RA	51.983	DR_009264-RA
DR_006047-RA	12.43	DR_009264-RA
DR_009030-RA	90.6306	DR_005956-RA
DR_005956-RA	90.6306	DR_009030-RA
DR_004543-RA	77.4914	DR_000693-RA
DR_000693-RA	77.4914	DR_004543-RA
DR_009409-RA	93.9815	DR_010140-RA
DR_010140-RA	93.9815	DR_009409-RA
DR_009024-RA	98.0952	DR_005962-RA
DR_005962-RA	98.0952	DR_009024-RA
DR_008208-RA	92.7145	DR_006686-RA
DR_006686-RA	92.7145	DR_008208-RA
DR_010806-RA	92.5606	DR_008875-RA
DR_008875-RA	92.5606	DR_010806-RA
DR_000326-RA	96.5834	DR_002480-RA
DR_002480-RA	96.5834	DR_000326-RA
DR_001084-RA	99.8188	DR_007805-RA
DR_007805-RA	99.8188	DR_001084-RA
DR_008026-RA	92.6332	DR_011905-RA
DR_011905-RA	92.6332	DR_008026-RA
DR_000023-RA	97.0992	DR_004654-RA
DR_004654-RA	97.0992	DR_000023-RA
DR_013004-RA	99.3827	DR_003958-RA
DR_003958-RA	99.3827	DR_013004-RA
DR_003376-RA	80.0781	DR_006060-RA
DR_006060-RA	80.0781	DR_003376-RA
DR_006931-RA	94.9219	DR_000816-RA
DR_000816-RA	94.9219	DR_006931-RA
DR_012791-RA	17.8248	DR_006931-RA
DR_011041-RA	96.0499	DR_010075-RA
DR_010075-RA	96.0499	DR_011041-RA
DR_013026-RA	89.154	DR_003979-RA
DR_003979-RA	89.154	DR_013026-RA
DR_013668-RA	67.9035	DR_004037-RA
DR_004037-RA	67.9035	DR_013668-RA
DR_012516-RA	81.7308	DR_005006-RA
DR_005006-RA	81.7308	DR_012516-RA
DR_009319-RA	18.4087	DR_005006-RA
DR_009746-RA	93.0693	DR_011574-RA
DR_011574-RA	93.0693	DR_009746-RA
DR_010920-RA	13.3072	DR_009746-RA
DR_005511-RA	99.4633	DR_010784-RA
DR_010784-RA	99.4633	DR_005511-RA
DR_000039-RA	85.4	DR_004670-RA
DR_004670-RA	85.4	DR_000039-RA
DR_007338-RA	96.3855	DR_010664-RA
DR_010664-RA	96.3855	DR_007338-RA
DR_008333-RA	15.2866	DR_007338-RA
DR_013192-RA	93.0526	DR_007730-RA
DR_007730-RA	93.0526	DR_013192-RA
DR_012149-RA	98.1516	DR_000597-RA
DR_000597-RA	98.1516	DR_012149-RA
DR_008650-RA	96.4539	DR_011784-RA
DR_011784-RA	96.4539	DR_008650-RA
DR_008845-RA	7.48752	DR_011784-RA
DR_003017-RA	9.95608	DR_011784-RA
DR_011936-RA	9.59793	DR_008650-RA
DR_010409-RA	96.0993	DR_002406-RA
DR_002406-RA	96.0993	DR_010409-RA
DR_001245-RA	81.9703	DR_005302-RA
DR_005302-RA	81.9703	DR_001245-RA
DR_001066-RA	96.5909	DR_007825-RA
DR_007825-RA	96.5909	DR_001066-RA
DR_001328-RA	69.9552	DR_008247-RA
DR_008247-RA	69.9552	DR_001328-RA
DR_001178-RA	95.5607	DR_003758-RA
DR_003758-RA	95.5607	DR_001178-RA
DR_009726-RA	17.963	DR_001178-RA
DR_000158-RA	90.9584	DR_008079-RA
DR_008079-RA	90.9584	DR_000158-RA
DR_002126-RA	95.1181	DR_001564-RA
DR_001564-RA	95.1181	DR_002126-RA
DR_007627-RA	92.4033	DR_002841-RA
DR_002841-RA	92.4033	DR_007627-RA
DR_013670-RA	100	DR_004039-RA
DR_004039-RA	100	DR_013670-RA
DR_004562-RA	94.4444	DR_006513-RA
DR_006513-RA	94.4444	DR_004562-RA
DR_002374-RA	97.0297	DR_012127-RA
DR_012127-RA	97.0297	DR_002374-RA
DR_008207-RA	97.7011	DR_006685-RA
DR_006685-RA	97.7011	DR_008207-RA
DR_010194-RA	95.7115	DR_011510-RA
DR_011510-RA	95.7115	DR_010194-RA
DR_000222-RA	94.8718	DR_001870-RA
DR_001870-RA	94.8718	DR_000222-RA
DR_006786-RA	97.7663	DR_007577-RA
DR_007577-RA	97.7663	DR_006786-RA
DR_003220-RA	94.1964	DR_006291-RA
DR_006291-RA	94.1964	DR_003220-RA
DR_008429-RA	85.4298	DR_011330-RA
DR_011330-RA	85.4298	DR_008429-RA
DR_005506-RA	92.3788	DR_010789-RA
DR_010789-RA	92.3788	DR_005506-RA
DR_011468-RA	96.5517	DR_004212-RA
DR_004212-RA	96.5517	DR_011468-RA
DR_013392-RA	98.3229	DR_008659-RA
DR_008659-RA	98.3229	DR_013392-RA
DR_002622-RA	98.1289	DR_006996-RA
DR_006996-RA	98.1289	DR_002622-RA
DR_012862-RA	13.5938	DR_009615-RA
DR_009615-RA	97.7124	DR_011436-RA
DR_011436-RA	97.7124	DR_009615-RA
DR_009761-RA	93.8673	DR_011592-RA
DR_011592-RA	93.8673	DR_009761-RA
DR_004001-RA	76.4368	DR_008352-RA
DR_008352-RA	76.4368	DR_004001-RA
DR_009883-RA	95.4217	DR_003915-RA
DR_003915-RA	95.4217	DR_009883-RA
DR_005885-RA	98.8839	DR_011081-RA
DR_011081-RA	98.8839	DR_005885-RA
DR_006593-RA	17.0819	DR_005885-RA
DR_000143-RA	89.3443	DR_008095-RA
DR_008095-RA	89.3443	DR_000143-RA
DR_006802-RA	36.8421	DR_008973-RA
DR_008973-RA	36.8421	DR_006802-RA
DR_001087-RA	96.7705	DR_007802-RA
DR_007802-RA	96.7705	DR_001087-RA
DR_008386-RA	96.4365	DR_003615-RA
DR_003615-RA	96.4365	DR_008386-RA
DR_012744-RA	94.9097	DR_002353-RA
DR_002353-RA	94.9097	DR_012744-RA
DR_005312-RA	19.4006	DR_012744-RA
DR_005621-RA	13.7615	DR_012744-RA
DR_003144-RA	95	DR_009939-RA
DR_009939-RA	95	DR_003144-RA
DR_009729-RA	93.2773	DR_006827-RA
DR_006827-RA	93.2773	DR_009729-RA
DR_002892-RA	99.5708	DR_003077-RA
DR_003077-RA	99.5708	DR_002892-RA
DR_002145-RA	98.2759	DR_001581-RA
DR_001581-RA	98.2759	DR_002145-RA
DR_001587-RA	10.4585	DR_008159-RA
DR_004754-RA	90.1099	DR_003099-RA
DR_003099-RA	90.1099	DR_004754-RA
DR_005500-RA	83.5249	DR_010795-RA
DR_010795-RA	83.5249	DR_005500-RA
DR_008641-RA	95.4545	DR_011794-RA
DR_011794-RA	95.4545	DR_008641-RA
DR_011289-RA	78.4091	DR_008310-RA
DR_008310-RA	78.4091	DR_011289-RA
DR_008159-RA	95.4879	DR_008780-RA
DR_008780-RA	95.4879	DR_008159-RA
DR_005849-RA	17.9537	DR_009807-RA
DR_009807-RA	98.3452	DR_011000-RA
DR_011000-RA	98.3452	DR_009807-RA
DR_004573-RA	90.7	DR_006503-RA
DR_006503-RA	90.7	DR_004573-RA
DR_002200-RA	89.7872	DR_001633-RA
DR_001633-RA	89.7872	DR_002200-RA
DR_004501-RA	96.2656	DR_000648-RA
DR_000648-RA	96.2656	DR_004501-RA
DR_013123-RA	18.3051	DR_010503-RA
DR_010503-RA	18.3051	DR_013123-RA
DR_011866-RA	99.0854	DR_004231-RA
DR_004231-RA	99.0854	DR_011866-RA
DR_009406-RA	96.5812	DR_010144-RA
DR_010144-RA	96.5812	DR_009406-RA
DR_011656-RA	93.8064	DR_013241-RA
DR_013241-RA	93.8064	DR_011656-RA
DR_003174-RA	96.9773	DR_012413-RA
DR_012413-RA	96.9773	DR_003174-RA
DR_010659-RA	16.9173	DR_003174-RA
DR_012141-RA	85.8974	DR_000590-RA
DR_000590-RA	85.8974	DR_012141-RA
DR_010204-RA	97.5871	DR_011520-RA
DR_011520-RA	97.5871	DR_010204-RA
DR_004558-RA	99.7773	DR_006518-RA
DR_006518-RA	99.7773	DR_004558-RA
DR_012567-RA	14.7569	DR_004558-RA
DR_010419-RA	95.4407	DR_002396-RA
DR_002396-RA	95.4407	DR_010419-RA
DR_006136-RA	96.2025	DR_004855-RA
DR_004855-RA	96.2025	DR_006136-RA
DR_011670-RA	96.3303	DR_012586-RA
DR_012586-RA	96.3303	DR_011670-RA
DR_007116-RA	93.5961	DR_005395-RA
DR_005395-RA	93.5961	DR_007116-RA
DR_010433-RA	63.2979	DR_010484-RA
DR_010484-RA	63.2979	DR_010433-RA
DR_012759-RA	72.5979	DR_012283-RA
DR_012283-RA	72.5979	DR_012759-RA
DR_009585-RA	89.9522	DR_006720-RA
DR_006720-RA	89.9522	DR_009585-RA
DR_011659-RA	93.5662	DR_013238-RA
DR_013238-RA	93.5662	DR_011659-RA
DR_009005-RA	91.9414	DR_005983-RA
DR_005983-RA	91.9414	DR_009005-RA
DR_006193-RA	91.7219	DR_001980-RA
DR_001980-RA	91.7219	DR_006193-RA
DR_011042-RA	93.5588	DR_010074-RA
DR_010074-RA	93.5588	DR_011042-RA
DR_004319-RA	83.8737	DR_006878-RA
DR_006878-RA	83.8737	DR_004319-RA
DR_009789-RA	97.4359	DR_011225-RA
DR_011225-RA	97.4359	DR_009789-RA
DR_005285-RA	91.3174	DR_012766-RA
DR_012766-RA	91.3174	DR_005285-RA
DR_009976-RA	94.2857	DR_010296-RA
DR_010296-RA	94.2857	DR_009976-RA
DR_010810-RA	85.9677	DR_008871-RA
DR_008871-RA	85.9677	DR_010810-RA
DR_012996-RA	6.84647	DR_001980-RA
DR_002948-RA	62.5821	DR_003021-RA
DR_003021-RA	62.5821	DR_002948-RA
DR_004556-RA	25.3456	DR_006520-RA
DR_006520-RA	25.3456	DR_004556-RA
DR_002946-RA	85.9729	DR_003023-RA
DR_003023-RA	85.9729	DR_002946-RA
DR_008769-RA	98.9418	DR_007237-RA
DR_007237-RA	98.9418	DR_008769-RA
DR_002594-RA	95.7849	DR_013602-RA
DR_013602-RA	95.7849	DR_002594-RA
DR_007591-RA	15.625	DR_013602-RA
DR_007337-RA	98.7629	DR_010663-RA
DR_010663-RA	98.7629	DR_007337-RA
DR_002780-RA	95.8848	DR_004268-RA
DR_004268-RA	95.8848	DR_002780-RA
DR_001985-RA	16.9687	DR_004268-RA
DR_003170-RA	96.648	DR_012409-RA
DR_012409-RA	96.648	DR_003170-RA
DR_005792-RA	11.1111	DR_002249-RA
DR_002249-RA	91.0891	DR_012475-RA
DR_012475-RA	91.0891	DR_002249-RA
DR_008929-RA	87.3874	DR_012238-RA
DR_012238-RA	87.3874	DR_008929-RA
DR_008907-RA	94.3182	DR_012305-RA
DR_012305-RA	94.3182	DR_008907-RA
DR_010706-RA	100	DR_010689-RA
DR_010689-RA	100	DR_010706-RA
DR_007119-RA	99.5763	DR_005398-RA
DR_005398-RA	99.5763	DR_007119-RA
DR_007910-RA	100	DR_008831-RA
DR_008831-RA	100	DR_007910-RA
DR_008483-RA	95.5307	DR_005734-RA
DR_005734-RA	95.5307	DR_008483-RA
DR_011624-RA	100	DR_005266-RA
DR_005266-RA	100	DR_011624-RA
DR_001143-RA	100	DR_003793-RA
DR_003793-RA	100	DR_001143-RA
DR_009717-RA	100	DR_006840-RA
DR_006840-RA	100	DR_009717-RA
DR_013480-RA	98.3051	DR_001732-RA
DR_001732-RA	98.3051	DR_013480-RA
DR_006013-RA	15.3846	DR_000365-RA
DR_000365-RA	92.5424	DR_002520-RA
DR_002520-RA	92.5424	DR_000365-RA
DR_003562-RA	99.4764	DR_007541-RA
DR_007541-RA	99.4764	DR_003562-RA
DR_007403-RA	96.5517	DR_002007-RA
DR_002007-RA	96.5517	DR_007403-RA
DR_008589-RA	96.2441	DR_002078-RA
DR_002078-RA	96.2441	DR_008589-RA
DR_008568-RA	96.8912	DR_002058-RA
DR_002058-RA	96.8912	DR_008568-RA
DR_013598-RA	97.3404	DR_012217-RA
DR_012217-RA	97.3404	DR_013598-RA
DR_009887-RA	98.9529	DR_003911-RA
DR_003911-RA	98.9529	DR_009887-RA
DR_001921-RA	92.7419	DR_000723-RA
DR_000723-RA	92.7419	DR_001921-RA
DR_002601-RA	97.1264	DR_005289-RA
DR_005289-RA	97.1264	DR_002601-RA
DR_007325-RA	97.0149	DR_010651-RA
DR_010651-RA	97.0149	DR_007325-RA
DR_006182-RA	96.7273	DR_002345-RA
DR_002345-RA	96.7273	DR_006182-RA
DR_001326-RA	95.6311	DR_008245-RA
DR_008245-RA	95.6311	DR_001326-RA
DR_005796-RA	74.4037	DR_011996-RA
DR_011996-RA	74.4037	DR_005796-RA
DR_013509-RA	94.332	DR_008664-RA
DR_008664-RA	94.332	DR_013509-RA
DR_002245-RA	47.7366	DR_012479-RA
DR_012479-RA	47.7366	DR_002245-RA
DR_012637-RA	75.4717	DR_002443-RA
DR_002443-RA	75.4717	DR_012637-RA
DR_013633-RA	99.005	DR_009637-RA
DR_009637-RA	99.005	DR_013633-RA
DR_011062-RA	11.8611	DR_005796-RA
DR_006347-RA	96.2329	DR_004254-RA
DR_004254-RA	96.2329	DR_006347-RA
DR_001919-RA	95.2596	DR_000721-RA
DR_000721-RA	95.2596	DR_001919-RA
DR_008357-RA	14.4048	DR_000721-RA
DR_005827-RA	98.524	DR_007848-RA
DR_007848-RA	98.524	DR_005827-RA
DR_006619-RA	87.2549	DR_002752-RA
DR_002752-RA	87.2549	DR_006619-RA
DR_008911-RA	76.2791	DR_012308-RA
DR_012308-RA	76.2791	DR_008911-RA
DR_005903-RA	96.5944	DR_002872-RA
DR_002872-RA	96.5944	DR_005903-RA
DR_012190-RA	18.6275	DR_005903-RA
DR_007396-RA	95.3237	DR_001999-RA
DR_001999-RA	95.3237	DR_007396-RA
DR_007896-RA	97.6526	DR_008844-RA
DR_008844-RA	97.6526	DR_007896-RA
DR_013742-RA	100	DR_010536-RA
DR_010536-RA	100	DR_013742-RA
DR_009549-RA	96.6184	DR_013770-RA
DR_013770-RA	96.6184	DR_009549-RA
DR_008414-RA	96.7427	DR_003586-RA
DR_003586-RA	96.7427	DR_008414-RA
DR_003553-RA	78.1609	DR_007533-RA
DR_007533-RA	78.1609	DR_003553-RA
DR_001117-RA	78.2051	DR_007772-RA
DR_007772-RA	78.2051	DR_001117-RA
DR_002315-RA	74.1463	DR_001421-RA
DR_001421-RA	74.1463	DR_002315-RA
DR_004316-RA	85.5212	DR_006875-RA
DR_006875-RA	85.5212	DR_004316-RA
DR_001819-RA	94.4724	DR_004293-RA
DR_004293-RA	94.4724	DR_001819-RA
DR_004785-RA	87.796	DR_006147-RA
DR_006147-RA	87.796	DR_004785-RA
DR_009193-RA	64.3443	DR_013956-RA
DR_013956-RA	64.3443	DR_009193-RA
DR_007944-RA	98.0676	DR_008798-RA
DR_008798-RA	98.0676	DR_007944-RA
DR_005821-RA	94.8127	DR_007842-RA
DR_007842-RA	94.8127	DR_005821-RA
DR_011293-RA	100	DR_008315-RA
DR_008315-RA	100	DR_011293-RA
DR_004303-RA	93.3624	DR_006862-RA
DR_006862-RA	93.3624	DR_004303-RA
DR_008627-RA	18.9732	DR_000573-RA
DR_000573-RA	18.9732	DR_008627-RA
DR_002101-RA	99.1701	DR_001537-RA
DR_001537-RA	99.1701	DR_002101-RA
DR_009699-RA	95.7273	DR_006859-RA
DR_006859-RA	95.7273	DR_009699-RA
DR_002130-RA	93.6864	DR_001568-RA
DR_001568-RA	93.6864	DR_002130-RA
DR_000392-RA	89.117	DR_002547-RA
DR_002547-RA	89.117	DR_000392-RA
DR_011257-RA	94.9396	DR_012572-RA
DR_012572-RA	94.9396	DR_011257-RA
DR_007419-RA	98.4962	DR_002023-RA
DR_002023-RA	98.4962	DR_007419-RA
DR_010400-RA	9.78723	DR_011654-RA
DR_012856-RA	99.4505	DR_004081-RA
DR_004081-RA	99.4505	DR_012856-RA
DR_011654-RA	24.0642	DR_001353-RA
DR_001353-RA	24.0642	DR_011654-RA
DR_004564-RA	100	DR_006511-RA
DR_006511-RA	100	DR_004564-RA
DR_011689-RA	100	DR_012605-RA
DR_012605-RA	100	DR_011689-RA
DR_003197-RA	90.3042	DR_012327-RA
DR_012327-RA	90.3042	DR_003197-RA
DR_000165-RA	93.7229	DR_008072-RA
DR_008072-RA	93.7229	DR_000165-RA
DR_002282-RA	97.0238	DR_001386-RA
DR_001386-RA	97.0238	DR_002282-RA
DR_011998-RA	96.1066	DR_009078-RA
DR_009078-RA	96.1066	DR_011998-RA
DR_012177-RA	95.6107	DR_004193-RA
DR_004193-RA	95.6107	DR_012177-RA
DR_004933-RA	94.1053	DR_010842-RA
DR_010842-RA	94.1053	DR_004933-RA
DR_005840-RA	11.2	DR_010057-RA
DR_010057-RA	81.7483	DR_007733-RA
DR_007733-RA	81.7483	DR_010057-RA
DR_012880-RA	98.0519	DR_004972-RA
DR_004972-RA	98.0519	DR_012880-RA
DR_007567-RA	14.5641	DR_010057-RA
DR_005900-RA	91.7326	DR_002875-RA
DR_002875-RA	91.7326	DR_005900-RA
DR_005215-RA	95.9821	DR_006328-RA
DR_006328-RA	95.9821	DR_005215-RA
DR_006776-RA	74.6087	DR_002687-RA
DR_002687-RA	74.6087	DR_006776-RA
DR_002624-RA	94.5627	DR_006998-RA
DR_006998-RA	94.5627	DR_002624-RA
DR_003106-RA	8.18363	DR_010057-RA
DR_007377-RA	33.2192	DR_003856-RA
DR_003856-RA	33.2192	DR_007377-RA
DR_011241-RA	92.1507	DR_013763-RA
DR_013763-RA	92.1507	DR_011241-RA
DR_004199-RA	10.4089	DR_011241-RA
DR_007438-RA	95.5193	DR_003455-RA
DR_003455-RA	95.5193	DR_007438-RA
DR_013022-RA	75.0557	DR_003975-RA
DR_003975-RA	75.0557	DR_013022-RA
DR_000371-RA	97.3747	DR_002526-RA
DR_002526-RA	97.3747	DR_000371-RA
DR_001594-RA	12.0102	DR_003348-RA
DR_003348-RA	95.3408	DR_006088-RA
DR_006088-RA	95.3408	DR_003348-RA
DR_007505-RA	92.607	DR_007685-RA
DR_007685-RA	92.607	DR_007505-RA
DR_004950-RA	44.1545	DR_011886-RA
DR_011886-RA	44.1545	DR_004950-RA
DR_001307-RA	94.9889	DR_008227-RA
DR_008227-RA	94.9889	DR_001307-RA
DR_011299-RA	90.2516	DR_008321-RA
DR_008321-RA	90.2516	DR_011299-RA
DR_010170-RA	92.9105	DR_011486-RA
DR_011486-RA	92.9105	DR_010170-RA
DR_009487-RA	87.7735	DR_013689-RA
DR_013689-RA	87.7735	DR_009487-RA
DR_006181-RA	98.2699	DR_002344-RA
DR_002344-RA	98.2699	DR_006181-RA
DR_000199-RA	33.1473	DR_012036-RA
DR_012036-RA	33.1473	DR_000199-RA
DR_011861-RA	88.4656	DR_005358-RA
DR_005358-RA	88.4656	DR_011861-RA
DR_009574-RA	98.4293	DR_006730-RA
DR_006730-RA	98.4293	DR_009574-RA
DR_000391-RA	98.773	DR_002546-RA
DR_002546-RA	98.773	DR_000391-RA
DR_004932-RA	99.7899	DR_010841-RA
DR_010841-RA	99.7899	DR_004932-RA
DR_002329-RA	96.4371	DR_001435-RA
DR_001435-RA	96.4371	DR_002329-RA
DR_013188-RA	85.461	DR_007727-RA
DR_007727-RA	85.461	DR_013188-RA
DR_001076-RA	83.2192	DR_007814-RA
DR_007814-RA	83.2192	DR_001076-RA
DR_008210-RA	94.964	DR_006688-RA
DR_006688-RA	94.964	DR_008210-RA
DR_001802-RA	13.5802	DR_006688-RA
DR_000066-RA	96.1792	DR_004697-RA
DR_004697-RA	96.1792	DR_000066-RA
DR_007277-RA	97.4283	DR_007693-RA
DR_007693-RA	97.4283	DR_007277-RA
DR_008933-RA	92.1105	DR_012242-RA
DR_012242-RA	92.1105	DR_008933-RA
DR_012148-RA	94.8645	DR_000596-RA
DR_000596-RA	94.8645	DR_012148-RA
DR_009373-RA	92.1228	DR_008721-RA
DR_008721-RA	92.1228	DR_009373-RA
DR_011518-RA	5.78231	DR_008721-RA
DR_013174-RA	91.5909	DR_009383-RA
DR_009383-RA	91.5909	DR_013174-RA
DR_013354-RA	95.2275	DR_006548-RA
DR_006548-RA	95.2275	DR_013354-RA
DR_000203-RA	93.9873	DR_001890-RA
DR_001890-RA	93.9873	DR_000203-RA
DR_002213-RA	95.178	DR_001645-RA
DR_001645-RA	95.178	DR_002213-RA
DR_004107-RA	93.99	DR_009504-RA
DR_009504-RA	93.99	DR_004107-RA
DR_002794-RA	98.3425	DR_009251-RA
DR_009251-RA	98.3425	DR_002794-RA
DR_008994-RA	87.3219	DR_007452-RA
DR_007452-RA	87.3219	DR_008994-RA
DR_009155-RA	73.6702	DR_003672-RA
DR_003672-RA	73.6702	DR_009155-RA
DR_002993-RA	76.6299	DR_004372-RA
DR_004372-RA	76.6299	DR_002993-RA
DR_005332-RA	95.4394	DR_013231-RA
DR_013231-RA	95.4394	DR_005332-RA
DR_002441-RA	13.6327	DR_004372-RA
DR_003278-RA	93.9877	DR_010029-RA
DR_010029-RA	93.9877	DR_003278-RA
DR_008449-RA	100	DR_005702-RA
DR_005702-RA	100	DR_008449-RA
DR_004549-RA	99.7826	DR_006528-RA
DR_006528-RA	99.7826	DR_004549-RA
DR_008452-RA	91.8322	DR_005705-RA
DR_005705-RA	91.8322	DR_008452-RA
DR_009599-RA	81.0309	DR_011452-RA
DR_011452-RA	81.0309	DR_009599-RA
DR_006077-RA	15.5257	DR_003550-RA
DR_003550-RA	15.5257	DR_006077-RA
DR_012859-RA	15.9619	DR_001926-RA
DR_001926-RA	95.0459	DR_000728-RA
DR_000728-RA	95.0459	DR_001926-RA
DR_012713-RA	96.9986	DR_013060-RA
DR_013060-RA	96.9986	DR_012713-RA
DR_000373-RA	15.7667	DR_005569-RA
DR_005569-RA	97.0399	DR_013277-RA
DR_013277-RA	97.0399	DR_005569-RA
DR_011690-RA	99.6139	DR_012606-RA
DR_012606-RA	99.6139	DR_011690-RA
DR_008258-RA	14.9582	DR_012816-RA
DR_008980-RA	92.5267	DR_007466-RA
DR_007466-RA	92.5267	DR_008980-RA
DR_013181-RA	95.6364	DR_012816-RA
DR_012816-RA	95.6364	DR_013181-RA
DR_013551-RA	97.5033	DR_013098-RA
DR_013098-RA	97.5033	DR_013551-RA
DR_013441-RA	98.3696	DR_010917-RA
DR_010917-RA	98.3696	DR_013441-RA
DR_006589-RA	90.9292	DR_002724-RA
DR_002724-RA	90.9292	DR_006589-RA
DR_008550-RA	94.5299	DR_002040-RA
DR_002040-RA	94.5299	DR_008550-RA
DR_010444-RA	85.9706	DR_010496-RA
DR_010496-RA	85.9706	DR_010444-RA
DR_009262-RA	76.8944	DR_004202-RA
DR_004202-RA	76.8944	DR_009262-RA
DR_005868-RA	97.2648	DR_011098-RA
DR_011098-RA	97.2648	DR_005868-RA
DR_006575-RA	95.5446	DR_002710-RA
DR_002710-RA	95.5446	DR_006575-RA
DR_011967-RA	100	DR_005013-RA
DR_005013-RA	100	DR_011967-RA
DR_002900-RA	98.2639	DR_003069-RA
DR_003069-RA	98.2639	DR_002900-RA
DR_004302-RA	95.0128	DR_006861-RA
DR_006861-RA	95.0128	DR_004302-RA
DR_001728-RA	19.739	DR_003992-RA
DR_003992-RA	19.739	DR_001728-RA
DR_003183-RA	90.5077	DR_012627-RA
DR_012627-RA	90.5077	DR_003183-RA
DR_000221-RA	86.4748	DR_001871-RA
DR_001871-RA	86.4748	DR_000221-RA
DR_001170-RA	97.0464	DR_003767-RA
DR_003767-RA	97.0464	DR_001170-RA
DR_001722-RA	96.9697	DR_013857-RA
DR_013857-RA	96.9697	DR_001722-RA
DR_002226-RA	74.3243	DR_001658-RA
DR_001658-RA	74.3243	DR_002226-RA
DR_003360-RA	92.0913	DR_006076-RA
DR_006076-RA	92.0913	DR_003360-RA
DR_005823-RA	95.6655	DR_007844-RA
DR_007844-RA	95.6655	DR_005823-RA
DR_009346-RA	86.7521	DR_008693-RA
DR_008693-RA	86.7521	DR_009346-RA
DR_003715-RA	83.8184	DR_003987-RA
DR_003987-RA	83.8184	DR_003715-RA
DR_012873-RA	93.7166	DR_000496-RA
DR_000496-RA	93.7166	DR_012873-RA
DR_009885-RA	4.71854	DR_000496-RA
DR_000086-RA	40.9597	DR_009657-RA
DR_009657-RA	40.9597	DR_000086-RA
DR_003442-RA	80.8581	DR_013137-RA
DR_013137-RA	80.8581	DR_003442-RA
DR_007147-RA	91.0208	DR_013055-RA
DR_013055-RA	91.0208	DR_007147-RA
DR_013318-RA	96.1783	DR_011542-RA
DR_011542-RA	96.1783	DR_013318-RA
DR_004957-RA	91.9241	DR_012491-RA
DR_012491-RA	91.9241	DR_004957-RA
DR_002631-RA	96.274	DR_007004-RA
DR_007004-RA	96.274	DR_002631-RA
DR_007121-RA	10.2991	DR_012491-RA
DR_001266-RA	94.2029	DR_005324-RA
DR_005324-RA	94.2029	DR_001266-RA
DR_009360-RA	98.6239	DR_008709-RA
DR_008709-RA	98.6239	DR_009360-RA
DR_010572-RA	99.0244	DR_000761-RA
DR_000761-RA	99.0244	DR_010572-RA
DR_009329-RA	93.7015	DR_008677-RA
DR_008677-RA	93.7015	DR_009329-RA
DR_009972-RA	53.5	DR_010300-RA
DR_010300-RA	53.5	DR_009972-RA
DR_011291-RA	93.0736	DR_008313-RA
DR_008313-RA	93.0736	DR_011291-RA
DR_000472-RA	82.0312	DR_011114-RA
DR_011114-RA	82.0312	DR_000472-RA
DR_013624-RA	87.9271	DR_004630-RA
DR_004630-RA	87.9271	DR_013624-RA
DR_008592-RA	98.1876	DR_002081-RA
DR_002081-RA	98.1876	DR_008592-RA
DR_005898-RA	96.2105	DR_002878-RA
DR_002878-RA	96.2105	DR_005898-RA
DR_011242-RA	94.697	DR_013762-RA
DR_013762-RA	94.697	DR_011242-RA
DR_009853-RA	71.6129	DR_013226-RA
DR_013226-RA	71.6129	DR_009853-RA
DR_011239-RA	86.7935	DR_011431-RA
DR_011431-RA	86.7935	DR_011239-RA
DR_007433-RA	93.9426	DR_003450-RA
DR_003450-RA	93.9426	DR_007433-RA
DR_007290-RA	91.4653	DR_012451-RA
DR_012451-RA	91.4653	DR_007290-RA
DR_011049-RA	97.265	DR_010067-RA
DR_010067-RA	97.265	DR_011049-RA
DR_012191-RA	80.0595	DR_004183-RA
DR_004183-RA	80.0595	DR_012191-RA
DR_006185-RA	98.19	DR_001990-RA
DR_001990-RA	98.19	DR_006185-RA
DR_001230-RA	5.41958	DR_007575-RA
DR_006788-RA	91.4286	DR_007575-RA
DR_007575-RA	91.4286	DR_006788-RA
DR_007036-RA	86.5719	DR_002238-RA
DR_002238-RA	86.5719	DR_007036-RA
DR_010567-RA	92.5905	DR_000766-RA
DR_000766-RA	92.5905	DR_010567-RA
DR_002286-RA	99.7319	DR_001390-RA
DR_001390-RA	99.7319	DR_002286-RA
DR_010411-RA	93.9709	DR_002404-RA
DR_002404-RA	93.9709	DR_010411-RA
DR_013014-RA	96.5116	DR_003967-RA
DR_003967-RA	96.5116	DR_013014-RA
DR_009145-RA	92.2262	DR_003681-RA
DR_003681-RA	92.2262	DR_009145-RA
DR_012731-RA	97.2779	DR_013115-RA
DR_013115-RA	97.2779	DR_012731-RA
DR_001103-RA	90.668	DR_007786-RA
DR_007786-RA	90.668	DR_001103-RA
DR_005870-RA	83.3603	DR_011096-RA
DR_011096-RA	83.3603	DR_005870-RA
DR_008109-RA	13.6268	DR_001103-RA
DR_002316-RA	90.595	DR_001422-RA
DR_001422-RA	90.595	DR_002316-RA
DR_003029-RA	3.22581	DR_002458-RA
DR_010362-RA	96.0471	DR_007594-RA
DR_007594-RA	96.0471	DR_010362-RA
DR_007278-RA	95.7082	DR_007692-RA
DR_007692-RA	95.7082	DR_007278-RA
DR_006608-RA	86.601	DR_002742-RA
DR_002742-RA	86.601	DR_006608-RA
DR_004899-RA	83.2767	DR_012664-RA
DR_012664-RA	83.2767	DR_004899-RA
DR_008160-RA	10.2295	DR_004899-RA
DR_001459-RA	90	DR_009121-RA
DR_009121-RA	90	DR_001459-RA
DR_002955-RA	80.2365	DR_003015-RA
DR_003015-RA	80.2365	DR_002955-RA
DR_000302-RA	84.6416	DR_002458-RA
DR_002458-RA	84.6416	DR_000302-RA
DR_013535-RA	99.3453	DR_000290-RA
DR_000290-RA	99.3453	DR_013535-RA
DR_006587-RA	94.1563	DR_002722-RA
DR_002722-RA	94.1563	DR_006587-RA
DR_008186-RA	96.8036	DR_006665-RA
DR_006665-RA	96.8036	DR_008186-RA
DR_001971-RA	13.6054	DR_002722-RA
DR_001102-RA	95.1613	DR_007787-RA
DR_007787-RA	95.1613	DR_001102-RA
DR_007955-RA	96.234	DR_008788-RA
DR_008788-RA	96.234	DR_007955-RA
DR_009863-RA	83.0357	DR_013217-RA
DR_013217-RA	83.0357	DR_009863-RA
DR_004906-RA	84.2048	DR_012671-RA
DR_012671-RA	84.2048	DR_004906-RA
DR_008571-RA	95.3846	DR_002061-RA
DR_002061-RA	95.3846	DR_008571-RA
DR_008167-RA	96.1818	DR_006647-RA
DR_006647-RA	96.1818	DR_008167-RA
DR_002204-RA	97.7636	DR_001636-RA
DR_001636-RA	97.7636	DR_002204-RA
DR_002947-RA	95.4023	DR_003022-RA
DR_003022-RA	95.4023	DR_002947-RA
DR_010259-RA	96.9666	DR_010626-RA
DR_010626-RA	96.9666	DR_010259-RA
DR_003438-RA	96.6981	DR_013140-RA
DR_013140-RA	96.6981	DR_003438-RA
DR_002375-RA	97.0954	DR_012126-RA
DR_012126-RA	97.0954	DR_002375-RA
DR_001457-RA	54.5234	DR_009124-RA
DR_009124-RA	54.5234	DR_001457-RA
DR_004325-RA	93.6009	DR_006884-RA
DR_006884-RA	93.6009	DR_004325-RA
DR_009477-RA	98.5366	DR_012353-RA
DR_012353-RA	98.5366	DR_009477-RA
DR_004770-RA	63.2578	DR_005027-RA
DR_005027-RA	63.2578	DR_004770-RA
DR_013177-RA	96.9697	DR_009386-RA
DR_009386-RA	96.9697	DR_013177-RA
DR_012138-RA	91.8901	DR_000587-RA
DR_000587-RA	91.8901	DR_012138-RA
DR_007111-RA	90.5063	DR_005390-RA
DR_005390-RA	90.5063	DR_007111-RA
DR_008579-RA	93.2515	DR_002069-RA
DR_002069-RA	93.2515	DR_008579-RA
DR_012144-RA	62.9297	DR_000592-RA
DR_000592-RA	62.9297	DR_012144-RA
DR_012143-RA	26.0135	DR_000592-RA
DR_005852-RA	96.0606	DR_010697-RA
DR_010697-RA	96.0606	DR_005852-RA
DR_001698-RA	66.6667	DR_013925-RA
DR_013925-RA	66.6667	DR_001698-RA
DR_004765-RA	98.1651	DR_003112-RA
DR_003112-RA	98.1651	DR_004765-RA
DR_003699-RA	79.1165	DR_010011-RA
DR_010011-RA	79.1165	DR_003699-RA
DR_008722-RA	93.4302	DR_010118-RA
DR_010118-RA	93.4302	DR_008722-RA
DR_000567-RA	87.4113	DR_005127-RA
DR_005127-RA	87.4113	DR_000567-RA
DR_006346-RA	93.7806	DR_004255-RA
DR_004255-RA	93.7806	DR_006346-RA
DR_004223-RA	6.11197	DR_006346-RA
DR_013315-RA	96.9697	DR_011539-RA
DR_011539-RA	96.9697	DR_013315-RA
DR_007368-RA	94.4774	DR_003865-RA
DR_003865-RA	94.4774	DR_007368-RA
DR_012587-RA	6.43777	DR_013315-RA
DR_003345-RA	95.8702	DR_006092-RA
DR_006092-RA	95.8702	DR_003345-RA
DR_002338-RA	96.2963	DR_001444-RA
DR_001444-RA	96.2963	DR_002338-RA
DR_004530-RA	97.3046	DR_000679-RA
DR_000679-RA	97.3046	DR_004530-RA
DR_000361-RA	93.7382	DR_002516-RA
DR_002516-RA	93.7382	DR_000361-RA
DR_009871-RA	89.693	DR_003926-RA
DR_003926-RA	89.693	DR_009871-RA
DR_001277-RA	86.755	DR_011151-RA
DR_011151-RA	86.755	DR_001277-RA
DR_005303-RA	11.5979	DR_011151-RA
DR_007303-RA	95.712	DR_012437-RA
DR_012437-RA	95.712	DR_007303-RA
DR_000197-RA	89.4089	DR_012038-RA
DR_012038-RA	89.4089	DR_000197-RA
DR_010420-RA	97.9592	DR_002395-RA
DR_002395-RA	97.9592	DR_010420-RA
DR_006595-RA	93.6937	DR_002730-RA
DR_002730-RA	93.6937	DR_006595-RA
DR_012878-RA	96.8613	DR_004970-RA
DR_004970-RA	96.8613	DR_012878-RA
DR_009172-RA	94.1018	DR_008013-RA
DR_008013-RA	94.1018	DR_009172-RA
DR_002173-RA	96.5151	DR_001606-RA
DR_001606-RA	96.5151	DR_002173-RA
DR_012527-RA	98.7692	DR_003658-RA
DR_003658-RA	98.7692	DR_012527-RA
DR_011385-RA	98.3271	DR_010346-RA
DR_010346-RA	98.3271	DR_011385-RA
DR_009365-RA	98	DR_008713-RA
DR_008713-RA	98	DR_009365-RA
DR_013496-RA	93.0162	DR_006467-RA
DR_006467-RA	93.0162	DR_013496-RA
DR_000267-RA	67.3203	DR_006410-RA
DR_006410-RA	67.3203	DR_000267-RA
DR_002635-RA	88.8268	DR_007008-RA
DR_007008-RA	88.8268	DR_002635-RA
DR_000465-RA	40.866	DR_011120-RA
DR_011120-RA	40.866	DR_000465-RA
DR_002775-RA	94.6058	DR_004272-RA
DR_004272-RA	94.6058	DR_002775-RA
DR_007142-RA	90.4762	DR_005420-RA
DR_005420-RA	90.4762	DR_007142-RA
DR_007291-RA	54.1237	DR_012450-RA
DR_012450-RA	54.1237	DR_007291-RA
DR_004956-RA	96.1749	DR_012492-RA
DR_012492-RA	96.1749	DR_004956-RA
DR_009367-RA	89.6714	DR_008715-RA
DR_008715-RA	89.6714	DR_009367-RA
DR_003375-RA	96.8933	DR_006061-RA
DR_006061-RA	96.8933	DR_003375-RA
DR_005872-RA	92.9825	DR_011094-RA
DR_011094-RA	92.9825	DR_005872-RA
DR_007389-RA	87.2428	DR_003845-RA
DR_003845-RA	87.2428	DR_007389-RA
DR_009586-RA	93.8763	DR_006719-RA
DR_006719-RA	93.8763	DR_009586-RA
DR_008396-RA	72.9529	DR_003605-RA
DR_003605-RA	72.9529	DR_008396-RA
DR_011833-RA	97.7533	DR_003479-RA
DR_003479-RA	97.7533	DR_011833-RA
DR_013020-RA	9.66057	DR_003605-RA
DR_000382-RA	13.3333	DR_000395-RA
DR_000395-RA	89.1247	DR_002550-RA
DR_002550-RA	89.1247	DR_000395-RA
DR_003265-RA	94.6658	DR_010042-RA
DR_010042-RA	94.6658	DR_003265-RA
DR_008422-RA	93.3696	DR_003578-RA
DR_003578-RA	93.3696	DR_008422-RA
DR_001319-RA	95.4338	DR_008238-RA
DR_008238-RA	95.4338	DR_001319-RA
DR_002629-RA	95.935	DR_007003-RA
DR_007003-RA	95.935	DR_002629-RA
DR_005233-RA	88.7914	DR_006310-RA
DR_006310-RA	88.7914	DR_005233-RA
DR_009500-RA	17.9732	DR_013797-RA
DR_013797-RA	17.9732	DR_009500-RA
DR_002141-RA	93.4473	DR_001578-RA
DR_001578-RA	93.4473	DR_002141-RA
DR_008423-RA	94.5799	DR_003577-RA
DR_003577-RA	94.5799	DR_008423-RA
DR_006353-RA	94.5046	DR_004247-RA
DR_004247-RA	94.5046	DR_006353-RA
DR_001793-RA	88.9831	DR_011763-RA
DR_011763-RA	88.9831	DR_001793-RA
DR_000398-RA	99.5935	DR_002554-RA
DR_002554-RA	99.5935	DR_000398-RA
DR_011849-RA	96.5306	DR_005368-RA
DR_005368-RA	96.5306	DR_011849-RA
DR_013508-RA	86.2679	DR_008663-RA
DR_008663-RA	86.2679	DR_013508-RA
DR_011599-RA	97.9885	DR_005243-RA
DR_005243-RA	97.9885	DR_011599-RA
DR_003238-RA	15.4856	DR_011599-RA
DR_010941-RA	97.4425	DR_010114-RA
DR_010114-RA	97.4425	DR_010941-RA
DR_009297-RA	93.7023	DR_013345-RA
DR_013345-RA	93.7023	DR_009297-RA
DR_000555-RA	97.5518	DR_005139-RA
DR_005139-RA	97.5518	DR_000555-RA
DR_000111-RA	12.1429	DR_006394-RA
DR_012991-RA	85.5828	DR_003995-RA
DR_003995-RA	85.5828	DR_012991-RA
DR_000288-RA	11.2691	DR_012991-RA
DR_000251-RA	98.1481	DR_006394-RA
DR_006394-RA	98.1481	DR_000251-RA
DR_006225-RA	90.1493	DR_012902-RA
DR_012902-RA	90.1493	DR_006225-RA
DR_001089-RA	94.3983	DR_007800-RA
DR_007800-RA	94.3983	DR_001089-RA
DR_007175-RA	96.648	DR_013203-RA
DR_013203-RA	96.648	DR_007175-RA
DR_006803-RA	97.561	DR_007559-RA
DR_007559-RA	97.561	DR_006803-RA
DR_004459-RA	7.29927	DR_006803-RA
DR_005915-RA	96.5422	DR_002859-RA
DR_002859-RA	96.5422	DR_005915-RA
DR_002192-RA	96.3616	DR_001625-RA
DR_001625-RA	96.3616	DR_002192-RA
DR_009043-RA	97.593	DR_005943-RA
DR_005943-RA	97.593	DR_009043-RA
DR_009840-RA	95.0451	DR_004448-RA
DR_004448-RA	95.0451	DR_009840-RA
DR_009591-RA	98.4894	DR_011460-RA
DR_011460-RA	98.4894	DR_009591-RA
DR_012980-RA	94.2275	DR_004859-RA
DR_004859-RA	94.2275	DR_012980-RA
DR_005810-RA	82.8425	DR_007831-RA
DR_007831-RA	82.8425	DR_005810-RA
DR_013358-RA	68.1034	DR_006552-RA
DR_006552-RA	68.1034	DR_013358-RA
DR_008931-RA	98.1842	DR_012240-RA
DR_012240-RA	98.1842	DR_008931-RA
DR_004063-RA	97.0672	DR_007751-RA
DR_007751-RA	97.0672	DR_004063-RA
DR_008454-RA	86.3578	DR_005707-RA
DR_005707-RA	86.3578	DR_008454-RA
DR_006162-RA	90.3448	DR_011525-RA
DR_011525-RA	90.3448	DR_006162-RA
DR_004625-RA	89.4393	DR_003803-RA
DR_003803-RA	89.4393	DR_004625-RA
DR_004077-RA	98.3193	DR_007738-RA
DR_007738-RA	98.3193	DR_004077-RA
DR_001342-RA	98.2432	DR_008263-RA
DR_008263-RA	98.2432	DR_001342-RA
DR_000394-RA	95.2639	DR_002549-RA
DR_002549-RA	95.2639	DR_000394-RA
DR_011684-RA	91.8367	DR_012600-RA
DR_012600-RA	91.8367	DR_011684-RA
DR_000064-RA	93.5976	DR_004695-RA
DR_004695-RA	93.5976	DR_000064-RA
DR_005770-RA	10.4788	DR_004695-RA
DR_006125-RA	94.4796	DR_004844-RA
DR_004844-RA	94.4796	DR_006125-RA
DR_006636-RA	94.6449	DR_002767-RA
DR_002767-RA	94.6449	DR_006636-RA
DR_005329-RA	12.8931	DR_009435-RA
DR_009435-RA	12.8931	DR_005329-RA
DR_009793-RA	98.5782	DR_011229-RA
DR_011229-RA	98.5782	DR_009793-RA
DR_006905-RA	10.4255	DR_004844-RA
DR_007904-RA	96.0199	DR_008837-RA
DR_008837-RA	96.0199	DR_007904-RA
DR_004565-RA	81.8465	DR_006510-RA
DR_006510-RA	81.8465	DR_004565-RA
DR_003997-RA	88.7817	DR_008356-RA
DR_008356-RA	88.7817	DR_003997-RA
DR_005522-RA	96.9496	DR_010775-RA
DR_010775-RA	96.9496	DR_005522-RA
DR_013106-RA	99.0698	DR_002426-RA
DR_002426-RA	99.0698	DR_013106-RA
DR_003432-RA	32.3499	DR_006004-RA
DR_006004-RA	32.3499	DR_003432-RA
DR_005970-RA	13.8107	DR_003219-RA
DR_003219-RA	90.9589	DR_006289-RA
DR_006289-RA	90.9589	DR_003219-RA
DR_003440-RA	97.5741	DR_013138-RA
DR_013138-RA	97.5741	DR_003440-RA
DR_006103-RA	96.6555	DR_004822-RA
DR_004822-RA	96.6555	DR_006103-RA
DR_007777-RA	11.7225	DR_004822-RA
DR_013748-RA	97.2973	DR_011305-RA
DR_011305-RA	97.2973	DR_013748-RA
DR_000572-RA	98.0022	DR_005123-RA
DR_005123-RA	98.0022	DR_000572-RA
DR_006215-RA	90.9326	DR_001956-RA
DR_001956-RA	90.9326	DR_006215-RA
DR_003160-RA	14.4074	DR_005772-RA
DR_001863-RA	95.3596	DR_011770-RA
DR_011770-RA	95.3596	DR_001863-RA
DR_005772-RA	92.7679	DR_009455-RA
DR_009455-RA	92.7679	DR_005772-RA
DR_010448-RA	92.8082	DR_010500-RA
DR_010500-RA	92.8082	DR_010448-RA
DR_003221-RA	98.5714	DR_006292-RA
DR_006292-RA	98.5714	DR_003221-RA
DR_005811-RA	13.8389	DR_001440-RA
DR_001363-RA	12.1212	DR_005811-RA
DR_000080-RA	98.4509	DR_004712-RA
DR_004712-RA	98.4509	DR_000080-RA
DR_002334-RA	91.7695	DR_001440-RA
DR_001440-RA	91.7695	DR_002334-RA
DR_006781-RA	86.6551	DR_002692-RA
DR_002692-RA	86.6551	DR_006781-RA
DR_008278-RA	17.4041	DR_006781-RA
DR_000264-RA	92.4419	DR_006407-RA
DR_006407-RA	92.4419	DR_000264-RA
DR_013459-RA	96.6942	DR_012082-RA
DR_012082-RA	96.6942	DR_013459-RA
DR_003128-RA	92.2631	DR_009953-RA
DR_009953-RA	92.2631	DR_003128-RA
DR_010254-RA	97.3529	DR_010622-RA
DR_010622-RA	97.3529	DR_010254-RA
DR_004026-RA	90.7498	DR_008327-RA
DR_008327-RA	90.7498	DR_004026-RA
DR_009740-RA	94.6724	DR_006816-RA
DR_006816-RA	94.6724	DR_009740-RA
DR_003131-RA	94.9821	DR_009950-RA
DR_009950-RA	94.9821	DR_003131-RA
DR_000131-RA	90.3654	DR_008107-RA
DR_008107-RA	90.3654	DR_000131-RA
DR_009567-RA	94.0323	DR_006737-RA
DR_006737-RA	94.0323	DR_009567-RA
DR_000060-RA	95.132	DR_004690-RA
DR_004690-RA	95.132	DR_000060-RA
DR_002787-RA	5.05137	DR_000060-RA
DR_011359-RA	93.0476	DR_010318-RA
DR_010318-RA	93.0476	DR_011359-RA
DR_007282-RA	94.1341	DR_008276-RA
DR_008276-RA	94.1341	DR_007282-RA
DR_003799-RA	7.70186	DR_009740-RA
DR_002984-RA	86.5707	DR_004381-RA
DR_004381-RA	86.5707	DR_002984-RA
DR_000033-RA	98.7552	DR_004664-RA
DR_004664-RA	98.7552	DR_000033-RA
DR_003308-RA	94.4251	DR_005194-RA
DR_005194-RA	94.4251	DR_003308-RA
DR_004579-RA	96.0177	DR_006499-RA
DR_006499-RA	96.0177	DR_004579-RA
DR_001155-RA	99.0958	DR_003781-RA
DR_003781-RA	99.0958	DR_001155-RA
DR_006167-RA	91.0615	DR_011530-RA
DR_011530-RA	91.0615	DR_006167-RA
DR_005776-RA	98.6066	DR_009459-RA
DR_009459-RA	98.6066	DR_005776-RA
DR_008620-RA	100	DR_011816-RA
DR_011816-RA	100	DR_008620-RA
DR_012395-RA	8.93372	DR_005194-RA
DR_012631-RA	79.697	DR_002438-RA
DR_002438-RA	79.697	DR_012631-RA
DR_009821-RA	15.4762	DR_002438-RA
DR_012012-RA	94.2935	DR_009065-RA
DR_009065-RA	94.2935	DR_012012-RA
DR_012375-RA	95.0617	DR_008295-RA
DR_008295-RA	95.0617	DR_012375-RA
DR_000118-RA	94.9843	DR_009690-RA
DR_009690-RA	94.9843	DR_000118-RA
DR_010393-RA	88.9825	DR_002421-RA
DR_002421-RA	88.9825	DR_010393-RA
DR_005783-RA	80.1587	DR_009466-RA
DR_009466-RA	80.1587	DR_005783-RA
DR_008558-RA	95.788	DR_002048-RA
DR_002048-RA	95.788	DR_008558-RA
DR_009997-RA	8.53392	DR_000118-RA
DR_001902-RA	95.8482	DR_000706-RA
DR_000706-RA	95.8482	DR_001902-RA
DR_004583-RA	93.6508	DR_006495-RA
DR_006495-RA	93.6508	DR_004583-RA
DR_002786-RA	98.6301	DR_009242-RA
DR_009242-RA	98.6301	DR_002786-RA
DR_001762-RA	95.6757	DR_012091-RA
DR_012091-RA	95.6757	DR_001762-RA
DR_007351-RA	95.9147	DR_003883-RA
DR_003883-RA	95.9147	DR_007351-RA
DR_005779-RA	91.1899	DR_009462-RA
DR_009462-RA	91.1899	DR_005779-RA
DR_002893-RA	97.2382	DR_003076-RA
DR_003076-RA	97.2382	DR_002893-RA
DR_004167-RA	91.0188	DR_011429-RA
DR_011429-RA	91.0188	DR_004167-RA
DR_003418-RA	91.0839	DR_006018-RA
DR_006018-RA	91.0839	DR_003418-RA
DR_001093-RA	91.3158	DR_007796-RA
DR_007796-RA	91.3158	DR_001093-RA
DR_011355-RA	93.0153	DR_012017-RA
DR_012017-RA	93.0153	DR_011355-RA
DR_013709-RA	81.5735	DR_000514-RA
DR_000514-RA	81.5735	DR_013709-RA
DR_011681-RA	98.3696	DR_012597-RA
DR_012597-RA	98.3696	DR_011681-RA
DR_009144-RA	91.3453	DR_003682-RA
DR_003682-RA	91.3453	DR_009144-RA
DR_012628-RA	9.70149	DR_003682-RA
DR_008657-RA	12.2449	DR_011355-RA
DR_011669-RA	90.7197	DR_012585-RA
DR_012585-RA	90.7197	DR_011669-RA
DR_006097-RA	97.3763	DR_004816-RA
DR_004816-RA	97.3763	DR_006097-RA
DR_012675-RA	100	DR_003934-RA
DR_003934-RA	100	DR_012675-RA
DR_004898-RA	95.8128	DR_012663-RA
DR_012663-RA	95.8128	DR_004898-RA
DR_006813-RA	95.7371	DR_007552-RA
DR_007552-RA	95.7371	DR_006813-RA
DR_009025-RA	95.2607	DR_005960-RA
DR_005960-RA	95.2607	DR_009025-RA
DR_002922-RA	90.228	DR_003048-RA
DR_003048-RA	90.228	DR_002922-RA
DR_002925-RA	89.1596	DR_003045-RA
DR_003045-RA	89.1596	DR_002925-RA
DR_011865-RA	98.3333	DR_008944-RA
DR_008944-RA	98.3333	DR_011865-RA
DR_002076-RA	10.1242	DR_003045-RA
DR_011688-RA	94.5175	DR_012604-RA
DR_012604-RA	94.5175	DR_011688-RA
DR_005234-RA	97.0037	DR_006309-RA
DR_006309-RA	97.0037	DR_005234-RA
DR_002916-RA	98.1894	DR_003054-RA
DR_003054-RA	98.1894	DR_002916-RA
DR_012745-RA	97.0588	DR_002352-RA
DR_002352-RA	97.0588	DR_012745-RA
DR_006622-RA	97.3077	DR_002754-RA
DR_002754-RA	97.3077	DR_006622-RA
DR_013146-RA	99.7389	DR_012273-RA
DR_012273-RA	99.7389	DR_013146-RA
DR_005623-RA	93.6078	DR_012908-RA
DR_012908-RA	93.6078	DR_005623-RA
DR_010856-RA	95.1496	DR_007736-RA
DR_007736-RA	95.1496	DR_010856-RA
DR_005765-RA	80.9113	DR_009449-RA
DR_009449-RA	80.9113	DR_005765-RA
DR_007263-RA	98.6667	DR_007708-RA
DR_007708-RA	98.6667	DR_007263-RA
DR_001469-RA	91.4425	DR_009111-RA
DR_009111-RA	91.4425	DR_001469-RA
DR_009529-RA	16.8904	DR_013453-RA
DR_000608-RA	97.8638	DR_013453-RA
DR_013453-RA	97.8638	DR_000608-RA
DR_009492-RA	11.9351	DR_009529-RA
DR_008991-RA	94.5623	DR_007455-RA
DR_007455-RA	94.5623	DR_008991-RA
DR_003281-RA	99.4602	DR_010026-RA
DR_010026-RA	99.4602	DR_003281-RA
DR_001233-RA	95.4918	DR_013715-RA
DR_013715-RA	95.4918	DR_001233-RA
DR_002237-RA	15.4085	DR_011290-RA
DR_011390-RA	96.5217	DR_013752-RA
DR_013752-RA	96.5217	DR_011390-RA
DR_011290-RA	17.8142	DR_004427-RA
DR_004427-RA	17.8142	DR_011290-RA
DR_010399-RA	99.0909	DR_002416-RA
DR_002416-RA	99.0909	DR_010399-RA
DR_013409-RA	98.2301	DR_013648-RA
DR_013648-RA	98.2301	DR_013409-RA
DR_007952-RA	83.3333	DR_008791-RA
DR_008791-RA	83.3333	DR_007952-RA
DR_003409-RA	96.8553	DR_006027-RA
DR_006027-RA	96.8553	DR_003409-RA
DR_005212-RA	97.6562	DR_006331-RA
DR_006331-RA	97.6562	DR_005212-RA
DR_012808-RA	79.3842	DR_010522-RA
DR_010522-RA	79.3842	DR_012808-RA
DR_009987-RA	95.9114	DR_010284-RA
DR_010284-RA	95.9114	DR_009987-RA
DR_000141-RA	93.9363	DR_008097-RA
DR_008097-RA	93.9363	DR_000141-RA
DR_007091-RA	88.1818	DR_010547-RA
DR_010547-RA	88.1818	DR_007091-RA
DR_013630-RA	14.898	DR_007091-RA
DR_000307-RA	93.9394	DR_002463-RA
DR_002463-RA	93.9394	DR_000307-RA
DR_010874-RA	88.0256	DR_007884-RA
DR_007884-RA	88.0256	DR_010874-RA
DR_004723-RA	96.7871	DR_011697-RA
DR_011697-RA	96.7871	DR_004723-RA
DR_010702-RA	92.5926	DR_010693-RA
DR_010693-RA	92.5926	DR_010702-RA
DR_004941-RA	86.2647	DR_010850-RA
DR_010850-RA	86.2647	DR_004941-RA
DR_009973-RA	82.0144	DR_010299-RA
DR_010299-RA	82.0144	DR_009973-RA
DR_009407-RA	89.4809	DR_010143-RA
DR_010143-RA	89.4809	DR_009407-RA
DR_011658-RA	27.1889	DR_004580-RA
DR_004580-RA	27.1889	DR_011658-RA
DR_007332-RA	22.6942	DR_011658-RA
DR_009822-RA	92.029	DR_004465-RA
DR_004465-RA	92.029	DR_009822-RA
DR_001909-RA	98.5222	DR_000712-RA
DR_000712-RA	98.5222	DR_001909-RA
DR_003326-RA	96.7241	DR_009179-RA
DR_009179-RA	96.7241	DR_003326-RA
DR_007312-RA	93.7143	DR_010639-RA
DR_010639-RA	93.7143	DR_007312-RA
DR_003080-RA	97.048	DR_008886-RA
DR_008886-RA	97.048	DR_003080-RA
DR_008437-RA	96.9231	DR_005689-RA
DR_005689-RA	96.9231	DR_008437-RA
DR_002339-RA	32.767	DR_008092-RA
DR_008092-RA	32.767	DR_002339-RA
DR_006797-RA	93.3884	DR_007565-RA
DR_007565-RA	93.3884	DR_006797-RA
DR_006856-RA	13.4697	DR_003483-RA
DR_011829-RA	94.8181	DR_003483-RA
DR_003483-RA	94.8181	DR_011829-RA
DR_003397-RA	73.7931	DR_006037-RA
DR_006037-RA	73.7931	DR_003397-RA
DR_010312-RA	85.9487	DR_006471-RA
DR_006471-RA	85.9487	DR_010312-RA
DR_005538-RA	82.8241	DR_003517-RA
DR_003517-RA	82.8241	DR_005538-RA
DR_007898-RA	97.561	DR_008842-RA
DR_008842-RA	97.561	DR_007898-RA
DR_012756-RA	92.2388	DR_012280-RA
DR_012280-RA	92.2388	DR_012756-RA
DR_009820-RA	92.8421	DR_004467-RA
DR_004467-RA	92.8421	DR_009820-RA
DR_012715-RA	87.2222	DR_013062-RA
DR_013062-RA	87.2222	DR_012715-RA
DR_003859-RA	15.8904	DR_004467-RA
DR_001924-RA	94.8962	DR_000726-RA
DR_000726-RA	94.8962	DR_001924-RA
DR_001261-RA	99.2593	DR_005318-RA
DR_005318-RA	99.2593	DR_001261-RA
DR_002273-RA	85.9031	DR_001377-RA
DR_001377-RA	85.9031	DR_002273-RA
DR_009135-RA	92.9363	DR_003694-RA
DR_003694-RA	92.9363	DR_009135-RA
DR_001151-RA	82.8962	DR_003785-RA
DR_003785-RA	82.8962	DR_001151-RA
DR_004735-RA	85.9091	DR_011709-RA
DR_011709-RA	85.9091	DR_004735-RA
DR_007384-RA	97.7011	DR_003850-RA
DR_003850-RA	97.7011	DR_007384-RA
DR_003176-RA	97.6378	DR_012620-RA
DR_012620-RA	97.6378	DR_003176-RA
DR_012866-RA	97.9557	DR_000503-RA
DR_000503-RA	97.9557	DR_012866-RA
DR_012551-RA	96.7228	DR_010929-RA
DR_010929-RA	96.7228	DR_012551-RA
DR_000582-RA	77.0083	DR_005111-RA
DR_005111-RA	77.0083	DR_000582-RA
DR_005248-RA	5.88235	DR_012866-RA
DR_009891-RA	95.1331	DR_003907-RA
DR_003907-RA	95.1331	DR_009891-RA
DR_004067-RA	96.8504	DR_007747-RA
DR_007747-RA	96.8504	DR_004067-RA
DR_008988-RA	96.6057	DR_007458-RA
DR_007458-RA	96.6057	DR_008988-RA
DR_012818-RA	56.0185	DR_010937-RA
DR_010937-RA	56.0185	DR_012818-RA
DR_004517-RA	99.5283	DR_000665-RA
DR_000665-RA	99.5283	DR_004517-RA
DR_003279-RA	94.8287	DR_010028-RA
DR_010028-RA	94.8287	DR_003279-RA
DR_010881-RA	92.6941	DR_007891-RA
DR_007891-RA	92.6941	DR_010881-RA
DR_005622-RA	90.9449	DR_012909-RA
DR_012909-RA	90.9449	DR_005622-RA
DR_006002-RA	11.5479	DR_013860-RA
DR_000443-RA	95.549	DR_009226-RA
DR_009226-RA	95.549	DR_000443-RA
DR_012076-RA	95.9933	DR_013860-RA
DR_013860-RA	95.9933	DR_012076-RA
DR_003900-RA	11.4014	DR_009226-RA
DR_002248-RA	97.3592	DR_012476-RA
DR_012476-RA	97.3592	DR_002248-RA
DR_005614-RA	88.0368	DR_012917-RA
DR_012917-RA	88.0368	DR_005614-RA
DR_007897-RA	95.1456	DR_008843-RA
DR_008843-RA	95.1456	DR_007897-RA
DR_009963-RA	79.023	DR_010310-RA
DR_010310-RA	79.023	DR_009963-RA
DR_007355-RA	89.8678	DR_003879-RA
DR_003879-RA	89.8678	DR_007355-RA
DR_012201-RA	94.1176	DR_004172-RA
DR_004172-RA	94.1176	DR_012201-RA
DR_005237-RA	95.1411	DR_006306-RA
DR_006306-RA	95.1411	DR_005237-RA
DR_007422-RA	97.1383	DR_002026-RA
DR_002026-RA	97.1383	DR_007422-RA
DR_003179-RA	10.8108	DR_009913-RA
DR_003364-RA	97.2656	DR_006072-RA
DR_006072-RA	97.2656	DR_003364-RA
DR_009913-RA	15.3318	DR_001127-RA
DR_001835-RA	16.4882	DR_001127-RA
DR_001127-RA	16.4882	DR_001835-RA
DR_005899-RA	97.5976	DR_002876-RA
DR_002876-RA	97.5976	DR_005899-RA
DR_005977-RA	15.6504	DR_005899-RA
DR_004341-RA	97.6864	DR_006901-RA
DR_006901-RA	97.6864	DR_004341-RA
DR_013618-RA	11.245	DR_005977-RA
DR_002178-RA	82.4363	DR_001611-RA
DR_001611-RA	82.4363	DR_002178-RA
DR_004942-RA	92.7966	DR_010851-RA
DR_010851-RA	92.7966	DR_004942-RA
DR_006200-RA	96.9267	DR_001973-RA
DR_001973-RA	96.9267	DR_006200-RA
DR_000048-RA	97.027	DR_004678-RA
DR_004678-RA	97.027	DR_000048-RA
DR_013157-RA	17.7914	DR_004678-RA
DR_000408-RA	78.5933	DR_002563-RA
DR_002563-RA	78.5933	DR_000408-RA
DR_013165-RA	97.8022	DR_009375-RA
DR_009375-RA	97.8022	DR_013165-RA
DR_000189-RA	91.9913	DR_012048-RA
DR_012048-RA	91.9913	DR_000189-RA
DR_013377-RA	99.6169	DR_003713-RA
DR_003713-RA	99.6169	DR_013377-RA
DR_013268-RA	17.4387	DR_003713-RA
DR_005767-RA	90.7063	DR_009450-RA
DR_009450-RA	90.7063	DR_005767-RA
DR_012145-RA	96.1702	DR_000593-RA
DR_000593-RA	96.1702	DR_012145-RA
DR_006796-RA	15.1685	DR_002849-RA
DR_002849-RA	15.1685	DR_006796-RA
DR_001140-RA	97.2067	DR_003796-RA
DR_003796-RA	97.2067	DR_001140-RA
DR_006114-RA	99.7041	DR_004833-RA
DR_004833-RA	99.7041	DR_006114-RA
DR_012368-RA	14.6766	DR_006114-RA
DR_004586-RA	94.5409	DR_006491-RA
DR_006491-RA	94.5409	DR_004586-RA
DR_007190-RA	95.5789	DR_012161-RA
DR_012161-RA	95.5789	DR_007190-RA
DR_004900-RA	97.7459	DR_012665-RA
DR_012665-RA	97.7459	DR_004900-RA
DR_010908-RA	97.7642	DR_009644-RA
DR_009644-RA	97.7642	DR_010908-RA
DR_011971-RA	97.0899	DR_005017-RA
DR_005017-RA	97.0899	DR_011971-RA
DR_007294-RA	11.7444	DR_012665-RA
DR_010901-RA	95.112	DR_009652-RA
DR_009652-RA	95.112	DR_010901-RA
DR_000003-RA	88.9925	DR_004637-RA
DR_004637-RA	88.9925	DR_000003-RA
DR_009370-RA	15.9326	DR_008073-RA
DR_008073-RA	15.9326	DR_009370-RA
DR_013617-RA	95.7597	DR_012420-RA
DR_012420-RA	95.7597	DR_013617-RA
DR_000159-RA	11.2676	DR_007487-RA
DR_008959-RA	76.4411	DR_007487-RA
DR_007487-RA	76.4411	DR_008959-RA
DR_011655-RA	99.1597	DR_013242-RA
DR_013242-RA	99.1597	DR_011655-RA
DR_012509-RA	99.1936	DR_004999-RA
DR_004999-RA	99.1936	DR_012509-RA
DR_002903-RA	94.5736	DR_003066-RA
DR_003066-RA	94.5736	DR_002903-RA
DR_007258-RA	16.7092	DR_002903-RA
DR_001803-RA	98.4848	DR_010669-RA
DR_010669-RA	98.4848	DR_001803-RA
DR_003536-RA	92.8363	DR_007516-RA
DR_007516-RA	92.8363	DR_003536-RA
DR_006604-RA	91.115	DR_002738-RA
DR_002738-RA	91.115	DR_006604-RA
DR_002379-RA	92.6829	DR_012122-RA
DR_012122-RA	92.6829	DR_002379-RA
DR_001360-RA	89.4325	DR_005346-RA
DR_005346-RA	89.4325	DR_001360-RA
DR_011647-RA	97.7087	DR_013266-RA
DR_013266-RA	97.7087	DR_011647-RA
DR_000330-RA	97.5708	DR_002484-RA
DR_002484-RA	97.5708	DR_000330-RA
DR_004090-RA	19.797	DR_005376-RA
DR_013682-RA	98.2877	DR_005376-RA
DR_005376-RA	98.2877	DR_013682-RA
DR_010516-RA	94.617	DR_013864-RA
DR_013864-RA	94.617	DR_010516-RA
DR_011247-RA	92.5676	DR_012562-RA
DR_012562-RA	92.5676	DR_011247-RA
DR_007407-RA	93.25	DR_002011-RA
DR_002011-RA	93.25	DR_007407-RA
DR_011251-RA	16.2551	DR_002904-RA
DR_002904-RA	91.687	DR_003065-RA
DR_003065-RA	91.687	DR_002904-RA
DR_012881-RA	13.9265	DR_002904-RA
DR_011830-RA	93.2692	DR_003482-RA
DR_003482-RA	93.2692	DR_011830-RA
DR_013674-RA	98.0306	DR_004042-RA
DR_004042-RA	98.0306	DR_013674-RA
DR_000342-RA	95.2128	DR_002496-RA
DR_002496-RA	95.2128	DR_000342-RA
DR_008764-RA	81.3559	DR_007231-RA
DR_007231-RA	81.3559	DR_008764-RA
DR_005844-RA	10.2027	DR_011536-RA
DR_002132-RA	98.6577	DR_001570-RA
DR_001570-RA	98.6577	DR_002132-RA
DR_000050-RA	18.3007	DR_009977-RA
DR_009977-RA	98.4252	DR_010295-RA
DR_010295-RA	98.4252	DR_009977-RA
DR_013314-RA	96.9283	DR_011538-RA
DR_011538-RA	96.9283	DR_013314-RA
DR_011536-RA	10.4493	DR_013314-RA
DR_011030-RA	77.3585	DR_010084-RA
DR_010084-RA	77.3585	DR_011030-RA
DR_005833-RA	94.2529	DR_007854-RA
DR_007854-RA	94.2529	DR_005833-RA
DR_009614-RA	100	DR_011437-RA
DR_011437-RA	100	DR_009614-RA
DR_000542-RA	99.3019	DR_005152-RA
DR_005152-RA	99.3019	DR_000542-RA
DR_001799-RA	98.7854	DR_010665-RA
DR_010665-RA	98.7854	DR_001799-RA
DR_001464-RA	99.4129	DR_009116-RA
DR_009116-RA	99.4129	DR_001464-RA
DR_011625-RA	91.8089	DR_005267-RA
DR_005267-RA	91.8089	DR_011625-RA
DR_011358-RA	85.446	DR_010317-RA
DR_010317-RA	85.446	DR_011358-RA
DR_009878-RA	92.8571	DR_003920-RA
DR_003920-RA	92.8571	DR_009878-RA
DR_013519-RA	96.8706	DR_008279-RA
DR_008279-RA	96.8706	DR_013519-RA
DR_003343-RA	95.8848	DR_006094-RA
DR_006094-RA	95.8848	DR_003343-RA
DR_004135-RA	17.9191	DR_010619-RA
DR_010251-RA	89.5782	DR_010619-RA
DR_010619-RA	89.5782	DR_010251-RA
DR_010899-RA	92.0455	DR_009654-RA
DR_009654-RA	92.0455	DR_010899-RA
DR_007030-RA	15.7088	DR_002661-RA
DR_002661-RA	15.7088	DR_007030-RA
DR_011986-RA	9.91189	DR_007030-RA
DR_000097-RA	18.0851	DR_003903-RA
DR_009895-RA	99.187	DR_003903-RA
DR_003903-RA	99.187	DR_009895-RA
DR_004909-RA	100	DR_013326-RA
DR_013326-RA	100	DR_004909-RA
DR_001607-RA	15.3374	DR_003903-RA
DR_012185-RA	91.1184	DR_013835-RA
DR_013835-RA	91.1184	DR_012185-RA
DR_006764-RA	91.8033	DR_002675-RA
DR_002675-RA	91.8033	DR_006764-RA
DR_002763-RA	14.6226	DR_006764-RA
DR_011612-RA	100	DR_005255-RA
DR_005255-RA	100	DR_011612-RA
DR_013286-RA	100	DR_011275-RA
DR_011275-RA	100	DR_013286-RA
DR_009004-RA	93.7683	DR_005984-RA
DR_005984-RA	93.7683	DR_009004-RA
DR_012364-RA	42.3472	DR_008285-RA
DR_008285-RA	42.3472	DR_012364-RA
DR_003088-RA	74.5833	DR_008878-RA
DR_008878-RA	74.5833	DR_003088-RA
DR_006771-RA	95.5157	DR_002682-RA
DR_002682-RA	95.5157	DR_006771-RA
DR_013686-RA	11.7197	DR_009004-RA
DR_007420-RA	93.2806	DR_002024-RA
DR_002024-RA	93.2806	DR_007420-RA
DR_007357-RA	95	DR_003877-RA
DR_003877-RA	95	DR_007357-RA
DR_009147-RA	88.0161	DR_003679-RA
DR_003679-RA	88.0161	DR_009147-RA
DR_001473-RA	86.7987	DR_009107-RA
DR_009107-RA	86.7987	DR_001473-RA
DR_010454-RA	96.2733	DR_010506-RA
DR_010506-RA	96.2733	DR_010454-RA
DR_004014-RA	12.8205	DR_010454-RA
DR_006314-RA	8.92193	DR_004014-RA
DR_007406-RA	96.8077	DR_002010-RA
DR_002010-RA	96.8077	DR_007406-RA
DR_010525-RA	10.6742	DR_007406-RA
DR_008563-RA	97.5342	DR_002053-RA
DR_002053-RA	97.5342	DR_008563-RA
DR_010035-RA	15.5827	DR_008563-RA
DR_004918-RA	99.5392	DR_013337-RA
DR_013337-RA	99.5392	DR_004918-RA
DR_002960-RA	88.4409	DR_003010-RA
DR_003010-RA	88.4409	DR_002960-RA
DR_000263-RA	95.5882	DR_006406-RA
DR_006406-RA	95.5882	DR_000263-RA
DR_007623-RA	95.9016	DR_002844-RA
DR_002844-RA	95.9016	DR_007623-RA
DR_008139-RA	56.7347	DR_004881-RA
DR_004881-RA	56.7347	DR_008139-RA
DR_008173-RA	96.0663	DR_006653-RA
DR_006653-RA	96.0663	DR_008173-RA
DR_005250-RA	10.1362	DR_013034-RA
DR_013034-RA	10.1362	DR_005250-RA
DR_005822-RA	95.0071	DR_007843-RA
DR_007843-RA	95.0071	DR_005822-RA
DR_004915-RA	100	DR_013333-RA
DR_013333-RA	100	DR_004915-RA
DR_002131-RA	96.7525	DR_001569-RA
DR_001569-RA	96.7525	DR_002131-RA
DR_009990-RA	100	DR_010281-RA
DR_010281-RA	100	DR_009990-RA
DR_004488-RA	97.7867	DR_000636-RA
DR_000636-RA	97.7867	DR_004488-RA
DR_010260-RA	98.7225	DR_010627-RA
DR_010627-RA	98.7225	DR_010260-RA
DR_007172-RA	94.4444	DR_013200-RA
DR_013200-RA	94.4444	DR_007172-RA
DR_008643-RA	91.3486	DR_011792-RA
DR_011792-RA	91.3486	DR_008643-RA
DR_007816-RA	9.59339	DR_010627-RA
DR_006134-RA	90.6931	DR_004853-RA
DR_004853-RA	90.6931	DR_006134-RA
DR_009758-RA	95.7249	DR_011586-RA
DR_011586-RA	95.7249	DR_009758-RA
DR_009879-RA	98.1707	DR_003919-RA
DR_003919-RA	98.1707	DR_009879-RA
DR_002102-RA	97.0451	DR_001538-RA
DR_001538-RA	97.0451	DR_002102-RA
DR_011469-RA	95.4984	DR_004211-RA
DR_004211-RA	95.4984	DR_011469-RA
DR_008457-RA	93.4673	DR_005710-RA
DR_005710-RA	93.4673	DR_008457-RA
DR_011373-RA	73.6626	DR_010332-RA
DR_010332-RA	73.6626	DR_011373-RA
DR_002928-RA	84.0733	DR_003042-RA
DR_003042-RA	84.0733	DR_002928-RA
DR_003697-RA	97.7518	DR_010013-RA
DR_010013-RA	97.7518	DR_003697-RA
DR_010593-RA	8.63787	DR_000341-RA
DR_000341-RA	83.432	DR_002495-RA
DR_002495-RA	83.432	DR_000341-RA
DR_002328-RA	96.4758	DR_001434-RA
DR_001434-RA	96.4758	DR_002328-RA
DR_007632-RA	83.0838	DR_002837-RA
DR_002837-RA	83.0838	DR_007632-RA
DR_002308-RA	99.5244	DR_001413-RA
[truncated: 195 more rows]

## Sheet: MAFFT_comp_BlastP
MAFFT		BLASTp		Comparison
DR_003123-RA	DR_009958-RA	DR_003123-RA	DR_009958-RA	SAME	SAME	1987	90.5652
DR_009958-RA	DR_003123-RA	DR_009958-RA	DR_003123-RA	SAME	DIFFERENT	98	4.46673
DR_010250-RA	DR_010618-RA	DR_010250-RA	DR_010618-RA	SAME	#N/A	109	4.96809
DR_010618-RA	DR_010250-RA	DR_010618-RA	DR_010250-RA	SAME	Total	2194
DR_002937-RA	DR_003032-RA	DR_002937-RA	DR_003032-RA	SAME
DR_003032-RA	DR_002937-RA	DR_003032-RA	DR_002937-RA	SAME
DR_010710-RA	DR_010685-RA	DR_010710-RA	DR_010685-RA	SAME
DR_010685-RA	DR_010710-RA	DR_010685-RA	DR_010710-RA	SAME
DR_013019-RA	DR_003972-RA	DR_013019-RA	DR_003972-RA	SAME
DR_003972-RA	DR_013019-RA	DR_003972-RA	DR_013019-RA	SAME
DR_008374-RA	DR_011010-RA	DR_008374-RA	DR_011010-RA	SAME
DR_011010-RA	DR_008374-RA	DR_011010-RA	DR_008374-RA	SAME
DR_001801-RA	DR_010667-RA	DR_001801-RA	DR_010667-RA	SAME
DR_010667-RA	DR_001801-RA	DR_010667-RA	DR_001801-RA	SAME
DR_011077-RA	DR_012334-RA	DR_011077-RA	DR_012334-RA	SAME
DR_012334-RA	DR_011077-RA	DR_012334-RA	DR_011077-RA	SAME
DR_008983-RA	DR_007463-RA	DR_008983-RA	DR_007463-RA	SAME
DR_007463-RA	DR_008983-RA	DR_007463-RA	DR_008983-RA	SAME
DR_011951-RA	DR_003244-RA	DR_011951-RA	DR_003244-RA	SAME
DR_003244-RA	DR_011951-RA	DR_003244-RA	DR_011951-RA	SAME
DR_004505-RA	DR_000652-RA	DR_004505-RA	DR_000652-RA	SAME
DR_000652-RA	DR_004505-RA	DR_000652-RA	DR_004505-RA	SAME
DR_003718-RA	DR_003990-RA	DR_003718-RA	DR_003990-RA	SAME
DR_003990-RA	DR_003718-RA	DR_003990-RA	DR_003718-RA	SAME
DR_011644-RA	DR_005175-RA	#N/A	#N/A	#N/A
DR_012196-RA	DR_004177-RA	DR_012196-RA	DR_004177-RA	SAME
DR_004177-RA	DR_012196-RA	DR_004177-RA	DR_012196-RA	SAME
DR_003841-RA	DR_012196-RA	DR_003841-RA	DR_010525-RA	DIFFERENT
DR_000521-RA	DR_005175-RA	DR_000521-RA	DR_005175-RA	SAME
DR_005175-RA	DR_000521-RA	DR_005175-RA	DR_000521-RA	SAME
DR_000076-RA	DR_004707-RA	DR_000076-RA	DR_004707-RA	SAME
DR_004707-RA	DR_000076-RA	DR_004707-RA	DR_000076-RA	SAME
DR_010197-RA	DR_011513-RA	DR_010197-RA	DR_011513-RA	SAME
DR_011513-RA	DR_010197-RA	DR_011513-RA	DR_010197-RA	SAME
DR_013021-RA	DR_003974-RA	DR_013021-RA	DR_003974-RA	SAME
DR_003974-RA	DR_013021-RA	DR_003974-RA	DR_013021-RA	SAME
DR_011594-RA	DR_011513-RA	#N/A	#N/A	#N/A
DR_011636-RA	DR_005278-RA	DR_011636-RA	DR_005278-RA	SAME
DR_005278-RA	DR_011636-RA	DR_005278-RA	DR_011636-RA	SAME
DR_013386-RA	DR_008653-RA	DR_013386-RA	DR_008653-RA	SAME
DR_008653-RA	DR_013386-RA	DR_008653-RA	DR_013386-RA	SAME
DR_004788-RA	DR_006150-RA	DR_004788-RA	DR_006150-RA	SAME
DR_006150-RA	DR_004788-RA	DR_006150-RA	DR_004788-RA	SAME
DR_000484-RA	DR_011168-RA	DR_000484-RA	DR_011168-RA	SAME
DR_011168-RA	DR_000484-RA	DR_011168-RA	DR_000484-RA	SAME
DR_004944-RA	DR_010853-RA	DR_004944-RA	DR_010853-RA	SAME
DR_010853-RA	DR_004944-RA	DR_010853-RA	DR_004944-RA	SAME
DR_011853-RA	DR_004944-RA	#N/A	#N/A	#N/A
DR_003124-RA	DR_009957-RA	DR_003124-RA	DR_009957-RA	SAME
DR_009957-RA	DR_003124-RA	DR_009957-RA	DR_003124-RA	SAME
DR_011186-RA	DR_011308-RA	DR_011186-RA	DR_011308-RA	SAME
DR_011308-RA	DR_011186-RA	DR_011308-RA	DR_011186-RA	SAME
DR_007432-RA	DR_003449-RA	DR_007432-RA	DR_003449-RA	SAME
DR_003449-RA	DR_007432-RA	DR_003449-RA	DR_007432-RA	SAME
DR_007161-RA	DR_004441-RA	DR_007161-RA	DR_004441-RA	SAME
DR_004441-RA	DR_007161-RA	DR_004441-RA	DR_007161-RA	SAME
DR_000907-RA	DR_010688-RA	DR_000907-RA	DR_000159-RA	DIFFERENT
DR_010688-RA	DR_000907-RA	DR_010688-RA	DR_000159-RA	DIFFERENT
DR_000232-RA	DR_006375-RA	DR_000232-RA	DR_006375-RA	SAME
DR_006375-RA	DR_000232-RA	DR_006375-RA	DR_000232-RA	SAME
DR_003334-RA	DR_000612-RA	DR_003334-RA	DR_005621-RA	DIFFERENT
DR_000612-RA	DR_013449-RA	DR_000612-RA	DR_013449-RA	SAME
DR_013449-RA	DR_000612-RA	DR_013449-RA	DR_000612-RA	SAME
DR_004652-RA	DR_013449-RA	#N/A	#N/A	#N/A
DR_003175-RA	DR_012619-RA	DR_003175-RA	DR_012619-RA	SAME
DR_012619-RA	DR_003175-RA	DR_012619-RA	DR_003175-RA	SAME
DR_008708-RA	DR_012619-RA	#N/A	#N/A	#N/A
DR_010875-RA	DR_007885-RA	DR_010875-RA	DR_007885-RA	SAME
DR_007885-RA	DR_010875-RA	DR_007885-RA	DR_010875-RA	SAME
DR_007467-RA	DR_003175-RA	DR_007467-RA	DR_001441-RA	DIFFERENT
DR_013278-RA	DR_007467-RA	DR_013278-RA	DR_003915-RA	DIFFERENT
DR_007162-RA	DR_004442-RA	DR_007162-RA	DR_004442-RA	SAME
DR_004442-RA	DR_007162-RA	DR_004442-RA	DR_007162-RA	SAME
DR_004195-RA	DR_013587-RA	DR_004195-RA	DR_013587-RA	SAME
DR_013587-RA	DR_004195-RA	DR_013587-RA	DR_004195-RA	SAME
DR_001265-RA	DR_013587-RA	#N/A	#N/A	#N/A
DR_007311-RA	DR_010638-RA	DR_007311-RA	DR_010638-RA	SAME
DR_010638-RA	DR_007311-RA	DR_010638-RA	DR_007311-RA	SAME
DR_003406-RA	DR_006030-RA	DR_003406-RA	DR_006030-RA	SAME
DR_006030-RA	DR_003406-RA	DR_006030-RA	DR_003406-RA	SAME
DR_003637-RA	DR_003406-RA	#N/A	#N/A	#N/A
DR_011947-RA	DR_003248-RA	DR_011947-RA	DR_003248-RA	SAME
DR_003248-RA	DR_011947-RA	DR_003248-RA	DR_011947-RA	SAME
DR_008115-RA	DR_006700-RA	DR_008115-RA	DR_006700-RA	SAME
DR_006700-RA	DR_008115-RA	DR_006700-RA	DR_008115-RA	SAME
DR_001079-RA	DR_007811-RA	DR_001079-RA	DR_007811-RA	SAME
DR_007811-RA	DR_001079-RA	DR_007811-RA	DR_001079-RA	SAME
DR_003122-RA	DR_009959-RA	DR_003122-RA	DR_009959-RA	SAME
DR_009959-RA	DR_003122-RA	DR_009959-RA	DR_003122-RA	SAME
DR_008970-RA	DR_007476-RA	DR_008970-RA	DR_007476-RA	SAME
DR_007476-RA	DR_008970-RA	DR_007476-RA	DR_008970-RA	SAME
DR_010222-RA	DR_010592-RA	DR_010222-RA	DR_010592-RA	SAME
DR_010592-RA	DR_010222-RA	DR_010592-RA	DR_010222-RA	SAME
DR_009842-RA	DR_004446-RA	DR_009842-RA	DR_004446-RA	SAME
DR_004446-RA	DR_009842-RA	DR_004446-RA	DR_009842-RA	SAME
DR_004139-RA	DR_011400-RA	DR_004139-RA	DR_011400-RA	SAME
DR_011400-RA	DR_004139-RA	DR_011400-RA	DR_004139-RA	SAME
DR_008976-RA	DR_007471-RA	DR_008976-RA	DR_007471-RA	SAME
DR_007471-RA	DR_008976-RA	DR_007471-RA	DR_008976-RA	SAME
DR_003168-RA	DR_009916-RA	DR_003168-RA	DR_009916-RA	SAME
DR_009916-RA	DR_003168-RA	DR_009916-RA	DR_003168-RA	SAME
DR_013077-RA	DR_006539-RA	DR_013077-RA	DR_006539-RA	SAME
DR_006539-RA	DR_013077-RA	DR_006539-RA	DR_013077-RA	SAME
DR_011556-RA	DR_005665-RA	DR_011556-RA	DR_005665-RA	SAME
DR_005665-RA	DR_011556-RA	DR_005665-RA	DR_011556-RA	SAME
DR_003342-RA	DR_006095-RA	DR_003342-RA	DR_006095-RA	SAME
DR_006095-RA	DR_003342-RA	DR_006095-RA	DR_003342-RA	SAME
DR_001139-RA	DR_003797-RA	DR_001139-RA	DR_003797-RA	SAME
DR_003797-RA	DR_001139-RA	DR_003797-RA	DR_001139-RA	SAME
DR_009352-RA	DR_008699-RA	DR_009352-RA	DR_008699-RA	SAME
DR_008699-RA	DR_009352-RA	DR_008699-RA	DR_009352-RA	SAME
DR_012757-RA	DR_012281-RA	DR_012757-RA	DR_012281-RA	SAME
DR_012281-RA	DR_012757-RA	DR_012281-RA	DR_012757-RA	SAME
DR_005752-RA	DR_008164-RA	#N/A	#N/A	#N/A
DR_008164-RA	DR_006645-RA	DR_008164-RA	DR_006645-RA	SAME
DR_006645-RA	DR_008164-RA	DR_006645-RA	DR_008164-RA	SAME
DR_007404-RA	DR_002008-RA	DR_007404-RA	DR_002008-RA	SAME
DR_002008-RA	DR_007404-RA	DR_002008-RA	DR_007404-RA	SAME
DR_010738-RA	DR_002587-RA	DR_010738-RA	DR_002587-RA	SAME
DR_002587-RA	DR_010738-RA	DR_002587-RA	DR_010738-RA	SAME
DR_009704-RA	DR_006854-RA	DR_009704-RA	DR_006854-RA	SAME
DR_006855-RA	DR_009704-RA	DR_006855-RA	DR_009704-RA	SAME
DR_006854-RA	DR_009704-RA	DR_006854-RA	DR_009704-RA	SAME
DR_011598-RA	DR_005242-RA	DR_011598-RA	DR_005242-RA	SAME
DR_005242-RA	DR_011598-RA	DR_005242-RA	DR_011598-RA	SAME
DR_007268-RA	DR_007703-RA	DR_007268-RA	DR_007703-RA	SAME
DR_007703-RA	DR_007268-RA	DR_007703-RA	DR_007268-RA	SAME
DR_009040-RA	DR_005946-RA	DR_009040-RA	DR_005946-RA	SAME
DR_005946-RA	DR_009040-RA	DR_005946-RA	DR_009040-RA	SAME
DR_011682-RA	DR_012598-RA	DR_011682-RA	DR_012598-RA	SAME
DR_012598-RA	DR_011682-RA	DR_012598-RA	DR_011682-RA	SAME
DR_004153-RA	DR_011415-RA	DR_004153-RA	DR_011415-RA	SAME
DR_011415-RA	DR_004153-RA	DR_011415-RA	DR_004153-RA	SAME
DR_011414-RA	DR_004153-RA	DR_011414-RA	DR_004153-RA	SAME
DR_013029-RA	DR_003981-RA	DR_013029-RA	DR_003981-RA	SAME
DR_003981-RA	DR_013029-RA	DR_003981-RA	DR_013029-RA	SAME
DR_010966-RA	DR_012598-RA	#N/A	#N/A	#N/A
DR_008388-RA	DR_003613-RA	DR_008388-RA	DR_003613-RA	SAME
DR_003613-RA	DR_008388-RA	DR_003613-RA	DR_008388-RA	SAME
DR_005223-RA	DR_003613-RA	DR_005223-RA	DR_008388-RA	DIFFERENT
DR_007285-RA	DR_005223-RA	DR_007285-RA	DR_005223-RA	SAME
DR_006127-RA	DR_004846-RA	DR_006127-RA	DR_004846-RA	SAME
DR_004846-RA	DR_006127-RA	DR_004846-RA	DR_006127-RA	SAME
DR_012941-RA	DR_001118-RA	DR_012941-RA	DR_001118-RA	SAME
DR_001118-RA	DR_012941-RA	DR_001118-RA	DR_012941-RA	SAME
DR_005513-RA	DR_010782-RA	DR_005513-RA	DR_010782-RA	SAME
DR_010782-RA	DR_005513-RA	DR_010782-RA	DR_005513-RA	SAME
DR_008546-RA	DR_002034-RA	DR_008546-RA	DR_002034-RA	SAME
DR_002034-RA	DR_008546-RA	DR_002034-RA	DR_008546-RA	SAME
DR_002035-RA	DR_008546-RA	DR_002035-RA	DR_008546-RA	SAME
DR_006217-RA	DR_001954-RA	DR_006217-RA	DR_001954-RA	SAME
DR_001954-RA	DR_006217-RA	DR_001954-RA	DR_006217-RA	SAME
DR_004430-RA	DR_006279-RA	DR_004430-RA	DR_006279-RA	SAME
DR_006279-RA	DR_004430-RA	DR_006279-RA	DR_004430-RA	SAME
DR_013744-RA	DR_010538-RA	DR_013744-RA	DR_010538-RA	SAME
DR_010538-RA	DR_013744-RA	DR_010538-RA	DR_013744-RA	SAME
DR_013389-RA	DR_008656-RA	DR_013389-RA	DR_008656-RA	SAME
DR_008656-RA	DR_013389-RA	DR_008656-RA	DR_013389-RA	SAME
DR_012575-RA	DR_010557-RA	DR_012575-RA	DR_002334-RA	DIFFERENT
DR_007080-RA	DR_010557-RA	DR_007080-RA	DR_010557-RA	SAME
DR_010557-RA	DR_007080-RA	DR_010557-RA	DR_007080-RA	SAME
DR_006598-RA	DR_002733-RA	DR_006598-RA	DR_002733-RA	SAME
DR_002733-RA	DR_006598-RA	DR_002733-RA	DR_006598-RA	SAME
DR_002224-RA	DR_001656-RA	DR_002224-RA	DR_001656-RA	SAME
DR_001656-RA	DR_002224-RA	DR_001656-RA	DR_002224-RA	SAME
DR_012762-RA	DR_012286-RA	DR_012762-RA	DR_012286-RA	SAME
DR_012286-RA	DR_012762-RA	DR_012286-RA	DR_012762-RA	SAME
DR_004516-RA	DR_000664-RA	DR_004516-RA	DR_000664-RA	SAME
DR_000664-RA	DR_004516-RA	DR_000664-RA	DR_004516-RA	SAME
DR_007321-RA	DR_010647-RA	DR_007321-RA	DR_010647-RA	SAME
DR_010647-RA	DR_007321-RA	DR_010647-RA	DR_007321-RA	SAME
DR_002654-RA	DR_007027-RA	DR_002654-RA	DR_007027-RA	SAME
DR_007027-RA	DR_002654-RA	DR_007027-RA	DR_002654-RA	SAME
DR_000098-RA	DR_009669-RA	DR_000098-RA	DR_009669-RA	SAME
DR_009669-RA	DR_000098-RA	DR_009669-RA	DR_000098-RA	SAME
DR_001196-RA	DR_003740-RA	DR_001196-RA	DR_003740-RA	SAME
DR_003740-RA	DR_001196-RA	DR_003740-RA	DR_001196-RA	SAME
DR_009044-RA	DR_001196-RA	DR_009044-RA	#N/A	#N/A
DR_008850-RA	DR_013564-RA	DR_008850-RA	DR_013564-RA	SAME
DR_013564-RA	DR_008850-RA	DR_013564-RA	DR_008850-RA	SAME
DR_009348-RA	DR_008695-RA	DR_009348-RA	DR_008695-RA	SAME
DR_008695-RA	DR_009348-RA	DR_008695-RA	DR_009348-RA	SAME
DR_008732-RA	DR_013156-RA	DR_008732-RA	DR_013156-RA	SAME
DR_013156-RA	DR_008732-RA	DR_013156-RA	DR_008732-RA	SAME
DR_009611-RA	DR_011440-RA	DR_009611-RA	DR_011440-RA	SAME
DR_011440-RA	DR_009611-RA	DR_011440-RA	DR_009611-RA	SAME
DR_006658-RA	DR_009611-RA	#N/A	#N/A	#N/A
DR_000310-RA	DR_002466-RA	DR_000310-RA	DR_002466-RA	SAME
DR_002466-RA	DR_000310-RA	DR_002466-RA	DR_000310-RA	SAME
DR_002161-RA	DR_001596-RA	DR_002161-RA	DR_001596-RA	SAME
DR_001596-RA	DR_002161-RA	DR_001596-RA	DR_002161-RA	SAME
DR_006107-RA	DR_004826-RA	DR_006107-RA	DR_004826-RA	SAME
DR_004826-RA	DR_006107-RA	DR_004826-RA	DR_006107-RA	SAME
DR_012523-RA	DR_003653-RA	DR_012523-RA	DR_003653-RA	SAME
DR_003653-RA	DR_012523-RA	DR_003653-RA	DR_012523-RA	SAME
DR_013539-RA	DR_005697-RA	#N/A	#N/A	#N/A
DR_005697-RA	DR_001256-RA	#N/A	#N/A	#N/A
DR_001256-RA	DR_005313-RA	DR_001256-RA	DR_005313-RA	SAME
DR_005313-RA	DR_001256-RA	DR_005313-RA	DR_001256-RA	SAME
DR_007909-RA	DR_008832-RA	DR_007909-RA	DR_008832-RA	SAME
DR_008832-RA	DR_007909-RA	DR_008832-RA	DR_007909-RA	SAME
DR_005793-RA	DR_011994-RA	DR_005793-RA	DR_011994-RA	SAME
DR_011994-RA	DR_005793-RA	DR_011994-RA	DR_005793-RA	SAME
DR_004015-RA	DR_008338-RA	DR_004015-RA	DR_008338-RA	SAME
DR_008338-RA	DR_004015-RA	DR_008338-RA	DR_004015-RA	SAME
DR_008476-RA	DR_005727-RA	DR_008476-RA	DR_005727-RA	SAME
DR_005727-RA	DR_008476-RA	DR_005727-RA	DR_008476-RA	SAME
DR_008954-RA	DR_007492-RA	DR_008954-RA	DR_007492-RA	SAME
DR_007492-RA	DR_008954-RA	DR_007492-RA	DR_008954-RA	SAME
DR_004608-RA	DR_002424-RA	DR_004608-RA	DR_012719-RA	DIFFERENT
DR_002424-RA	DR_004608-RA	DR_002424-RA	DR_004608-RA	SAME
DR_000068-RA	DR_004699-RA	DR_000068-RA	DR_004699-RA	SAME
DR_004699-RA	DR_000068-RA	DR_004699-RA	DR_000068-RA	SAME
DR_010940-RA	DR_010115-RA	DR_010940-RA	DR_010115-RA	SAME
DR_010115-RA	DR_010940-RA	DR_010115-RA	DR_010940-RA	SAME
DR_000061-RA	DR_004691-RA	DR_000061-RA	DR_004691-RA	SAME
DR_004691-RA	DR_000061-RA	DR_004691-RA	DR_000061-RA	SAME
DR_009063-RA	DR_000061-RA	#N/A	#N/A	#N/A
DR_011676-RA	DR_012592-RA	DR_011676-RA	DR_012592-RA	SAME
DR_012592-RA	DR_011676-RA	DR_012592-RA	DR_011676-RA	SAME
DR_004548-RA	DR_006529-RA	DR_004548-RA	DR_006529-RA	SAME
DR_006529-RA	DR_004548-RA	DR_006529-RA	DR_004548-RA	SAME
DR_013743-RA	DR_010537-RA	DR_013743-RA	DR_010537-RA	SAME
DR_010537-RA	DR_013743-RA	DR_010537-RA	DR_013743-RA	SAME
DR_006594-RA	DR_002729-RA	DR_006594-RA	DR_002729-RA	SAME
DR_002729-RA	DR_006594-RA	DR_002729-RA	DR_006594-RA	SAME
DR_009482-RA	DR_012348-RA	DR_009482-RA	DR_012348-RA	SAME
DR_012348-RA	DR_009482-RA	DR_012348-RA	DR_009482-RA	SAME
DR_000128-RA	DR_008110-RA	DR_000128-RA	DR_008110-RA	SAME
DR_008110-RA	DR_000128-RA	DR_008110-RA	DR_000128-RA	SAME
DR_006362-RA	DR_004237-RA	DR_006362-RA	DR_004237-RA	SAME
DR_004237-RA	DR_006362-RA	DR_004237-RA	DR_006362-RA	SAME
DR_003269-RA	DR_010039-RA	DR_003269-RA	DR_010039-RA	SAME
DR_010039-RA	DR_003269-RA	DR_010039-RA	DR_003269-RA	SAME
DR_012532-RA	DR_003663-RA	DR_012532-RA	DR_003663-RA	SAME
DR_003663-RA	DR_012532-RA	DR_003663-RA	DR_012532-RA	SAME
DR_010564-RA	DR_000770-RA	DR_010564-RA	DR_000770-RA	SAME
DR_000770-RA	DR_010564-RA	DR_000770-RA	DR_010564-RA	SAME
DR_007169-RA	DR_013197-RA	DR_007169-RA	DR_013197-RA	SAME
DR_013197-RA	DR_007169-RA	DR_013197-RA	DR_007169-RA	SAME
DR_006592-RA	DR_002727-RA	DR_006592-RA	DR_002727-RA	SAME
DR_002727-RA	DR_006592-RA	DR_002727-RA	DR_006592-RA	SAME
DR_012555-RA	DR_010926-RA	DR_012555-RA	DR_010926-RA	SAME
DR_010926-RA	DR_012555-RA	DR_010926-RA	DR_012555-RA	SAME
DR_010942-RA	DR_010113-RA	DR_010942-RA	DR_010113-RA	SAME
DR_010113-RA	DR_010942-RA	DR_010113-RA	DR_010942-RA	SAME
DR_003852-RA	DR_010942-RA	#N/A	#N/A	#N/A
DR_009417-RA	DR_010131-RA	DR_009417-RA	DR_010131-RA	SAME
DR_010131-RA	DR_009417-RA	DR_010131-RA	DR_009417-RA	SAME
DR_007156-RA	DR_004436-RA	DR_007156-RA	DR_004436-RA	SAME
DR_004436-RA	DR_007156-RA	DR_004436-RA	DR_007156-RA	SAME
DR_002906-RA	DR_003063-RA	DR_002906-RA	DR_003063-RA	SAME
DR_003063-RA	DR_002906-RA	DR_003063-RA	DR_002906-RA	SAME
DR_002111-RA	DR_001547-RA	DR_002111-RA	DR_001547-RA	SAME
DR_001547-RA	DR_002111-RA	DR_001547-RA	DR_002111-RA	SAME
DR_001822-RA	DR_004291-RA	DR_001822-RA	DR_004291-RA	SAME
DR_004291-RA	DR_001822-RA	DR_004291-RA	DR_001822-RA	SAME
DR_005528-RA	DR_003528-RA	DR_005528-RA	DR_003528-RA	SAME
DR_003528-RA	DR_005528-RA	DR_003528-RA	DR_005528-RA	SAME
DR_004544-RA	DR_000694-RA	DR_004544-RA	DR_000694-RA	SAME
DR_000694-RA	DR_004544-RA	DR_000694-RA	DR_004544-RA	SAME
DR_007250-RA	DR_007722-RA	DR_007250-RA	DR_007722-RA	SAME
DR_007722-RA	DR_007250-RA	DR_007722-RA	DR_007250-RA	SAME
DR_000191-RA	DR_012046-RA	DR_000191-RA	DR_012046-RA	SAME
DR_012046-RA	DR_000191-RA	DR_012046-RA	DR_000191-RA	SAME
DR_005080-RA	DR_012046-RA	DR_005080-RA	DR_000191-RA	DIFFERENT
DR_005763-RA	DR_009447-RA	DR_005763-RA	DR_009447-RA	SAME
DR_009447-RA	DR_005763-RA	DR_009447-RA	DR_005763-RA	SAME
DR_001095-RA	DR_007794-RA	DR_001095-RA	DR_007794-RA	SAME
DR_007794-RA	DR_001095-RA	DR_007794-RA	DR_001095-RA	SAME
DR_009157-RA	DR_013593-RA	DR_009157-RA	DR_013593-RA	SAME
DR_013593-RA	DR_009157-RA	DR_013593-RA	DR_009157-RA	SAME
DR_009914-RA	DR_012271-RA	DR_009914-RA	DR_012271-RA	SAME
DR_012271-RA	DR_009914-RA	DR_012271-RA	DR_009914-RA	SAME
DR_004078-RA	DR_007737-RA	DR_004078-RA	DR_007737-RA	SAME
DR_007737-RA	DR_004078-RA	DR_007737-RA	DR_004078-RA	SAME
DR_001773-RA	DR_006204-RA	DR_001773-RA	DR_001135-RA	DIFFERENT
DR_006204-RA	DR_001969-RA	DR_006204-RA	DR_001969-RA	SAME
DR_001969-RA	DR_006204-RA	DR_001969-RA	DR_006204-RA	SAME
DR_012938-RA	DR_001122-RA	DR_012938-RA	DR_001122-RA	SAME
DR_001122-RA	DR_012938-RA	DR_001122-RA	DR_012938-RA	SAME
DR_008390-RA	DR_003611-RA	DR_008390-RA	DR_003611-RA	SAME
DR_003611-RA	DR_008390-RA	DR_003611-RA	DR_008390-RA	SAME
DR_000471-RA	DR_011115-RA	DR_000471-RA	DR_011115-RA	SAME
DR_011115-RA	DR_000471-RA	DR_011115-RA	DR_000471-RA	SAME
DR_011854-RA	DR_005364-RA	DR_011854-RA	DR_005364-RA	SAME
DR_005364-RA	DR_011854-RA	DR_005364-RA	DR_011854-RA	SAME
DR_000274-RA	DR_006418-RA	DR_000274-RA	DR_006418-RA	SAME
DR_006418-RA	DR_000274-RA	DR_006418-RA	DR_000274-RA	SAME
DR_002598-RA	DR_005292-RA	DR_002598-RA	DR_005292-RA	SAME
DR_005292-RA	DR_002598-RA	DR_005292-RA	DR_002598-RA	SAME
DR_003390-RA	DR_006046-RA	DR_003390-RA	DR_006046-RA	SAME
DR_006046-RA	DR_003390-RA	DR_006046-RA	DR_003390-RA	SAME
DR_004897-RA	DR_012662-RA	DR_004897-RA	DR_012662-RA	SAME
DR_012662-RA	DR_004897-RA	DR_012662-RA	DR_004897-RA	SAME
DR_008425-RA	DR_003575-RA	DR_008425-RA	DR_003575-RA	SAME
DR_003575-RA	DR_008425-RA	DR_003575-RA	DR_008425-RA	SAME
DR_009164-RA	DR_008004-RA	DR_009164-RA	DR_008004-RA	SAME
DR_008004-RA	DR_009164-RA	DR_008004-RA	DR_009164-RA	SAME
DR_010906-RA	DR_009646-RA	DR_010906-RA	DR_009646-RA	SAME
DR_009646-RA	DR_010906-RA	DR_009646-RA	DR_010906-RA	SAME
DR_001826-RA	DR_004287-RA	DR_001826-RA	DR_004287-RA	SAME
DR_004287-RA	DR_001826-RA	DR_004287-RA	DR_001826-RA	SAME
DR_012719-RA	DR_004287-RA	DR_012719-RA	DR_007722-RA	DIFFERENT
DR_004405-RA	DR_006254-RA	DR_004405-RA	DR_006254-RA	SAME
DR_006254-RA	DR_004405-RA	DR_006254-RA	DR_004405-RA	SAME
DR_001191-RA	DR_003745-RA	DR_001191-RA	DR_003745-RA	SAME
DR_003745-RA	DR_001191-RA	DR_003745-RA	DR_001191-RA	SAME
DR_001948-RA	DR_004036-RA	DR_001948-RA	DR_004036-RA	SAME
DR_004036-RA	DR_001948-RA	DR_004036-RA	DR_001948-RA	SAME
DR_006105-RA	DR_004824-RA	DR_006105-RA	DR_004824-RA	SAME
DR_004824-RA	DR_006105-RA	DR_004824-RA	DR_006105-RA	SAME
DR_002440-RA	DR_013632-RA	DR_002440-RA	DR_013157-RA	DIFFERENT
DR_013632-RA	DR_009636-RA	DR_013632-RA	DR_009636-RA	SAME
DR_009636-RA	DR_013632-RA	DR_009636-RA	DR_013632-RA	SAME
DR_012511-RA	DR_005001-RA	DR_012511-RA	DR_005001-RA	SAME
DR_005001-RA	DR_012511-RA	DR_005001-RA	DR_012511-RA	SAME
DR_010478-RA	DR_005001-RA	DR_010478-RA	DR_004410-RA	DIFFERENT
DR_009461-RA	DR_005001-RA	DR_009461-RA	DR_009900-RA	DIFFERENT
DR_003684-RA	DR_005566-RA	#N/A	#N/A	#N/A
DR_002532-RA	DR_013279-RA	#N/A	#N/A	#N/A
DR_005566-RA	DR_013279-RA	DR_005566-RA	DR_013279-RA	SAME
DR_013279-RA	DR_005566-RA	DR_013279-RA	DR_005566-RA	SAME
DR_002774-RA	DR_004273-RA	DR_002774-RA	DR_004273-RA	SAME
DR_004273-RA	DR_002774-RA	DR_004273-RA	DR_002774-RA	SAME
DR_002137-RA	DR_001574-RA	DR_002137-RA	DR_001574-RA	SAME
DR_001574-RA	DR_002137-RA	DR_001574-RA	DR_002137-RA	SAME
DR_007409-RA	DR_002013-RA	DR_007409-RA	DR_002013-RA	SAME
DR_002013-RA	DR_007409-RA	DR_002013-RA	DR_007409-RA	SAME
DR_008120-RA	DR_006705-RA	DR_008120-RA	DR_006705-RA	SAME
DR_006705-RA	DR_008120-RA	DR_006705-RA	DR_008120-RA	SAME
DR_003351-RA	DR_006085-RA	DR_003351-RA	DR_006085-RA	SAME
DR_006085-RA	DR_003351-RA	DR_006085-RA	DR_003351-RA	SAME
DR_005902-RA	DR_002873-RA	DR_005902-RA	DR_002873-RA	SAME
DR_002873-RA	DR_005902-RA	DR_002873-RA	DR_005902-RA	SAME
DR_008649-RA	DR_011785-RA	DR_008649-RA	DR_011785-RA	SAME
DR_011785-RA	DR_008649-RA	DR_011785-RA	DR_008649-RA	SAME
DR_000249-RA	DR_006392-RA	DR_000249-RA	DR_006392-RA	SAME
DR_006392-RA	DR_000249-RA	DR_006392-RA	DR_000249-RA	SAME
DR_008964-RA	DR_007482-RA	DR_008964-RA	DR_007482-RA	SAME
DR_007482-RA	DR_008964-RA	DR_007482-RA	DR_008964-RA	SAME
DR_006756-RA	DR_002668-RA	DR_006756-RA	DR_002668-RA	SAME
DR_002668-RA	DR_006756-RA	DR_002668-RA	DR_006756-RA	SAME
DR_008562-RA	DR_002668-RA	#N/A	#N/A	#N/A
DR_007411-RA	DR_002015-RA	DR_007411-RA	DR_002015-RA	SAME
DR_002015-RA	DR_007411-RA	DR_002015-RA	DR_007411-RA	SAME
DR_007041-RA	DR_011001-RA	DR_007041-RA	DR_012859-RA	DIFFERENT
DR_011001-RA	DR_007041-RA	DR_011001-RA	DR_003236-RA	DIFFERENT
DR_001929-RA	DR_000731-RA	DR_001929-RA	DR_000731-RA	SAME
DR_000731-RA	DR_001929-RA	DR_000731-RA	DR_001929-RA	SAME
DR_000364-RA	DR_002519-RA	DR_000364-RA	DR_002519-RA	SAME
DR_002519-RA	DR_000364-RA	DR_002519-RA	DR_000364-RA	SAME
DR_003964-RA	DR_000364-RA	#N/A	#N/A	#N/A
DR_005216-RA	DR_005414-RA	DR_005216-RA	DR_005414-RA	SAME
DR_005414-RA	DR_005216-RA	DR_005414-RA	DR_005216-RA	SAME
DR_002125-RA	DR_001563-RA	DR_002125-RA	DR_001563-RA	SAME
DR_001563-RA	DR_002125-RA	DR_001563-RA	DR_002125-RA	SAME
DR_012857-RA	DR_004082-RA	DR_012857-RA	DR_004082-RA	SAME
DR_004082-RA	DR_012857-RA	DR_004082-RA	DR_012857-RA	SAME
DR_002942-RA	DR_003026-RA	DR_002942-RA	DR_003026-RA	SAME
DR_003026-RA	DR_002942-RA	DR_003026-RA	DR_002942-RA	SAME
DR_012858-RA	DR_004083-RA	DR_012858-RA	DR_004083-RA	SAME
DR_004083-RA	DR_012858-RA	DR_004083-RA	DR_012858-RA	SAME
DR_005284-RA	DR_012767-RA	DR_005284-RA	DR_012767-RA	SAME
DR_012767-RA	DR_005284-RA	DR_012767-RA	DR_005284-RA	SAME
DR_003190-RA	DR_013430-RA	DR_003190-RA	DR_013430-RA	SAME
DR_013430-RA	DR_003190-RA	DR_013430-RA	DR_003190-RA	SAME
DR_013870-RA	DR_001678-RA	DR_013870-RA	DR_001678-RA	SAME
DR_001678-RA	DR_013870-RA	DR_001678-RA	DR_013870-RA	SAME
DR_008927-RA	DR_012236-RA	DR_008927-RA	DR_012236-RA	SAME
DR_012236-RA	DR_008927-RA	DR_012236-RA	DR_008927-RA	SAME
DR_008022-RA	DR_011900-RA	DR_008022-RA	DR_011900-RA	SAME
DR_011900-RA	DR_008022-RA	DR_011900-RA	DR_008022-RA	SAME
DR_002788-RA	DR_009244-RA	DR_002788-RA	DR_009244-RA	SAME
DR_009244-RA	DR_002788-RA	DR_009244-RA	DR_002788-RA	SAME
DR_009139-RA	DR_003690-RA	DR_009139-RA	DR_003690-RA	SAME
DR_003690-RA	DR_009139-RA	DR_003690-RA	DR_009139-RA	SAME
DR_003273-RA	DR_010034-RA	DR_003273-RA	DR_010034-RA	SAME
DR_010034-RA	DR_003273-RA	DR_010034-RA	DR_003273-RA	SAME
DR_004949-RA	DR_011888-RA	DR_004949-RA	DR_011888-RA	SAME
DR_011888-RA	DR_004949-RA	DR_011888-RA	DR_004949-RA	SAME
DR_012932-RA	DR_001128-RA	DR_012932-RA	DR_001128-RA	SAME
DR_001128-RA	DR_012932-RA	DR_001128-RA	DR_012932-RA	SAME
DR_006135-RA	DR_004854-RA	DR_006135-RA	DR_004854-RA	SAME
DR_004854-RA	DR_006135-RA	DR_004854-RA	DR_006135-RA	SAME
DR_003629-RA	DR_004854-RA	DR_003629-RA	DR_000567-RA	DIFFERENT
DR_007929-RA	DR_007182-RA	DR_007929-RA	DR_006593-RA	DIFFERENT
DR_012999-RA	DR_003953-RA	DR_012999-RA	DR_003953-RA	SAME
DR_003953-RA	DR_012999-RA	DR_003953-RA	DR_012999-RA	SAME
DR_007323-RA	DR_010649-RA	DR_007323-RA	DR_010649-RA	SAME
DR_010649-RA	DR_007323-RA	DR_010649-RA	DR_007323-RA	SAME
DR_007182-RA	DR_013568-RA	DR_007182-RA	DR_013568-RA	SAME
DR_013568-RA	DR_007182-RA	DR_013568-RA	DR_007182-RA	SAME
DR_005836-RA	DR_007857-RA	DR_005836-RA	DR_007857-RA	SAME
DR_007857-RA	DR_005836-RA	DR_007857-RA	DR_005836-RA	SAME
DR_012024-RA	DR_003602-RA	DR_012024-RA	DR_004770-RA	DIFFERENT
DR_005498-RA	DR_010797-RA	DR_005498-RA	DR_010797-RA	SAME
DR_010797-RA	DR_005498-RA	DR_010797-RA	DR_005498-RA	SAME
DR_008399-RA	DR_003602-RA	DR_008399-RA	DR_003602-RA	SAME
DR_003602-RA	DR_008399-RA	DR_003602-RA	DR_008399-RA	SAME
DR_010453-RA	DR_010505-RA	DR_010453-RA	DR_010505-RA	SAME
DR_010505-RA	DR_010453-RA	DR_010505-RA	DR_010453-RA	SAME
DR_010391-RA	DR_002423-RA	DR_010391-RA	DR_002423-RA	SAME
DR_002423-RA	DR_010391-RA	DR_002423-RA	DR_010391-RA	SAME
DR_000190-RA	DR_012047-RA	DR_000190-RA	DR_012047-RA	SAME
DR_012047-RA	DR_000190-RA	DR_012047-RA	DR_000190-RA	SAME
DR_007139-RA	DR_005417-RA	DR_007139-RA	DR_005417-RA	SAME
DR_005417-RA	DR_007139-RA	DR_005417-RA	DR_007139-RA	SAME
DR_008430-RA	DR_011331-RA	DR_008430-RA	DR_011331-RA	SAME
DR_011331-RA	DR_008430-RA	DR_011331-RA	DR_008430-RA	SAME
DR_011343-RA	DR_005417-RA	DR_011343-RA	DR_012144-RA	DIFFERENT
DR_002227-RA	DR_001659-RA	DR_002227-RA	DR_001659-RA	SAME
DR_001659-RA	DR_002227-RA	DR_001659-RA	DR_002227-RA	SAME
DR_011236-RA	DR_011434-RA	DR_011236-RA	DR_011434-RA	SAME
DR_011434-RA	DR_011236-RA	DR_011434-RA	DR_011236-RA	SAME
DR_004157-RA	DR_002227-RA	#N/A	#N/A	#N/A
DR_005864-RA	DR_011102-RA	DR_005864-RA	DR_011102-RA	SAME
DR_011102-RA	DR_005864-RA	DR_011102-RA	DR_005864-RA	SAME
DR_006763-RA	DR_002674-RA	DR_006763-RA	DR_002674-RA	SAME
DR_002674-RA	DR_006763-RA	DR_002674-RA	DR_006763-RA	SAME
DR_004422-RA	DR_006272-RA	DR_004422-RA	DR_006272-RA	SAME
DR_006272-RA	DR_004422-RA	DR_006272-RA	DR_004422-RA	SAME
DR_013536-RA	DR_000291-RA	DR_013536-RA	DR_000291-RA	SAME
DR_000291-RA	DR_013536-RA	DR_000291-RA	DR_013536-RA	SAME
DR_001057-RA	DR_011158-RA	DR_001057-RA	DR_011158-RA	SAME
DR_011158-RA	DR_001057-RA	DR_011158-RA	DR_001057-RA	SAME
DR_002310-RA	DR_001415-RA	DR_002310-RA	DR_001415-RA	SAME
DR_001415-RA	DR_002310-RA	DR_001415-RA	DR_002310-RA	SAME
DR_001090-RA	DR_007799-RA	DR_001090-RA	DR_007799-RA	SAME
DR_007799-RA	DR_001090-RA	DR_007799-RA	DR_001090-RA	SAME
DR_001812-RA	DR_004300-RA	DR_001812-RA	DR_004300-RA	SAME
DR_004300-RA	DR_001812-RA	DR_004300-RA	DR_001812-RA	SAME
DR_009042-RA	DR_005944-RA	DR_009042-RA	DR_005944-RA	SAME
DR_005944-RA	DR_009042-RA	DR_005944-RA	DR_009042-RA	SAME
DR_013306-RA	DR_010761-RA	DR_013306-RA	DR_010761-RA	SAME
DR_010761-RA	DR_013306-RA	DR_010761-RA	DR_013306-RA	SAME
DR_002142-RA	DR_001579-RA	DR_002142-RA	DR_001579-RA	SAME
DR_001579-RA	DR_002142-RA	DR_001579-RA	DR_002142-RA	SAME
DR_007503-RA	DR_007687-RA	DR_007503-RA	DR_007687-RA	SAME
DR_007687-RA	DR_007503-RA	DR_007687-RA	DR_007503-RA	SAME
DR_010236-RA	DR_010606-RA	DR_010236-RA	DR_010606-RA	SAME
DR_010606-RA	DR_010236-RA	DR_010606-RA	DR_010236-RA	SAME
DR_000354-RA	DR_013094-RA	DR_000354-RA	DR_006594-RA	DIFFERENT
DR_013094-RA	DR_000354-RA	#N/A	#N/A	#N/A
DR_004330-RA	DR_006889-RA	DR_004330-RA	DR_006889-RA	SAME
DR_006889-RA	DR_004330-RA	DR_006889-RA	DR_004330-RA	SAME
DR_005499-RA	DR_010796-RA	DR_005499-RA	DR_010796-RA	SAME
DR_010796-RA	DR_005499-RA	DR_010796-RA	DR_005499-RA	SAME
DR_009855-RA	DR_013224-RA	DR_009855-RA	DR_013224-RA	SAME
DR_013224-RA	DR_009855-RA	DR_013224-RA	DR_009855-RA	SAME
DR_011949-RA	DR_003246-RA	DR_011949-RA	DR_003246-RA	SAME
DR_003246-RA	DR_011949-RA	DR_003246-RA	DR_011949-RA	SAME
DR_001944-RA	DR_010145-RA	DR_001944-RA	DR_010688-RA	DIFFERENT
DR_004539-RA	DR_000689-RA	DR_004539-RA	DR_000689-RA	SAME
DR_000689-RA	DR_004539-RA	DR_000689-RA	DR_004539-RA	SAME
DR_009405-RA	DR_010145-RA	DR_009405-RA	DR_010145-RA	SAME
DR_010145-RA	DR_009405-RA	DR_010145-RA	DR_009405-RA	SAME
DR_002964-RA	DR_003006-RA	DR_002964-RA	DR_003006-RA	SAME
DR_003006-RA	DR_002964-RA	DR_003006-RA	DR_002964-RA	SAME
DR_004561-RA	DR_006514-RA	DR_004561-RA	DR_006514-RA	SAME
DR_006514-RA	DR_004561-RA	DR_006514-RA	DR_004561-RA	SAME
DR_008890-RA	DR_013531-RA	DR_008890-RA	DR_013531-RA	SAME
DR_013531-RA	DR_008890-RA	DR_013531-RA	DR_008890-RA	SAME
DR_004126-RA	DR_010213-RA	DR_004126-RA	DR_010213-RA	SAME
DR_010213-RA	DR_004126-RA	DR_010213-RA	DR_004126-RA	SAME
DR_010885-RA	DR_008671-RA	DR_010885-RA	DR_008671-RA	SAME
DR_008671-RA	DR_010885-RA	DR_008671-RA	DR_010885-RA	SAME
DR_009737-RA	DR_010885-RA	#N/A	#N/A	#N/A
DR_010185-RA	DR_011501-RA	DR_010185-RA	DR_011501-RA	SAME
DR_011501-RA	DR_010185-RA	DR_011501-RA	DR_010185-RA	SAME
DR_008367-RA	DR_011017-RA	DR_008367-RA	DR_011017-RA	SAME
DR_011017-RA	DR_008367-RA	DR_011017-RA	DR_008367-RA	SAME
DR_009751-RA	DR_011579-RA	DR_009751-RA	DR_011579-RA	SAME
DR_011579-RA	DR_009751-RA	DR_011579-RA	DR_009751-RA	SAME
DR_013526-RA	DR_009751-RA	DR_013526-RA	#N/A	#N/A
DR_004520-RA	DR_000668-RA	DR_004520-RA	DR_000668-RA	SAME
DR_000668-RA	DR_004520-RA	DR_000668-RA	DR_004520-RA	SAME
DR_003120-RA	DR_009961-RA	DR_003120-RA	DR_009961-RA	SAME
DR_009961-RA	DR_003120-RA	DR_009961-RA	DR_003120-RA	SAME
DR_006790-RA	DR_007573-RA	DR_006790-RA	DR_007573-RA	SAME
DR_007573-RA	DR_006790-RA	DR_007573-RA	DR_006790-RA	SAME
DR_012927-RA	DR_001135-RA	DR_012927-RA	DR_001135-RA	SAME
DR_001135-RA	DR_012927-RA	DR_001135-RA	DR_012927-RA	SAME
DR_004311-RA	DR_006870-RA	DR_004311-RA	DR_006870-RA	SAME
DR_006870-RA	DR_004311-RA	DR_006870-RA	DR_004311-RA	SAME
DR_001471-RA	DR_009109-RA	DR_001471-RA	DR_009109-RA	SAME
DR_009109-RA	DR_001471-RA	DR_009109-RA	DR_001471-RA	SAME
DR_004484-RA	DR_000632-RA	DR_004484-RA	DR_000632-RA	SAME
DR_000632-RA	DR_004484-RA	DR_000632-RA	DR_004484-RA	SAME
DR_008162-RA	DR_006643-RA	DR_008162-RA	DR_006643-RA	SAME
DR_006643-RA	DR_008162-RA	DR_006643-RA	DR_008162-RA	SAME
DR_001846-RA	DR_012209-RA	DR_001846-RA	DR_012209-RA	SAME
DR_012209-RA	DR_001846-RA	DR_012209-RA	DR_001846-RA	SAME
DR_007913-RA	DR_008828-RA	DR_007913-RA	DR_008828-RA	SAME
DR_008828-RA	DR_007913-RA	DR_008828-RA	DR_007913-RA	SAME
DR_004936-RA	DR_010845-RA	DR_004936-RA	DR_010845-RA	SAME
DR_010845-RA	DR_004936-RA	DR_010845-RA	DR_004936-RA	SAME
DR_008848-RA	DR_013562-RA	DR_008848-RA	DR_013562-RA	SAME
DR_013562-RA	DR_008848-RA	DR_013562-RA	DR_008848-RA	SAME
DR_001344-RA	DR_008265-RA	DR_001344-RA	DR_008265-RA	SAME
DR_008265-RA	DR_001344-RA	DR_008265-RA	DR_001344-RA	SAME
DR_006340-RA	DR_004261-RA	DR_006340-RA	DR_004261-RA	SAME
DR_004261-RA	DR_006340-RA	DR_004261-RA	DR_006340-RA	SAME
DR_000663-RA	DR_008848-RA	DR_000663-RA	DR_008278-RA	DIFFERENT
DR_008759-RA	DR_000663-RA	#N/A	#N/A	#N/A
DR_005826-RA	DR_007847-RA	DR_005826-RA	DR_007847-RA	SAME
DR_007847-RA	DR_005826-RA	DR_007847-RA	DR_005826-RA	SAME
DR_001077-RA	DR_000325-RA	#N/A	#N/A	#N/A
DR_000325-RA	DR_002479-RA	DR_000325-RA	DR_002479-RA	SAME
DR_002479-RA	DR_000325-RA	DR_002479-RA	DR_000325-RA	SAME
DR_002253-RA	DR_010616-RA	#N/A	#N/A	#N/A
DR_009158-RA	DR_013592-RA	DR_009158-RA	DR_013592-RA	SAME
DR_013592-RA	DR_009158-RA	DR_013592-RA	DR_009158-RA	SAME
DR_010248-RA	DR_010616-RA	DR_010248-RA	DR_010616-RA	SAME
DR_010616-RA	DR_010248-RA	DR_010616-RA	DR_010248-RA	SAME
DR_010364-RA	DR_007592-RA	DR_010364-RA	DR_007592-RA	SAME
DR_007592-RA	DR_010364-RA	DR_007592-RA	DR_010364-RA	SAME
DR_008166-RA	DR_006646-RA	DR_008166-RA	DR_006646-RA	SAME
DR_006646-RA	DR_008166-RA	DR_006646-RA	DR_008166-RA	SAME
DR_000483-RA	DR_011167-RA	DR_000483-RA	DR_011167-RA	SAME
DR_011167-RA	DR_000483-RA	DR_011167-RA	DR_000483-RA	SAME
DR_000314-RA	DR_002470-RA	DR_000314-RA	DR_002470-RA	SAME
DR_002470-RA	DR_000314-RA	DR_002470-RA	DR_000314-RA	SAME
DR_002289-RA	DR_010163-RA	#N/A	#N/A	#N/A
DR_010163-RA	DR_002289-RA	#N/A	#N/A	#N/A
DR_009900-RA	DR_003971-RA	DR_009900-RA	DR_009461-RA	DIFFERENT
DR_006374-RA	DR_003971-RA	DR_006374-RA	DR_003971-RA	SAME
DR_003971-RA	DR_006374-RA	DR_003971-RA	DR_006374-RA	SAME
DR_007371-RA	DR_003863-RA	DR_007371-RA	DR_003863-RA	SAME
DR_003863-RA	DR_007371-RA	DR_003863-RA	DR_007371-RA	SAME
DR_004926-RA	DR_010835-RA	DR_004926-RA	DR_010835-RA	SAME
DR_010835-RA	DR_004926-RA	DR_010835-RA	DR_004926-RA	SAME
DR_009988-RA	DR_010283-RA	DR_009988-RA	DR_010283-RA	SAME
DR_010283-RA	DR_009988-RA	DR_010283-RA	DR_009988-RA	SAME
DR_008189-RA	DR_006668-RA	DR_008189-RA	DR_006668-RA	SAME
DR_006668-RA	DR_008189-RA	DR_006668-RA	DR_008189-RA	SAME
DR_012515-RA	DR_005005-RA	DR_012515-RA	DR_005005-RA	SAME
DR_005005-RA	DR_012515-RA	DR_005005-RA	DR_012515-RA	SAME
DR_004091-RA	DR_005005-RA	#N/A	#N/A	#N/A
DR_000388-RA	DR_009414-RA	#N/A	#N/A	#N/A
DR_009414-RA	DR_010135-RA	DR_009414-RA	DR_010135-RA	SAME
DR_010135-RA	DR_009414-RA	DR_010135-RA	DR_009414-RA	SAME
DR_003350-RA	DR_006086-RA	DR_003350-RA	DR_006086-RA	SAME
DR_006086-RA	DR_003350-RA	DR_006086-RA	DR_003350-RA	SAME
DR_006930-RA	DR_000817-RA	DR_006930-RA	DR_000817-RA	SAME
DR_000817-RA	DR_006930-RA	DR_000817-RA	DR_006930-RA	SAME
DR_011603-RA	DR_005247-RA	DR_011603-RA	DR_005247-RA	SAME
DR_005247-RA	DR_011603-RA	DR_005247-RA	DR_011603-RA	SAME
DR_006219-RA	DR_005359-RA	DR_006219-RA	DR_000050-RA	DIFFERENT
DR_005359-RA	DR_006219-RA	#N/A	#N/A	#N/A
DR_009609-RA	DR_011442-RA	DR_009609-RA	DR_011442-RA	SAME
DR_011442-RA	DR_009609-RA	DR_011442-RA	DR_009609-RA	SAME
DR_006779-RA	DR_002690-RA	DR_006779-RA	DR_002690-RA	SAME
DR_002690-RA	DR_006779-RA	DR_002690-RA	DR_006779-RA	SAME
DR_006519-RA	DR_009609-RA	#N/A	#N/A	#N/A
DR_004946-RA	DR_011323-RA	DR_004946-RA	DR_011323-RA	SAME
DR_011323-RA	DR_004946-RA	DR_011323-RA	DR_006796-RA	DIFFERENT
DR_009486-RA	DR_013688-RA	DR_009486-RA	DR_013688-RA	SAME
DR_013688-RA	DR_009486-RA	DR_013688-RA	DR_009486-RA	SAME
DR_010449-RA	DR_010501-RA	DR_010449-RA	DR_010501-RA	SAME
DR_010501-RA	DR_010449-RA	DR_010501-RA	DR_010449-RA	SAME
DR_008379-RA	DR_003622-RA	DR_008379-RA	DR_003622-RA	SAME
DR_003622-RA	DR_008379-RA	DR_003622-RA	DR_008379-RA	SAME
DR_002958-RA	DR_003012-RA	DR_002958-RA	DR_003012-RA	SAME
DR_003012-RA	DR_002958-RA	DR_003012-RA	DR_002958-RA	SAME
DR_006203-RA	DR_001970-RA	DR_006203-RA	DR_001970-RA	SAME
DR_001970-RA	DR_006203-RA	DR_001970-RA	DR_006203-RA	SAME
DR_008168-RA	DR_006648-RA	DR_008168-RA	DR_006648-RA	SAME
DR_006648-RA	DR_008168-RA	DR_006648-RA	DR_008168-RA	SAME
DR_007441-RA	DR_012424-RA	#N/A	#N/A	#N/A
DR_012265-RA	DR_012424-RA	DR_012265-RA	DR_012424-RA	SAME
DR_012424-RA	DR_012265-RA	DR_012424-RA	DR_012265-RA	SAME
DR_008378-RA	DR_003623-RA	DR_008378-RA	DR_003623-RA	SAME
DR_003623-RA	DR_008378-RA	DR_003623-RA	DR_008378-RA	SAME
DR_003318-RA	DR_004267-RA	DR_003318-RA	DR_004267-RA	SAME
DR_004267-RA	DR_003318-RA	DR_004267-RA	DR_003318-RA	SAME
DR_012078-RA	DR_013862-RA	DR_012078-RA	DR_013862-RA	SAME
DR_013862-RA	DR_012078-RA	DR_013862-RA	DR_012078-RA	SAME
DR_011845-RA	DR_003467-RA	DR_011845-RA	DR_003467-RA	SAME
DR_003467-RA	DR_011845-RA	DR_003467-RA	DR_011845-RA	SAME
DR_004108-RA	DR_013876-RA	DR_004108-RA	DR_008973-RA	DIFFERENT
DR_013876-RA	DR_004108-RA	#N/A	#N/A	#N/A
DR_009824-RA	DR_004463-RA	DR_009824-RA	DR_004463-RA	SAME
DR_004463-RA	DR_009824-RA	DR_004463-RA	DR_009824-RA	SAME
DR_009400-RA	DR_010149-RA	DR_009400-RA	DR_010149-RA	SAME
DR_010149-RA	DR_009400-RA	DR_010149-RA	DR_009400-RA	SAME
DR_012851-RA	DR_013806-RA	DR_012851-RA	DR_013806-RA	SAME
DR_013806-RA	DR_012851-RA	DR_013806-RA	DR_012851-RA	SAME
DR_009264-RA	DR_013466-RA	DR_009264-RA	DR_013466-RA	SAME
DR_013466-RA	DR_009264-RA	DR_013466-RA	DR_009264-RA	SAME
DR_006047-RA	DR_009264-RA	DR_006047-RA	DR_003953-RA	DIFFERENT
DR_009030-RA	DR_005956-RA	DR_009030-RA	DR_005956-RA	SAME
DR_005956-RA	DR_009030-RA	DR_005956-RA	DR_009030-RA	SAME
DR_004543-RA	DR_000693-RA	DR_004543-RA	DR_000693-RA	SAME
DR_000693-RA	DR_004543-RA	DR_000693-RA	DR_004543-RA	SAME
DR_009409-RA	DR_010140-RA	DR_009409-RA	DR_010140-RA	SAME
DR_010140-RA	DR_009409-RA	DR_010140-RA	DR_009409-RA	SAME
DR_009024-RA	DR_005962-RA	DR_009024-RA	DR_005962-RA	SAME
DR_005962-RA	DR_009024-RA	DR_005962-RA	DR_009024-RA	SAME
DR_008208-RA	DR_006686-RA	DR_008208-RA	DR_006686-RA	SAME
DR_006686-RA	DR_008208-RA	DR_006686-RA	DR_008208-RA	SAME
DR_010806-RA	DR_008875-RA	DR_010806-RA	DR_008875-RA	SAME
DR_008875-RA	DR_010806-RA	DR_008875-RA	DR_010806-RA	SAME
DR_000326-RA	DR_002480-RA	DR_000326-RA	DR_002480-RA	SAME
DR_002480-RA	DR_000326-RA	DR_002480-RA	DR_000326-RA	SAME
DR_001084-RA	DR_007805-RA	DR_001084-RA	DR_007805-RA	SAME
DR_007805-RA	DR_001084-RA	DR_007805-RA	DR_001084-RA	SAME
DR_008026-RA	DR_011905-RA	DR_008026-RA	DR_011905-RA	SAME
DR_011905-RA	DR_008026-RA	DR_011905-RA	DR_008026-RA	SAME
DR_000023-RA	DR_004654-RA	DR_000023-RA	DR_004654-RA	SAME
DR_004654-RA	DR_000023-RA	DR_004654-RA	DR_000023-RA	SAME
DR_013004-RA	DR_003958-RA	DR_013004-RA	DR_003958-RA	SAME
DR_003958-RA	DR_013004-RA	DR_003958-RA	DR_013004-RA	SAME
DR_003376-RA	DR_006060-RA	DR_003376-RA	DR_006060-RA	SAME
DR_006060-RA	DR_003376-RA	DR_006060-RA	DR_003376-RA	SAME
DR_006931-RA	DR_000816-RA	DR_006931-RA	DR_000816-RA	SAME
DR_000816-RA	DR_006931-RA	DR_000816-RA	DR_006931-RA	SAME
DR_012791-RA	DR_006931-RA	DR_012791-RA	DR_010076-RA	DIFFERENT
DR_011041-RA	DR_010075-RA	DR_011041-RA	DR_010075-RA	SAME
DR_010075-RA	DR_011041-RA	DR_010075-RA	DR_011041-RA	SAME
DR_013026-RA	DR_003979-RA	DR_013026-RA	DR_003979-RA	SAME
DR_003979-RA	DR_013026-RA	DR_003979-RA	DR_013026-RA	SAME
DR_013668-RA	DR_004037-RA	DR_013668-RA	DR_004037-RA	SAME
DR_004037-RA	DR_013668-RA	DR_004037-RA	DR_013668-RA	SAME
DR_012516-RA	DR_005006-RA	DR_012516-RA	DR_005006-RA	SAME
DR_005006-RA	DR_012516-RA	DR_005006-RA	DR_012516-RA	SAME
DR_009319-RA	DR_005006-RA	DR_009319-RA	DR_001954-RA	DIFFERENT
DR_009746-RA	DR_011574-RA	DR_009746-RA	DR_011574-RA	SAME
DR_011574-RA	DR_009746-RA	DR_011574-RA	DR_009746-RA	SAME
DR_010920-RA	DR_009746-RA	#N/A	#N/A	#N/A
DR_005511-RA	DR_010784-RA	DR_005511-RA	DR_010784-RA	SAME
DR_010784-RA	DR_005511-RA	DR_010784-RA	DR_005511-RA	SAME
DR_000039-RA	DR_004670-RA	DR_000039-RA	DR_004670-RA	SAME
DR_004670-RA	DR_000039-RA	DR_004670-RA	DR_000039-RA	SAME
DR_007338-RA	DR_010664-RA	DR_007338-RA	DR_010664-RA	SAME
DR_010664-RA	DR_007338-RA	DR_010664-RA	DR_007338-RA	SAME
DR_008333-RA	DR_007338-RA	#N/A	#N/A	#N/A
DR_013192-RA	DR_007730-RA	DR_013192-RA	DR_007730-RA	SAME
DR_007730-RA	DR_013192-RA	DR_007730-RA	DR_013192-RA	SAME
DR_012149-RA	DR_000597-RA	DR_012149-RA	DR_000597-RA	SAME
DR_000597-RA	DR_012149-RA	DR_000597-RA	DR_012149-RA	SAME
DR_008650-RA	DR_011784-RA	DR_008650-RA	DR_011784-RA	SAME
DR_011784-RA	DR_008650-RA	DR_011784-RA	DR_008650-RA	SAME
DR_008845-RA	DR_011784-RA	#N/A	#N/A	#N/A
DR_003017-RA	DR_011784-RA	DR_003017-RA	DR_007722-RA	DIFFERENT
DR_011936-RA	DR_008650-RA	#N/A	#N/A	#N/A
DR_010409-RA	DR_002406-RA	DR_010409-RA	DR_002406-RA	SAME
DR_002406-RA	DR_010409-RA	DR_002406-RA	DR_010409-RA	SAME
DR_001245-RA	DR_005302-RA	DR_001245-RA	DR_005302-RA	SAME
DR_005302-RA	DR_001245-RA	DR_005302-RA	DR_001245-RA	SAME
DR_001066-RA	DR_007825-RA	DR_001066-RA	DR_007825-RA	SAME
DR_007825-RA	DR_001066-RA	DR_007825-RA	DR_001066-RA	SAME
DR_001328-RA	DR_008247-RA	DR_001328-RA	DR_008247-RA	SAME
DR_008247-RA	DR_001328-RA	DR_008247-RA	DR_001328-RA	SAME
DR_001178-RA	DR_003758-RA	DR_001178-RA	DR_003758-RA	SAME
DR_003758-RA	DR_001178-RA	DR_003758-RA	DR_001178-RA	SAME
DR_009726-RA	DR_001178-RA	#N/A	#N/A	#N/A
DR_000158-RA	DR_008079-RA	DR_000158-RA	DR_008079-RA	SAME
DR_008079-RA	DR_000158-RA	DR_008079-RA	DR_000158-RA	SAME
DR_002126-RA	DR_001564-RA	DR_002126-RA	DR_001564-RA	SAME
DR_001564-RA	DR_002126-RA	DR_001564-RA	DR_002126-RA	SAME
DR_007627-RA	DR_002841-RA	DR_007627-RA	DR_002841-RA	SAME
DR_002841-RA	DR_007627-RA	DR_002841-RA	DR_007627-RA	SAME
DR_013670-RA	DR_004039-RA	DR_013670-RA	DR_004039-RA	SAME
DR_004039-RA	DR_013670-RA	DR_004039-RA	DR_013670-RA	SAME
DR_004562-RA	DR_006513-RA	DR_004562-RA	DR_006513-RA	SAME
DR_006513-RA	DR_004562-RA	DR_006513-RA	DR_004562-RA	SAME
DR_002374-RA	DR_012127-RA	DR_002374-RA	DR_012127-RA	SAME
DR_012127-RA	DR_002374-RA	DR_012127-RA	DR_002374-RA	SAME
DR_008207-RA	DR_006685-RA	DR_008207-RA	DR_006685-RA	SAME
DR_006685-RA	DR_008207-RA	DR_006685-RA	DR_008207-RA	SAME
DR_010194-RA	DR_011510-RA	DR_010194-RA	DR_011510-RA	SAME
DR_011510-RA	DR_010194-RA	DR_011510-RA	DR_010194-RA	SAME
DR_000222-RA	DR_001870-RA	DR_000222-RA	DR_001870-RA	SAME
DR_001870-RA	DR_000222-RA	DR_001870-RA	DR_000222-RA	SAME
DR_006786-RA	DR_007577-RA	DR_006786-RA	DR_007577-RA	SAME
DR_007577-RA	DR_006786-RA	DR_007577-RA	DR_006786-RA	SAME
DR_003220-RA	DR_006291-RA	DR_003220-RA	DR_006291-RA	SAME
DR_006291-RA	DR_003220-RA	DR_006291-RA	DR_003220-RA	SAME
DR_008429-RA	DR_011330-RA	DR_008429-RA	DR_011330-RA	SAME
DR_011330-RA	DR_008429-RA	DR_011330-RA	DR_008429-RA	SAME
DR_005506-RA	DR_010789-RA	DR_005506-RA	DR_010789-RA	SAME
DR_010789-RA	DR_005506-RA	DR_010789-RA	DR_005506-RA	SAME
DR_011468-RA	DR_004212-RA	DR_011468-RA	DR_004212-RA	SAME
DR_004212-RA	DR_011468-RA	DR_004212-RA	DR_011468-RA	SAME
DR_013392-RA	DR_008659-RA	DR_013392-RA	DR_008659-RA	SAME
DR_008659-RA	DR_013392-RA	DR_008659-RA	DR_013392-RA	SAME
DR_002622-RA	DR_006996-RA	DR_002622-RA	DR_006996-RA	SAME
DR_006996-RA	DR_002622-RA	DR_006996-RA	DR_002622-RA	SAME
DR_012862-RA	DR_009615-RA	#N/A	#N/A	#N/A
DR_009615-RA	DR_011436-RA	DR_009615-RA	DR_011436-RA	SAME
DR_011436-RA	DR_009615-RA	DR_011436-RA	DR_009615-RA	SAME
DR_009761-RA	DR_011592-RA	DR_009761-RA	DR_011592-RA	SAME
DR_011592-RA	DR_009761-RA	DR_011592-RA	DR_009761-RA	SAME
DR_004001-RA	DR_008352-RA	DR_004001-RA	DR_008352-RA	SAME
DR_008352-RA	DR_004001-RA	DR_008352-RA	DR_004001-RA	SAME
DR_009883-RA	DR_003915-RA	DR_009883-RA	DR_003915-RA	SAME
DR_003915-RA	DR_009883-RA	DR_003915-RA	DR_009883-RA	SAME
DR_005885-RA	DR_011081-RA	DR_005885-RA	DR_011081-RA	SAME
DR_011081-RA	DR_005885-RA	DR_011081-RA	DR_005885-RA	SAME
DR_006593-RA	DR_005885-RA	DR_006593-RA	DR_007929-RA	DIFFERENT
DR_000143-RA	DR_008095-RA	DR_000143-RA	DR_008095-RA	SAME
DR_008095-RA	DR_000143-RA	DR_008095-RA	DR_000143-RA	SAME
DR_006802-RA	DR_008973-RA	DR_006802-RA	DR_008973-RA	SAME
DR_008973-RA	DR_006802-RA	DR_008973-RA	DR_006802-RA	SAME
DR_001087-RA	DR_007802-RA	DR_001087-RA	DR_007802-RA	SAME
DR_007802-RA	DR_001087-RA	DR_007802-RA	DR_001087-RA	SAME
DR_008386-RA	DR_003615-RA	DR_008386-RA	DR_003615-RA	SAME
DR_003615-RA	DR_008386-RA	DR_003615-RA	DR_008386-RA	SAME
DR_012744-RA	DR_002353-RA	DR_012744-RA	DR_002353-RA	SAME
DR_002353-RA	DR_012744-RA	DR_002353-RA	DR_012744-RA	SAME
DR_005312-RA	DR_012744-RA	DR_005312-RA	DR_002661-RA	DIFFERENT
DR_005621-RA	DR_012744-RA	DR_005621-RA	DR_003334-RA	DIFFERENT
DR_003144-RA	DR_009939-RA	DR_003144-RA	DR_009939-RA	SAME
DR_009939-RA	DR_003144-RA	DR_009939-RA	DR_003144-RA	SAME
DR_009729-RA	DR_006827-RA	DR_009729-RA	DR_006827-RA	SAME
DR_006827-RA	DR_009729-RA	DR_006827-RA	DR_009729-RA	SAME
DR_002892-RA	DR_003077-RA	DR_002892-RA	DR_003077-RA	SAME
DR_003077-RA	DR_002892-RA	DR_003077-RA	DR_002892-RA	SAME
DR_002145-RA	DR_001581-RA	DR_002145-RA	DR_001581-RA	SAME
DR_001581-RA	DR_002145-RA	DR_001581-RA	DR_002145-RA	SAME
DR_001587-RA	DR_008159-RA	DR_001587-RA	DR_005770-RA	DIFFERENT
DR_004754-RA	DR_003099-RA	DR_004754-RA	DR_003099-RA	SAME
DR_003099-RA	DR_004754-RA	DR_003099-RA	DR_004754-RA	SAME
DR_005500-RA	DR_010795-RA	DR_005500-RA	DR_010795-RA	SAME
DR_010795-RA	DR_005500-RA	DR_010795-RA	DR_005500-RA	SAME
DR_008641-RA	DR_011794-RA	DR_008641-RA	DR_011794-RA	SAME
DR_011794-RA	DR_008641-RA	DR_011794-RA	DR_008641-RA	SAME
DR_011289-RA	DR_008310-RA	DR_011289-RA	DR_008310-RA	SAME
DR_008310-RA	DR_011289-RA	DR_008310-RA	DR_011289-RA	SAME
DR_008159-RA	DR_008780-RA	DR_008159-RA	DR_008780-RA	SAME
DR_008780-RA	DR_008159-RA	DR_008780-RA	DR_008159-RA	SAME
DR_005849-RA	DR_009807-RA	#N/A	#N/A	#N/A
DR_009807-RA	DR_011000-RA	DR_009807-RA	DR_011000-RA	SAME
DR_011000-RA	DR_009807-RA	DR_011000-RA	DR_009807-RA	SAME
DR_004573-RA	DR_006503-RA	DR_004573-RA	DR_006503-RA	SAME
DR_006503-RA	DR_004573-RA	DR_006503-RA	DR_004573-RA	SAME
DR_002200-RA	DR_001633-RA	DR_002200-RA	DR_001633-RA	SAME
DR_001633-RA	DR_002200-RA	DR_001633-RA	DR_002200-RA	SAME
DR_004501-RA	DR_000648-RA	DR_004501-RA	DR_000648-RA	SAME
DR_000648-RA	DR_004501-RA	DR_000648-RA	DR_004501-RA	SAME
DR_013123-RA	DR_010503-RA	#N/A	#N/A	#N/A
DR_010503-RA	DR_013123-RA	DR_010503-RA	DR_000573-RA	DIFFERENT
DR_011866-RA	DR_004231-RA	DR_011866-RA	DR_004231-RA	SAME
DR_004231-RA	DR_011866-RA	DR_004231-RA	DR_011866-RA	SAME
DR_009406-RA	DR_010144-RA	DR_009406-RA	DR_010144-RA	SAME
DR_010144-RA	DR_009406-RA	DR_010144-RA	DR_009406-RA	SAME
DR_011656-RA	DR_013241-RA	DR_011656-RA	DR_013241-RA	SAME
DR_013241-RA	DR_011656-RA	DR_013241-RA	DR_011656-RA	SAME
DR_003174-RA	DR_012413-RA	DR_003174-RA	DR_012413-RA	SAME
DR_012413-RA	DR_003174-RA	DR_012413-RA	DR_003174-RA	SAME
DR_010659-RA	DR_003174-RA	DR_010659-RA	DR_007816-RA	DIFFERENT
DR_012141-RA	DR_000590-RA	DR_012141-RA	DR_000590-RA	SAME
DR_000590-RA	DR_012141-RA	DR_000590-RA	DR_012141-RA	SAME
DR_010204-RA	DR_011520-RA	DR_010204-RA	DR_011520-RA	SAME
DR_011520-RA	DR_010204-RA	DR_011520-RA	DR_010204-RA	SAME
DR_004558-RA	DR_006518-RA	DR_004558-RA	DR_006518-RA	SAME
DR_006518-RA	DR_004558-RA	DR_006518-RA	DR_004558-RA	SAME
DR_012567-RA	DR_004558-RA	#N/A	#N/A	#N/A
DR_010419-RA	DR_002396-RA	DR_010419-RA	DR_002396-RA	SAME
DR_002396-RA	DR_010419-RA	DR_002396-RA	DR_010419-RA	SAME
DR_006136-RA	DR_004855-RA	DR_006136-RA	DR_004855-RA	SAME
DR_004855-RA	DR_006136-RA	DR_004855-RA	DR_006136-RA	SAME
DR_011670-RA	DR_012586-RA	DR_011670-RA	DR_012586-RA	SAME
DR_012586-RA	DR_011670-RA	DR_012586-RA	DR_011670-RA	SAME
DR_007116-RA	DR_005395-RA	DR_007116-RA	DR_005395-RA	SAME
DR_005395-RA	DR_007116-RA	DR_005395-RA	DR_007116-RA	SAME
DR_010433-RA	DR_010484-RA	DR_010433-RA	DR_010484-RA	SAME
DR_010484-RA	DR_010433-RA	DR_010484-RA	DR_010433-RA	SAME
DR_012759-RA	DR_012283-RA	DR_012759-RA	DR_012283-RA	SAME
DR_012283-RA	DR_012759-RA	DR_012283-RA	DR_012759-RA	SAME
DR_009585-RA	DR_006720-RA	DR_009585-RA	DR_006720-RA	SAME
DR_006720-RA	DR_009585-RA	DR_006720-RA	DR_009585-RA	SAME
DR_011659-RA	DR_013238-RA	DR_011659-RA	DR_013238-RA	SAME
DR_013238-RA	DR_011659-RA	DR_013238-RA	DR_011659-RA	SAME
DR_009005-RA	DR_005983-RA	DR_009005-RA	DR_005983-RA	SAME
DR_005983-RA	DR_009005-RA	DR_005983-RA	DR_009005-RA	SAME
DR_006193-RA	DR_001980-RA	DR_006193-RA	DR_001980-RA	SAME
DR_001980-RA	DR_006193-RA	DR_001980-RA	DR_006193-RA	SAME
DR_011042-RA	DR_010074-RA	DR_011042-RA	DR_010074-RA	SAME
DR_010074-RA	DR_011042-RA	DR_010074-RA	DR_011042-RA	SAME
DR_004319-RA	DR_006878-RA	DR_004319-RA	DR_006878-RA	SAME
DR_006878-RA	DR_004319-RA	DR_006878-RA	DR_004319-RA	SAME
DR_009789-RA	DR_011225-RA	DR_009789-RA	DR_011225-RA	SAME
DR_011225-RA	DR_009789-RA	DR_011225-RA	DR_009789-RA	SAME
DR_005285-RA	DR_012766-RA	DR_005285-RA	DR_012766-RA	SAME
DR_012766-RA	DR_005285-RA	DR_012766-RA	DR_005285-RA	SAME
DR_009976-RA	DR_010296-RA	DR_009976-RA	DR_010296-RA	SAME
DR_010296-RA	DR_009976-RA	DR_010296-RA	DR_009976-RA	SAME
DR_010810-RA	DR_008871-RA	DR_010810-RA	DR_008871-RA	SAME
DR_008871-RA	DR_010810-RA	DR_008871-RA	DR_010810-RA	SAME
DR_012996-RA	DR_001980-RA	#N/A	#N/A	#N/A
DR_002948-RA	DR_003021-RA	DR_002948-RA	DR_003021-RA	SAME
DR_003021-RA	DR_002948-RA	DR_003021-RA	DR_002948-RA	SAME
DR_004556-RA	DR_006520-RA	DR_004556-RA	DR_006520-RA	SAME
DR_006520-RA	DR_004556-RA	DR_006520-RA	DR_004556-RA	SAME
DR_002946-RA	DR_003023-RA	DR_002946-RA	DR_003023-RA	SAME
DR_003023-RA	DR_002946-RA	DR_003023-RA	DR_002946-RA	SAME
DR_008769-RA	DR_007237-RA	DR_008769-RA	DR_007237-RA	SAME
DR_007237-RA	DR_008769-RA	DR_007237-RA	DR_008769-RA	SAME
DR_002594-RA	DR_013602-RA	DR_002594-RA	DR_013602-RA	SAME
DR_013602-RA	DR_002594-RA	DR_013602-RA	DR_002594-RA	SAME
DR_007591-RA	DR_013602-RA	#N/A	#N/A	#N/A
DR_007337-RA	DR_010663-RA	DR_007337-RA	DR_010663-RA	SAME
DR_010663-RA	DR_007337-RA	DR_010663-RA	DR_007337-RA	SAME
DR_002780-RA	DR_004268-RA	DR_002780-RA	DR_004268-RA	SAME
DR_004268-RA	DR_002780-RA	DR_004268-RA	DR_002780-RA	SAME
DR_001985-RA	DR_004268-RA	DR_001985-RA	DR_000288-RA	DIFFERENT
DR_003170-RA	DR_012409-RA	DR_003170-RA	DR_012409-RA	SAME
DR_012409-RA	DR_003170-RA	DR_012409-RA	DR_003170-RA	SAME
DR_005792-RA	DR_002249-RA	DR_005792-RA	DR_008589-RA	DIFFERENT
DR_002249-RA	DR_012475-RA	DR_002249-RA	DR_012475-RA	SAME
DR_012475-RA	DR_002249-RA	DR_012475-RA	DR_002249-RA	SAME
DR_008929-RA	DR_012238-RA	DR_008929-RA	DR_012238-RA	SAME
DR_012238-RA	DR_008929-RA	DR_012238-RA	DR_008929-RA	SAME
DR_008907-RA	DR_012305-RA	DR_008907-RA	DR_012305-RA	SAME
DR_012305-RA	DR_008907-RA	DR_012305-RA	DR_008907-RA	SAME
DR_010706-RA	DR_010689-RA	DR_010706-RA	DR_010689-RA	SAME
DR_010689-RA	DR_010706-RA	DR_010689-RA	DR_010706-RA	SAME
DR_007119-RA	DR_005398-RA	DR_007119-RA	DR_005398-RA	SAME
DR_005398-RA	DR_007119-RA	DR_005398-RA	DR_007119-RA	SAME
DR_007910-RA	DR_008831-RA	DR_007910-RA	DR_008831-RA	SAME
DR_008831-RA	DR_007910-RA	DR_008831-RA	DR_007910-RA	SAME
DR_008483-RA	DR_005734-RA	DR_008483-RA	DR_005734-RA	SAME
DR_005734-RA	DR_008483-RA	DR_005734-RA	DR_008483-RA	SAME
DR_011624-RA	DR_005266-RA	DR_011624-RA	DR_005266-RA	SAME
DR_005266-RA	DR_011624-RA	DR_005266-RA	DR_011624-RA	SAME
DR_001143-RA	DR_003793-RA	DR_001143-RA	DR_003793-RA	SAME
DR_003793-RA	DR_001143-RA	DR_003793-RA	DR_001143-RA	SAME
DR_009717-RA	DR_006840-RA	DR_009717-RA	DR_006840-RA	SAME
DR_006840-RA	DR_009717-RA	DR_006840-RA	DR_009717-RA	SAME
DR_013480-RA	DR_001732-RA	DR_013480-RA	DR_001732-RA	SAME
DR_001732-RA	DR_013480-RA	DR_001732-RA	DR_013480-RA	SAME
DR_006013-RA	DR_000365-RA	#N/A	#N/A	#N/A
DR_000365-RA	DR_002520-RA	DR_000365-RA	DR_002520-RA	SAME
DR_002520-RA	DR_000365-RA	DR_002520-RA	DR_000365-RA	SAME
DR_003562-RA	DR_007541-RA	DR_003562-RA	DR_007541-RA	SAME
DR_007541-RA	DR_003562-RA	DR_007541-RA	DR_003562-RA	SAME
DR_007403-RA	DR_002007-RA	DR_007403-RA	DR_002007-RA	SAME
DR_002007-RA	DR_007403-RA	DR_002007-RA	DR_007403-RA	SAME
DR_008589-RA	DR_002078-RA	DR_008589-RA	DR_002078-RA	SAME
DR_002078-RA	DR_008589-RA	DR_002078-RA	DR_008589-RA	SAME
DR_008568-RA	DR_002058-RA	DR_008568-RA	DR_002058-RA	SAME
DR_002058-RA	DR_008568-RA	DR_002058-RA	DR_008568-RA	SAME
DR_013598-RA	DR_012217-RA	DR_013598-RA	DR_012217-RA	SAME
DR_012217-RA	DR_013598-RA	DR_012217-RA	DR_013598-RA	SAME
DR_009887-RA	DR_003911-RA	DR_009887-RA	DR_003911-RA	SAME
DR_003911-RA	DR_009887-RA	DR_003911-RA	DR_009887-RA	SAME
DR_001921-RA	DR_000723-RA	DR_001921-RA	DR_000723-RA	SAME
DR_000723-RA	DR_001921-RA	DR_000723-RA	DR_001921-RA	SAME
DR_002601-RA	DR_005289-RA	DR_002601-RA	DR_005289-RA	SAME
DR_005289-RA	DR_002601-RA	DR_005289-RA	DR_002601-RA	SAME
DR_007325-RA	DR_010651-RA	DR_007325-RA	DR_010651-RA	SAME
DR_010651-RA	DR_007325-RA	DR_010651-RA	DR_007325-RA	SAME
DR_006182-RA	DR_002345-RA	DR_006182-RA	DR_002345-RA	SAME
DR_002345-RA	DR_006182-RA	DR_002345-RA	DR_006182-RA	SAME
DR_001326-RA	DR_008245-RA	DR_001326-RA	DR_008245-RA	SAME
DR_008245-RA	DR_001326-RA	DR_008245-RA	DR_001326-RA	SAME
DR_005796-RA	DR_011996-RA	DR_005796-RA	DR_011996-RA	SAME
DR_011996-RA	DR_005796-RA	DR_011996-RA	DR_005796-RA	SAME
DR_013509-RA	DR_008664-RA	DR_013509-RA	DR_008664-RA	SAME
DR_008664-RA	DR_013509-RA	DR_008664-RA	DR_013509-RA	SAME
DR_002245-RA	DR_012479-RA	DR_002245-RA	DR_012479-RA	SAME
DR_012479-RA	DR_002245-RA	DR_012479-RA	DR_002245-RA	SAME
DR_012637-RA	DR_002443-RA	DR_012637-RA	DR_002443-RA	SAME
DR_002443-RA	DR_012637-RA	DR_002443-RA	DR_012637-RA	SAME
DR_013633-RA	DR_009637-RA	DR_013633-RA	DR_009637-RA	SAME
DR_009637-RA	DR_013633-RA	DR_009637-RA	DR_013633-RA	SAME
DR_011062-RA	DR_005796-RA	#N/A	#N/A	#N/A
DR_006347-RA	DR_004254-RA	DR_006347-RA	DR_004254-RA	SAME
DR_004254-RA	DR_006347-RA	DR_004254-RA	DR_006347-RA	SAME
DR_001919-RA	DR_000721-RA	DR_001919-RA	DR_000721-RA	SAME
DR_000721-RA	DR_001919-RA	DR_000721-RA	DR_001919-RA	SAME
DR_008357-RA	DR_000721-RA	#N/A	#N/A	#N/A
DR_005827-RA	DR_007848-RA	DR_005827-RA	DR_007848-RA	SAME
DR_007848-RA	DR_005827-RA	DR_007848-RA	DR_005827-RA	SAME
DR_006619-RA	DR_002752-RA	DR_006619-RA	DR_002752-RA	SAME
DR_002752-RA	DR_006619-RA	DR_002752-RA	DR_006619-RA	SAME
DR_008911-RA	DR_012308-RA	DR_008911-RA	DR_012308-RA	SAME
DR_012308-RA	DR_008911-RA	DR_012308-RA	DR_008911-RA	SAME
DR_005903-RA	DR_002872-RA	DR_005903-RA	DR_002872-RA	SAME
DR_002872-RA	DR_005903-RA	DR_002872-RA	DR_005903-RA	SAME
DR_012190-RA	DR_005903-RA	DR_012190-RA	DR_002598-RA	DIFFERENT
DR_007396-RA	DR_001999-RA	DR_007396-RA	DR_001999-RA	SAME
DR_001999-RA	DR_007396-RA	DR_001999-RA	DR_007396-RA	SAME
DR_007896-RA	DR_008844-RA	DR_007896-RA	DR_008844-RA	SAME
DR_008844-RA	DR_007896-RA	DR_008844-RA	DR_007896-RA	SAME
DR_013742-RA	DR_010536-RA	DR_013742-RA	DR_010536-RA	SAME
DR_010536-RA	DR_013742-RA	DR_010536-RA	DR_013742-RA	SAME
DR_009549-RA	DR_013770-RA	DR_009549-RA	DR_013770-RA	SAME
DR_013770-RA	DR_009549-RA	DR_013770-RA	DR_009549-RA	SAME
DR_008414-RA	DR_003586-RA	DR_008414-RA	DR_003586-RA	SAME
DR_003586-RA	DR_008414-RA	DR_003586-RA	DR_008414-RA	SAME
DR_003553-RA	DR_007533-RA	DR_003553-RA	DR_007533-RA	SAME
DR_007533-RA	DR_003553-RA	DR_007533-RA	DR_003553-RA	SAME
DR_001117-RA	DR_007772-RA	DR_001117-RA	DR_007772-RA	SAME
DR_007772-RA	DR_001117-RA	DR_007772-RA	DR_001117-RA	SAME
DR_002315-RA	DR_001421-RA	DR_002315-RA	DR_001421-RA	SAME
DR_001421-RA	DR_002315-RA	DR_001421-RA	DR_002315-RA	SAME
DR_004316-RA	DR_006875-RA	DR_004316-RA	DR_006875-RA	SAME
DR_006875-RA	DR_004316-RA	DR_006875-RA	DR_004316-RA	SAME
DR_001819-RA	DR_004293-RA	DR_001819-RA	DR_004293-RA	SAME
DR_004293-RA	DR_001819-RA	DR_004293-RA	DR_001819-RA	SAME
DR_004785-RA	DR_006147-RA	DR_004785-RA	DR_006147-RA	SAME
DR_006147-RA	DR_004785-RA	DR_006147-RA	DR_004785-RA	SAME
DR_009193-RA	DR_013956-RA	DR_009193-RA	DR_013956-RA	SAME
DR_013956-RA	DR_009193-RA	DR_013956-RA	DR_009193-RA	SAME
DR_007944-RA	DR_008798-RA	DR_007944-RA	DR_008798-RA	SAME
DR_008798-RA	DR_007944-RA	DR_008798-RA	DR_007944-RA	SAME
DR_005821-RA	DR_007842-RA	DR_005821-RA	DR_007842-RA	SAME
DR_007842-RA	DR_005821-RA	DR_007842-RA	DR_005821-RA	SAME
DR_011293-RA	DR_008315-RA	DR_011293-RA	DR_008315-RA	SAME
DR_008315-RA	DR_011293-RA	DR_008315-RA	DR_011293-RA	SAME
DR_004303-RA	DR_006862-RA	DR_004303-RA	DR_006862-RA	SAME
DR_006862-RA	DR_004303-RA	DR_006862-RA	DR_004303-RA	SAME
DR_008627-RA	DR_000573-RA	#N/A	#N/A	#N/A
DR_000573-RA	DR_008627-RA	DR_000573-RA	DR_010503-RA	DIFFERENT
DR_002101-RA	DR_001537-RA	DR_002101-RA	DR_001537-RA	SAME
DR_001537-RA	DR_002101-RA	DR_001537-RA	DR_002101-RA	SAME
DR_009699-RA	DR_006859-RA	DR_009699-RA	DR_006859-RA	SAME
DR_006859-RA	DR_009699-RA	DR_006859-RA	DR_009699-RA	SAME
DR_002130-RA	DR_001568-RA	DR_002130-RA	DR_001568-RA	SAME
DR_001568-RA	DR_002130-RA	DR_001568-RA	DR_002130-RA	SAME
DR_000392-RA	DR_002547-RA	DR_000392-RA	DR_002547-RA	SAME
DR_002547-RA	DR_000392-RA	DR_002547-RA	DR_000392-RA	SAME
DR_011257-RA	DR_012572-RA	DR_011257-RA	DR_012572-RA	SAME
DR_012572-RA	DR_011257-RA	DR_012572-RA	DR_011257-RA	SAME
DR_007419-RA	DR_002023-RA	DR_007419-RA	DR_002023-RA	SAME
DR_002023-RA	DR_007419-RA	DR_002023-RA	DR_007419-RA	SAME
DR_010400-RA	DR_011654-RA	#N/A	#N/A	#N/A
DR_012856-RA	DR_004081-RA	DR_012856-RA	DR_004081-RA	SAME
DR_004081-RA	DR_012856-RA	DR_004081-RA	DR_012856-RA	SAME
DR_011654-RA	DR_001353-RA	DR_011654-RA	DR_011518-RA	DIFFERENT
DR_001353-RA	DR_011654-RA	DR_001353-RA	DR_011518-RA	DIFFERENT
DR_004564-RA	DR_006511-RA	DR_004564-RA	DR_006511-RA	SAME
DR_006511-RA	DR_004564-RA	DR_006511-RA	DR_004564-RA	SAME
DR_011689-RA	DR_012605-RA	DR_011689-RA	DR_012605-RA	SAME
DR_012605-RA	DR_011689-RA	DR_012605-RA	DR_011689-RA	SAME
DR_003197-RA	DR_012327-RA	DR_003197-RA	DR_012327-RA	SAME
DR_012327-RA	DR_003197-RA	DR_012327-RA	DR_003197-RA	SAME
DR_000165-RA	DR_008072-RA	DR_000165-RA	DR_008072-RA	SAME
DR_008072-RA	DR_000165-RA	DR_008072-RA	DR_000165-RA	SAME
DR_002282-RA	DR_001386-RA	DR_002282-RA	DR_001386-RA	SAME
DR_001386-RA	DR_002282-RA	DR_001386-RA	DR_002282-RA	SAME
DR_011998-RA	DR_009078-RA	DR_011998-RA	DR_009078-RA	SAME
DR_009078-RA	DR_011998-RA	DR_009078-RA	DR_011998-RA	SAME
DR_012177-RA	DR_004193-RA	DR_012177-RA	DR_004193-RA	SAME
DR_004193-RA	DR_012177-RA	DR_004193-RA	DR_012177-RA	SAME
DR_004933-RA	DR_010842-RA	DR_004933-RA	DR_010842-RA	SAME
DR_010842-RA	DR_004933-RA	DR_010842-RA	DR_004933-RA	SAME
DR_005840-RA	DR_010057-RA	#N/A	#N/A	#N/A
DR_010057-RA	DR_007733-RA	DR_010057-RA	DR_007733-RA	SAME
DR_007733-RA	DR_010057-RA	DR_007733-RA	DR_010057-RA	SAME
DR_012880-RA	DR_004972-RA	DR_012880-RA	DR_004972-RA	SAME
DR_004972-RA	DR_012880-RA	DR_004972-RA	DR_012880-RA	SAME
DR_007567-RA	DR_010057-RA	DR_007567-RA	DR_004014-RA	DIFFERENT
DR_005900-RA	DR_002875-RA	DR_005900-RA	DR_002875-RA	SAME
DR_002875-RA	DR_005900-RA	DR_002875-RA	DR_005900-RA	SAME
DR_005215-RA	DR_006328-RA	DR_005215-RA	DR_006328-RA	SAME
DR_006328-RA	DR_005215-RA	DR_006328-RA	DR_005215-RA	SAME
DR_006776-RA	DR_002687-RA	DR_006776-RA	DR_002687-RA	SAME
DR_002687-RA	DR_006776-RA	DR_002687-RA	DR_006776-RA	SAME
DR_002624-RA	DR_006998-RA	DR_002624-RA	DR_006998-RA	SAME
DR_006998-RA	DR_002624-RA	DR_006998-RA	DR_002624-RA	SAME
DR_003106-RA	DR_010057-RA	#N/A	#N/A	#N/A
DR_007377-RA	DR_003856-RA	DR_007377-RA	DR_003856-RA	SAME
DR_003856-RA	DR_007377-RA	DR_003856-RA	DR_007377-RA	SAME
DR_011241-RA	DR_013763-RA	DR_011241-RA	DR_013763-RA	SAME
DR_013763-RA	DR_011241-RA	DR_013763-RA	DR_011241-RA	SAME
DR_004199-RA	DR_011241-RA	#N/A	#N/A	#N/A
DR_007438-RA	DR_003455-RA	DR_007438-RA	DR_003455-RA	SAME
DR_003455-RA	DR_007438-RA	DR_003455-RA	DR_007438-RA	SAME
DR_013022-RA	DR_003975-RA	DR_013022-RA	DR_003975-RA	SAME
DR_003975-RA	DR_013022-RA	DR_003975-RA	DR_013022-RA	SAME
DR_000371-RA	DR_002526-RA	DR_000371-RA	DR_002526-RA	SAME
DR_002526-RA	DR_000371-RA	DR_002526-RA	DR_000371-RA	SAME
DR_001594-RA	DR_003348-RA	#N/A	#N/A	#N/A
DR_003348-RA	DR_006088-RA	DR_003348-RA	DR_006088-RA	SAME
DR_006088-RA	DR_003348-RA	DR_006088-RA	DR_003348-RA	SAME
DR_007505-RA	DR_007685-RA	DR_007505-RA	DR_007685-RA	SAME
DR_007685-RA	DR_007505-RA	DR_007685-RA	DR_007505-RA	SAME
DR_004950-RA	DR_011886-RA	DR_004950-RA	DR_011886-RA	SAME
DR_011886-RA	DR_004950-RA	DR_011886-RA	DR_004950-RA	SAME
DR_001307-RA	DR_008227-RA	DR_001307-RA	DR_008227-RA	SAME
DR_008227-RA	DR_001307-RA	DR_008227-RA	DR_001307-RA	SAME
DR_011299-RA	DR_008321-RA	DR_011299-RA	DR_008321-RA	SAME
DR_008321-RA	DR_011299-RA	DR_008321-RA	DR_011299-RA	SAME
DR_010170-RA	DR_011486-RA	DR_010170-RA	DR_011486-RA	SAME
DR_011486-RA	DR_010170-RA	DR_011486-RA	DR_010170-RA	SAME
DR_009487-RA	DR_013689-RA	DR_009487-RA	DR_013689-RA	SAME
DR_013689-RA	DR_009487-RA	DR_013689-RA	DR_009487-RA	SAME
DR_006181-RA	DR_002344-RA	DR_006181-RA	DR_002344-RA	SAME
DR_002344-RA	DR_006181-RA	DR_002344-RA	DR_006181-RA	SAME
DR_000199-RA	DR_012036-RA	DR_000199-RA	DR_012036-RA	SAME
DR_012036-RA	DR_000199-RA	DR_012036-RA	DR_000199-RA	SAME
DR_011861-RA	DR_005358-RA	DR_011861-RA	DR_005358-RA	SAME
DR_005358-RA	DR_011861-RA	DR_005358-RA	DR_011861-RA	SAME
DR_009574-RA	DR_006730-RA	DR_009574-RA	DR_006730-RA	SAME
DR_006730-RA	DR_009574-RA	DR_006730-RA	DR_009574-RA	SAME
DR_000391-RA	DR_002546-RA	DR_000391-RA	DR_002546-RA	SAME
DR_002546-RA	DR_000391-RA	DR_002546-RA	DR_000391-RA	SAME
DR_004932-RA	DR_010841-RA	DR_004932-RA	DR_010841-RA	SAME
DR_010841-RA	DR_004932-RA	DR_010841-RA	DR_004932-RA	SAME
DR_002329-RA	DR_001435-RA	DR_002329-RA	DR_001435-RA	SAME
DR_001435-RA	DR_002329-RA	DR_001435-RA	DR_002329-RA	SAME
DR_013188-RA	DR_007727-RA	DR_013188-RA	DR_007727-RA	SAME
DR_007727-RA	DR_013188-RA	DR_007727-RA	DR_013188-RA	SAME
DR_001076-RA	DR_007814-RA	DR_001076-RA	DR_007814-RA	SAME
DR_007814-RA	DR_001076-RA	DR_007814-RA	DR_001076-RA	SAME
DR_008210-RA	DR_006688-RA	DR_008210-RA	DR_006688-RA	SAME
DR_006688-RA	DR_008210-RA	DR_006688-RA	DR_008210-RA	SAME
DR_001802-RA	DR_006688-RA	#N/A	#N/A	#N/A
DR_000066-RA	DR_004697-RA	DR_000066-RA	DR_004697-RA	SAME
DR_004697-RA	DR_000066-RA	DR_004697-RA	DR_000066-RA	SAME
DR_007277-RA	DR_007693-RA	DR_007277-RA	DR_007693-RA	SAME
DR_007693-RA	DR_007277-RA	DR_007693-RA	DR_007277-RA	SAME
DR_008933-RA	DR_012242-RA	DR_008933-RA	DR_012242-RA	SAME
DR_012242-RA	DR_008933-RA	DR_012242-RA	DR_008933-RA	SAME
DR_012148-RA	DR_000596-RA	DR_012148-RA	DR_000596-RA	SAME
DR_000596-RA	DR_012148-RA	DR_000596-RA	DR_012148-RA	SAME
DR_009373-RA	DR_008721-RA	DR_009373-RA	DR_008721-RA	SAME
DR_008721-RA	DR_009373-RA	DR_008721-RA	DR_009373-RA	SAME
DR_011518-RA	DR_008721-RA	DR_011518-RA	DR_001353-RA	DIFFERENT
DR_013174-RA	DR_009383-RA	DR_013174-RA	DR_009383-RA	SAME
DR_009383-RA	DR_013174-RA	DR_009383-RA	DR_013174-RA	SAME
DR_013354-RA	DR_006548-RA	DR_013354-RA	DR_006548-RA	SAME
DR_006548-RA	DR_013354-RA	DR_006548-RA	DR_013354-RA	SAME
DR_000203-RA	DR_001890-RA	DR_000203-RA	DR_001890-RA	SAME
DR_001890-RA	DR_000203-RA	DR_001890-RA	DR_000203-RA	SAME
DR_002213-RA	DR_001645-RA	DR_002213-RA	DR_001645-RA	SAME
DR_001645-RA	DR_002213-RA	DR_001645-RA	DR_002213-RA	SAME
DR_004107-RA	DR_009504-RA	DR_004107-RA	DR_009504-RA	SAME
DR_009504-RA	DR_004107-RA	DR_009504-RA	DR_004107-RA	SAME
DR_002794-RA	DR_009251-RA	DR_002794-RA	DR_009251-RA	SAME
DR_009251-RA	DR_002794-RA	DR_009251-RA	DR_002794-RA	SAME
DR_008994-RA	DR_007452-RA	DR_008994-RA	DR_007452-RA	SAME
DR_007452-RA	DR_008994-RA	DR_007452-RA	DR_008994-RA	SAME
DR_009155-RA	DR_003672-RA	DR_009155-RA	DR_003672-RA	SAME
DR_003672-RA	DR_009155-RA	DR_003672-RA	DR_009155-RA	SAME
DR_002993-RA	DR_004372-RA	DR_002993-RA	DR_004372-RA	SAME
DR_004372-RA	DR_002993-RA	DR_004372-RA	DR_002993-RA	SAME
DR_005332-RA	DR_013231-RA	DR_005332-RA	DR_013231-RA	SAME
DR_013231-RA	DR_005332-RA	DR_013231-RA	DR_005332-RA	SAME
DR_002441-RA	DR_004372-RA	#N/A	#N/A	#N/A
DR_003278-RA	DR_010029-RA	DR_003278-RA	DR_010029-RA	SAME
DR_010029-RA	DR_003278-RA	DR_010029-RA	DR_003278-RA	SAME
DR_008449-RA	DR_005702-RA	DR_008449-RA	DR_005702-RA	SAME
DR_005702-RA	DR_008449-RA	DR_005702-RA	DR_008449-RA	SAME
DR_004549-RA	DR_006528-RA	DR_004549-RA	DR_006528-RA	SAME
DR_006528-RA	DR_004549-RA	DR_006528-RA	DR_004549-RA	SAME
DR_008452-RA	DR_005705-RA	DR_008452-RA	DR_005705-RA	SAME
DR_005705-RA	DR_008452-RA	DR_005705-RA	DR_008452-RA	SAME
DR_009599-RA	DR_011452-RA	DR_009599-RA	DR_011452-RA	SAME
DR_011452-RA	DR_009599-RA	DR_011452-RA	DR_009599-RA	SAME
DR_006077-RA	DR_003550-RA	#N/A	#N/A	#N/A
DR_003550-RA	DR_006077-RA	#N/A	#N/A	#N/A
DR_012859-RA	DR_001926-RA	DR_012859-RA	DR_013060-RA	DIFFERENT
DR_001926-RA	DR_000728-RA	DR_001926-RA	DR_000728-RA	SAME
DR_000728-RA	DR_001926-RA	DR_000728-RA	DR_001926-RA	SAME
DR_012713-RA	DR_013060-RA	DR_012713-RA	DR_013060-RA	SAME
DR_013060-RA	DR_012713-RA	DR_013060-RA	DR_012713-RA	SAME
DR_000373-RA	DR_005569-RA	#N/A	#N/A	#N/A
DR_005569-RA	DR_013277-RA	DR_005569-RA	DR_013277-RA	SAME
DR_013277-RA	DR_005569-RA	DR_013277-RA	DR_005569-RA	SAME
DR_011690-RA	DR_012606-RA	DR_011690-RA	DR_012606-RA	SAME
DR_012606-RA	DR_011690-RA	DR_012606-RA	DR_011690-RA	SAME
DR_008258-RA	DR_012816-RA	DR_008258-RA	DR_011536-RA	DIFFERENT
DR_008980-RA	DR_007466-RA	DR_008980-RA	DR_007466-RA	SAME
DR_007466-RA	DR_008980-RA	DR_007466-RA	DR_008980-RA	SAME
DR_013181-RA	DR_012816-RA	DR_013181-RA	DR_012816-RA	SAME
DR_012816-RA	DR_013181-RA	DR_012816-RA	DR_013181-RA	SAME
DR_013551-RA	DR_013098-RA	DR_013551-RA	DR_013098-RA	SAME
DR_013098-RA	DR_013551-RA	DR_013098-RA	DR_013551-RA	SAME
DR_013441-RA	DR_010917-RA	DR_013441-RA	DR_010917-RA	SAME
DR_010917-RA	DR_013441-RA	DR_010917-RA	DR_013441-RA	SAME
DR_006589-RA	DR_002724-RA	DR_006589-RA	DR_002724-RA	SAME
DR_002724-RA	DR_006589-RA	DR_002724-RA	DR_006589-RA	SAME
DR_008550-RA	DR_002040-RA	DR_008550-RA	DR_002040-RA	SAME
DR_002040-RA	DR_008550-RA	DR_002040-RA	DR_008550-RA	SAME
DR_010444-RA	DR_010496-RA	DR_010444-RA	DR_010496-RA	SAME
DR_010496-RA	DR_010444-RA	DR_010496-RA	DR_010444-RA	SAME
DR_009262-RA	DR_004202-RA	DR_009262-RA	DR_004202-RA	SAME
DR_004202-RA	DR_009262-RA	DR_004202-RA	DR_009262-RA	SAME
DR_005868-RA	DR_011098-RA	DR_005868-RA	DR_011098-RA	SAME
DR_011098-RA	DR_005868-RA	DR_011098-RA	DR_005868-RA	SAME
DR_006575-RA	DR_002710-RA	DR_006575-RA	DR_002710-RA	SAME
DR_002710-RA	DR_006575-RA	DR_002710-RA	DR_006575-RA	SAME
DR_011967-RA	DR_005013-RA	DR_011967-RA	DR_005013-RA	SAME
DR_005013-RA	DR_011967-RA	DR_005013-RA	DR_011967-RA	SAME
DR_002900-RA	DR_003069-RA	DR_002900-RA	DR_003069-RA	SAME
DR_003069-RA	DR_002900-RA	DR_003069-RA	DR_002900-RA	SAME
DR_004302-RA	DR_006861-RA	DR_004302-RA	DR_006861-RA	SAME
DR_006861-RA	DR_004302-RA	DR_006861-RA	DR_004302-RA	SAME
DR_001728-RA	DR_003992-RA	DR_001728-RA	DR_003992-RA	SAME
DR_003992-RA	DR_001728-RA	DR_003992-RA	DR_001728-RA	SAME
DR_003183-RA	DR_012627-RA	DR_003183-RA	DR_012627-RA	SAME
DR_012627-RA	DR_003183-RA	DR_012627-RA	DR_003183-RA	SAME
DR_000221-RA	DR_001871-RA	DR_000221-RA	DR_001871-RA	SAME
DR_001871-RA	DR_000221-RA	DR_001871-RA	DR_000221-RA	SAME
DR_001170-RA	DR_003767-RA	DR_001170-RA	DR_003767-RA	SAME
DR_003767-RA	DR_001170-RA	DR_003767-RA	DR_001170-RA	SAME
DR_001722-RA	DR_013857-RA	DR_001722-RA	DR_013857-RA	SAME
DR_013857-RA	DR_001722-RA	DR_013857-RA	DR_001722-RA	SAME
DR_002226-RA	DR_001658-RA	DR_002226-RA	DR_001658-RA	SAME
DR_001658-RA	DR_002226-RA	DR_001658-RA	DR_002226-RA	SAME
DR_003360-RA	DR_006076-RA	DR_003360-RA	DR_006076-RA	SAME
DR_006076-RA	DR_003360-RA	DR_006076-RA	DR_003360-RA	SAME
DR_005823-RA	DR_007844-RA	DR_005823-RA	DR_007844-RA	SAME
DR_007844-RA	DR_005823-RA	DR_007844-RA	DR_005823-RA	SAME
DR_009346-RA	DR_008693-RA	DR_009346-RA	DR_008693-RA	SAME
DR_008693-RA	DR_009346-RA	DR_008693-RA	DR_009346-RA	SAME
DR_003715-RA	DR_003987-RA	DR_003715-RA	DR_003987-RA	SAME
DR_003987-RA	DR_003715-RA	DR_003987-RA	DR_003715-RA	SAME
DR_012873-RA	DR_000496-RA	DR_012873-RA	DR_000496-RA	SAME
DR_000496-RA	DR_012873-RA	DR_000496-RA	DR_012873-RA	SAME
DR_009885-RA	DR_000496-RA	#N/A	#N/A	#N/A
DR_000086-RA	DR_009657-RA	DR_000086-RA	DR_009657-RA	SAME
DR_009657-RA	DR_000086-RA	DR_009657-RA	DR_000086-RA	SAME
DR_003442-RA	DR_013137-RA	DR_003442-RA	DR_013137-RA	SAME
DR_013137-RA	DR_003442-RA	DR_013137-RA	DR_003442-RA	SAME
DR_007147-RA	DR_013055-RA	DR_007147-RA	DR_013055-RA	SAME
DR_013055-RA	DR_007147-RA	DR_013055-RA	DR_007147-RA	SAME
DR_013318-RA	DR_011542-RA	DR_013318-RA	DR_011542-RA	SAME
DR_011542-RA	DR_013318-RA	DR_011542-RA	DR_013318-RA	SAME
DR_004957-RA	DR_012491-RA	DR_004957-RA	DR_012491-RA	SAME
DR_012491-RA	DR_004957-RA	DR_012491-RA	DR_004957-RA	SAME
DR_002631-RA	DR_007004-RA	DR_002631-RA	DR_007004-RA	SAME
DR_007004-RA	DR_002631-RA	DR_007004-RA	DR_002631-RA	SAME
DR_007121-RA	DR_012491-RA	DR_007121-RA	DR_010702-RA	DIFFERENT
DR_001266-RA	DR_005324-RA	DR_001266-RA	DR_005324-RA	SAME
DR_005324-RA	DR_001266-RA	DR_005324-RA	DR_001266-RA	SAME
DR_009360-RA	DR_008709-RA	DR_009360-RA	DR_008709-RA	SAME
DR_008709-RA	DR_009360-RA	DR_008709-RA	DR_009360-RA	SAME
DR_010572-RA	DR_000761-RA	DR_010572-RA	DR_000761-RA	SAME
DR_000761-RA	DR_010572-RA	DR_000761-RA	DR_010572-RA	SAME
DR_009329-RA	DR_008677-RA	DR_009329-RA	DR_008677-RA	SAME
DR_008677-RA	DR_009329-RA	DR_008677-RA	DR_009329-RA	SAME
DR_009972-RA	DR_010300-RA	DR_009972-RA	DR_010300-RA	SAME
DR_010300-RA	DR_009972-RA	DR_010300-RA	DR_009972-RA	SAME
DR_011291-RA	DR_008313-RA	DR_011291-RA	DR_008313-RA	SAME
DR_008313-RA	DR_011291-RA	DR_008313-RA	DR_011291-RA	SAME
DR_000472-RA	DR_011114-RA	DR_000472-RA	DR_011114-RA	SAME
DR_011114-RA	DR_000472-RA	DR_011114-RA	DR_000472-RA	SAME
DR_013624-RA	DR_004630-RA	DR_013624-RA	DR_004630-RA	SAME
DR_004630-RA	DR_013624-RA	DR_004630-RA	DR_013624-RA	SAME
DR_008592-RA	DR_002081-RA	DR_008592-RA	DR_002081-RA	SAME
DR_002081-RA	DR_008592-RA	DR_002081-RA	DR_008592-RA	SAME
DR_005898-RA	DR_002878-RA	DR_005898-RA	DR_002878-RA	SAME
DR_002878-RA	DR_005898-RA	DR_002878-RA	DR_005898-RA	SAME
DR_011242-RA	DR_013762-RA	DR_011242-RA	DR_013762-RA	SAME
DR_013762-RA	DR_011242-RA	DR_013762-RA	DR_011242-RA	SAME
DR_009853-RA	DR_013226-RA	DR_009853-RA	DR_013226-RA	SAME
DR_013226-RA	DR_009853-RA	DR_013226-RA	DR_009853-RA	SAME
DR_011239-RA	DR_011431-RA	DR_011239-RA	DR_011431-RA	SAME
DR_011431-RA	DR_011239-RA	DR_011431-RA	DR_011239-RA	SAME
DR_007433-RA	DR_003450-RA	DR_007433-RA	DR_003450-RA	SAME
DR_003450-RA	DR_007433-RA	DR_003450-RA	DR_007433-RA	SAME
DR_007290-RA	DR_012451-RA	DR_007290-RA	DR_012451-RA	SAME
DR_012451-RA	DR_007290-RA	DR_012451-RA	DR_007290-RA	SAME
DR_011049-RA	DR_010067-RA	DR_011049-RA	DR_010067-RA	SAME
DR_010067-RA	DR_011049-RA	DR_010067-RA	DR_011049-RA	SAME
DR_012191-RA	DR_004183-RA	DR_012191-RA	DR_004183-RA	SAME
DR_004183-RA	DR_012191-RA	DR_004183-RA	DR_012191-RA	SAME
DR_006185-RA	DR_001990-RA	DR_006185-RA	DR_001990-RA	SAME
DR_001990-RA	DR_006185-RA	DR_001990-RA	DR_006185-RA	SAME
DR_001230-RA	DR_007575-RA	DR_001230-RA	DR_012286-RA	DIFFERENT
DR_006788-RA	DR_007575-RA	DR_006788-RA	DR_007575-RA	SAME
DR_007575-RA	DR_006788-RA	DR_007575-RA	DR_006788-RA	SAME
DR_007036-RA	DR_002238-RA	DR_007036-RA	DR_002238-RA	SAME
DR_002238-RA	DR_007036-RA	DR_002238-RA	DR_007036-RA	SAME
DR_010567-RA	DR_000766-RA	DR_010567-RA	DR_000766-RA	SAME
DR_000766-RA	DR_010567-RA	DR_000766-RA	DR_010567-RA	SAME
DR_002286-RA	DR_001390-RA	DR_002286-RA	DR_001390-RA	SAME
DR_001390-RA	DR_002286-RA	DR_001390-RA	DR_002286-RA	SAME
DR_010411-RA	DR_002404-RA	DR_010411-RA	DR_002404-RA	SAME
DR_002404-RA	DR_010411-RA	DR_002404-RA	DR_010411-RA	SAME
DR_013014-RA	DR_003967-RA	DR_013014-RA	DR_003967-RA	SAME
DR_003967-RA	DR_013014-RA	DR_003967-RA	DR_013014-RA	SAME
DR_009145-RA	DR_003681-RA	DR_009145-RA	DR_003681-RA	SAME
DR_003681-RA	DR_009145-RA	DR_003681-RA	DR_009145-RA	SAME
DR_012731-RA	DR_013115-RA	DR_012731-RA	DR_013115-RA	SAME
DR_013115-RA	DR_012731-RA	DR_013115-RA	DR_012731-RA	SAME
DR_001103-RA	DR_007786-RA	DR_001103-RA	DR_007786-RA	SAME
DR_007786-RA	DR_001103-RA	DR_007786-RA	DR_001103-RA	SAME
DR_005870-RA	DR_011096-RA	DR_005870-RA	DR_011096-RA	SAME
DR_011096-RA	DR_005870-RA	DR_011096-RA	DR_005870-RA	SAME
DR_008109-RA	DR_001103-RA	DR_008109-RA	DR_000582-RA	DIFFERENT
DR_002316-RA	DR_001422-RA	DR_002316-RA	DR_001422-RA	SAME
DR_001422-RA	DR_002316-RA	DR_001422-RA	DR_002316-RA	SAME
DR_003029-RA	DR_002458-RA	#N/A	#N/A	#N/A
DR_010362-RA	DR_007594-RA	DR_010362-RA	DR_007594-RA	SAME
DR_007594-RA	DR_010362-RA	DR_007594-RA	DR_010362-RA	SAME
DR_007278-RA	DR_007692-RA	DR_007278-RA	DR_007692-RA	SAME
DR_007692-RA	DR_007278-RA	DR_007692-RA	DR_007278-RA	SAME
DR_006608-RA	DR_002742-RA	DR_006608-RA	DR_002742-RA	SAME
DR_002742-RA	DR_006608-RA	DR_002742-RA	DR_006608-RA	SAME
DR_004899-RA	DR_012664-RA	DR_004899-RA	DR_012664-RA	SAME
DR_012664-RA	DR_004899-RA	DR_012664-RA	DR_004899-RA	SAME
DR_008160-RA	DR_004899-RA	DR_008160-RA	DR_003781-RA	DIFFERENT
DR_001459-RA	DR_009121-RA	DR_001459-RA	DR_009121-RA	SAME
DR_009121-RA	DR_001459-RA	DR_009121-RA	DR_001459-RA	SAME
DR_002955-RA	DR_003015-RA	DR_002955-RA	DR_003015-RA	SAME
DR_003015-RA	DR_002955-RA	DR_003015-RA	DR_002955-RA	SAME
DR_000302-RA	DR_002458-RA	DR_000302-RA	DR_002458-RA	SAME
DR_002458-RA	DR_000302-RA	DR_002458-RA	DR_000302-RA	SAME
DR_013535-RA	DR_000290-RA	DR_013535-RA	DR_000290-RA	SAME
DR_000290-RA	DR_013535-RA	DR_000290-RA	DR_013535-RA	SAME
DR_006587-RA	DR_002722-RA	DR_006587-RA	DR_002722-RA	SAME
DR_002722-RA	DR_006587-RA	DR_002722-RA	DR_006587-RA	SAME
DR_008186-RA	DR_006665-RA	DR_008186-RA	DR_006665-RA	SAME
DR_006665-RA	DR_008186-RA	DR_006665-RA	DR_008186-RA	SAME
DR_001971-RA	DR_002722-RA	#N/A	#N/A	#N/A
DR_001102-RA	DR_007787-RA	DR_001102-RA	DR_007787-RA	SAME
DR_007787-RA	DR_001102-RA	DR_007787-RA	DR_001102-RA	SAME
DR_007955-RA	DR_008788-RA	DR_007955-RA	DR_008788-RA	SAME
DR_008788-RA	DR_007955-RA	DR_008788-RA	DR_007955-RA	SAME
DR_009863-RA	DR_013217-RA	DR_009863-RA	DR_013217-RA	SAME
DR_013217-RA	DR_009863-RA	DR_013217-RA	DR_009863-RA	SAME
DR_004906-RA	DR_012671-RA	DR_004906-RA	DR_012671-RA	SAME
DR_012671-RA	DR_004906-RA	DR_012671-RA	DR_004906-RA	SAME
DR_008571-RA	DR_002061-RA	DR_008571-RA	DR_002061-RA	SAME
DR_002061-RA	DR_008571-RA	DR_002061-RA	DR_008571-RA	SAME
DR_008167-RA	DR_006647-RA	DR_008167-RA	DR_006647-RA	SAME
DR_006647-RA	DR_008167-RA	DR_006647-RA	DR_008167-RA	SAME
DR_002204-RA	DR_001636-RA	DR_002204-RA	DR_001636-RA	SAME
DR_001636-RA	DR_002204-RA	DR_001636-RA	DR_002204-RA	SAME
DR_002947-RA	DR_003022-RA	DR_002947-RA	DR_003022-RA	SAME
DR_003022-RA	DR_002947-RA	DR_003022-RA	DR_002947-RA	SAME
DR_010259-RA	DR_010626-RA	DR_010259-RA	DR_010626-RA	SAME
DR_010626-RA	DR_010259-RA	DR_010626-RA	DR_010259-RA	SAME
DR_003438-RA	DR_013140-RA	DR_003438-RA	DR_013140-RA	SAME
DR_013140-RA	DR_003438-RA	DR_013140-RA	DR_003438-RA	SAME
DR_002375-RA	DR_012126-RA	DR_002375-RA	DR_012126-RA	SAME
DR_012126-RA	DR_002375-RA	DR_012126-RA	DR_002375-RA	SAME
DR_001457-RA	DR_009124-RA	DR_001457-RA	DR_009124-RA	SAME
DR_009124-RA	DR_001457-RA	DR_009124-RA	DR_001457-RA	SAME
DR_004325-RA	DR_006884-RA	DR_004325-RA	DR_006884-RA	SAME
DR_006884-RA	DR_004325-RA	DR_006884-RA	DR_004325-RA	SAME
DR_009477-RA	DR_012353-RA	DR_009477-RA	DR_012353-RA	SAME
DR_012353-RA	DR_009477-RA	DR_012353-RA	DR_009477-RA	SAME
DR_004770-RA	DR_005027-RA	DR_004770-RA	DR_005027-RA	SAME
DR_005027-RA	DR_004770-RA	DR_005027-RA	DR_004770-RA	SAME
DR_013177-RA	DR_009386-RA	DR_013177-RA	DR_009386-RA	SAME
DR_009386-RA	DR_013177-RA	DR_009386-RA	DR_013177-RA	SAME
DR_012138-RA	DR_000587-RA	DR_012138-RA	DR_000587-RA	SAME
DR_000587-RA	DR_012138-RA	DR_000587-RA	DR_012138-RA	SAME
DR_007111-RA	DR_005390-RA	DR_007111-RA	DR_005390-RA	SAME
DR_005390-RA	DR_007111-RA	DR_005390-RA	DR_007111-RA	SAME
DR_008579-RA	DR_002069-RA	DR_008579-RA	DR_002069-RA	SAME
DR_002069-RA	DR_008579-RA	DR_002069-RA	DR_008579-RA	SAME
DR_012144-RA	DR_000592-RA	DR_012144-RA	DR_000592-RA	SAME
DR_000592-RA	DR_012144-RA	DR_000592-RA	DR_012144-RA	SAME
DR_012143-RA	DR_000592-RA	DR_012143-RA	DR_000592-RA	SAME
DR_005852-RA	DR_010697-RA	DR_005852-RA	DR_010697-RA	SAME
DR_010697-RA	DR_005852-RA	DR_010697-RA	DR_005852-RA	SAME
DR_001698-RA	DR_013925-RA	DR_001698-RA	DR_013925-RA	SAME
DR_013925-RA	DR_001698-RA	DR_013925-RA	DR_001698-RA	SAME
DR_004765-RA	DR_003112-RA	DR_004765-RA	DR_003112-RA	SAME
DR_003112-RA	DR_004765-RA	DR_003112-RA	DR_004765-RA	SAME
DR_003699-RA	DR_010011-RA	DR_003699-RA	DR_010011-RA	SAME
DR_010011-RA	DR_003699-RA	DR_010011-RA	DR_003699-RA	SAME
DR_008722-RA	DR_010118-RA	DR_008722-RA	DR_010118-RA	SAME
DR_010118-RA	DR_008722-RA	DR_010118-RA	DR_008722-RA	SAME
DR_000567-RA	DR_005127-RA	DR_000567-RA	DR_005127-RA	SAME
DR_005127-RA	DR_000567-RA	DR_005127-RA	DR_000567-RA	SAME
DR_006346-RA	DR_004255-RA	DR_006346-RA	DR_004255-RA	SAME
DR_004255-RA	DR_006346-RA	DR_004255-RA	DR_006346-RA	SAME
DR_004223-RA	DR_006346-RA	#N/A	#N/A	#N/A
DR_013315-RA	DR_011539-RA	DR_013315-RA	DR_011539-RA	SAME
DR_011539-RA	DR_013315-RA	DR_011539-RA	DR_013315-RA	SAME
DR_007368-RA	DR_003865-RA	DR_007368-RA	DR_003865-RA	SAME
DR_003865-RA	DR_007368-RA	DR_003865-RA	DR_007368-RA	SAME
DR_012587-RA	DR_013315-RA	#N/A	#N/A	#N/A
DR_003345-RA	DR_006092-RA	DR_003345-RA	DR_006092-RA	SAME
DR_006092-RA	DR_003345-RA	DR_006092-RA	DR_003345-RA	SAME
DR_002338-RA	DR_001444-RA	DR_002338-RA	DR_001444-RA	SAME
DR_001444-RA	DR_002338-RA	DR_001444-RA	DR_002338-RA	SAME
DR_004530-RA	DR_000679-RA	DR_004530-RA	DR_000679-RA	SAME
DR_000679-RA	DR_004530-RA	DR_000679-RA	DR_004530-RA	SAME
DR_000361-RA	DR_002516-RA	DR_000361-RA	DR_002516-RA	SAME
DR_002516-RA	DR_000361-RA	DR_002516-RA	DR_000361-RA	SAME
DR_009871-RA	DR_003926-RA	DR_009871-RA	DR_003926-RA	SAME
DR_003926-RA	DR_009871-RA	DR_003926-RA	DR_009871-RA	SAME
DR_001277-RA	DR_011151-RA	DR_001277-RA	DR_011151-RA	SAME
DR_011151-RA	DR_001277-RA	DR_011151-RA	DR_001277-RA	SAME
DR_005303-RA	DR_011151-RA	#N/A	#N/A	#N/A
DR_007303-RA	DR_012437-RA	DR_007303-RA	DR_012437-RA	SAME
DR_012437-RA	DR_007303-RA	DR_012437-RA	DR_007303-RA	SAME
DR_000197-RA	DR_012038-RA	DR_000197-RA	DR_012038-RA	SAME
DR_012038-RA	DR_000197-RA	DR_012038-RA	DR_000197-RA	SAME
DR_010420-RA	DR_002395-RA	DR_010420-RA	DR_002395-RA	SAME
DR_002395-RA	DR_010420-RA	DR_002395-RA	DR_010420-RA	SAME
DR_006595-RA	DR_002730-RA	DR_006595-RA	DR_002730-RA	SAME
DR_002730-RA	DR_006595-RA	DR_002730-RA	DR_006595-RA	SAME
DR_012878-RA	DR_004970-RA	DR_012878-RA	DR_004970-RA	SAME
DR_004970-RA	DR_012878-RA	DR_004970-RA	DR_012878-RA	SAME
DR_009172-RA	DR_008013-RA	DR_009172-RA	DR_008013-RA	SAME
DR_008013-RA	DR_009172-RA	DR_008013-RA	DR_009172-RA	SAME
DR_002173-RA	DR_001606-RA	DR_002173-RA	DR_001606-RA	SAME
DR_001606-RA	DR_002173-RA	DR_001606-RA	DR_002173-RA	SAME
DR_012527-RA	DR_003658-RA	DR_012527-RA	DR_003658-RA	SAME
DR_003658-RA	DR_012527-RA	DR_003658-RA	DR_012527-RA	SAME
DR_011385-RA	DR_010346-RA	DR_011385-RA	DR_010346-RA	SAME
DR_010346-RA	DR_011385-RA	DR_010346-RA	DR_011385-RA	SAME
DR_009365-RA	DR_008713-RA	DR_009365-RA	DR_008713-RA	SAME
DR_008713-RA	DR_009365-RA	DR_008713-RA	DR_009365-RA	SAME
DR_013496-RA	DR_006467-RA	DR_013496-RA	DR_006467-RA	SAME
DR_006467-RA	DR_013496-RA	DR_006467-RA	DR_013496-RA	SAME
DR_000267-RA	DR_006410-RA	DR_000267-RA	DR_006410-RA	SAME
DR_006410-RA	DR_000267-RA	DR_006410-RA	DR_000267-RA	SAME
DR_002635-RA	DR_007008-RA	DR_002635-RA	DR_007008-RA	SAME
DR_007008-RA	DR_002635-RA	DR_007008-RA	DR_002635-RA	SAME
DR_000465-RA	DR_011120-RA	DR_000465-RA	DR_011120-RA	SAME
DR_011120-RA	DR_000465-RA	DR_011120-RA	DR_000465-RA	SAME
DR_002775-RA	DR_004272-RA	DR_002775-RA	DR_004272-RA	SAME
DR_004272-RA	DR_002775-RA	DR_004272-RA	DR_002775-RA	SAME
DR_007142-RA	DR_005420-RA	DR_007142-RA	DR_005420-RA	SAME
DR_005420-RA	DR_007142-RA	DR_005420-RA	DR_007142-RA	SAME
DR_007291-RA	DR_012450-RA	DR_007291-RA	DR_012450-RA	SAME
DR_012450-RA	DR_007291-RA	DR_012450-RA	DR_007291-RA	SAME
DR_004956-RA	DR_012492-RA	DR_004956-RA	DR_012492-RA	SAME
DR_012492-RA	DR_004956-RA	DR_012492-RA	DR_004956-RA	SAME
DR_009367-RA	DR_008715-RA	DR_009367-RA	DR_008715-RA	SAME
DR_008715-RA	DR_009367-RA	DR_008715-RA	DR_009367-RA	SAME
DR_003375-RA	DR_006061-RA	DR_003375-RA	DR_006061-RA	SAME
DR_006061-RA	DR_003375-RA	DR_006061-RA	DR_003375-RA	SAME
DR_005872-RA	DR_011094-RA	DR_005872-RA	DR_011094-RA	SAME
DR_011094-RA	DR_005872-RA	DR_011094-RA	DR_005872-RA	SAME
DR_007389-RA	DR_003845-RA	DR_007389-RA	DR_003845-RA	SAME
DR_003845-RA	DR_007389-RA	DR_003845-RA	DR_007389-RA	SAME
DR_009586-RA	DR_006719-RA	DR_009586-RA	DR_006719-RA	SAME
DR_006719-RA	DR_009586-RA	DR_006719-RA	DR_009586-RA	SAME
DR_008396-RA	DR_003605-RA	DR_008396-RA	DR_003605-RA	SAME
DR_003605-RA	DR_008396-RA	DR_003605-RA	DR_008396-RA	SAME
DR_011833-RA	DR_003479-RA	DR_011833-RA	DR_003479-RA	SAME
DR_003479-RA	DR_011833-RA	DR_003479-RA	DR_011833-RA	SAME
DR_013020-RA	DR_003605-RA	#N/A	#N/A	#N/A
DR_000382-RA	DR_000395-RA	DR_000382-RA	DR_002906-RA	DIFFERENT
DR_000395-RA	DR_002550-RA	DR_000395-RA	DR_002550-RA	SAME
DR_002550-RA	DR_000395-RA	DR_002550-RA	DR_000395-RA	SAME
DR_003265-RA	DR_010042-RA	DR_003265-RA	DR_010042-RA	SAME
DR_010042-RA	DR_003265-RA	DR_010042-RA	DR_003265-RA	SAME
DR_008422-RA	DR_003578-RA	DR_008422-RA	DR_003578-RA	SAME
DR_003578-RA	DR_008422-RA	DR_003578-RA	DR_008422-RA	SAME
DR_001319-RA	DR_008238-RA	DR_001319-RA	DR_008238-RA	SAME
DR_008238-RA	DR_001319-RA	DR_008238-RA	DR_001319-RA	SAME
DR_002629-RA	DR_007003-RA	DR_002629-RA	DR_007003-RA	SAME
DR_007003-RA	DR_002629-RA	DR_007003-RA	DR_002629-RA	SAME
DR_005233-RA	DR_006310-RA	DR_005233-RA	DR_006310-RA	SAME
DR_006310-RA	DR_005233-RA	DR_006310-RA	DR_005233-RA	SAME
DR_009500-RA	DR_013797-RA	DR_009500-RA	DR_004405-RA	DIFFERENT
DR_013797-RA	DR_009500-RA	#N/A	#N/A	#N/A
DR_002141-RA	DR_001578-RA	DR_002141-RA	DR_001578-RA	SAME
DR_001578-RA	DR_002141-RA	DR_001578-RA	DR_002141-RA	SAME
DR_008423-RA	DR_003577-RA	DR_008423-RA	DR_003577-RA	SAME
DR_003577-RA	DR_008423-RA	DR_003577-RA	DR_008423-RA	SAME
DR_006353-RA	DR_004247-RA	DR_006353-RA	DR_004247-RA	SAME
DR_004247-RA	DR_006353-RA	DR_004247-RA	DR_006353-RA	SAME
DR_001793-RA	DR_011763-RA	DR_001793-RA	DR_011763-RA	SAME
DR_011763-RA	DR_001793-RA	DR_011763-RA	DR_001793-RA	SAME
DR_000398-RA	DR_002554-RA	DR_000398-RA	DR_002554-RA	SAME
DR_002554-RA	DR_000398-RA	DR_002554-RA	DR_000398-RA	SAME
DR_011849-RA	DR_005368-RA	DR_011849-RA	DR_005368-RA	SAME
DR_005368-RA	DR_011849-RA	DR_005368-RA	DR_011849-RA	SAME
DR_013508-RA	DR_008663-RA	DR_013508-RA	DR_008663-RA	SAME
DR_008663-RA	DR_013508-RA	DR_008663-RA	DR_013508-RA	SAME
DR_011599-RA	DR_005243-RA	DR_011599-RA	DR_005243-RA	SAME
DR_005243-RA	DR_011599-RA	DR_005243-RA	DR_011599-RA	SAME
DR_003238-RA	DR_011599-RA	DR_003238-RA	DR_004459-RA	DIFFERENT
DR_010941-RA	DR_010114-RA	DR_010941-RA	DR_010114-RA	SAME
DR_010114-RA	DR_010941-RA	DR_010114-RA	DR_010941-RA	SAME
DR_009297-RA	DR_013345-RA	DR_009297-RA	DR_013345-RA	SAME
DR_013345-RA	DR_009297-RA	DR_013345-RA	DR_009297-RA	SAME
DR_000555-RA	DR_005139-RA	DR_000555-RA	DR_005139-RA	SAME
DR_005139-RA	DR_000555-RA	DR_005139-RA	DR_000555-RA	SAME
DR_000111-RA	DR_006394-RA	#N/A	#N/A	#N/A
DR_012991-RA	DR_003995-RA	DR_012991-RA	DR_003995-RA	SAME
DR_003995-RA	DR_012991-RA	DR_003995-RA	DR_012991-RA	SAME
DR_000288-RA	DR_012991-RA	DR_000288-RA	DR_001985-RA	DIFFERENT
DR_000251-RA	DR_006394-RA	DR_000251-RA	DR_006394-RA	SAME
DR_006394-RA	DR_000251-RA	DR_006394-RA	DR_000251-RA	SAME
DR_006225-RA	DR_012902-RA	DR_006225-RA	DR_012902-RA	SAME
DR_012902-RA	DR_006225-RA	DR_012902-RA	DR_006225-RA	SAME
DR_001089-RA	DR_007800-RA	DR_001089-RA	DR_007800-RA	SAME
DR_007800-RA	DR_001089-RA	DR_007800-RA	DR_001089-RA	SAME
DR_007175-RA	DR_013203-RA	DR_007175-RA	DR_013203-RA	SAME
DR_013203-RA	DR_007175-RA	DR_013203-RA	DR_007175-RA	SAME
DR_006803-RA	DR_007559-RA	DR_006803-RA	DR_007559-RA	SAME
DR_007559-RA	DR_006803-RA	DR_007559-RA	DR_006803-RA	SAME
DR_004459-RA	DR_006803-RA	DR_004459-RA	DR_003238-RA	DIFFERENT
DR_005915-RA	DR_002859-RA	DR_005915-RA	DR_002859-RA	SAME
DR_002859-RA	DR_005915-RA	DR_002859-RA	DR_005915-RA	SAME
DR_002192-RA	DR_001625-RA	DR_002192-RA	DR_001625-RA	SAME
DR_001625-RA	DR_002192-RA	DR_001625-RA	DR_002192-RA	SAME
DR_009043-RA	DR_005943-RA	DR_009043-RA	DR_005943-RA	SAME
DR_005943-RA	DR_009043-RA	DR_005943-RA	DR_009043-RA	SAME
DR_009840-RA	DR_004448-RA	DR_009840-RA	DR_004448-RA	SAME
DR_004448-RA	DR_009840-RA	DR_004448-RA	DR_009840-RA	SAME
DR_009591-RA	DR_011460-RA	DR_009591-RA	DR_011460-RA	SAME
DR_011460-RA	DR_009591-RA	DR_011460-RA	DR_009591-RA	SAME
DR_012980-RA	DR_004859-RA	DR_012980-RA	DR_004859-RA	SAME
DR_004859-RA	DR_012980-RA	DR_004859-RA	DR_012980-RA	SAME
DR_005810-RA	DR_007831-RA	DR_005810-RA	DR_007831-RA	SAME
DR_007831-RA	DR_005810-RA	DR_007831-RA	DR_005810-RA	SAME
DR_013358-RA	DR_006552-RA	DR_013358-RA	DR_006552-RA	SAME
DR_006552-RA	DR_013358-RA	DR_006552-RA	DR_013358-RA	SAME
DR_008931-RA	DR_012240-RA	DR_008931-RA	DR_012240-RA	SAME
DR_012240-RA	DR_008931-RA	DR_012240-RA	DR_008931-RA	SAME
DR_004063-RA	DR_007751-RA	DR_004063-RA	DR_007751-RA	SAME
DR_007751-RA	DR_004063-RA	DR_007751-RA	DR_004063-RA	SAME
DR_008454-RA	DR_005707-RA	DR_008454-RA	DR_005707-RA	SAME
DR_005707-RA	DR_008454-RA	DR_005707-RA	DR_008454-RA	SAME
DR_006162-RA	DR_011525-RA	DR_006162-RA	DR_011525-RA	SAME
DR_011525-RA	DR_006162-RA	DR_011525-RA	DR_006162-RA	SAME
DR_004625-RA	DR_003803-RA	DR_004625-RA	DR_003803-RA	SAME
DR_003803-RA	DR_004625-RA	DR_003803-RA	DR_004625-RA	SAME
DR_004077-RA	DR_007738-RA	DR_004077-RA	DR_007738-RA	SAME
DR_007738-RA	DR_004077-RA	DR_007738-RA	DR_004077-RA	SAME
DR_001342-RA	DR_008263-RA	DR_001342-RA	DR_008263-RA	SAME
DR_008263-RA	DR_001342-RA	DR_008263-RA	DR_001342-RA	SAME
DR_000394-RA	DR_002549-RA	DR_000394-RA	DR_002549-RA	SAME
DR_002549-RA	DR_000394-RA	DR_002549-RA	DR_000394-RA	SAME
DR_011684-RA	DR_012600-RA	DR_011684-RA	DR_012600-RA	SAME
DR_012600-RA	DR_011684-RA	DR_012600-RA	DR_011684-RA	SAME
DR_000064-RA	DR_004695-RA	DR_000064-RA	DR_004695-RA	SAME
DR_004695-RA	DR_000064-RA	DR_004695-RA	DR_000064-RA	SAME
DR_005770-RA	DR_004695-RA	DR_005770-RA	DR_001587-RA	DIFFERENT
DR_006125-RA	DR_004844-RA	DR_006125-RA	DR_004844-RA	SAME
DR_004844-RA	DR_006125-RA	DR_004844-RA	DR_006125-RA	SAME
DR_006636-RA	DR_002767-RA	DR_006636-RA	DR_002767-RA	SAME
DR_002767-RA	DR_006636-RA	DR_002767-RA	DR_006636-RA	SAME
DR_005329-RA	DR_009435-RA	#N/A	#N/A	#N/A
DR_009435-RA	DR_005329-RA	#N/A	#N/A	#N/A
DR_009793-RA	DR_011229-RA	DR_009793-RA	DR_011229-RA	SAME
DR_011229-RA	DR_009793-RA	DR_011229-RA	DR_009793-RA	SAME
DR_006905-RA	DR_004844-RA	DR_006905-RA	DR_006608-RA	DIFFERENT
DR_007904-RA	DR_008837-RA	DR_007904-RA	DR_008837-RA	SAME
DR_008837-RA	DR_007904-RA	DR_008837-RA	DR_007904-RA	SAME
DR_004565-RA	DR_006510-RA	DR_004565-RA	DR_006510-RA	SAME
DR_006510-RA	DR_004565-RA	DR_006510-RA	DR_004565-RA	SAME
DR_003997-RA	DR_008356-RA	DR_003997-RA	DR_008356-RA	SAME
DR_008356-RA	DR_003997-RA	DR_008356-RA	DR_003997-RA	SAME
DR_005522-RA	DR_010775-RA	DR_005522-RA	DR_010775-RA	SAME
DR_010775-RA	DR_005522-RA	DR_010775-RA	DR_005522-RA	SAME
DR_013106-RA	DR_002426-RA	DR_013106-RA	DR_002426-RA	SAME
DR_002426-RA	DR_013106-RA	DR_002426-RA	DR_013106-RA	SAME
DR_003432-RA	DR_006004-RA	DR_003432-RA	DR_006004-RA	SAME
DR_006004-RA	DR_003432-RA	DR_006004-RA	DR_003432-RA	SAME
DR_005970-RA	DR_003219-RA	#N/A	#N/A	#N/A
DR_003219-RA	DR_006289-RA	DR_003219-RA	DR_006289-RA	SAME
DR_006289-RA	DR_003219-RA	DR_006289-RA	DR_003219-RA	SAME
DR_003440-RA	DR_013138-RA	DR_003440-RA	DR_013138-RA	SAME
DR_013138-RA	DR_003440-RA	DR_013138-RA	DR_003440-RA	SAME
DR_006103-RA	DR_004822-RA	DR_006103-RA	DR_004822-RA	SAME
DR_004822-RA	DR_006103-RA	DR_004822-RA	DR_006103-RA	SAME
DR_007777-RA	DR_004822-RA	DR_007777-RA	DR_011763-RA	DIFFERENT
DR_013748-RA	DR_011305-RA	DR_013748-RA	DR_011305-RA	SAME
DR_011305-RA	DR_013748-RA	DR_011305-RA	DR_013748-RA	SAME
DR_000572-RA	DR_005123-RA	DR_000572-RA	DR_005123-RA	SAME
DR_005123-RA	DR_000572-RA	DR_005123-RA	DR_000572-RA	SAME
DR_006215-RA	DR_001956-RA	DR_006215-RA	DR_001956-RA	SAME
DR_001956-RA	DR_006215-RA	DR_001956-RA	DR_006215-RA	SAME
DR_003160-RA	DR_005772-RA	#N/A	#N/A	#N/A
DR_001863-RA	DR_011770-RA	DR_001863-RA	DR_011770-RA	SAME
DR_011770-RA	DR_001863-RA	DR_011770-RA	DR_001863-RA	SAME
DR_005772-RA	DR_009455-RA	DR_005772-RA	DR_009455-RA	SAME
DR_009455-RA	DR_005772-RA	DR_009455-RA	DR_005772-RA	SAME
DR_010448-RA	DR_010500-RA	DR_010448-RA	DR_010500-RA	SAME
DR_010500-RA	DR_010448-RA	DR_010500-RA	DR_010448-RA	SAME
DR_003221-RA	DR_006292-RA	DR_003221-RA	DR_006292-RA	SAME
DR_006292-RA	DR_003221-RA	DR_006292-RA	DR_003221-RA	SAME
DR_005811-RA	DR_001440-RA	DR_005811-RA	DR_005364-RA	DIFFERENT
DR_001363-RA	DR_005811-RA	#N/A	#N/A	#N/A
DR_000080-RA	DR_004712-RA	DR_000080-RA	DR_004712-RA	SAME
DR_004712-RA	DR_000080-RA	DR_004712-RA	DR_000080-RA	SAME
DR_002334-RA	DR_001440-RA	DR_002334-RA	DR_001440-RA	SAME
DR_001440-RA	DR_002334-RA	DR_001440-RA	DR_002334-RA	SAME
DR_006781-RA	DR_002692-RA	DR_006781-RA	DR_002692-RA	SAME
DR_002692-RA	DR_006781-RA	DR_002692-RA	DR_006781-RA	SAME
DR_008278-RA	DR_006781-RA	DR_008278-RA	DR_002076-RA	DIFFERENT
DR_000264-RA	DR_006407-RA	DR_000264-RA	DR_006407-RA	SAME
DR_006407-RA	DR_000264-RA	DR_006407-RA	DR_000264-RA	SAME
DR_013459-RA	DR_012082-RA	DR_013459-RA	DR_012082-RA	SAME
DR_012082-RA	DR_013459-RA	DR_012082-RA	DR_013459-RA	SAME
DR_003128-RA	DR_009953-RA	DR_003128-RA	DR_009953-RA	SAME
DR_009953-RA	DR_003128-RA	DR_009953-RA	DR_003128-RA	SAME
DR_010254-RA	DR_010622-RA	DR_010254-RA	DR_010622-RA	SAME
DR_010622-RA	DR_010254-RA	DR_010622-RA	DR_010254-RA	SAME
DR_004026-RA	DR_008327-RA	DR_004026-RA	DR_008327-RA	SAME
DR_008327-RA	DR_004026-RA	DR_008327-RA	DR_004026-RA	SAME
DR_009740-RA	DR_006816-RA	DR_009740-RA	DR_006816-RA	SAME
DR_006816-RA	DR_009740-RA	DR_006816-RA	DR_009740-RA	SAME
DR_003131-RA	DR_009950-RA	DR_003131-RA	DR_009950-RA	SAME
DR_009950-RA	DR_003131-RA	DR_009950-RA	DR_003131-RA	SAME
DR_000131-RA	DR_008107-RA	DR_000131-RA	DR_008107-RA	SAME
DR_008107-RA	DR_000131-RA	DR_008107-RA	DR_000131-RA	SAME
DR_009567-RA	DR_006737-RA	DR_009567-RA	DR_006737-RA	SAME
DR_006737-RA	DR_009567-RA	DR_006737-RA	DR_009567-RA	SAME
DR_000060-RA	DR_004690-RA	DR_000060-RA	DR_004690-RA	SAME
DR_004690-RA	DR_000060-RA	DR_004690-RA	DR_000060-RA	SAME
DR_002787-RA	DR_000060-RA	#N/A	#N/A	#N/A
DR_011359-RA	DR_010318-RA	DR_011359-RA	DR_010318-RA	SAME
DR_010318-RA	DR_011359-RA	DR_010318-RA	DR_011359-RA	SAME
DR_007282-RA	DR_008276-RA	DR_007282-RA	DR_008276-RA	SAME
DR_008276-RA	DR_007282-RA	DR_008276-RA	DR_007282-RA	SAME
DR_003799-RA	DR_009740-RA	#N/A	#N/A	#N/A
DR_002984-RA	DR_004381-RA	DR_002984-RA	DR_004381-RA	SAME
DR_004381-RA	DR_002984-RA	DR_004381-RA	DR_002984-RA	SAME
DR_000033-RA	DR_004664-RA	DR_000033-RA	DR_004664-RA	SAME
DR_004664-RA	DR_000033-RA	DR_004664-RA	DR_000033-RA	SAME
DR_003308-RA	DR_005194-RA	DR_003308-RA	DR_005194-RA	SAME
DR_005194-RA	DR_003308-RA	DR_005194-RA	DR_003308-RA	SAME
DR_004579-RA	DR_006499-RA	DR_004579-RA	DR_006499-RA	SAME
DR_006499-RA	DR_004579-RA	DR_006499-RA	DR_004579-RA	SAME
DR_001155-RA	DR_003781-RA	DR_001155-RA	DR_003781-RA	SAME
DR_003781-RA	DR_001155-RA	DR_003781-RA	DR_001155-RA	SAME
DR_006167-RA	DR_011530-RA	DR_006167-RA	DR_011530-RA	SAME
DR_011530-RA	DR_006167-RA	DR_011530-RA	DR_006167-RA	SAME
DR_005776-RA	DR_009459-RA	DR_005776-RA	DR_009459-RA	SAME
DR_009459-RA	DR_005776-RA	DR_009459-RA	DR_005776-RA	SAME
DR_008620-RA	DR_011816-RA	DR_008620-RA	DR_011816-RA	SAME
DR_011816-RA	DR_008620-RA	DR_011816-RA	DR_008620-RA	SAME
DR_012395-RA	DR_005194-RA	#N/A	#N/A	#N/A
DR_012631-RA	DR_002438-RA	DR_012631-RA	DR_002438-RA	SAME
DR_002438-RA	DR_012631-RA	DR_002438-RA	DR_012631-RA	SAME
DR_009821-RA	DR_002438-RA	#N/A	#N/A	#N/A
DR_012012-RA	DR_009065-RA	DR_012012-RA	DR_009065-RA	SAME
DR_009065-RA	DR_012012-RA	DR_009065-RA	DR_012012-RA	SAME
DR_012375-RA	DR_008295-RA	DR_012375-RA	DR_008295-RA	SAME
DR_008295-RA	DR_012375-RA	DR_008295-RA	DR_012375-RA	SAME
DR_000118-RA	DR_009690-RA	DR_000118-RA	DR_009690-RA	SAME
DR_009690-RA	DR_000118-RA	DR_009690-RA	DR_000118-RA	SAME
DR_010393-RA	DR_002421-RA	DR_010393-RA	DR_002421-RA	SAME
DR_002421-RA	DR_010393-RA	DR_002421-RA	DR_010393-RA	SAME
DR_005783-RA	DR_009466-RA	DR_005783-RA	DR_009466-RA	SAME
DR_009466-RA	DR_005783-RA	DR_009466-RA	DR_005783-RA	SAME
DR_008558-RA	DR_002048-RA	DR_008558-RA	DR_002048-RA	SAME
DR_002048-RA	DR_008558-RA	DR_002048-RA	DR_008558-RA	SAME
DR_009997-RA	DR_000118-RA	DR_009997-RA	DR_011044-RA	DIFFERENT
DR_001902-RA	DR_000706-RA	DR_001902-RA	DR_000706-RA	SAME
DR_000706-RA	DR_001902-RA	DR_000706-RA	DR_001902-RA	SAME
DR_004583-RA	DR_006495-RA	DR_004583-RA	DR_006495-RA	SAME
DR_006495-RA	DR_004583-RA	DR_006495-RA	DR_004583-RA	SAME
DR_002786-RA	DR_009242-RA	DR_002786-RA	DR_009242-RA	SAME
DR_009242-RA	DR_002786-RA	DR_009242-RA	DR_002786-RA	SAME
DR_001762-RA	DR_012091-RA	DR_001762-RA	DR_012091-RA	SAME
DR_012091-RA	DR_001762-RA	DR_012091-RA	DR_001762-RA	SAME
DR_007351-RA	DR_003883-RA	DR_007351-RA	DR_003883-RA	SAME
DR_003883-RA	DR_007351-RA	DR_003883-RA	DR_007351-RA	SAME
DR_005779-RA	DR_009462-RA	DR_005779-RA	DR_009462-RA	SAME
DR_009462-RA	DR_005779-RA	DR_009462-RA	DR_005779-RA	SAME
DR_002893-RA	DR_003076-RA	DR_002893-RA	DR_003076-RA	SAME
DR_003076-RA	DR_002893-RA	DR_003076-RA	DR_002893-RA	SAME
DR_004167-RA	DR_011429-RA	DR_004167-RA	DR_011429-RA	SAME
DR_011429-RA	DR_004167-RA	DR_011429-RA	DR_004167-RA	SAME
DR_003418-RA	DR_006018-RA	DR_003418-RA	DR_006018-RA	SAME
DR_006018-RA	DR_003418-RA	DR_006018-RA	DR_003418-RA	SAME
DR_001093-RA	DR_007796-RA	DR_001093-RA	DR_007796-RA	SAME
DR_007796-RA	DR_001093-RA	DR_007796-RA	DR_001093-RA	SAME
DR_011355-RA	DR_012017-RA	DR_011355-RA	DR_012017-RA	SAME
DR_012017-RA	DR_011355-RA	DR_012017-RA	DR_011355-RA	SAME
DR_013709-RA	DR_000514-RA	DR_013709-RA	DR_000514-RA	SAME
DR_000514-RA	DR_013709-RA	DR_000514-RA	DR_013709-RA	SAME
DR_011681-RA	DR_012597-RA	DR_011681-RA	DR_012597-RA	SAME
DR_012597-RA	DR_011681-RA	DR_012597-RA	DR_011681-RA	SAME
DR_009144-RA	DR_003682-RA	DR_009144-RA	DR_003682-RA	SAME
DR_003682-RA	DR_009144-RA	DR_003682-RA	DR_009144-RA	SAME
DR_012628-RA	DR_003682-RA	DR_012628-RA	DR_012808-RA	DIFFERENT
DR_008657-RA	DR_011355-RA	#N/A	#N/A	#N/A
DR_011669-RA	DR_012585-RA	DR_011669-RA	DR_012585-RA	SAME
DR_012585-RA	DR_011669-RA	DR_012585-RA	DR_011669-RA	SAME
DR_006097-RA	DR_004816-RA	DR_006097-RA	DR_004816-RA	SAME
DR_004816-RA	DR_006097-RA	DR_004816-RA	DR_006097-RA	SAME
DR_012675-RA	DR_003934-RA	DR_012675-RA	DR_003934-RA	SAME
DR_003934-RA	DR_012675-RA	DR_003934-RA	DR_012675-RA	SAME
DR_004898-RA	DR_012663-RA	DR_004898-RA	DR_012663-RA	SAME
DR_012663-RA	DR_004898-RA	DR_012663-RA	DR_004898-RA	SAME
DR_006813-RA	DR_007552-RA	DR_006813-RA	DR_007552-RA	SAME
DR_007552-RA	DR_006813-RA	DR_007552-RA	DR_006813-RA	SAME
DR_009025-RA	DR_005960-RA	DR_009025-RA	DR_005960-RA	SAME
DR_005960-RA	DR_009025-RA	DR_005960-RA	DR_009025-RA	SAME
DR_002922-RA	DR_003048-RA	DR_002922-RA	DR_003048-RA	SAME
DR_003048-RA	DR_002922-RA	DR_003048-RA	DR_002922-RA	SAME
DR_002925-RA	DR_003045-RA	DR_002925-RA	DR_003045-RA	SAME
DR_003045-RA	DR_002925-RA	DR_003045-RA	DR_002925-RA	SAME
DR_011865-RA	DR_008944-RA	DR_011865-RA	DR_008944-RA	SAME
DR_008944-RA	DR_011865-RA	DR_008944-RA	DR_011865-RA	SAME
DR_002076-RA	DR_003045-RA	DR_002076-RA	DR_008278-RA	DIFFERENT
DR_011688-RA	DR_012604-RA	DR_011688-RA	DR_012604-RA	SAME
DR_012604-RA	DR_011688-RA	DR_012604-RA	DR_011688-RA	SAME
DR_005234-RA	DR_006309-RA	DR_005234-RA	DR_006309-RA	SAME
DR_006309-RA	DR_005234-RA	DR_006309-RA	DR_005234-RA	SAME
DR_002916-RA	DR_003054-RA	DR_002916-RA	DR_003054-RA	SAME
DR_003054-RA	DR_002916-RA	DR_003054-RA	DR_002916-RA	SAME
DR_012745-RA	DR_002352-RA	DR_012745-RA	DR_002352-RA	SAME
DR_002352-RA	DR_012745-RA	DR_002352-RA	DR_012745-RA	SAME
DR_006622-RA	DR_002754-RA	DR_006622-RA	DR_002754-RA	SAME
DR_002754-RA	DR_006622-RA	DR_002754-RA	DR_006622-RA	SAME
DR_013146-RA	DR_012273-RA	DR_013146-RA	DR_012273-RA	SAME
DR_012273-RA	DR_013146-RA	DR_012273-RA	DR_013146-RA	SAME
DR_005623-RA	DR_012908-RA	DR_005623-RA	DR_012908-RA	SAME
DR_012908-RA	DR_005623-RA	DR_012908-RA	DR_005623-RA	SAME
DR_010856-RA	DR_007736-RA	DR_010856-RA	DR_007736-RA	SAME
DR_007736-RA	DR_010856-RA	DR_007736-RA	DR_010856-RA	SAME
DR_005765-RA	DR_009449-RA	DR_005765-RA	DR_009449-RA	SAME
DR_009449-RA	DR_005765-RA	DR_009449-RA	DR_005765-RA	SAME
DR_007263-RA	DR_007708-RA	DR_007263-RA	DR_007708-RA	SAME
DR_007708-RA	DR_007263-RA	DR_007708-RA	DR_007263-RA	SAME
DR_001469-RA	DR_009111-RA	DR_001469-RA	DR_009111-RA	SAME
DR_009111-RA	DR_001469-RA	DR_009111-RA	DR_001469-RA	SAME
DR_009529-RA	DR_013453-RA	DR_009529-RA	DR_001089-RA	DIFFERENT
DR_000608-RA	DR_013453-RA	DR_000608-RA	DR_013453-RA	SAME
DR_013453-RA	DR_000608-RA	DR_013453-RA	DR_000608-RA	SAME
DR_009492-RA	DR_009529-RA	DR_009492-RA	DR_004153-RA	DIFFERENT
DR_008991-RA	DR_007455-RA	DR_008991-RA	DR_007455-RA	SAME
DR_007455-RA	DR_008991-RA	DR_007455-RA	DR_008991-RA	SAME
DR_003281-RA	DR_010026-RA	DR_003281-RA	DR_010026-RA	SAME
DR_010026-RA	DR_003281-RA	DR_010026-RA	DR_003281-RA	SAME
DR_001233-RA	DR_013715-RA	DR_001233-RA	DR_013715-RA	SAME
DR_013715-RA	DR_001233-RA	DR_013715-RA	DR_001233-RA	SAME
DR_002237-RA	DR_011290-RA	DR_002237-RA	DR_011290-RA	SAME
DR_011390-RA	DR_013752-RA	DR_011390-RA	DR_013752-RA	SAME
DR_013752-RA	DR_011390-RA	DR_013752-RA	DR_011390-RA	SAME
DR_011290-RA	DR_004427-RA	DR_011290-RA	DR_002237-RA	DIFFERENT
DR_004427-RA	DR_011290-RA	#N/A	#N/A	#N/A
DR_010399-RA	DR_002416-RA	DR_010399-RA	DR_002416-RA	SAME
DR_002416-RA	DR_010399-RA	DR_002416-RA	DR_010399-RA	SAME
DR_013409-RA	DR_013648-RA	DR_013409-RA	DR_013648-RA	SAME
DR_013648-RA	DR_013409-RA	DR_013648-RA	DR_013409-RA	SAME
DR_007952-RA	DR_008791-RA	DR_007952-RA	DR_008791-RA	SAME
DR_008791-RA	DR_007952-RA	DR_008791-RA	DR_007952-RA	SAME
DR_003409-RA	DR_006027-RA	DR_003409-RA	DR_006027-RA	SAME
DR_006027-RA	DR_003409-RA	DR_006027-RA	DR_003409-RA	SAME
DR_005212-RA	DR_006331-RA	DR_005212-RA	DR_006331-RA	SAME
DR_006331-RA	DR_005212-RA	DR_006331-RA	DR_005212-RA	SAME
DR_012808-RA	DR_010522-RA	DR_012808-RA	DR_010522-RA	SAME
DR_010522-RA	DR_012808-RA	DR_010522-RA	DR_012808-RA	SAME
DR_009987-RA	DR_010284-RA	DR_009987-RA	DR_010284-RA	SAME
DR_010284-RA	DR_009987-RA	DR_010284-RA	DR_009987-RA	SAME
DR_000141-RA	DR_008097-RA	DR_000141-RA	DR_008097-RA	SAME
DR_008097-RA	DR_000141-RA	DR_008097-RA	DR_000141-RA	SAME
DR_007091-RA	DR_010547-RA	DR_007091-RA	DR_010547-RA	SAME
DR_010547-RA	DR_007091-RA	DR_010547-RA	DR_007091-RA	SAME
DR_013630-RA	DR_007091-RA	#N/A	#N/A	#N/A
DR_000307-RA	DR_002463-RA	DR_000307-RA	DR_002463-RA	SAME
DR_002463-RA	DR_000307-RA	DR_002463-RA	DR_000307-RA	SAME
DR_010874-RA	DR_007884-RA	DR_010874-RA	DR_007884-RA	SAME
DR_007884-RA	DR_010874-RA	DR_007884-RA	DR_010874-RA	SAME
DR_004723-RA	DR_011697-RA	DR_004723-RA	DR_011697-RA	SAME
DR_011697-RA	DR_004723-RA	DR_011697-RA	DR_004723-RA	SAME
DR_010702-RA	DR_010693-RA	DR_010702-RA	DR_010693-RA	SAME
DR_010693-RA	DR_010702-RA	DR_010693-RA	DR_010702-RA	SAME
DR_004941-RA	DR_010850-RA	DR_004941-RA	DR_010850-RA	SAME
DR_010850-RA	DR_004941-RA	DR_010850-RA	DR_004941-RA	SAME
DR_009973-RA	DR_010299-RA	DR_009973-RA	DR_010299-RA	SAME
DR_010299-RA	DR_009973-RA	DR_010299-RA	DR_009973-RA	SAME
DR_009407-RA	DR_010143-RA	DR_009407-RA	DR_010143-RA	SAME
DR_010143-RA	DR_009407-RA	DR_010143-RA	DR_009407-RA	SAME
DR_011658-RA	DR_004580-RA	DR_011658-RA	DR_010034-RA	DIFFERENT
DR_004580-RA	DR_011658-RA	DR_004580-RA	DR_010034-RA	DIFFERENT
DR_007332-RA	DR_011658-RA	DR_007332-RA	DR_011658-RA	SAME
DR_009822-RA	DR_004465-RA	DR_009822-RA	DR_004465-RA	SAME
DR_004465-RA	DR_009822-RA	DR_004465-RA	DR_009822-RA	SAME
DR_001909-RA	DR_000712-RA	DR_001909-RA	DR_000712-RA	SAME
DR_000712-RA	DR_001909-RA	DR_000712-RA	DR_001909-RA	SAME
DR_003326-RA	DR_009179-RA	DR_003326-RA	DR_009179-RA	SAME
DR_009179-RA	DR_003326-RA	DR_009179-RA	DR_003326-RA	SAME
DR_007312-RA	DR_010639-RA	DR_007312-RA	DR_010639-RA	SAME
DR_010639-RA	DR_007312-RA	DR_010639-RA	DR_007312-RA	SAME
DR_003080-RA	DR_008886-RA	DR_003080-RA	DR_008886-RA	SAME
DR_008886-RA	DR_003080-RA	DR_008886-RA	DR_003080-RA	SAME
DR_008437-RA	DR_005689-RA	DR_008437-RA	DR_005689-RA	SAME
DR_005689-RA	DR_008437-RA	DR_005689-RA	DR_008437-RA	SAME
DR_002339-RA	DR_008092-RA	DR_002339-RA	DR_008092-RA	SAME
DR_008092-RA	DR_002339-RA	DR_008092-RA	DR_002339-RA	SAME
DR_006797-RA	DR_007565-RA	DR_006797-RA	DR_007565-RA	SAME
DR_007565-RA	DR_006797-RA	DR_007565-RA	DR_006797-RA	SAME
DR_006856-RA	DR_003483-RA	#N/A	#N/A	#N/A
DR_011829-RA	DR_003483-RA	DR_011829-RA	DR_003483-RA	SAME
DR_003483-RA	DR_011829-RA	DR_003483-RA	DR_011829-RA	SAME
DR_003397-RA	DR_006037-RA	DR_003397-RA	DR_006037-RA	SAME
DR_006037-RA	DR_003397-RA	DR_006037-RA	DR_003397-RA	SAME
DR_010312-RA	DR_006471-RA	DR_010312-RA	DR_006471-RA	SAME
DR_006471-RA	DR_010312-RA	DR_006471-RA	DR_010312-RA	SAME
DR_005538-RA	DR_003517-RA	DR_005538-RA	DR_003517-RA	SAME
DR_003517-RA	DR_005538-RA	DR_003517-RA	DR_005538-RA	SAME
DR_007898-RA	DR_008842-RA	DR_007898-RA	DR_008842-RA	SAME
DR_008842-RA	DR_007898-RA	DR_008842-RA	DR_007898-RA	SAME
DR_012756-RA	DR_012280-RA	DR_012756-RA	DR_012280-RA	SAME
DR_012280-RA	DR_012756-RA	DR_012280-RA	DR_012756-RA	SAME
DR_009820-RA	DR_004467-RA	DR_009820-RA	DR_004467-RA	SAME
DR_004467-RA	DR_009820-RA	DR_004467-RA	DR_009820-RA	SAME
DR_012715-RA	DR_013062-RA	DR_012715-RA	DR_013062-RA	SAME
DR_013062-RA	DR_012715-RA	DR_013062-RA	DR_012715-RA	SAME
DR_003859-RA	DR_004467-RA	#N/A	#N/A	#N/A
DR_001924-RA	DR_000726-RA	DR_001924-RA	DR_000726-RA	SAME
DR_000726-RA	DR_001924-RA	DR_000726-RA	DR_001924-RA	SAME
DR_001261-RA	DR_005318-RA	DR_001261-RA	DR_005318-RA	SAME
DR_005318-RA	DR_001261-RA	DR_005318-RA	DR_001261-RA	SAME
DR_002273-RA	DR_001377-RA	DR_002273-RA	DR_001377-RA	SAME
DR_001377-RA	DR_002273-RA	DR_001377-RA	DR_002273-RA	SAME
DR_009135-RA	DR_003694-RA	DR_009135-RA	DR_003694-RA	SAME
DR_003694-RA	DR_009135-RA	DR_003694-RA	DR_009135-RA	SAME
DR_001151-RA	DR_003785-RA	DR_001151-RA	DR_003785-RA	SAME
DR_003785-RA	DR_001151-RA	DR_003785-RA	DR_001151-RA	SAME
DR_004735-RA	DR_011709-RA	DR_004735-RA	DR_011709-RA	SAME
DR_011709-RA	DR_004735-RA	DR_011709-RA	DR_004735-RA	SAME
DR_007384-RA	DR_003850-RA	DR_007384-RA	DR_003850-RA	SAME
DR_003850-RA	DR_007384-RA	DR_003850-RA	DR_007384-RA	SAME
DR_003176-RA	DR_012620-RA	DR_003176-RA	DR_012620-RA	SAME
DR_012620-RA	DR_003176-RA	DR_012620-RA	DR_003176-RA	SAME
DR_012866-RA	DR_000503-RA	DR_012866-RA	DR_000503-RA	SAME
DR_000503-RA	DR_012866-RA	DR_000503-RA	DR_012866-RA	SAME
DR_012551-RA	DR_010929-RA	DR_012551-RA	DR_010929-RA	SAME
DR_010929-RA	DR_012551-RA	DR_010929-RA	DR_012551-RA	SAME
DR_000582-RA	DR_005111-RA	DR_000582-RA	DR_005111-RA	SAME
DR_005111-RA	DR_000582-RA	DR_005111-RA	DR_000582-RA	SAME
DR_005248-RA	DR_012866-RA	#N/A	#N/A	#N/A
DR_009891-RA	DR_003907-RA	DR_009891-RA	DR_003907-RA	SAME
DR_003907-RA	DR_009891-RA	DR_003907-RA	DR_009891-RA	SAME
DR_004067-RA	DR_007747-RA	DR_004067-RA	DR_007747-RA	SAME
DR_007747-RA	DR_004067-RA	DR_007747-RA	DR_004067-RA	SAME
DR_008988-RA	DR_007458-RA	DR_008988-RA	DR_007458-RA	SAME
DR_007458-RA	DR_008988-RA	DR_007458-RA	DR_008988-RA	SAME
DR_012818-RA	DR_010937-RA	DR_012818-RA	DR_010937-RA	SAME
DR_010937-RA	DR_012818-RA	DR_010937-RA	DR_012818-RA	SAME
DR_004517-RA	DR_000665-RA	DR_004517-RA	DR_000665-RA	SAME
DR_000665-RA	DR_004517-RA	DR_000665-RA	DR_004517-RA	SAME
DR_003279-RA	DR_010028-RA	DR_003279-RA	DR_010028-RA	SAME
DR_010028-RA	DR_003279-RA	DR_010028-RA	DR_003279-RA	SAME
DR_010881-RA	DR_007891-RA	DR_010881-RA	DR_007891-RA	SAME
DR_007891-RA	DR_010881-RA	DR_007891-RA	DR_010881-RA	SAME
DR_005622-RA	DR_012909-RA	DR_005622-RA	DR_012909-RA	SAME
DR_012909-RA	DR_005622-RA	DR_012909-RA	DR_005622-RA	SAME
DR_006002-RA	DR_013860-RA	#N/A	#N/A	#N/A
DR_000443-RA	DR_009226-RA	DR_000443-RA	DR_009226-RA	SAME
DR_009226-RA	DR_000443-RA	DR_009226-RA	DR_000443-RA	SAME
DR_012076-RA	DR_013860-RA	DR_012076-RA	DR_013860-RA	SAME
DR_013860-RA	DR_012076-RA	DR_013860-RA	DR_012076-RA	SAME
DR_003900-RA	DR_009226-RA	#N/A	#N/A	#N/A
DR_002248-RA	DR_012476-RA	DR_002248-RA	DR_012476-RA	SAME
DR_012476-RA	DR_002248-RA	DR_012476-RA	DR_002248-RA	SAME
DR_005614-RA	DR_012917-RA	DR_005614-RA	DR_012917-RA	SAME
DR_012917-RA	DR_005614-RA	DR_012917-RA	DR_005614-RA	SAME
DR_007897-RA	DR_008843-RA	DR_007897-RA	DR_008843-RA	SAME
DR_008843-RA	DR_007897-RA	DR_008843-RA	DR_007897-RA	SAME
DR_009963-RA	DR_010310-RA	DR_009963-RA	DR_010310-RA	SAME
DR_010310-RA	DR_009963-RA	DR_010310-RA	DR_009963-RA	SAME
DR_007355-RA	DR_003879-RA	DR_007355-RA	DR_003879-RA	SAME
DR_003879-RA	DR_007355-RA	DR_003879-RA	DR_007355-RA	SAME
DR_012201-RA	DR_004172-RA	DR_012201-RA	DR_004172-RA	SAME
DR_004172-RA	DR_012201-RA	DR_004172-RA	DR_012201-RA	SAME
DR_005237-RA	DR_006306-RA	DR_005237-RA	DR_006306-RA	SAME
DR_006306-RA	DR_005237-RA	DR_006306-RA	DR_005237-RA	SAME
DR_007422-RA	DR_002026-RA	DR_007422-RA	DR_002026-RA	SAME
DR_002026-RA	DR_007422-RA	DR_002026-RA	DR_007422-RA	SAME
DR_003179-RA	DR_009913-RA	#N/A	#N/A	#N/A
DR_003364-RA	DR_006072-RA	DR_003364-RA	DR_006072-RA	SAME
DR_006072-RA	DR_003364-RA	DR_006072-RA	DR_003364-RA	SAME
DR_009913-RA	DR_001127-RA	DR_009913-RA	DR_003236-RA	DIFFERENT
DR_001835-RA	DR_001127-RA	DR_001835-RA	DR_008788-RA	DIFFERENT
DR_001127-RA	DR_001835-RA	#N/A	#N/A	#N/A
DR_005899-RA	DR_002876-RA	DR_005899-RA	DR_002876-RA	SAME
DR_002876-RA	DR_005899-RA	DR_002876-RA	DR_005899-RA	SAME
DR_005977-RA	DR_005899-RA	#N/A	#N/A	#N/A
DR_004341-RA	DR_006901-RA	DR_004341-RA	DR_006901-RA	SAME
DR_006901-RA	DR_004341-RA	DR_006901-RA	DR_004341-RA	SAME
DR_013618-RA	DR_005977-RA	#N/A	#N/A	#N/A
DR_002178-RA	DR_001611-RA	DR_002178-RA	DR_001611-RA	SAME
DR_001611-RA	DR_002178-RA	DR_001611-RA	DR_002178-RA	SAME
DR_004942-RA	DR_010851-RA	DR_004942-RA	DR_010851-RA	SAME
DR_010851-RA	DR_004942-RA	DR_010851-RA	DR_004942-RA	SAME
DR_006200-RA	DR_001973-RA	DR_006200-RA	DR_001973-RA	SAME
DR_001973-RA	DR_006200-RA	DR_001973-RA	DR_006200-RA	SAME
DR_000048-RA	DR_004678-RA	DR_000048-RA	DR_004678-RA	SAME
DR_004678-RA	DR_000048-RA	DR_004678-RA	DR_000048-RA	SAME
DR_013157-RA	DR_004678-RA	DR_013157-RA	DR_002440-RA	DIFFERENT
DR_000408-RA	DR_002563-RA	DR_000408-RA	DR_002563-RA	SAME
DR_002563-RA	DR_000408-RA	DR_002563-RA	DR_000408-RA	SAME
DR_013165-RA	DR_009375-RA	DR_013165-RA	DR_009375-RA	SAME
DR_009375-RA	DR_013165-RA	DR_009375-RA	DR_013165-RA	SAME
DR_000189-RA	DR_012048-RA	DR_000189-RA	DR_012048-RA	SAME
DR_012048-RA	DR_000189-RA	DR_012048-RA	DR_000189-RA	SAME
DR_013377-RA	DR_003713-RA	DR_013377-RA	DR_003713-RA	SAME
DR_003713-RA	DR_013377-RA	DR_003713-RA	DR_013377-RA	SAME
DR_013268-RA	DR_003713-RA	#N/A	#N/A	#N/A
DR_005767-RA	DR_009450-RA	DR_005767-RA	DR_009450-RA	SAME
DR_009450-RA	DR_005767-RA	DR_009450-RA	DR_005767-RA	SAME
DR_012145-RA	DR_000593-RA	DR_012145-RA	DR_000593-RA	SAME
DR_000593-RA	DR_012145-RA	DR_000593-RA	DR_012145-RA	SAME
DR_006796-RA	DR_002849-RA	DR_006796-RA	DR_011323-RA	DIFFERENT
DR_002849-RA	DR_006796-RA	#N/A	#N/A	#N/A
DR_001140-RA	DR_003796-RA	DR_001140-RA	DR_003796-RA	SAME
DR_003796-RA	DR_001140-RA	DR_003796-RA	DR_001140-RA	SAME
DR_006114-RA	DR_004833-RA	DR_006114-RA	DR_004833-RA	SAME
DR_004833-RA	DR_006114-RA	DR_004833-RA	DR_006114-RA	SAME
DR_012368-RA	DR_006114-RA	DR_012368-RA	#N/A	#N/A
DR_004586-RA	DR_006491-RA	DR_004586-RA	DR_006491-RA	SAME
DR_006491-RA	DR_004586-RA	DR_006491-RA	DR_004586-RA	SAME
DR_007190-RA	DR_012161-RA	DR_007190-RA	DR_012161-RA	SAME
DR_012161-RA	DR_007190-RA	DR_012161-RA	DR_007190-RA	SAME
DR_004900-RA	DR_012665-RA	DR_004900-RA	DR_012665-RA	SAME
DR_012665-RA	DR_004900-RA	DR_012665-RA	DR_004900-RA	SAME
DR_010908-RA	DR_009644-RA	DR_010908-RA	DR_009644-RA	SAME
DR_009644-RA	DR_010908-RA	DR_009644-RA	DR_010908-RA	SAME
DR_011971-RA	DR_005017-RA	DR_011971-RA	DR_005017-RA	SAME
DR_005017-RA	DR_011971-RA	DR_005017-RA	DR_011971-RA	SAME
DR_007294-RA	DR_012665-RA	#N/A	#N/A	#N/A
DR_010901-RA	DR_009652-RA	DR_010901-RA	DR_009652-RA	SAME
DR_009652-RA	DR_010901-RA	DR_009652-RA	DR_010901-RA	SAME
DR_000003-RA	DR_004637-RA	DR_000003-RA	DR_004637-RA	SAME
DR_004637-RA	DR_000003-RA	DR_004637-RA	DR_000003-RA	SAME
DR_009370-RA	DR_008073-RA	DR_009370-RA	DR_008073-RA	SAME
DR_008073-RA	DR_009370-RA	DR_008073-RA	DR_009370-RA	SAME
DR_013617-RA	DR_012420-RA	DR_013617-RA	DR_012420-RA	SAME
DR_012420-RA	DR_013617-RA	DR_012420-RA	DR_013617-RA	SAME
DR_000159-RA	DR_007487-RA	DR_000159-RA	DR_010688-RA	DIFFERENT
DR_008959-RA	DR_007487-RA	DR_008959-RA	DR_007487-RA	SAME
DR_007487-RA	DR_008959-RA	DR_007487-RA	DR_008959-RA	SAME
DR_011655-RA	DR_013242-RA	DR_011655-RA	DR_013242-RA	SAME
DR_013242-RA	DR_011655-RA	DR_013242-RA	DR_011655-RA	SAME
DR_012509-RA	DR_004999-RA	DR_012509-RA	DR_004999-RA	SAME
DR_004999-RA	DR_012509-RA	DR_004999-RA	DR_012509-RA	SAME
DR_002903-RA	DR_003066-RA	DR_002903-RA	DR_003066-RA	SAME
DR_003066-RA	DR_002903-RA	DR_003066-RA	DR_002903-RA	SAME
DR_007258-RA	DR_002903-RA	#N/A	#N/A	#N/A
DR_001803-RA	DR_010669-RA	DR_001803-RA	DR_010669-RA	SAME
DR_010669-RA	DR_001803-RA	DR_010669-RA	DR_001803-RA	SAME
DR_003536-RA	DR_007516-RA	DR_003536-RA	DR_007516-RA	SAME
DR_007516-RA	DR_003536-RA	DR_007516-RA	DR_003536-RA	SAME
DR_006604-RA	DR_002738-RA	DR_006604-RA	DR_002738-RA	SAME
DR_002738-RA	DR_006604-RA	DR_002738-RA	DR_006604-RA	SAME
DR_002379-RA	DR_012122-RA	DR_002379-RA	DR_012122-RA	SAME
DR_012122-RA	DR_002379-RA	DR_012122-RA	DR_002379-RA	SAME
DR_001360-RA	DR_005346-RA	DR_001360-RA	DR_005346-RA	SAME
DR_005346-RA	DR_001360-RA	DR_005346-RA	DR_001360-RA	SAME
DR_011647-RA	DR_013266-RA	DR_011647-RA	DR_013266-RA	SAME
DR_013266-RA	DR_011647-RA	DR_013266-RA	DR_011647-RA	SAME
DR_000330-RA	DR_002484-RA	DR_000330-RA	DR_002484-RA	SAME
DR_002484-RA	DR_000330-RA	DR_002484-RA	DR_000330-RA	SAME
DR_004090-RA	DR_005376-RA	#N/A	#N/A	#N/A
DR_013682-RA	DR_005376-RA	DR_013682-RA	DR_005376-RA	SAME
DR_005376-RA	DR_013682-RA	DR_005376-RA	DR_013682-RA	SAME
DR_010516-RA	DR_013864-RA	DR_010516-RA	DR_013864-RA	SAME
DR_013864-RA	DR_010516-RA	DR_013864-RA	DR_010516-RA	SAME
DR_011247-RA	DR_012562-RA	DR_011247-RA	DR_012562-RA	SAME
DR_012562-RA	DR_011247-RA	DR_012562-RA	DR_011247-RA	SAME
DR_007407-RA	DR_002011-RA	DR_007407-RA	DR_002011-RA	SAME
DR_002011-RA	DR_007407-RA	DR_002011-RA	DR_007407-RA	SAME
DR_011251-RA	DR_002904-RA	#N/A	#N/A	#N/A
DR_002904-RA	DR_003065-RA	DR_002904-RA	DR_003065-RA	SAME
DR_003065-RA	DR_002904-RA	DR_003065-RA	DR_002904-RA	SAME
DR_012881-RA	DR_002904-RA	#N/A	#N/A	#N/A
DR_011830-RA	DR_003482-RA	DR_011830-RA	DR_003482-RA	SAME
DR_003482-RA	DR_011830-RA	DR_003482-RA	DR_011830-RA	SAME
DR_013674-RA	DR_004042-RA	DR_013674-RA	DR_004042-RA	SAME
DR_004042-RA	DR_013674-RA	DR_004042-RA	DR_013674-RA	SAME
DR_000342-RA	DR_002496-RA	DR_000342-RA	DR_002496-RA	SAME
DR_002496-RA	DR_000342-RA	DR_002496-RA	DR_000342-RA	SAME
DR_008764-RA	DR_007231-RA	DR_008764-RA	DR_007231-RA	SAME
DR_007231-RA	DR_008764-RA	DR_007231-RA	DR_008764-RA	SAME
DR_005844-RA	DR_011536-RA	DR_005844-RA	DR_005067-RA	DIFFERENT
DR_002132-RA	DR_001570-RA	DR_002132-RA	DR_001570-RA	SAME
DR_001570-RA	DR_002132-RA	DR_001570-RA	DR_002132-RA	SAME
DR_000050-RA	DR_009977-RA	DR_000050-RA	DR_006219-RA	DIFFERENT
DR_009977-RA	DR_010295-RA	DR_009977-RA	DR_010295-RA	SAME
DR_010295-RA	DR_009977-RA	DR_010295-RA	DR_009977-RA	SAME
DR_013314-RA	DR_011538-RA	DR_013314-RA	DR_011538-RA	SAME
DR_011538-RA	DR_013314-RA	DR_011538-RA	DR_013314-RA	SAME
DR_011536-RA	DR_013314-RA	DR_011536-RA	DR_008258-RA	DIFFERENT
DR_011030-RA	DR_010084-RA	DR_011030-RA	DR_010084-RA	SAME
DR_010084-RA	DR_011030-RA	DR_010084-RA	DR_011030-RA	SAME
DR_005833-RA	DR_007854-RA	DR_005833-RA	DR_007854-RA	SAME
DR_007854-RA	DR_005833-RA	DR_007854-RA	DR_005833-RA	SAME
DR_009614-RA	DR_011437-RA	DR_009614-RA	DR_011437-RA	SAME
DR_011437-RA	DR_009614-RA	DR_011437-RA	DR_009614-RA	SAME
DR_000542-RA	DR_005152-RA	DR_000542-RA	DR_005152-RA	SAME
DR_005152-RA	DR_000542-RA	DR_005152-RA	DR_000542-RA	SAME
DR_001799-RA	DR_010665-RA	DR_001799-RA	DR_010665-RA	SAME
DR_010665-RA	DR_001799-RA	DR_010665-RA	DR_001799-RA	SAME
DR_001464-RA	DR_009116-RA	DR_001464-RA	DR_009116-RA	SAME
DR_009116-RA	DR_001464-RA	DR_009116-RA	DR_001464-RA	SAME
DR_011625-RA	DR_005267-RA	DR_011625-RA	DR_005267-RA	SAME
DR_005267-RA	DR_011625-RA	DR_005267-RA	DR_011625-RA	SAME
DR_011358-RA	DR_010317-RA	DR_011358-RA	DR_010317-RA	SAME
DR_010317-RA	DR_011358-RA	DR_010317-RA	DR_011358-RA	SAME
DR_009878-RA	DR_003920-RA	DR_009878-RA	DR_003920-RA	SAME
DR_003920-RA	DR_009878-RA	DR_003920-RA	DR_009878-RA	SAME
DR_013519-RA	DR_008279-RA	DR_013519-RA	DR_008279-RA	SAME
DR_008279-RA	DR_013519-RA	DR_008279-RA	DR_013519-RA	SAME
DR_003343-RA	DR_006094-RA	DR_003343-RA	DR_006094-RA	SAME
DR_006094-RA	DR_003343-RA	DR_006094-RA	DR_003343-RA	SAME
DR_004135-RA	DR_010619-RA	#N/A	#N/A	#N/A
DR_010251-RA	DR_010619-RA	DR_010251-RA	DR_010619-RA	SAME
DR_010619-RA	DR_010251-RA	DR_010619-RA	DR_010251-RA	SAME
DR_010899-RA	DR_009654-RA	DR_010899-RA	DR_009654-RA	SAME
DR_009654-RA	DR_010899-RA	DR_009654-RA	DR_010899-RA	SAME
DR_007030-RA	DR_002661-RA	DR_007030-RA	DR_008788-RA	DIFFERENT
DR_002661-RA	DR_007030-RA	DR_002661-RA	DR_005312-RA	DIFFERENT
DR_011986-RA	DR_007030-RA	DR_011986-RA	DR_001135-RA	DIFFERENT
DR_000097-RA	DR_003903-RA	#N/A	#N/A	#N/A
DR_009895-RA	DR_003903-RA	DR_009895-RA	DR_003903-RA	SAME
DR_003903-RA	DR_009895-RA	DR_003903-RA	DR_009895-RA	SAME
DR_004909-RA	DR_013326-RA	DR_004909-RA	DR_013326-RA	SAME
DR_013326-RA	DR_004909-RA	DR_013326-RA	DR_004909-RA	SAME
DR_001607-RA	DR_003903-RA	#N/A	#N/A	#N/A
DR_012185-RA	DR_013835-RA	DR_012185-RA	DR_013835-RA	SAME
DR_013835-RA	DR_012185-RA	DR_013835-RA	DR_012185-RA	SAME
DR_006764-RA	DR_002675-RA	DR_006764-RA	DR_002675-RA	SAME
DR_002675-RA	DR_006764-RA	DR_002675-RA	DR_006764-RA	SAME
DR_002763-RA	DR_006764-RA	#N/A	#N/A	#N/A
DR_011612-RA	DR_005255-RA	DR_011612-RA	DR_005255-RA	SAME
DR_005255-RA	DR_011612-RA	DR_005255-RA	DR_011612-RA	SAME
DR_013286-RA	DR_011275-RA	DR_013286-RA	DR_011275-RA	SAME
DR_011275-RA	DR_013286-RA	DR_011275-RA	DR_013286-RA	SAME
DR_009004-RA	DR_005984-RA	DR_009004-RA	DR_005984-RA	SAME
DR_005984-RA	DR_009004-RA	DR_005984-RA	DR_009004-RA	SAME
DR_012364-RA	DR_008285-RA	DR_012364-RA	DR_008285-RA	SAME
DR_008285-RA	DR_012364-RA	DR_008285-RA	DR_012364-RA	SAME
DR_003088-RA	DR_008878-RA	DR_003088-RA	DR_008878-RA	SAME
DR_008878-RA	DR_003088-RA	DR_008878-RA	DR_003088-RA	SAME
DR_006771-RA	DR_002682-RA	DR_006771-RA	DR_002682-RA	SAME
DR_002682-RA	DR_006771-RA	DR_002682-RA	DR_006771-RA	SAME
DR_013686-RA	DR_009004-RA	DR_013686-RA	DR_007777-RA	DIFFERENT
DR_007420-RA	DR_002024-RA	DR_007420-RA	DR_002024-RA	SAME
DR_002024-RA	DR_007420-RA	DR_002024-RA	DR_007420-RA	SAME
DR_007357-RA	DR_003877-RA	DR_007357-RA	DR_003877-RA	SAME
DR_003877-RA	DR_007357-RA	DR_003877-RA	DR_007357-RA	SAME
DR_009147-RA	DR_003679-RA	DR_009147-RA	DR_003679-RA	SAME
DR_003679-RA	DR_009147-RA	DR_003679-RA	DR_009147-RA	SAME
DR_001473-RA	DR_009107-RA	DR_001473-RA	DR_009107-RA	SAME
DR_009107-RA	DR_001473-RA	DR_009107-RA	DR_001473-RA	SAME
DR_010454-RA	DR_010506-RA	DR_010454-RA	DR_010506-RA	SAME
DR_010506-RA	DR_010454-RA	DR_010506-RA	DR_010454-RA	SAME
DR_004014-RA	DR_010454-RA	DR_004014-RA	DR_007567-RA	DIFFERENT
DR_006314-RA	DR_004014-RA	#N/A	#N/A	#N/A
DR_007406-RA	DR_002010-RA	DR_007406-RA	DR_002010-RA	SAME
DR_002010-RA	DR_007406-RA	DR_002010-RA	DR_007406-RA	SAME
DR_010525-RA	DR_007406-RA	DR_010525-RA	DR_003841-RA	DIFFERENT
DR_008563-RA	DR_002053-RA	DR_008563-RA	DR_002053-RA	SAME
DR_002053-RA	DR_008563-RA	DR_002053-RA	DR_008563-RA	SAME
DR_010035-RA	DR_008563-RA	#N/A	#N/A	#N/A
DR_004918-RA	DR_013337-RA	DR_004918-RA	DR_013337-RA	SAME
DR_013337-RA	DR_004918-RA	DR_013337-RA	DR_004918-RA	SAME
DR_002960-RA	DR_003010-RA	DR_002960-RA	DR_003010-RA	SAME
DR_003010-RA	DR_002960-RA	DR_003010-RA	DR_002960-RA	SAME
DR_000263-RA	DR_006406-RA	DR_000263-RA	DR_006406-RA	SAME
DR_006406-RA	DR_000263-RA	DR_006406-RA	DR_000263-RA	SAME
DR_007623-RA	DR_002844-RA	DR_007623-RA	DR_002844-RA	SAME
DR_002844-RA	DR_007623-RA	DR_002844-RA	DR_007623-RA	SAME
DR_008139-RA	DR_004881-RA	DR_008139-RA	DR_004881-RA	SAME
DR_004881-RA	DR_008139-RA	DR_004881-RA	DR_008139-RA	SAME
DR_008173-RA	DR_006653-RA	DR_008173-RA	DR_006653-RA	SAME
DR_006653-RA	DR_008173-RA	DR_006653-RA	DR_008173-RA	SAME
DR_005250-RA	DR_013034-RA	DR_005250-RA	DR_012808-RA	DIFFERENT
DR_013034-RA	DR_005250-RA	#N/A	#N/A	#N/A
DR_005822-RA	DR_007843-RA	DR_005822-RA	DR_007843-RA	SAME
DR_007843-RA	DR_005822-RA	DR_007843-RA	DR_005822-RA	SAME
DR_004915-RA	DR_013333-RA	DR_004915-RA	DR_013333-RA	SAME
DR_013333-RA	DR_004915-RA	DR_013333-RA	DR_004915-RA	SAME
DR_002131-RA	DR_001569-RA	DR_002131-RA	DR_001569-RA	SAME
DR_001569-RA	DR_002131-RA	DR_001569-RA	DR_002131-RA	SAME
DR_009990-RA	DR_010281-RA	DR_009990-RA	DR_010281-RA	SAME
DR_010281-RA	DR_009990-RA	DR_010281-RA	DR_009990-RA	SAME
DR_004488-RA	DR_000636-RA	DR_004488-RA	DR_000636-RA	SAME
DR_000636-RA	DR_004488-RA	DR_000636-RA	DR_004488-RA	SAME
DR_010260-RA	DR_010627-RA	DR_010260-RA	DR_010627-RA	SAME
DR_010627-RA	DR_010260-RA	DR_010627-RA	DR_010260-RA	SAME
DR_007172-RA	DR_013200-RA	DR_007172-RA	DR_013200-RA	SAME
DR_013200-RA	DR_007172-RA	DR_013200-RA	DR_007172-RA	SAME
DR_008643-RA	DR_011792-RA	DR_008643-RA	DR_011792-RA	SAME
DR_011792-RA	DR_008643-RA	DR_011792-RA	DR_008643-RA	SAME
DR_007816-RA	DR_010627-RA	DR_007816-RA	DR_010659-RA	DIFFERENT
DR_006134-RA	DR_004853-RA	DR_006134-RA	DR_004853-RA	SAME
DR_004853-RA	DR_006134-RA	DR_004853-RA	DR_006134-RA	SAME
DR_009758-RA	DR_011586-RA	DR_009758-RA	DR_011586-RA	SAME
DR_011586-RA	DR_009758-RA	DR_011586-RA	DR_009758-RA	SAME
DR_009879-RA	DR_003919-RA	DR_009879-RA	DR_003919-RA	SAME
DR_003919-RA	DR_009879-RA	DR_003919-RA	DR_009879-RA	SAME
DR_002102-RA	DR_001538-RA	DR_002102-RA	DR_001538-RA	SAME
DR_001538-RA	DR_002102-RA	DR_001538-RA	DR_002102-RA	SAME
DR_011469-RA	DR_004211-RA	DR_011469-RA	DR_004211-RA	SAME
DR_004211-RA	DR_011469-RA	DR_004211-RA	DR_011469-RA	SAME
DR_008457-RA	DR_005710-RA	DR_008457-RA	DR_005710-RA	SAME
DR_005710-RA	DR_008457-RA	DR_005710-RA	DR_008457-RA	SAME
DR_011373-RA	DR_010332-RA	DR_011373-RA	DR_010332-RA	SAME
DR_010332-RA	DR_011373-RA	DR_010332-RA	DR_011373-RA	SAME
DR_002928-RA	DR_003042-RA	DR_002928-RA	DR_003042-RA	SAME
DR_003042-RA	DR_002928-RA	DR_003042-RA	DR_002928-RA	SAME
DR_003697-RA	DR_010013-RA	DR_003697-RA	DR_010013-RA	SAME
DR_010013-RA	DR_003697-RA	DR_010013-RA	DR_003697-RA	SAME
DR_010593-RA	DR_000341-RA	#N/A	#N/A	#N/A
DR_000341-RA	DR_002495-RA	DR_000341-RA	DR_002495-RA	SAME
DR_002495-RA	DR_000341-RA	DR_002495-RA	DR_000341-RA	SAME
DR_002328-RA	DR_001434-RA	DR_002328-RA	DR_001434-RA	SAME
DR_001434-RA	DR_002328-RA	DR_001434-RA	DR_002328-RA	SAME
DR_007632-RA	DR_002837-RA	DR_007632-RA	DR_002837-RA	SAME
DR_002837-RA	DR_007632-RA	DR_002837-RA	DR_007632-RA	SAME
DR_002308-RA	DR_001413-RA	DR_002308-RA	DR_001413-RA	SAME
[truncated: 195 more rows]
