# Supplementary material for: A draft genome sequence of the rose black spot fungus Diplocarpon rosae reveals a high degree of genome duplication
Source: PLoS One. 2017 Oct 5;12(10):e0185310. doi: 10.1371/journal.pone.0185310 (PMC5628827; doi:10.1371/journal.pone.0185310)
Supplement: S11 File — (FAS) [file pone.0185310.s011.fas]

>Br2402 003069
--------------------------------------------GGNTCGTTGGAA-TGCAGGGGCAGTGTAGACGAACCTAAGCCACTTC-TATTTACCCACTTTAGCGCGACGTACATGTAATACTGTCCACGAGCCAACAACCCCAGGTTTTCAT-AATTACCCACCCATCCATCGAACACAGGAATAACCCTTCCGCTCTCTCGTGTAACTCCTTGTTCTGGTGCTTTGGAACTGGACAGGCAAGACGATGTCGGGAGCTGGCTATGATGTGGTAGTTGACGTCGATGAAGAGGGAGATGTGAGCTCGCCCTTGACTCCCGAACCGCTCTGCGCTGCGCTGCTAACTTGCACTCCAGCTAGGGCACACTGATCTCCAAGAAGATCTTGAGTTCCACTCCTCAAACTTCAATACCGATAC---CGCAAATTCGAGAAAGCTACCTGGCTCTGCTCCTGGGCTTCCGGCGCCTGCGACTGCATCTGGGAGCGGCTCCTCGAAACGTTTCCTCTGGACCTTGTCCTTCTATGCGCAATTCTTCGACGTCGATACCAGCTCCGTCCTCGCGAGATGCTGGGCTGCGCTTTACCCGCGAGCCAACTTCCTCGATGTGTTAGAGGGCAATCCTGATCTGTATGGGCCAATCTGGATTGCGACGACAGTAGTCTTCATCTTATTCTTGGGAGGCACCATCAGCAAATATCTGGCGGAGACAGGCAGTGATCATTTTGTTTATGATTTCAGGCTTCTCAGCGGTACGTTTTGTCCCTCGTCATCCATTATGGTATGGCTAACATGCGGAAGGTGCTGCTGGACTAGTTTACGGATACACCCTCTTTATCCCTATCGTGCTATTCCTAGCCCTCAAATACTTTGGCAGCGAGTCTGCTAATCTCTTGGAGTGCTGGG-CTTTATACGGCTACTCGAATCTTATCTGGATCCCTGTTGCCCTCATTTCGTGGTCACCTATAACTATCCTGAACTGGGTCTTTGTGGGTATTGGATTCGGGCTCAGCGTGGCTTTCCTACTACGAAATTTGTACCCC-GTCTTAAGCGCCACGGACAAGCAAACCAGCAAAGTTCTGTTGATTTTGGTGGTCTGCCTGCACGCTGGTTTGACTATTGCCATCAAGGTTTTATTC-TTCGCGCACGGCAGCCCAATCGCGAAGGACCCTAAAGAGCCAACGCCTACGCCAACTCCAACGCCAGCGAGTTTCATGTTTTGAAAAGTCAATTACGGCTGCAATTAATGCATGATGAAGTTTGACTAAG--------------------------------------------------------------------------------------------------------------------------------------------
>D005 003069
---------------------------------------------------TGGAN-TGCAGGGGCAGTGTAGACGAACCTAAGCCACTTC-TATTTACCCGCTTTAGCGCGACGTACATGTAATACTGTCCACGAGCCAACAACCCCAGGTTTTCAT-AATTACCCACCCATCCGTCGAACACAGGAATAACCCTTCCGCTCTCTCGTGTAACTCCTTGTTCTGGTGCTTTGNAACTGGACAGGCAAGACGATGTCGGGAGCTGGCTATGATGTGGTAGTTGACGTCGATGAAGAGGGAGATGTGAGCTCGCCCTTGACTCCCGAACCGCTCTGCGCTGCGCTGCTAACTTGCACTCCAGCTAGGGCACACTGATCTCCAAGAAGATCTTGAGTTCCACTCCTCAAACTTCAATACCGATAC---CGCAAATTCGAGAAAGCTACCTGGCTCTGCTCCTGGGCTTCCGGCGCCTGCGACTGCATCTGGGAGCGGCTCCTCGAAACGTTTCCTCTGGACCTTGTCCTTCTATGCGCAATTCTTCGACGTCRATACCAGCTCCGTCCTCGCGAGATGCTGGGCTGCGCTTTACCCGCGAGCCAACTTCCTCGATGTGTTAGAGGGCAATCCTGATCTGTATGGGCCAATCTGGATTGCGACGACAGTAGTCTTCATCTTATTCTTGGGAGGCACCATCAGCAAATATCTGGCGGAGACAGGCAGTGATCATTTTGTTTATGATTTCAGGCTTCTCAGCGGTACGTTTTGTCCCTCGTCATCCATTATGGTATGGCTAACATGCGGAAGGTGCTGCTGGACTASTTTACGGATACACCCTCTTTATCCCTATCGTGCTATTCCTAGCCCTCAAATACTTTGGCAGCGAGTCTGCTAATCTCTTGGAGTGCTGGG-CTTTATACGGCTACTCGAATCTTATCTGGATCCCTGTTGCCCTCATTTCGTGGTCACCTATAACTATCCTGAACTGGGTCTTTGTGGGTATTGGATTCGGGCTCAANGTGGCTTNCCTACTANNAAATTTGTACCCC-GTCTTAAGCGCCACGNACAAGCAAACCAGCAAAGTTCTGTTGAATTNGGGGNTCTGCCTGCACCNTGGTTTGACTATGNCCATCAAGGTTTTATTC-TTCCNGCACGGCAGCCCAATNC--------------------------------------------------------------------------------------------------------------------------------------------------------------------------------------------------------------------------------------------------------
>S003 003069
-----------------------------------------------TCGTTGGAN-TGCAGGGGCAGTGTANACGAACCTAAGCCACTTNCTATTTACCCACTTTAGCGCGACGTACATGTAATACTGTCCACGAGCCAACAACCCCAGGTTTTCAT-AATTACCCACCCATCCATCGAACACAGGAATAACCCTTCCGCTCTCTCGTGTAACTCCTTGTTCTGGTGCTTTGGAACTGGACAGGCAAGACGATGTCGGGAGCTGGCTATGATGTGGTAGTTGACGTCGATGAAGAGGGAGATGTGAGCTCGCCCTTGACTCCCGAAMCGCTYTGCGCTGCGCTGCTAACTTGCACTCCAGCTAGGGCACACTGATCTCCAAGAAGATCTTGAGTTCCAYTCCTCAAACTTCAATACCGATAC---CGCAAATTCGAGAAAGCTACCTGGCTCTGCTCCTGGGCTTCCGGCGCCTGCGACTGCATCTGGGAGCGGCTCCTCGAAACGTTTCCTCTGGACCTTGTCCTTCTATGCGCAATTCTTCGACGTCGATACCAGCTCCGTCCTCGCGAGATGCTGGGCTGCGCTTTACCCGCGAGCCAACTTCCTCGATGTGTTAGAGGGCAATCCTGATCTGTATGGGCCAATCTGGATTGCGACGACAGTAGTCTTCATCTTATTCTTGGGAGGCACCATCAGCAAATATCTGGCGGAGACAGGCAGTGATCATTTTGTTTATGATTTCAGGCTTCTCAGCGGTACGTTTTGTCCCTCGTCATCCATTATGGTATGGCTAACATGCGGAAGGTGCTGCTGGACTAGTTTACGGATACACCCTCTTTATCCCTATCGTGCTATTCCTAGCCCTCAAATACTTTGGCAGCGAGTCTGCTAATCTCTTGGAGTGCTGGG-CTTTATACGGCTACTCGAATCTTATCTGGATCCCTGTTGCCCTCATTTCGTGGTCACCTATAACTATCCTGAACTGGGTCTTTGTGGGTATTGGATTCGGGCTCAGCGTGGCTTTCCTACTACGAAATTTGTACCCC-GTCTTAAGCGCCACGGACAAGCAAACCAGCAAAGTTCTGTTGATTTTGGTGGTCTGCCTGCACSCTGGTTTGACTATTGCCATCAAGGTTTTATTC-TTCSCGCACGGCAGCCCAATCGCGAARGACCCTAAAGAGCCAACGCCTACGCCAACTCCAACGCCAGCGAGTTTCATGTTTTGAAAAGTCAATTACGGCTGCAATTAATGCATGATGAAGTTTGAC------------------------------------------------------------------------------------------------------------------------------------------------
>R6 003069
CCCAGTAAAGATGTGCGAGCTAACCTCTAAATTGCATCATCAATGGGTCGTTGGAGATGCAGGGGCAATGTAGATCAACCTAAGCCACTTC-TATTTAGCCAGTTTAGCGCGACGTGCATGTAAAGTTGTCCATGAGCCGACA-TACCAGGTATTCAT-AAATTCAC-CCCATCCAACGAATACAGGAATAACCCTCCCGCTCTCTCGAGTAATTCCTTGTTCTGTTGCTTTTGAACTGGACAGGTCAGACGATGTCGGGAGCTGGCTATGATGTGGTAGTTGACGTCGATGAAGAGGGAGATGTGAGCTCGCCCTTGTYTCCCGAACCGCTCTGCGCTGCGCTGCTAACTTGCACTCCAGCTGGGGCACACTGATCTCCAAGAAGATCTTGAGTTCCACTCCTCAAACTTCAATACCGATAC---CGCAAATTCGAGAAAGCTACCTGGCTCTGCTCCTGGTCTTCCGGCGCCTGCCATTGCATCTGGGAGCGGCTCCTCGAAACGTTTCCTCTGGACCTTGTCCTTCTATGCGCAATTCTTCGACGTCGATACCAGCTCCGTTCTCGCCAGATGTTGGGCTGCGCTTTACCCGCGAGCCAACTTCCTCGATGTGTTAGAGGGCAACCCTGATCTGTATGGGCCAATCTGGATTGCGACGACTGTAGTCTTCATTTTATTCTTGGGAGGCACTATCAGCAAATATCTGGCAGAGACAGGCAGTGATCATTTTGTTTATGATTTCAGGCTTCTCAGCGGTACGTTTTGTCCCTCGTGAATCATTATGACATGGCTAACGTGCGGAAGGTGCTGCTGGACTAGTTTACGGATACACCCTCTTTATCCCTATCGTGCTATTCCTAGCCCTCAAATACTTTGGCAGCGAGTCTGCTAATCTCTTGGAGTGCTGGG-CTTTATACGGCTACTCGAATCTTATCTGGATCCCTGTTGCCCTCATTTCGTGGTCACCTATAACTATCCTGAACTGGGTCTTTGTGGGTATTGGATTCGGGCTCAGCGTGGCTTTCCTATTACGAAACTTGTACCCC-GTCTTAAGTGCCACAGACAAGCAAACCAGCAAGGTTCTGTTGATTCTGGTGGTCTGCCTGCACGCTGGTTTGACTATKGCCATCAAGGTTTTATTC-TTCGCGCACGGCAGCCCCATTACGAAGGACCCTAGAGAGCCAACGCCGACGCCAACTCCAACGCCAGCGAGCTTCATGTTTTGATACGTCATATACAGCTGCGATTAACGCATG---AAGTTTGACAACGCTATGTCATTGCCAATCTTGCTTTCAAGCCGAACGTTGTACAGTATTTTCGTAGATTCAGTCAATGAGGCCCATATTTTCGCTGATTTTGCATGCCAGTGACTCCTAATCTTGCNGAAAAACTCGAG-------------
>DortE4 003069
-------------------------------------------------GTTGNAA-TGCAGGGGCAGTGTAGACGAACCTAANCNACTTC-TATTTACCCACTTTAGCGCGACGTACATGTAATACTGTCCACGAGCCAACAACCCCAGGTTTTCAT-AATTACCCACCCATCCATCGAACACAGGAATAACCCTTCCGCTCTCTCGTGTAACTCCTTGTTCTGGTGCTTTGGAACTGGACAGGCAAGACGATGTCGGGAGCTGGCTATGATGTGGTAGTTGACGTCGATAAAGAGGGAGATGTGAGCTCGCCCTTGACTCCCGAACCGCTCTGCGCTGCGCTGCTAACTTGCACTCCAGCTAGGGCACACTGATCTCCAAGAAGATCTTGAGTTCCACTCCTCAAACTTCAATACCGATAC---CGCAGATTCGAGAAAGCTACCTGGCTCTGCTCCTGGGCTTCCGGCGCCTGCGACTGCATCTGGGAGCGGCTCCTCGAAACGTTTCCTCTGGACCTTGTCCTTCTATGCGCAATTCTTCGACGTCGATACCAGCTCCGTCCTCGCGAGATGCTGGGCTGCGCTTTACCCGCGAGCCAACTTCCTCGATGTGTTAGAGGGCAATCCTGATCTGTATGGGCCAATCTGGATTGCGACGACAGTAGTCTTCATCTTATTCTTGGGAGGCACCATCAGCAAATATCTGGCGGAGACAGGCAGTGATCATTTTGTTTATGATTTCAGGCTTCTCAGCGGTACGTTTTGTCCCTCGTCATCCATTATGGTATGGCTAACATGCGGAAGGTGCTGCTGGACTAGTTTACGGATACACCCTCTTTATCCCTATCGTGCTATTCCTAGCCCTCAAATACTTTGGCAGCGAGTCTGCTAATCTCTTGGAGTGCTGGG-CTTTATACGGCTACTCGAATCTTATCTGGATCCCTGTTGCCCTCATTTCGTGGTCACCTATAACTATCCTGAACTGGGTCTTTGTGGGTATTGGATTCGGGCTCAGCGTGGCTTTCCTACTACGAAATTTGTACCCC-GTCTTAAGCGCCACGGACAAGCAAACCAGCAAAGTTCTGTTGATTTTGGTGGTCTGCCTGCACGCTGGTTTGACTATTGCCATCAAGGTTTTATTC-TTCGCGCACGGCAGCCCAATCGCGAAGGACCCTACAGAGCCAACGCGTACGCCAACTCCAACGCCAGCGAGTTTCATGTTTTGAAAAGTCAATTACGGCTGCAATTAATGCATG------------------------------------------------------------------------------------------------------------------------------------------------------------
>DortE4 scaffold 0021
CCCAGTAAAGATGTGCGAGCTAATTTCTGACTTGTTGCATCGATGGGTCGTTGGAAATGCAGGGGCAGTGTAGACGAACCTAAGCCACTTC-TATTTACCCACTTTAGCGCGACGTACATGTAATACTGTCCACGAGCCAACAACCCCAGGTTTTCAT-AATTACCCACCCATCCATCGAACACAGGAATAACCCTTCCGCTCTCTCGTGTAACTCCTTGTTCTGGTGCTTTGGAACTGGACAGGCAAGACGATGTCGGGAGCTGGCTATGATGTGGTAGTTGACGTCGATGAAGAGGGAGATGTGAGCTCGCCCTTGACTCCCGAACCGCTCTGCGCTGCGCTGCTAACTTGCACTCCAGCTAGGGCACACTGATCTCCAAGAAGATCTTGAGTTCCACTCCTCAAACTTCAATACCGATAC---CGCAAATTCGAGAAAGCTACCTGGCTCTGCTCCTGGGCTTCCGGCGCCTGCGACTGCATCTGGGAGCGGCTCCTCGAAACGTTTCCTCTGGACCTTGTCCTTCTATGCGCAATTCTTCGACGTCGATACCAGCTCCGTCCTCGCGAGATGCTGGGCTGCGCTTTACCCGCGAGCCAACTTCCTCGATGTGTTAGAGGGCAATCCTGATCTGTATGGGCCAATCTGGATTGCGACGACAGTAGTCTTCATCTTATTCTTGGGAGGCACCATCAGCAAATATCTGGCGGAGACAGGCAGTGATCATTTTGTTTATGATTTCAGGCTTCTCAGCGGTACGTTTTGTCCCTCGTCATCCATTATGGTATGGCTAACATGCGGAAGGTGCTGCTGGACTAGTTTACGGATACACCCTCTTTATCCCTATCGTGCTATTCCTAGCCCTCAAATACTTTGGCAGCGAGTCTGCTAATCTCTTGGAGTGCTGGG-CTTTATACGGCTACTCGAATCTTATCTGGATCCCTGTTGCCCTCATTTCGTGGTCACCTATAACTATCCTGAACTGGGTCTTTGTGGGTATTGGATTCGGGCTCAGCGTGGCTTTCCTACTACGAAATTTGTACCCC-GTCTTAAGCGCCACGGACAAGCAAACCAGCAAAGTTCTGTTGATTTTGGTGGTCTGCCTGCACGCTGGTTTGACTATTGCCATCAAGGTTTTATTC-TTCGCGCACGGCAGCCCAATCGCGAAGGACCCTAAAGAGCCAACGCCTACGCCAACTCCAACGCCAGCGAGTTTCATGTTTTGAAAAGTCAATTACGGCTGCAATTAATGCATGATGAAGTTTGACTAAGCTATATCACCGCAATTCTTGCCTTCAAGCTGAACGATGTACAGTATTTTCGTAAAACCAGTCATTGAAGCCCATATTTTCGCCGATTTTGCATGCCAGTGACTCCTA---------------------------------
>DortE4 Maker 003069
------------------------------------------------------------------------------------------------------------------------------------------------------------------------------------------------------------------------------------------------------------ATGTCGGGAGCTGGCTATGATGTGGTAGTTGACGTCGATGAAGAGGGAGAT----------------------------------------------------------CTAGGGCACACTGATCTCCAAGAAGATCTTGAGTTCCACTCCTCAAACTTCAATACCGATAC---CGCAAATTCGAGAAAGCTACCTGGCTCTGCTCCTGGGCTTCCGGCGCCTGCGACTGCATCTGGGAGCGGCTCCTCGAAACGTTTCCTCTGGACCTTGTCCTTCTATGCGCAATTCTTCGACGTCGATACCAGCTCCGTCCTCGCGAGATGCTGGGCTGCGCTTTACCCGCGAGCCAACTTCCTCGATGTGTTAGAGGGCAATCCTGATCTGTATGGGCCAATCTGGATTGCGACGACAGTAGTCTTCATCTTATTCTTGGGAGGCACCATCAGCAAATATCTGGCGGAGACAGGCAGTGATCATTTTGTTTATGATTTCAGGCTTCTCAGCGGT-------------------------------------------------GCTGCTGGACTAGTTTACGGATACACCCTCTTTATCCCTATCGTGCTATTCCTAGCCCTCAAATACTTTGGCAGCGAGTCTGCTAATCTCTTGGAGTGCTGGG-CTTTATACGGCTACTCGAATCTTATCTGGATCCCTGTTGCCCTCATTTCGTGGTCACCTATAACTATCCTGAACTGGGTCTTTGTGGGTATTGGATTCGGGCTCAGCGTGGCTTTCCTACTACGAAATTTGTACCCC-GTCTTAAGCGCCACGGACAAGCAAACCAGCAAAGTTCTGTTGATTTTGGTGGTCTGCCTGCACGCTGGTTTGACTATTGCCATCAAGGTTTTATTC-TTCGCGCACGGCAGCCCAATCGCGAAGGACCCTAAAGAGCCAACGCCTACGCCAACTCCAACGCCAGCGAGTTTCATGTTTTGA------------------------------------------------------------------------------------------------------------------------------------------------------------------------------------------
>DortE4 002900
-------------------------------------------------------------------------------------------------------------------------------TGTCCNNGAACCGACA-CCCATGATAATCTT--ACCCGTAACCCGTCCATCGAACACAGGAATAACCCCTCCGCTCTTACGAGTAGTTCCATGTTCTGTTGTTTTAAATTTGGACAGGTTAGACGATGTCGGGAGCTGGCTATGATGTAGTAGTTGACGTCGATGAAGAGGGAGATGTGAGCTTGCCCTTGTCTCCCGAACCACTYTGCGCTGCACTGCTAACTTACATTCCAGCTGGGGCATACTGATCTCCAAGAAGATCTTGAATTCCACTCCTCAAACTTCAATACCGATAC---CGCAAACTCGAGAAAGTTACCTGGCTCTGCTCCTGGGCTTCCGGCGCCTGCGACTGCATCTGGGAGCGGCTCCTCGAAACGTTTCCTCTGGACCTTGTCCTTCTATGCGCAATTCTTCGATGTCGATACCAGCTCCGTCCTCGCGAGATGCTGGGCAGCGCTTTACCCGCGAGCAAATTTCCTCGATGTGTTGGAGGGCAACCCTGATCTTTATGGGCCAGTCTGGATTGCAACGACAGTAGTCTTCATTTTATTCTTGGGAGGCACTATCAGCAAATATTTGGCAGAAACAGGCAGTGATCACTTTGTTTATGATTTCAAGCTTCTCAGCGGTACGTTTTGACTCTCATAAATGACTATGGCATGGCTAACGCGCGGAAGGCGCTGCTGGATTAGTTTACGGATACACCCTCTTTATCCCCATCGTCCTTTTTCTAGCCCTCAAATATTTCGGCAGCGAGTCTGCTAATCTCTTAGAGTGCTGGGGCTTTATACGGCTACTCAAATCTTATCTGGATTCCTGTTGCCCTCATTGCATGGTCACCTATAACTATCTTAAACTGGGTCTTTGTGGGTATTGGATTCGGCCTCAGCGTGGCTTTCCTACTGCGAAACTTATACCCC-GTCTTGAGTGCCACGGACAAGCAAACCAGCAAAGTTCTGTTGATTTTGGTAGTTTGCCTGCATGCTGGTTTGACTATTGCTATCAAGGTTTTATTC-TTCGCGCACGGCAGCCCAATCGCGAAGGACCCTAAAGAGCCAGCGCCTACGCCAGCTCCAACGCCAGCGAGCTTCATGTTTTGATATTTCATTTACGGCTGCGGTTAGTGCATGATAAATTTAATCAAAGCTATAACAGCGCGAATCGTGCTTTCAAGCCGAACGTTGTATGATATTTTCGTAAATTCAGTCTTTGAGGCCCATANTT-CGCAGNCCT----------------------------------------------------
>Br2404 002900
-----------------------------------------------------------------------------------------------------------------CGTATAGGTAA-GTTGTCCACGAACCGACAACCCATGATAATCTT--ACCCGTAACCCGTCCATCGAACACAGGAATAACCCCTCCGCTCTTACGAGTAGTTCCATGTTCTGTTGTTTTAAATTTGGACAGGTTAGACGATGTCGGGAGCTGGCTATGATGTAGTAGTTGACGTCGATGAAGAGGGAGATGTGAGCTTGCCCTTGTCTCCCGAACCACTCTGCGCTGCACTGCTAACTTACATTCCAGCTGGGGCATACTGATCTCCAAGAAGATCTTGAATTCCACTCCTCAAACTTCAATACCGATAC---CGCAAACTCGAGAAAGTTACCTGGCTCTGCTCCTGGGCTTCCGGCGCCTGCGACTGCATCTGGGAGCGGCTCCTCGAAACGTTTCCTCTGGACCTTGTCCTTCTATGCGCAATTCTTCGATGTCGATACCAGCTCCGTCCTCGCGAGATGCTGGGCAGCGCTTTACCCGCGAGCAAATTTCCTCGATGTGTTGGAGGGCAACCCTGATCTTTATGGGCCAGTCTGGATTGCAACGACAGTAGTCTTCATTTTATTCTTGGGAGGCACTATCAGCAAATATTTGGCAGAAACAGGCAGTGATCACTTTGTTTATGATTTCAAGCTTCTCAGCGGTACGTTTTGACTCTCATAAATGACTATGGCATGGCTAACGCGCGGAAGGCGCTGCTGGATTAGTTTACGGATACACCCTCTTTATCCCCATCGTCCTTTTTCTAGCCCTCAAATATTTCGGCAGCGAGTCTGCTAATCTCTTAGAGTGCTGGG-CTTTATACGGCTACTCAAATCTTATCTGGATTCCTGTTGCCCTCATTGCATGGTCACCTATAACTATCTTAAACTGGGTCTTTGTGGGTATTGGATTCGGCCTCAGCGTGGCTTTCCTACTGCGAAACTTATACCCCCGTCTTGAGTGCCACGGACAAGCAAACCAGCAAAGTTCTGTTGATTTTGGTAGTTTGCCTGCATGCTGGTTTGACTATTGCTATCAAGGTTTTATTCCTTCGCGCACGGCAGCCCAATCGCGAAGGACCCTAAAGAGCCAGCGCCTACGCCAGCTCCAACGCCAGCGAGCTTCAKGTTTKGAWATTTCATTTACGGCTGCGGTTAGTGCATGATAAATTTAATCAAAGCTATAACAGCGCGAATCGTGCTTTCAAGCCGAACGTTGTATGATATTTTCGTAAATTCAGTCTTTGAGGCCCATANTTTCGCAGNCC-----------------------------------------------------
>I001 002900
-----------------------------------------------------------------------------------------------------------------CNTATACGTAA-GTTGTCCACGAACCGACA-CCCATGATAATCTT--ACCCGTAACCCGTCCATCGAACACAGGAATAACCCCTCCGCTCTTACGAGTAGTTCCATGTTCTGTTGTTTTAAATTTGGACAGGTTAGACGATGTCGGGAGCTGGCTATGATGTAGTAGTTGACGTCGATGAAGARGGAGATGTGAGCTTGCCCTTGTYTCCCGAACCACTYTGCGCTGCACTGCTAACTTACATTCCAGCTGGGGCATACTGATCTCCAAGAAGATCTTGAATTCCACTCCTCAAACTTCAATACCGATAC---CGCAAACTCGAGAAAGTTACCTGGCTCTGCTCCTGGGCTTCCGGCGCCTGCGACTGCATCTGGGAGCGGCTCCTCGAAACGTTTCCTCTGGACCTTGTCCTTCTATGCGCAATTCTTCGATGTCGATACCAGCTCCGTCCTCGCGAGATGCTGGGCAGCGCTTTACCCGCGAGCAAATTTCCTCGATGTGTTGGAGGGCAACCCTGATCTTTATGGGCCAGTCTGGATTGCAACGACAGTAGTCTTCATTTTATTCTTGGGAGGCACTATCAGCAAATATTTGGCAGAAACAGGCAGTGATCACTTTGTTTATGATTTCAAGCTTCTCAGCGGTACGTTTTGACTCTCATAAATGACTATGGCATGGCTAACGCGCGGAAGGCGCTGCTGGATTAGTTTACGGATACACCCTCTTTATCCCCATCGTCCTTTTCCTAGCCCTCAAATATTTCGGCAGCGAGTCTGCTAATCTCTTAGAGTGCTGGG-CTTTATACGGCTACTCAAATCTTATCTGGATTCCTGTTGCCCTCATTGCATGGTCACCTATAACTATCTTGAACTGGGTCTTTGTGGGTATTGGATTCGGCCTCAGCGTGGCTTTCCTACTGCGAAACTTGTACCCC-GTCTTGAGTGCCACGGACAAGCAAACCAGCAAAGTTCTGTTGATTTTGGTAGTTTGCCTGCATGCTGGTTTGACTATTGCTATCAAGGTTTTATTC-TTCGCGCACGGCAGCCCAATCGCGAAGGACCCTAAAGAACCAGCGCCTACGCCAGCTCCAACGCCAGCGAGCTTCATGTTTTGAWATTTCATTTACGGCTGCGGTTAGKGCATGATAAATTTAATCAAAGCTATAACAGCGCGAATCGTGCTTTCAAGCCGAACGTTGTATGATATTTTCGTAAATTCAGTCATTGAGGCCCATA-----------------------------------------------------------------
>S003 002900
---------------------------------------------------------------------------------------------------------------------------G-TTNGTCNACGAACCGACAACCCATGATAATNNTTNACCCGTAACCCGTCCATCGAACACAGGAATAACCCCTCCGCTCTTACGAGTAGTTCCATGTTCTGTTGTTTTAAATTTGGACAGGTTAGACGATGTCGGGAGCTGGCTATGATGTAGTAGTTGACKTCGATGAAGAGGGAGATGTGAGCTTGCCCTTGTYTCCCGAACCAYTCTGCGSTGCACTGCTAACTTACATTCCAGCTGGGGCATACTGATCTCCAAGAAGATCTTGAATTCCACTCCTCAAACTTCAATACCGATAC---CGCAAACTCGAGAAAGTTACCTGGCTCTGCTCCTGGGCTTCCGGCGCCTGCGACTGCATCTGGGAGCGGCTCCTCGAAACGTTTCCTCTGGACCTTGTCCTTCTATGCGCAATTCTTCGATGTCGATACCAGCTCCGTCCTCGCGAGATGCTGGGCAGCGCTTTACCCGCGAGCAAATTTCCTCGATGTGTTGGAGGGCAACCCTGATCTTTATGGGCCAGTCTGGATTGCAACGACAGTAGTCTTCATTTTATTCTTGGGAGGCACTATCAGCAAATATTTGGCAGAAACAGGCAGTGATCACTTTGTTTATGATTTCAAGCTTCTCAGCGGTACGTTTTGACTCTCATAAATGACTATGGCATGGCTAACGCGCGGAAGGCGCTGCTGGATTAGTTTACGGATACACCCTCTTTATCCCCATCGTCCTTTTTCTAGCCCTCAAATATTTCGGCAGCGAGTCTGCTAATCTCTTAGAGTGCTGGG-CTTTATACGGCTACTCAAATCTTATCTGGATTCCTGTTGCCCTCATTGCATGGTCACCTATAACTATCTTAAACTGGGTCTTTGTGGGTATTGGATTCGGCCTCAGCGTGGCTTTCCTACTGCGAAACTTATACCCC-GTCTTGAGTGCCACGGACAAGCAAACCAGCAAAGTTCTGTTGATTTTGGTAGTTTGCCTGCATGCTGGTTTGACTATTGCTATCAAGGTTTTATTC-TTCGCGCACGGCAGCCCAATCGCGAAGGACCCTAAAGAGCCAGCGCCTACGCCAGCTCCAACGCCAGCGAGCTTCAKNTTTTGATATTTCATTTACGGCTGCGGTTAGTGCATGATAAATTTAATCAAAGCTATAACAGCGCGAATCGTGCTTTCAAGCCGAACGTTGTATGATATTTTCGTAAATTCAGTCTTTGAGGNCCATA-----------------------------------------------------------------
>D005 002900
--------------------------------------------------------------------------------------------------------------------ANAGGTAA-GTTGTCCACGAACCGACAACCCATGATAATCTT--ACCCGTAACCCGTCCATCGAACACAGGAATAACCCCTCCGCTCTTACGAGTAGTTCCATGTTCTGTTGTTTTAAATTTGGACAGGTTAGACGATGTCGGGAGCTGGCTATGATGTAGTAGTTGACGTCGATGAAGAGGGAGATGTGAGCTTGCCCTTGTCTCCCGAACCAYTYTGSGCTGCACTGSTAACTTACATTCCAGCTGGGGCATACTGATCTCCAAGAAGATCTTGAATTCCACTCCTCAAACTTCAATACCGATAC---CGCAAACTCGAGAAAGTTACCTGGCTCTGCTCCTGGGCTTCCGGCGCCTGCGACTGCATCTGGGAGCGGCTCCTCGAAACGTTTCCTCTGGACCTTGTCCTTCTATGCGCAATTCTTCGATGTCGATACCAGCTCCGTCCTCGCGAGATGCTGGGCAGCGCTTTACCCGCGAGCAAATTTCCTCGATGTGTTGGAGGGCAACCCTGATCTTTATGGGCCAGTCTGGATTGCAACGACAGTAGTCTTCATTTTATTCTTGGGAGGCACTATCAGCAAATATTTGGCAGAAACAGGCAGTGATCACTTTGTTTATGATTTCAAGCTTCTCAGCGGTACGTTTTGACTCTCATAAATGACTATGGCATGGCTAACGCGCGGAAGGCGCTGCTGGATTAGTTTACGGATACACCCTCTTTATCCCCATCGTCCTTTTTCTAGCCCTCAAATATTTCGGCAGCGAGTCTGCTAATCTCTTAGAGTGCTGGG-CTTTATACGGCTACTCAAATCTTATCTGGATTCCTGTTGCCCTCATTGCATGGTCACCTATAACTATCTTAAACTGGGTCTTTGTGGGTATTGGATTCGGCCTCAGCGTGGCTTTCCTACTGCGAAACTTATACCCC-GTCTTGAGTGCCACGGACAAGCAAACCAGCAAAGTTCTGTTGATTTTGGTAGTTTGCCTGCATGCTGGTTTGACTATTGCTATCAAGGTTTTATTC-TTCGCGCACGGCAGCCCAATCGCGAAGGACCCTAAAGAGCCAGCGCCTACGCCAGCTCCAACGCCAGCGAGCTTCATGTTTTGATATTTCATTTACGGCTGCGGTTAGTGCATGATAAATTTAATCAAAGCTATAACAGCGCGAATCGTGCTTTCAAGCCGAACGTTGTATGATATTTTCGTAAATTCAGTCTTTGAGGCCCATANTT-CGCAGA-------------------------------------------------------
>DortE4 scaffold 0020
---------------------------------------------------------------------ACCAACCTAAGCCACTTCCATTTAGCTAGCCACTTTAGCGAGACGTATAGGTAAA-GTTGTCCACGAACCGACAACCCATGATAATCTT--ACCCGTAACCCGTCCATCGAACACAGGAATAACCCCTCCGCTCTTACGAGTAGTTCCATGTTCTGTTGTTTTAAATTTGGACAGGTTAGACGATGTCGGGAGCTGGCTATGATGTAGTAGTTGACGTCGATGAAGAGGGAGATGTGAGCTTGCCCTTGTCTCCCGAACCACTCTGCGCTGCACTGCTAACTTACATTCCAGCTGGGGCATACTGATCTCCAAGAAGATCTTGAATTCCACTCCTCAAACTTCAATACCGATAC---CGCAAACTCGAGAAAGTTACCTGGCTCTGCTCCTGGGCTTCCGGCGCCTGCGACTGCATCTGGGAGCGGCTCCTCGAAACGTTTCCTCTGGACCTTGTCCTTCTATGCGCAATTCTTCGATGTCGATACCAGCTCCGTCCTCGCGAGATGCTGGGCAGCGCTTTACCCGCGAGCAAATTTCCTCGATGTGTTGGAGGGCAACCCTGATCTTTATGGGCCAGTCTGGATTGCAACGACAGTAGTCTTCATTTTATTCTTGGGAGGCACTATCAGCAAATATTTGGCAGAAACAGGCAGTGATCACTTTGTTTATGATTTCAAGCTTCTCAGCGGTACGTTTTGACTCTCATAAATGACTATGGCATGGCTAACGCGCGGAAGGCGCTGCTGGATTAGTTTACGGATACACCCTCTTTATCCCCATCGTCCTTTTTCTAGCCCTCAAATATTTCGGCAGCGAGTCTGCTAATCTCTTAGAGTGCTGGG-CTTTATACGGCTACTCAAATCTTATCTGGATTCCTGTTGCCCTCATTGCATGGTCACCTATAACTATCTTAAACTGGGTCTTTGTGGGTATTGGATTCGGCCTCAGCGTGGCTTTCCTACTGCGAAACTTATACCCC-GTCTTGAGTGCCACGGACAAGCAAACCAGCAAAGTTCTGTTGATTTTGGTAGTTTGCCTGCATGCTGGTTTGACTATTGCTATCAAGGTTTTATTC-TTCGCGCACGGCAGCCCAATCGCGAAGGACCCTAAAGAGCCAGCGCCTACGCCAGCTCCAACGCCAGCGAGCTTCATGTTTTGATATTTCATTTACGGCTGCGGTTAGTGCATGATAAATTTAATCAAAGCTATAACAGCGCGAATCGTGCTTTCAAGCCGAACGTTGTATGATATTTTCGTAAATTCAGTCTTTGAGGCCCATATTTTCGCAGACCTTCCATGCCAGTGATTCCTAATTGTATGATTACCATCTTTGGCACGGTTGAGT
>DortE4 Maker 002900
------------------------------------------------------------------------------------------------------------------------------------------------------------------------------------------------------------------------------------------------------------ATGTCGGGAGCTGGCTATGATGTAGTAGTTGACGTCGATGAAGAGGGAGAT----------------------------------------------------------CTGGGGCATACTGATCTCCAAGAAGATCTTGAATTCCACTCCTCAAACTTCAATACCGATAC---CGCAAACTCGAGAAAGTTACCTGGCTCTGCTCCTGGGCTTCCGGCGCCTGCGACTGCATCTGGGAGCGGCTCCTCGAAACGTTTCCTCTGGACCTTGTCCTTCTATGCGCAATTCTTCGATGTCGATACCAGCTCCGTCCTCGCGAGATGCTGGGCAGCGCTTTACCCGCGAGCAAATTTCCTCGATGTGTTGGAGGGCAACCCTGATCTTTATGGGCCAGTCTGGATTGCAACGACAGTAGTCTTCATTTTATTCTTGGGAGGCACTATCAGCAAATATTTGGCAGAAACAGGCAGTGATCACTTTGTTTATGATTTCAAGCTTCTCAGCGG-------------------------------------------------CGCTGCTGGATTAGTTTACGGATACACCCTCTTTATCCCCATCGTCCTTTTTCTAGCCCTCAAATATTTCGGCAGCGAGTCTGCTAATCTCTTAGAGTGCTGGG-CTTTATACGGCTACTCAAATCTTATCTGGATTCCTGTTGCCCTCATTGCATGGTCACCTATAACTATCTTAAACTGGGTCTTTGTGGGTATTGGATTCGGCCTCAGCGTGGCTTTCCTACTGCGAAACTTATACCCC-GTCTTGAGTGCCACGGACAAGCAAACCAGCAAAGTTCTGTTGATTTTGGTAGTTTGCCTGCATGCTGGTTTGACTATTGCTATCAAGGTTTTATTC-TTCGCGCACGGCAGCCCAATCGCGAAGGACCCTAAAGAGCCAGCGCCTACGCCAGCTCCAACGCCAGCGAGCTTCATGTTTTGA------------------------------------------------------------------------------------------------------------------------------------------------------------------------------------------
>M.brunnea Yip1 domain family
------------------------------------------------------------------------------------------------------------------------------------------------------------------------------------------------------------------------------------------------------------ATGTCG---ACCGGATATGATGTGGTTGTCGATGTAGACGAAGAGGGAGAT----------------------------------------------------------CTCGGGCACACTGATCTCCAAGAAGATCTCGAGTTCCACTCCTCGAACTTCAATACCGATACATCTACGAGCTCGAGAAAGCTACCTGGCGCCTCTCCCGGACTCCCTGCGCCTGTAACAGCGTCGGGAAGTGGCTCCTCCAAACGATTCCTATGGACACTTTCCTTTTACGCGCAGTTCTTCGACGTCGATACGAGCTCAGTCCTTGCAAGGTGTTGGGCAGCGCTATATCCACGGGCCAACTTCCTTGATGTATTGGAAGGCAACCCTGATCTGTATGGACCGGTTTGGATCGCGACCACGGTTGTCTTCATCCTCTTCTTGGGGGGTACCATCAGCAAATATCTGGCGGAGACGGGAAGCGAGCACTTCGTCTACGACTTCAGATTATTGAGTGGT-------------------------------------------------GCTGCTGGACTGATCTATGGATACACCCTTATCATTCCAATCGCCCTCTTCCTAGCTCTGAAGTACTTTGGCAGCGAGTCTGCCAACCTTCTAGAGTGCTGGG-CTCTATACGGCTATTCGAATCTTATTTGGATACCCGTTGCCTTAGTCTCGTGGTCTCCCATCACCATACTCAACTTAGTATTTGTCGCCGTTGGATTTGGCCTCAGTGTAGCATTCCTCTTGAGAAATCTATACCCT-GTTCTCAGTGCTACTGACAAGCAGACTAGCAAGGCTTTGTTGATCTTGGTGGTCTGCCTTCACGCCGGCTTGGCCATTGCCATCAAGGTTCTGTTC-TTTGCACATGGGAGCCCAGCTGCTGAGACTCCGACTCCCAAGGAGCCGGCGCCAAGTGCA--GGTGCTGGAGATGGAGTAACGAAGCTTTCTGTGTTTTGA-------------------------------------------------------------------------------------------------------------------------------------------------------------------------
>B.cinerea hypothetical_protein (BC1G_09784)
------------------------------------------------------------------------------------------------------------------------------------------------------------------------------------------------------------------------------------------------------------ATGTCAGGAGCTGGATATGATGTCGTTGTCGATGTGGATGAGGAAGGCGAT----------------------------------------------------------CTAGGCCACACTGATCTCCAAGAAGATCTCTCCTTCCACAATTCCAATTTCGAAAACAATCCATCCTCATCCCGCCATAAGCC------CACATCGCCTGGTCTCCCCGCTCCAGCAACTGCAGGTGGTCCCAATACCTCAAAACGTTATCTCTGGTCCCTACATTTCTACTCACAGTTCTTCGATGTCGATACTTCTTCCGTTCTAGCACGATGCTGGGCAGCTTTATATCCTCGTGCAAATTTCTTGGATGTGTTAGAGGGGAATCCGGACTTGTATGGTCCATTTTGGATTGCTACGACGGTTATTTTTATATTGTTTATGGGAGGAACGGTTAGTTTGTATCTGGCGGAAAGAGGAGAAGGAAGATTTGCATACGATTTTGGGCTGTTGAGCGGC-------------------------------------------------GCCGCAGGTCTAATCTATGGATATACATTCGTAATTCCAATCCTTCTCTTCCTAGCCCTTAAATATTTTGGCAGCGAATCTGCCAATCTTCTTGAATGCGCCG-CTCTTTACGGCTACTCCAATCTCGTATGGATTCCCGTCGCATTGGTCTCCTGGTCATCCTTTACAATCATGAATTGGGTATTCGTAGGAGTCGGATTTGGGTTGAGCGTTGCTTTCCTCCTTAGGAATTTATATCCA-GTTCTCAGCGCTACGGATAAACAGACAAGTAAAATACTACTTATCTTAGTGGTTGTTCTACATGCAGGTTTGGCAATTGCTATTAAGGTGTTGTTT-TTTGCCCATGGAAGTCCGGTAGCCAAGAAGCCTGAGGCGGAAGACCCTGCCAAGGGGGCCGATCCAAGTAGGATGTTGTTCTAA------------------------------------------------------------------------------------------------------------------------------------------------------------------------------------------
>S.sclerotiorum hypothetical_protein (SS1G_01872)
------------------------------------------------------------------------------------------------------------------------------------------------------------------------------------------------------------------------------------------------------------ATGTCAGGAGCTGGATATGATGTTGTTGTCGATGTGGATGAGGAAGGCGAT----------------------------------------------------------CTAGGCCACACTGATCTCCAAGAAGATCTCTCCTTTCACAACTCCAATTTCGAAGCTAATCCCTCCTCGTCCCGCAATAAGCC------TACATCCCCCGGTCTTCCCGCCCCGGCCACTTCAAGTGGTCCCAGTAACTCTAAACGTTACCTTTGGTCCCTCCATTTCTACTCCCAGTTCTTCGATGTGGATACTTCTTCCGTGTTAGCACGTTGCTGGGCAGCTTTGTATCCTCGCGCAAATTTCTTGGATGTGCTGGAGGGGAATCCGGATTTGTATGGTCCGTTCTGGATTGCTACGACGGTTATTTTCATTCTGTTTATGGGAGGGACAGTTAGTTTGTATTTGGCAGAGAGGGGTGAAGGGAGGTTTGCGTATGATTTTGGGTTGTTGAGTGGC-------------------------------------------------GCCGCAGGTCTAATCTATGGCTATACATTCGTAATTCCCATTCTTCTCTTCCTAGCCCTCAAATACTTCGGCAGTGAATCTGCCAACCTCCTCGAATGTGCCG-CTCTCTACGGCTACTCCAACCTCGTATGGATTCCTGTCGCCTTGGTCTCCTGGTCATCCCTCACAATCATGAATTGGGTATTTGTAGGAGTTGGGTTTGGGTTGAGCGTTGCTTTTCTCCTCAGAAACCTATATCCA-GTTCTCAGCGCTACGGACAAAAAGACAAGTAAAATACTGCTTATCTTAGTTGTCGTTCTACATGCGGGTTTGGCAATTGCTATCAAGGTGTTGTTC-TTTGCGCATGGAAGTCCGGTGGCTAAGAAACCTGCTACGGAAGATCCTGCTAAGGGGGATAATCCAAGTAGAATGTTATTCTAG------------------------------------------------------------------------------------------------------------------------------------------------------------------------------------------
