# Supplementary material for: A draft genome sequence of the rose black spot fungus Diplocarpon rosae reveals a high degree of genome duplication
Source: PLoS One. 2017 Oct 5;12(10):e0185310. doi: 10.1371/journal.pone.0185310 (PMC5628827; doi:10.1371/journal.pone.0185310)
Supplement: S12 File — (XLSX) [file pone.0185310.s012.xlsx]

## Sheet: BlastP_MB_vs_MB_e-100
XP_007297916.1	XP_007297916.1	100	330	0	0	1	330	1	330	0	647
XP_007297915.1	XP_007297915.1	100	257	0	0	1	257	1	257	0	517
XP_007297914.1	XP_007297914.1	100	288	0	0	1	288	1	288	0	584
M_brunnea	M_brunnea
XP_007297913.1	XP_007297913.1	100	872	0	0	1	872	1	872	0	1810
XP_007297912.1	XP_007297912.1	100	674	0	0	1	674	1	674	0	1368
XP_007297911.1	XP_007297911.1	100	618	0	0	1	618	1	618	0	1261
XP_007297910.1	XP_007297910.1	100	754	0	0	1	754	1	754	0	1536
XP_007297909.1	XP_007297909.1	100	338	0	0	1	338	1	338	0	701
XP_007297908.1	XP_007297908.1	100	347	0	0	1	347	1	347	0	687
XP_007297907.1	XP_007297907.1	100	1583	0	0	1	1583	1	1583	0	3246
XP_007297906.1	XP_007297906.1	100	214	0	0	1	214	1	214	2e-154	430
XP_007297905.1	XP_007297905.1	100	417	0	0	1	417	1	417	0	836
XP_007297905.1	XP_007294798.1	60.21	387	69	8	61	379	18	387	4e-130	383
XP_007297903.1	XP_007297903.1	100	808	0	0	1	808	1	808	0	1652
XP_007297903.1	XP_007293062.1	39.21	584	300	10	249	796	16	580	2e-115	367
XP_007297902.1	XP_007297902.1	100	615	0	0	1	615	1	615	0	1285
XP_007297901.1	XP_007297901.1	100	408	0	0	1	408	1	408	0	857
XP_007297898.1	XP_007297898.1	100	575	0	0	1	575	1	575	0	1179
XP_007297897.1	XP_007297897.1	100	611	0	0	1	611	1	611	0	1263
XP_007297896.1	XP_007297896.1	100	529	0	0	1	529	1	529	0	1107
XP_007297895.1	XP_007297895.1	100	1261	0	0	1	1261	1	1261	0	2583
XP_007297894.1	XP_007297894.1	100	819	0	0	1	819	1	819	0	1687
XP_007297893.1	XP_007297893.1	100	577	0	0	1	577	1	577	0	1193
XP_007297892.1	XP_007297892.1	100	277	0	0	1	277	1	277	0	564
XP_007297891.1	XP_007297891.1	100	230	0	0	1	230	1	230	8e-170	470
XP_007297890.1	XP_007297890.1	100	260	0	0	1	260	1	260	0	525
XP_007297889.1	XP_007297889.1	100	515	0	0	1	515	1	515	0	1063
XP_007297888.1	XP_007297888.1	100	198	0	0	1	198	1	198	1e-147	411
XP_007297887.1	XP_007297887.1	100	1654	0	0	1	1654	1	1654	0	3412
XP_007297886.1	XP_007297886.1	100	1555	0	0	1	1555	1	1555	0	3197
XP_007297885.1	XP_007297885.1	100	538	0	0	1	538	1	538	0	1108
XP_007297885.1	XP_007292337.1	47.58	538	227	9	26	523	19	541	3e-160	471
XP_007297884.1	XP_007297884.1	100	814	0	0	1	814	1	814	0	1685
XP_007297883.1	XP_007297883.1	100	441	0	0	1	441	1	441	0	893
XP_007297882.1	XP_007297882.1	100	294	0	0	1	294	1	294	0	595
XP_007297881.1	XP_007297881.1	100	690	0	0	1	690	1	690	0	1402
XP_007297880.1	XP_007297880.1	100	694	0	0	1	694	1	694	0	1397
XP_007297879.1	XP_007297879.1	100	393	0	0	1	393	1	393	0	808
XP_007297877.1	XP_007297877.1	100	385	0	0	1	385	1	385	0	783
XP_007297876.1	XP_007297876.1	100	586	0	0	1	586	1	586	0	1193
XP_007297875.1	XP_007297875.1	100	283	0	0	1	283	1	283	0	581
XP_007297874.1	XP_007297874.1	100	1005	0	0	1	1005	1	1005	0	2077
XP_007297871.1	XP_007297871.1	100	595	0	0	1	595	1	595	0	1234
XP_007297870.1	XP_007297870.1	100	1623	0	0	1	1623	1	1623	0	3186
XP_007297869.1	XP_007297869.1	100	543	0	0	1	543	1	543	0	1135
XP_007297868.1	XP_007297868.1	100	2182	0	0	1	2182	1	2182	0	4457
XP_007297867.1	XP_007297867.1	100	377	0	0	1	377	1	377	0	769
XP_007297866.1	XP_007297866.1	100	169	0	0	1	169	1	169	3e-122	344
XP_007297865.1	XP_007297865.1	100	219	0	0	1	219	1	219	3e-158	440
XP_007297864.1	XP_007297864.1	100	947	0	0	1	947	1	947	0	1961
XP_007297863.1	XP_007297863.1	100	411	0	0	1	411	1	411	0	852
XP_007297862.1	XP_007297862.1	100	572	0	0	1	572	1	572	0	1185
XP_007297861.1	XP_007297861.1	100	1681	0	0	1	1681	1	1681	0	3442
XP_007297860.1	XP_007297860.1	100	242	0	0	1	242	1	242	0	502
XP_007297858.1	XP_007297858.1	100	475	0	0	1	475	1	475	0	998
XP_007297858.1	XP_007291815.1	48.83	342	162	5	39	376	34	366	2e-110	343
XP_007297857.1	XP_007297857.1	100	417	0	0	1	417	1	417	0	868
XP_007297856.1	XP_007297856.1	100	460	0	0	1	460	1	460	0	937
XP_007297855.1	XP_007297855.1	100	575	0	0	1	575	1	575	0	1169
XP_007297855.1	XP_007295140.1	45.69	580	279	10	1	559	1	565	6e-168	492
XP_007297854.1	XP_007297854.1	100	875	0	0	1	875	1	875	0	1838
XP_007297853.1	XP_007297853.1	100	538	0	0	1	538	1	538	0	1097
XP_007297852.1	XP_007297852.1	100	525	0	0	1	525	1	525	0	1081
XP_007297850.1	XP_007297850.1	100	1054	0	0	1	1054	1	1054	0	2188
XP_007297849.1	XP_007297849.1	100	492	0	0	1	492	1	492	0	1022
XP_007297848.1	XP_007297848.1	100	550	0	0	1	550	1	550	0	1127
XP_007297848.1	XP_007294851.1	60.92	522	202	2	29	548	447	968	0	635
XP_007297848.1	XP_007289785.1	45.98	522	269	8	29	545	241	754	1e-148	453
XP_007297847.1	XP_007297847.1	100	251	0	0	1	251	1	251	0	520
XP_007297846.1	XP_007297846.1	100	461	0	0	1	461	1	461	0	952
XP_007297845.1	XP_007297845.1	100	299	0	0	1	299	1	299	0	617
XP_007297844.1	XP_007297844.1	100	1843	0	0	1	1843	1	1843	0	3777
XP_007297842.1	XP_007297842.1	100	293	0	0	1	293	1	293	0	595
XP_007297841.1	XP_007297841.1	100	144	0	0	1	144	1	144	1e-104	298
XP_007297840.1	XP_007297840.1	100	571	0	0	1	571	1	571	0	1161
XP_007297839.1	XP_007297839.1	100	203	0	0	1	203	1	203	6e-145	405
XP_007297838.1	XP_007297838.1	100	312	0	0	1	312	1	312	0	630
XP_007297837.1	XP_007297837.1	100	480	0	0	1	480	1	480	0	981
XP_007297836.1	XP_007297836.1	100	778	0	0	1	778	1	778	0	1628
XP_007297835.1	XP_007297835.1	100	518	0	0	1	518	1	518	0	1065
XP_007297834.1	XP_007297834.1	100	1957	0	0	1	1957	1	1957	0	3700
XP_007297833.1	XP_007297833.1	100	418	0	0	1	418	1	418	0	860
XP_007297832.1	XP_007297832.1	100	166	0	0	1	166	1	166	2e-118	334
XP_007297831.1	XP_007297831.1	100	346	0	0	1	346	1	346	0	710
XP_007297830.1	XP_007297830.1	100	891	0	0	1	891	1	891	0	1831
XP_007297830.1	XP_007295175.1	47.6	853	400	16	56	873	117	957	0	743
XP_007297830.1	XP_007290036.1	43.66	875	448	17	30	874	13	872	0	675
XP_007297830.1	XP_007290388.1	45.15	835	425	16	51	873	20	833	0	662
XP_007297830.1	XP_007288098.1	39.58	667	344	13	47	697	77	700	3e-148	461
XP_007297830.1	XP_007294881.1	40.12	658	340	14	56	686	36	666	2e-134	423
XP_007297829.1	XP_007297829.1	100	459	0	0	1	459	1	459	0	959
XP_007297828.1	XP_007297828.1	100	670	0	0	1	670	1	670	0	1383
XP_007297827.1	XP_007297827.1	100	376	0	0	1	376	1	376	0	790
XP_007297826.1	XP_007297826.1	100	855	0	0	1	855	1	855	0	1756
XP_007297825.1	XP_007297825.1	100	531	0	0	1	531	1	531	0	1058
XP_007297824.1	XP_007297824.1	100	780	0	0	1	780	1	780	0	1630
XP_007297823.1	XP_007297823.1	100	699	0	0	1	699	1	699	0	1435
XP_007297822.1	XP_007297822.1	100	504	0	0	1	504	1	504	0	1050
XP_007297821.1	XP_007297821.1	100	286	0	0	1	286	1	286	0	579
XP_007297820.1	XP_007297820.1	100	557	0	0	1	557	1	557	0	1165
XP_007297819.1	XP_007297819.1	100	288	0	0	1	288	1	288	0	575
XP_007297818.1	XP_007297818.1	100	849	0	0	1	849	1	849	0	1764
XP_007297817.1	XP_007297817.1	100	281	0	0	1	281	1	281	0	581
XP_007297816.1	XP_007297816.1	100	167	0	0	1	167	1	167	1e-121	343
XP_007297815.1	XP_007297815.1	100	587	0	0	1	587	1	587	0	1226
XP_007297814.1	XP_007297814.1	100	370	0	0	1	370	1	370	0	736
XP_007297813.1	XP_007297813.1	100	1686	0	0	1	1686	1	1686	0	3280
XP_007297812.1	XP_007297812.1	100	209	0	0	1	209	1	209	4e-154	429
XP_007297810.1	XP_007297810.1	100	959	0	0	1	959	1	959	0	1940
XP_007297809.1	XP_007297809.1	100	396	0	0	1	396	1	396	0	791
XP_007297808.1	XP_007297808.1	100	1019	0	0	1	1019	1	1019	0	2071
XP_007297807.1	XP_007297807.1	100	409	0	0	1	409	1	409	0	850
XP_007297805.1	XP_007297805.1	100	501	0	0	1	501	1	501	0	1037
XP_007297804.1	XP_007297804.1	100	400	0	0	1	400	1	400	0	804
XP_007297803.1	XP_007297803.1	100	436	0	0	1	436	1	436	0	852
XP_007297802.1	XP_007297802.1	100	229	0	0	1	229	1	229	3e-170	471
XP_007297801.1	XP_007297801.1	100	675	0	0	1	675	1	675	0	1357
XP_007297799.1	XP_007297799.1	100	263	0	0	1	263	1	263	0	535
XP_007297798.1	XP_007297798.1	100	1055	0	0	1	1055	1	1055	0	2166
XP_007297797.1	XP_007297797.1	100	180	0	0	1	180	1	180	2e-136	381
XP_007297796.1	XP_007297796.1	100	283	0	0	1	283	1	283	0	591
XP_007297795.1	XP_007297795.1	100	269	0	0	1	269	1	269	0	548
XP_007297794.1	XP_007297794.1	100	304	0	0	1	304	1	304	0	619
XP_007297793.1	XP_007297793.1	100	242	0	0	1	242	1	242	2e-177	490
XP_007297792.1	XP_007297792.1	100	618	0	0	1	618	1	618	0	1286
XP_007297791.1	XP_007297791.1	100	469	0	0	1	469	1	469	0	972
XP_007297790.1	XP_007297790.1	100	274	0	0	1	274	1	274	0	567
XP_007297789.1	XP_007297789.1	100	1033	0	0	1	1033	1	1033	0	2125
XP_007297789.1	XP_007294830.1	40.45	539	269	14	409	926	124	631	6e-110	360
XP_007297789.1	XP_007296210.1	40.11	526	280	10	410	929	207	703	9e-104	345
XP_007297788.1	XP_007297788.1	100	801	0	0	1	801	1	801	0	1650
XP_007297787.1	XP_007297787.1	100	1023	0	0	1	1023	1	1023	0	2113
XP_007297787.1	XP_007292975.1	43.93	610	316	9	151	749	152	746	1e-152	475
XP_007297786.1	XP_007297786.1	100	490	0	0	1	490	1	490	0	996
XP_007297785.1	XP_007297785.1	100	487	0	0	1	487	1	487	0	1009
XP_007297784.1	XP_007297784.1	100	493	0	0	1	493	1	493	0	1008
XP_007297783.1	XP_007297783.1	100	587	0	0	1	587	1	587	0	1205
XP_007297782.1	XP_007297782.1	100	1168	0	0	1	1168	1	1168	0	2412
XP_007297781.1	XP_007297781.1	100	660	0	0	1	660	1	660	0	1341
XP_007297781.1	XP_007289509.1	48.99	594	249	11	75	650	13	570	9e-172	507
XP_007297780.1	XP_007297780.1	100	319	0	0	1	319	1	319	0	650
XP_007297778.1	XP_007297778.1	100	173	0	0	1	173	1	173	3e-120	340
XP_007297777.1	XP_007297777.1	100	325	0	0	1	325	1	325	0	641
XP_007297777.1	XP_007294256.1	74.78	345	67	2	1	325	1	345	2e-152	434
XP_007297777.1	XP_007292425.1	72.12	269	60	1	67	320	1	269	4e-117	345
XP_007297777.1	XP_007288780.1	69.2	250	55	2	71	320	1	228	6e-101	303
XP_007297775.1	XP_007297775.1	100	735	0	0	1	735	1	735	0	1511
XP_007297775.1	XP_007292480.1	80.34	773	92	12	1	735	1	751	0	1065
XP_007297775.1	XP_007297393.1	70.17	761	121	15	1	729	1	687	0	867
XP_007297775.1	XP_007291225.1	69.82	560	126	10	197	735	118	655	0	665
XP_007297775.1	XP_007290559.1	65.15	548	83	11	150	656	96	576	0	589
XP_007297775.1	XP_007294789.1	88.34	326	27	2	363	688	163	477	0	537
XP_007297775.1	XP_007297208.1	69.29	407	53	5	247	653	81	415	3e-167	490
XP_007297775.1	XP_007295749.1	45.66	738	274	23	9	718	15	653	6e-156	496
XP_007297775.1	XP_007293866.1	77.54	325	38	5	1	311	147	450	5e-155	463
XP_007297775.1	XP_007295078.1	71.62	296	67	5	410	700	29	312	5e-132	396
XP_007297775.1	XP_007297162.1	56.45	411	95	8	220	620	34	370	8e-121	370
XP_007297774.1	XP_007297774.1	100	254	0	0	1	254	1	254	0	512
XP_007297774.1	XP_007294783.1	75.67	263	55	2	1	254	1	263	9e-135	384
XP_007297774.1	XP_007294798.1	75.2	254	52	2	1	254	154	396	5e-131	379
XP_007297774.1	XP_007297547.1	75.59	254	37	1	1	254	143	371	3e-128	373
XP_007297774.1	XP_007295078.1	65.54	296	57	4	1	251	8	303	2e-124	359
XP_007297774.1	XP_007296744.1	70.59	255	55	3	1	254	1	236	2e-116	337
XP_007297774.1	XP_007295749.1	73.2	250	51	1	21	254	388	637	7e-115	362
XP_007297774.1	XP_007297645.1	74.47	235	56	2	21	254	29	260	2e-114	332
XP_007297771.1	XP_007297771.1	100	1170	0	0	1	1170	1	1170	0	2360
XP_007297771.1	XP_007294208.1	68.93	914	113	18	162	956	1	862	0	1100
XP_007297771.1	XP_007294870.1	70.94	468	20	6	492	951	114	473	0	592
XP_007297771.1	XP_007297647.1	92.45	212	10	1	786	991	39	250	2e-124	389
XP_007297770.1	XP_007297770.1	100	551	0	0	1	551	1	551	0	1091
XP_007297770.1	XP_007297658.1	52.77	470	127	10	123	538	13	441	3e-123	379
XP_007297770.1	XP_007297597.1	82.67	202	35	0	350	551	4	205	5e-109	327
XP_007297770.1	XP_007289984.1	81.77	203	36	1	350	551	1	203	1e-106	322
XP_007297770.1	XP_007290017.1	79.8	203	41	0	349	551	165	367	8e-103	317
XP_007297769.1	XP_007297769.1	100	274	0	0	1	274	1	274	0	531
XP_007297767.1	XP_007297767.1	100	835	0	0	1	835	1	835	0	1701
XP_007297767.1	XP_007289979.1	37.58	753	399	18	39	773	4	703	8e-146	450
XP_007297766.1	XP_007297766.1	100	147	0	0	1	147	1	147	2e-109	310
XP_007297765.1	XP_007297765.1	100	515	0	0	1	515	1	515	0	1075
XP_007297764.1	XP_007297764.1	100	274	0	0	1	274	1	274	0	560
XP_007297762.1	XP_007297762.1	100	414	0	0	1	414	1	414	0	864
XP_007297761.1	XP_007297761.1	100	463	0	0	1	463	1	463	0	941
XP_007297760.1	XP_007297760.1	100	352	0	0	1	352	1	352	0	712
XP_007297759.1	XP_007297759.1	100	414	0	0	1	414	1	414	0	850
XP_007297757.1	XP_007297757.1	100	431	0	0	1	431	1	431	0	893
XP_007297756.1	XP_007297756.1	100	550	0	0	1	550	1	550	0	1119
XP_007297755.1	XP_007297755.1	100	660	0	0	1	660	1	660	0	1330
XP_007297754.1	XP_007297754.1	100	567	0	0	1	567	1	567	0	1167
XP_007297753.1	XP_007297753.1	100	661	0	0	1	661	1	661	0	1377
XP_007297753.1	XP_007295449.1	38.94	696	353	17	7	661	5	669	4e-152	458
XP_007297753.1	XP_007290016.1	37.02	705	356	18	6	660	8	674	4e-136	417
XP_007297752.1	XP_007297752.1	100	276	0	0	1	276	1	276	0	564
XP_007297751.1	XP_007297751.1	100	232	0	0	1	232	1	232	2e-165	459
XP_007297750.1	XP_007297750.1	100	566	0	0	1	566	1	566	0	1148
XP_007297749.1	XP_007297749.1	100	243	0	0	1	243	1	243	7e-179	494
XP_007297746.1	XP_007297746.1	100	328	0	0	1	328	1	328	0	686
XP_007297745.1	XP_007297745.1	100	312	0	0	1	312	1	312	0	621
XP_007297744.1	XP_007297744.1	100	243	0	0	1	243	1	243	2e-177	490
XP_007297743.1	XP_007297743.1	100	388	0	0	1	388	1	388	0	813
XP_007297742.1	XP_007297742.1	100	176	0	0	1	176	1	176	3e-124	350
XP_007297740.1	XP_007297740.1	100	416	0	0	1	416	1	416	0	866
XP_007297740.1	XP_007292922.1	52.25	356	156	4	2	352	3	349	8e-122	363
XP_007297739.1	XP_007297739.1	100	1598	0	0	1	1598	1	1598	0	3269
XP_007297738.1	XP_007297738.1	100	222	0	0	1	222	1	222	5e-160	444
XP_007297737.1	XP_007297737.1	100	1462	0	0	1	1462	1	1462	0	3064
XP_007297736.1	XP_007297736.1	100	602	0	0	1	602	1	602	0	1228
XP_007297735.1	XP_007297735.1	100	464	0	0	1	464	1	464	0	964
XP_007297735.1	XP_007297691.1	46.03	378	167	7	82	458	74	415	6e-113	342
XP_007297734.1	XP_007297734.1	100	367	0	0	1	367	1	367	0	765
XP_007297733.1	XP_007297733.1	100	403	0	0	1	403	1	403	0	823
XP_007297732.1	XP_007297732.1	100	690	0	0	1	690	1	690	0	1432
XP_007297730.1	XP_007297730.1	100	599	0	0	1	599	1	599	0	1255
XP_007297729.1	XP_007297729.1	100	274	0	0	1	274	1	274	0	563
XP_007297728.1	XP_007297728.1	100	953	0	0	1	953	1	953	0	1952
XP_007297727.1	XP_007297727.1	100	201	0	0	1	201	1	201	3e-145	405
XP_007297726.1	XP_007297726.1	100	1034	0	0	1	1034	1	1034	0	2125
XP_007297725.1	XP_007297725.1	100	330	0	0	1	330	1	330	0	675
XP_007297724.1	XP_007297724.1	100	418	0	0	1	418	1	418	0	842
XP_007297723.1	XP_007297723.1	100	447	0	0	1	447	1	447	0	911
XP_007297722.1	XP_007297722.1	100	553	0	0	1	553	1	553	0	1121
XP_007297721.1	XP_007297721.1	100	576	0	0	1	576	1	576	0	1210
XP_007297720.1	XP_007297720.1	100	481	0	0	1	481	1	481	0	977
XP_007297719.1	XP_007297719.1	100	208	0	0	1	208	1	208	2e-139	391
XP_007297718.1	XP_007297718.1	100	593	0	0	1	593	1	593	0	1200
XP_007297717.1	XP_007297717.1	100	727	0	0	1	727	1	727	0	1519
XP_007297716.1	XP_007297716.1	100	785	0	0	1	785	1	785	0	1637
XP_007297715.1	XP_007297715.1	100	266	0	0	1	266	1	266	0	556
XP_007297714.1	XP_007297714.1	100	408	0	0	1	408	1	408	0	843
XP_007297713.1	XP_007297713.1	100	325	0	0	1	325	1	325	0	656
XP_007297712.1	XP_007297712.1	100	533	0	0	1	533	1	533	0	1102
XP_007297710.1	XP_007297710.1	100	484	0	0	1	484	1	484	0	993
XP_007297709.1	XP_007297709.1	100	366	0	0	1	366	1	366	0	738
XP_007297707.1	XP_007297707.1	100	289	0	0	1	289	1	289	0	587
XP_007297706.1	XP_007297706.1	100	1137	0	0	1	1137	1	1137	0	2371
XP_007297704.1	XP_007297704.1	100	716	0	0	1	716	1	716	0	1450
XP_007297703.1	XP_007297703.1	100	260	0	0	1	260	1	260	0	538
XP_007297702.1	XP_007297702.1	100	790	0	0	1	790	1	790	0	1640
XP_007297701.1	XP_007297701.1	100	179	0	0	1	179	1	179	1e-127	358
XP_007297700.1	XP_007297700.1	100	641	0	0	1	641	1	641	0	1328
XP_007297699.1	XP_007297699.1	100	558	0	0	1	558	1	558	0	1155
XP_007297699.1	XP_007292048.1	47.2	483	199	7	80	557	57	488	5e-125	382
XP_007297698.1	XP_007297698.1	100	930	0	0	1	930	1	930	0	1909
XP_007297697.1	XP_007297697.1	100	458	0	0	1	458	1	458	0	939
XP_007297696.1	XP_007297696.1	100	894	0	0	1	894	1	894	0	1814
XP_007297695.1	XP_007297695.1	100	158	0	0	1	158	1	158	4e-113	320
XP_007297694.1	XP_007297694.1	100	160	0	0	1	160	1	160	1e-117	332
XP_007297693.1	XP_007297693.1	100	431	0	0	1	431	1	431	0	890
XP_007297692.1	XP_007297692.1	100	500	0	0	1	500	1	500	0	1033
XP_007297692.1	XP_007289431.1	60.2	500	168	4	16	487	20	516	0	573
XP_007297691.1	XP_007297691.1	100	418	0	0	1	418	1	418	0	867
XP_007297691.1	XP_007297735.1	43.22	428	195	9	25	415	42	458	8e-116	349
XP_007297690.1	XP_007297690.1	100	1006	0	0	1	1006	1	1006	0	2043
XP_007297688.1	XP_007297688.1	100	915	0	0	1	915	1	915	0	1857
XP_007297687.1	XP_007297687.1	100	257	0	0	1	257	1	257	0	531
XP_007297686.1	XP_007297686.1	100	1204	0	0	1	1204	1	1204	0	2420
XP_007297685.1	XP_007297685.1	100	916	0	0	1	916	1	916	0	1887
XP_007297684.1	XP_007297684.1	100	2106	0	0	1	2106	1	2106	0	4252
XP_007297683.1	XP_007297683.1	100	898	0	0	1	898	1	898	0	1853
XP_007297682.1	XP_007297682.1	100	1164	0	0	1	1164	1	1164	0	2411
XP_007297681.1	XP_007297681.1	100	857	0	0	1	857	1	857	0	1758
XP_007297680.1	XP_007297680.1	100	331	0	0	1	331	1	331	0	667
XP_007297679.1	XP_007297679.1	100	315	0	0	1	315	1	315	0	645
XP_007297678.1	XP_007297678.1	100	678	0	0	1	678	1	678	0	1418
XP_007297677.1	XP_007297677.1	100	355	0	0	1	355	1	355	0	731
XP_007297676.1	XP_007297676.1	100	398	0	0	1	398	1	398	0	803
XP_007297675.1	XP_007297675.1	100	593	0	0	1	593	1	593	0	1223
XP_007297674.1	XP_007297674.1	100	215	0	0	1	215	1	215	5e-159	441
XP_007297673.1	XP_007297673.1	100	415	0	0	1	415	1	415	0	837
XP_007297672.1	XP_007297672.1	100	268	0	0	1	268	1	268	0	561
XP_007297671.1	XP_007297671.1	100	1084	0	0	1	1084	1	1084	0	2225
XP_007297670.1	XP_007297670.1	100	332	0	0	1	332	1	332	0	686
XP_007297669.1	XP_007297669.1	100	884	0	0	1	884	1	884	0	1835
XP_007297669.1	XP_007288319.1	41.44	707	345	8	54	723	39	713	2e-172	522
XP_007297668.1	XP_007297668.1	100	366	0	0	1	366	1	366	0	748
XP_007297667.1	XP_007297667.1	100	485	0	0	1	485	1	485	0	998
XP_007297666.1	XP_007297666.1	100	476	0	0	1	476	1	476	0	961
XP_007297665.1	XP_007297665.1	100	832	0	0	1	832	1	832	0	1732
XP_007297663.1	XP_007297663.1	100	701	0	0	1	701	1	701	0	1452
XP_007297662.1	XP_007297662.1	100	771	0	0	1	771	1	771	0	1595
XP_007297661.1	XP_007297661.1	100	367	0	0	1	367	1	367	0	743
XP_007297661.1	XP_007291000.1	85.16	384	38	3	1	367	1	382	0	541
XP_007297661.1	XP_007287948.1	62.89	415	54	6	1	367	1	363	2e-148	427
XP_007297661.1	XP_007297660.1	59.4	399	33	6	44	367	8	352	7e-112	333
XP_007297660.1	XP_007297660.1	100	372	0	0	1	372	1	372	0	757
XP_007297660.1	XP_007287948.1	67.5	400	35	3	8	372	44	383	5e-172	488
XP_007297660.1	XP_007294780.1	64.89	393	37	4	8	372	18	337	2e-161	459
XP_007297660.1	XP_007291000.1	57.67	430	46	8	8	372	44	402	1e-116	347
XP_007297660.1	XP_007297661.1	59.4	399	33	6	8	352	44	367	3e-110	329
XP_007297659.1	XP_007297659.1	100	228	0	0	1	228	1	228	2e-170	471
XP_007297658.1	XP_007297658.1	100	654	0	0	1	654	1	654	0	1308
XP_007297658.1	XP_007297770.1	52.77	470	127	10	13	441	123	538	6e-123	379
XP_007297657.1	XP_007297657.1	100	279	0	0	1	279	1	279	0	555
XP_007297656.1	XP_007297656.1	100	319	0	0	1	319	1	319	0	662
XP_007297655.1	XP_007297655.1	100	423	0	0	1	423	1	423	0	863
XP_007297653.1	XP_007297653.1	100	205	0	0	1	205	1	205	4e-150	418
XP_007297652.1	XP_007297652.1	100	216	0	0	1	216	1	216	4e-161	447
XP_007297651.1	XP_007297651.1	100	545	0	0	1	545	1	545	0	1093
XP_007297650.1	XP_007297650.1	100	383	0	0	1	383	1	383	0	772
XP_007297649.1	XP_007297649.1	100	165	0	0	1	165	1	165	3e-124	349
XP_007297647.1	XP_007297647.1	100	362	0	0	1	362	1	362	0	731
XP_007297647.1	XP_007297771.1	92.45	212	10	1	39	250	786	991	7e-125	389
XP_007297647.1	XP_007294870.1	78.28	221	48	0	142	362	405	625	1e-107	330
XP_007297646.1	XP_007297646.1	100	167	0	0	1	167	1	167	4e-105	301
XP_007297645.1	XP_007297645.1	100	260	0	0	1	260	1	260	0	524
XP_007297645.1	XP_007294783.1	76.52	264	57	3	1	260	1	263	6e-133	380
XP_007297645.1	XP_007290961.1	68.57	280	52	3	1	260	89	352	5e-115	361
XP_007297645.1	XP_007297774.1	74.47	235	56	2	29	260	21	254	8e-115	333
XP_007297645.1	XP_007297547.1	70.38	260	46	3	1	260	143	371	1e-113	335
XP_007297645.1	XP_007295078.1	61.84	304	61	5	1	257	8	303	1e-109	322
XP_007297645.1	XP_007295749.1	72.62	252	49	2	28	260	387	637	1e-108	345
XP_007297645.1	XP_007296744.1	66.92	260	62	3	1	260	1	236	4e-108	315
XP_007297644.1	XP_007297644.1	100	171	0	0	1	171	1	171	1e-124	350
XP_007297643.1	XP_007297643.1	100	246	0	0	1	246	1	246	1e-165	461
XP_007297642.1	XP_007297642.1	100	225	0	0	1	225	1	225	3e-161	447
XP_007297640.1	XP_007297640.1	100	446	0	0	1	446	1	446	0	932
XP_007297639.1	XP_007297639.1	100	912	0	0	1	912	1	912	0	1815
XP_007297638.1	XP_007297638.1	100	449	0	0	1	449	1	449	0	936
XP_007297638.1	XP_007291784.1	48.51	404	197	9	50	448	20	417	6e-121	362
XP_007297637.1	XP_007297637.1	100	365	0	0	1	365	1	365	0	753
XP_007297636.1	XP_007297636.1	100	279	0	0	1	279	1	279	0	572
XP_007297635.1	XP_007297635.1	100	1177	0	0	1	1177	1	1177	0	2444
XP_007297634.1	XP_007297634.1	100	292	0	0	1	292	1	292	0	590
XP_007297633.1	XP_007297633.1	100	860	0	0	1	860	1	860	0	1697
XP_007297632.1	XP_007297632.1	100	238	0	0	1	238	1	238	1e-171	475
XP_007297631.1	XP_007297631.1	100	466	0	0	1	466	1	466	0	954
XP_007297630.1	XP_007297630.1	100	395	0	0	1	395	1	395	0	832
XP_007297629.1	XP_007297629.1	100	454	0	0	1	454	1	454	0	934
XP_007297628.1	XP_007297628.1	100	296	0	0	1	296	1	296	0	614
XP_007297628.1	XP_007293413.1	82.76	203	28	2	1	202	1	197	4e-113	328
XP_007297627.1	XP_007297627.1	100	826	0	0	1	826	1	826	0	1703
XP_007297626.1	XP_007297626.1	100	568	0	0	1	568	1	568	0	1166
XP_007297625.1	XP_007297625.1	100	700	0	0	1	700	1	700	0	1435
XP_007297624.1	XP_007297624.1	100	957	0	0	1	957	1	957	0	1982
XP_007297623.1	XP_007297623.1	100	445	0	0	1	445	1	445	0	912
XP_007297622.1	XP_007297622.1	100	277	0	0	1	277	1	277	0	578
XP_007297621.1	XP_007297621.1	100	452	0	0	1	452	1	452	0	938
XP_007297620.1	XP_007297620.1	100	242	0	0	1	242	1	242	0	503
XP_007297619.1	XP_007297619.1	100	524	0	0	1	524	1	524	0	1068
XP_007297618.1	XP_007297618.1	100	807	0	0	1	807	1	807	0	1663
XP_007297617.1	XP_007297617.1	100	393	0	0	1	393	1	393	0	793
XP_007297616.1	XP_007297616.1	100	319	0	0	1	319	1	319	0	662
XP_007297616.1	XP_007292131.1	56.13	326	134	2	3	319	7	332	2e-132	386
XP_007297615.1	XP_007297615.1	100	588	0	0	1	588	1	588	0	1191
XP_007297614.1	XP_007297614.1	100	562	0	0	1	562	1	562	0	1156
XP_007297613.1	XP_007297613.1	100	320	0	0	1	320	1	320	0	668
XP_007297612.1	XP_007297612.1	100	338	0	0	1	338	1	338	0	670
XP_007297611.1	XP_007297611.1	100	727	0	0	1	727	1	727	0	1509
XP_007297610.1	XP_007297610.1	100	590	0	0	1	590	1	590	0	1204
XP_007297609.1	XP_007297609.1	100	487	0	0	1	487	1	487	0	979
XP_007297605.1	XP_007297605.1	100	883	0	0	1	883	1	883	0	1810
XP_007297604.1	XP_007297604.1	100	177	0	0	1	177	1	177	3e-122	345
XP_007297603.1	XP_007297603.1	100	205	0	0	1	205	1	205	9e-152	422
XP_007297601.1	XP_007297601.1	100	183	0	0	1	183	1	183	1e-132	372
XP_007297600.1	XP_007297600.1	100	199	0	0	1	199	1	199	5e-135	379
XP_007297600.1	XP_007289984.1	76.02	196	47	0	4	199	46	241	8e-104	301
XP_007297599.1	XP_007297599.1	100	192	0	0	1	192	1	192	3e-126	356
XP_007297598.1	XP_007297598.1	100	406	0	0	1	406	1	406	0	805
XP_007297597.1	XP_007297597.1	100	205	0	0	1	205	1	205	1e-145	407
XP_007297597.1	XP_007289984.1	84.73	203	30	1	4	205	1	203	9e-117	335
XP_007297597.1	XP_007290017.1	83.92	199	32	0	7	205	169	367	3e-111	325
XP_007297597.1	XP_007297770.1	82.67	202	35	0	4	205	350	551	3e-109	326
XP_007297596.1	XP_007297596.1	100	301	0	0	1	301	1	301	0	606
XP_007297596.1	XP_007292805.1	60.44	316	62	5	44	301	8	318	1e-108	321
XP_007297595.1	XP_007297595.1	100	205	0	0	1	205	1	205	5e-140	392
XP_007297594.1	XP_007297594.1	100	199	0	0	1	199	1	199	1e-136	383
XP_007297593.1	XP_007297593.1	100	282	0	0	1	282	1	282	0	581
XP_007297592.1	XP_007297592.1	100	231	0	0	1	231	1	231	4e-169	468
XP_007297591.1	XP_007297591.1	100	200	0	0	1	200	1	200	8e-140	391
XP_007297589.1	XP_007297589.1	100	667	0	0	1	667	1	667	0	1283
XP_007297588.1	XP_007297588.1	100	574	0	0	1	574	1	574	0	1145
XP_007297587.1	XP_007297587.1	100	164	0	0	1	164	1	164	3e-117	331
XP_007297585.1	XP_007297585.1	100	361	0	0	1	361	1	361	0	743
XP_007297584.1	XP_007297584.1	100	362	0	0	1	362	1	362	0	730
XP_007297583.1	XP_007297583.1	100	700	0	0	1	700	1	700	0	1405
XP_007297582.1	XP_007297582.1	100	679	0	0	1	679	1	679	0	1400
XP_007297581.1	XP_007297581.1	100	280	0	0	1	280	1	280	0	579
XP_007297580.1	XP_007297580.1	100	449	0	0	1	449	1	449	0	930
XP_007297579.1	XP_007297579.1	100	591	0	0	1	591	1	591	0	1210
XP_007297578.1	XP_007297578.1	100	576	0	0	1	576	1	576	0	1168
XP_007297577.1	XP_007297577.1	100	436	0	0	1	436	1	436	0	901
XP_007297576.1	XP_007297576.1	100	318	0	0	1	318	1	318	0	645
XP_007297575.1	XP_007297575.1	100	265	0	0	1	265	1	265	0	541
XP_007297574.1	XP_007297574.1	100	673	0	0	1	673	1	673	0	1357
XP_007297573.1	XP_007297573.1	100	577	0	0	1	577	1	577	0	1163
XP_007297572.1	XP_007297572.1	100	689	0	0	1	689	1	689	0	1415
XP_007297571.1	XP_007297571.1	100	1028	0	0	1	1028	1	1028	0	2091
XP_007297570.1	XP_007297570.1	100	1447	0	0	1	1447	1	1447	0	2959
XP_007297570.1	XP_007297452.1	54.75	1136	446	13	131	1244	3	1092	0	1169
XP_007297569.1	XP_007297569.1	100	289	0	0	1	289	1	289	0	599
XP_007297568.1	XP_007297568.1	100	501	0	0	1	501	1	501	0	1031
XP_007297567.1	XP_007297567.1	100	1163	0	0	1	1163	1	1163	0	2414
XP_007297566.1	XP_007297566.1	100	803	0	0	1	803	1	803	0	1659
XP_007297564.1	XP_007297564.1	100	284	0	0	1	284	1	284	0	580
XP_007297563.1	XP_007297563.1	100	1710	0	0	1	1710	1	1710	0	3554
XP_007297562.1	XP_007297562.1	100	458	0	0	1	458	1	458	0	922
XP_007297561.1	XP_007297561.1	100	192	0	0	1	192	1	192	4e-135	379
XP_007297560.1	XP_007297560.1	100	495	0	0	1	495	1	495	0	1016
XP_007297559.1	XP_007297559.1	100	789	0	0	1	789	1	789	0	1617
XP_007297558.1	XP_007297558.1	100	1034	0	0	1	1034	1	1034	0	2074
XP_007297557.1	XP_007297557.1	100	148	0	0	1	148	1	148	1e-103	296
XP_007297555.1	XP_007297555.1	100	577	0	0	1	577	1	577	0	1169
XP_007297554.1	XP_007297554.1	100	551	0	0	1	551	1	551	0	1142
XP_007297553.1	XP_007297553.1	100	524	0	0	1	524	1	524	0	1051
XP_007297552.1	XP_007297552.1	100	2160	0	0	1	2160	1	2160	0	4477
XP_007297551.1	XP_007297551.1	100	1038	0	0	1	1038	1	1038	0	2142
XP_007297550.1	XP_007297550.1	100	419	0	0	1	419	1	419	0	852
XP_007297547.1	XP_007297547.1	100	418	0	0	1	418	1	418	0	843
XP_007297547.1	XP_007290961.1	63.5	389	87	6	83	417	12	399	3e-144	447
XP_007297547.1	XP_007294783.1	71.48	284	47	2	143	392	1	284	2e-132	385
XP_007297547.1	XP_007294798.1	66.88	317	52	4	97	371	91	396	1e-128	380
XP_007297547.1	XP_007297774.1	75.59	254	37	1	143	371	1	254	3e-119	350
XP_007297547.1	XP_007292427.1	63.19	307	63	3	81	371	186	458	2e-113	342
XP_007297547.1	XP_007296744.1	68.18	264	57	3	143	389	1	254	6e-113	334
XP_007297547.1	XP_007297645.1	72.41	232	41	2	163	371	29	260	6e-105	314
XP_007297547.1	XP_007297642.1	68.27	249	35	3	143	371	1	225	2e-104	311
XP_007297546.1	XP_007297546.1	100	189	0	0	1	189	1	189	9e-136	380
XP_007297543.1	XP_007297543.1	100	392	0	0	1	392	1	392	0	797
XP_007297542.1	XP_007297542.1	100	146	0	0	1	146	1	146	3e-105	299
XP_007297541.1	XP_007297541.1	100	289	0	0	1	289	1	289	0	577
XP_007297540.1	XP_007297540.1	100	367	0	0	1	367	1	367	0	745
XP_007297539.1	XP_007297539.1	100	213	0	0	1	213	1	213	3e-158	439
XP_007297538.1	XP_007297538.1	100	165	0	0	1	165	1	165	2e-122	345
XP_007297537.1	XP_007297537.1	100	198	0	0	1	198	1	198	1e-143	401
XP_007297536.1	XP_007297536.1	100	920	0	0	1	920	1	920	0	1837
XP_007297535.1	XP_007297535.1	100	246	0	0	1	246	1	246	0	506
XP_007297533.1	XP_007297533.1	100	215	0	0	1	215	1	215	3e-155	432
XP_007297531.1	XP_007297531.1	100	315	0	0	1	315	1	315	0	655
XP_007297530.1	XP_007297530.1	100	830	0	0	1	830	1	830	0	1726
XP_007297529.1	XP_007297529.1	100	382	0	0	1	382	1	382	0	775
XP_007297528.1	XP_007297528.1	100	905	0	0	1	905	1	905	0	1842
XP_007297527.1	XP_007297527.1	100	2097	0	0	1	2097	1	2097	0	4359
XP_007297526.1	XP_007297526.1	100	1604	0	0	1	1604	1	1604	0	3340
XP_007297524.1	XP_007297524.1	100	219	0	0	1	219	1	219	2e-156	435
XP_007297521.1	XP_007297521.1	100	262	0	0	1	262	1	262	0	536
XP_007297520.1	XP_007297520.1	100	546	0	0	1	546	1	546	0	1144
XP_007297519.1	XP_007297519.1	100	344	0	0	1	344	1	344	0	714
XP_007297518.1	XP_007297518.1	100	251	0	0	1	251	1	251	0	521
XP_007297517.1	XP_007297517.1	100	578	0	0	1	578	1	578	0	1184
XP_007297516.1	XP_007297516.1	100	196	0	0	1	196	1	196	4e-144	402
XP_007297515.1	XP_007297515.1	100	813	0	0	1	813	1	813	0	1673
XP_007297514.1	XP_007297514.1	100	977	0	0	1	977	1	977	0	1994
XP_007297513.1	XP_007297513.1	100	722	0	0	1	722	1	722	0	1488
XP_007297512.1	XP_007297512.1	100	794	0	0	1	794	1	794	0	1618
XP_007297511.1	XP_007297511.1	100	217	0	0	1	217	1	217	2e-152	425
XP_007297510.1	XP_007297510.1	100	595	0	0	1	595	1	595	0	1211
XP_007297509.1	XP_007297509.1	100	464	0	0	1	464	1	464	0	944
XP_007297507.1	XP_007297507.1	100	1191	0	0	1	1191	1	1191	0	2421
XP_007297504.1	XP_007297504.1	100	224	0	0	1	224	1	224	1e-165	459
XP_007297503.1	XP_007297503.1	100	420	0	0	1	420	1	420	0	853
XP_007297502.1	XP_007297502.1	100	824	0	0	1	824	1	824	0	1715
XP_007297501.1	XP_007297501.1	100	743	0	0	1	743	1	743	0	1532
XP_007297500.1	XP_007297500.1	100	279	0	0	1	279	1	279	0	548
XP_007297498.1	XP_007297498.1	100	251	0	0	1	251	1	251	0	509
XP_007297496.1	XP_007297496.1	100	311	0	0	1	311	1	311	0	646
XP_007297494.1	XP_007297494.1	100	995	0	0	1	995	1	995	0	2071
XP_007297493.1	XP_007297493.1	100	624	0	0	1	624	1	624	0	1298
XP_007297492.1	XP_007297492.1	100	653	0	0	1	653	1	653	0	1352
XP_007297491.1	XP_007297491.1	100	707	0	0	1	707	1	707	0	1435
XP_007297490.1	XP_007297490.1	100	314	0	0	1	314	1	314	0	649
XP_007297488.1	XP_007297488.1	100	455	0	0	1	455	1	455	0	944
XP_007297487.1	XP_007297487.1	100	285	0	0	1	285	1	285	0	570
XP_007297485.1	XP_007297485.1	100	192	0	0	1	192	1	192	7e-139	388
XP_007297484.1	XP_007297484.1	100	167	0	0	1	167	1	167	3e-117	331
XP_007297483.1	XP_007297483.1	100	305	0	0	1	305	1	305	0	637
XP_007297482.1	XP_007297482.1	100	602	0	0	1	602	1	602	0	1235
XP_007297481.1	XP_007297481.1	100	595	0	0	1	595	1	595	0	1222
XP_007297480.1	XP_007297480.1	100	306	0	0	1	306	1	306	0	612
XP_007297479.1	XP_007297479.1	100	992	0	0	1	992	1	992	0	2039
XP_007297478.1	XP_007297478.1	100	537	0	0	1	537	1	537	0	1118
XP_007297477.1	XP_007297477.1	100	647	0	0	1	647	1	647	0	1350
XP_007297476.1	XP_007297476.1	100	1300	0	0	1	1300	1	1300	0	2698
XP_007297475.1	XP_007297475.1	100	929	0	0	1	929	1	929	0	1937
XP_007297474.1	XP_007297474.1	100	224	0	0	1	224	1	224	8e-168	464
XP_007297473.1	XP_007297473.1	100	382	0	0	1	382	1	382	0	801
XP_007297472.1	XP_007297472.1	100	432	0	0	1	432	1	432	0	884
XP_007297471.1	XP_007297471.1	100	1038	0	0	1	1038	1	1038	0	2163
XP_007297470.1	XP_007297470.1	100	700	0	0	1	700	1	700	0	1456
XP_007297469.1	XP_007297469.1	100	294	0	0	1	294	1	294	0	594
XP_007297469.1	XP_007294345.1	87.55	233	27	1	64	294	27	259	1e-140	400
XP_007297469.1	XP_007293412.1	92.97	185	13	0	110	294	50	234	7e-110	321
XP_007297468.1	XP_007297468.1	100	786	0	0	1	786	1	786	0	1632
XP_007297467.1	XP_007297467.1	100	505	0	0	1	505	1	505	0	1036
XP_007297466.1	XP_007297466.1	100	1707	0	0	1	1707	1	1707	0	3552
XP_007297465.1	XP_007297465.1	100	645	0	0	1	645	1	645	0	1340
XP_007297464.1	XP_007297464.1	100	1265	0	0	1	1265	1	1265	0	2620
XP_007297463.1	XP_007297463.1	100	509	0	0	1	509	1	509	0	1048
XP_007297462.1	XP_007297462.1	100	500	0	0	1	500	1	500	0	1011
XP_007297461.1	XP_007297461.1	100	762	0	0	1	762	1	762	0	1558
XP_007297460.1	XP_007297460.1	100	824	0	0	1	824	1	824	0	1697
XP_007297458.1	XP_007297458.1	100	540	0	0	1	540	1	540	0	1090
XP_007297457.1	XP_007297457.1	100	414	0	0	1	414	1	414	0	851
XP_007297456.1	XP_007297456.1	100	157	0	0	1	157	1	157	1e-111	317
XP_007297455.1	XP_007297455.1	100	230	0	0	1	230	1	230	7e-161	447
XP_007297454.1	XP_007297454.1	100	362	0	0	1	362	1	362	0	712
XP_007297453.1	XP_007297453.1	100	576	0	0	1	576	1	576	0	1200
XP_007297452.1	XP_007297452.1	100	1166	0	0	1	1166	1	1166	0	2372
XP_007297452.1	XP_007297570.1	54.75	1136	446	13	3	1092	131	1244	0	1153
XP_007297451.1	XP_007297451.1	100	359	0	0	1	359	1	359	0	734
XP_007297450.1	XP_007297450.1	100	511	0	0	1	511	1	511	0	1066
XP_007297449.1	XP_007297449.1	100	161	0	0	1	161	1	161	5e-112	318
XP_007297447.1	XP_007297447.1	100	354	0	0	1	354	1	354	0	732
XP_007297446.1	XP_007297446.1	100	234	0	0	1	234	1	234	7e-173	478
XP_007297445.1	XP_007297445.1	100	473	0	0	1	473	1	473	0	964
XP_007297444.1	XP_007297444.1	100	435	0	0	1	435	1	435	0	896
XP_007297442.1	XP_007297442.1	100	1123	0	0	1	1123	1	1123	0	2320
XP_007297441.1	XP_007297441.1	100	162	0	0	1	162	1	162	1e-116	329
XP_007297440.1	XP_007297440.1	100	352	0	0	1	352	1	352	0	738
XP_007297439.1	XP_007297439.1	100	356	0	0	1	356	1	356	0	732
XP_007297438.1	XP_007297438.1	100	152	0	0	1	152	1	152	1e-110	313
XP_007297437.1	XP_007297437.1	100	314	0	0	1	314	1	314	0	652
XP_007297437.1	XP_007288465.1	50.16	305	144	3	9	306	23	326	7e-107	317
XP_007297436.1	XP_007297436.1	100	936	0	0	1	936	1	936	0	1951
XP_007297435.1	XP_007297435.1	100	239	0	0	1	239	1	239	1e-175	485
XP_007297434.1	XP_007297434.1	100	263	0	0	1	263	1	263	0	520
XP_007297433.1	XP_007297433.1	100	365	0	0	1	365	1	365	0	738
XP_007297432.1	XP_007297432.1	100	216	0	0	1	216	1	216	5e-161	446
XP_007297431.1	XP_007297431.1	100	650	0	0	1	650	1	650	0	1348
XP_007297430.1	XP_007297430.1	100	218	0	0	1	218	1	218	5e-157	436
XP_007297429.1	XP_007297429.1	100	362	0	0	1	362	1	362	0	735
XP_007297428.1	XP_007297428.1	100	229	0	0	1	229	1	229	3e-165	458
XP_007297427.1	XP_007297427.1	100	1154	0	0	1	1154	1	1154	0	2383
XP_007297426.1	XP_007297426.1	100	579	0	0	1	579	1	579	0	1194
XP_007297425.1	XP_007297425.1	100	252	0	0	1	252	1	252	0	516
XP_007297424.1	XP_007297424.1	100	518	0	0	1	518	1	518	0	1071
XP_007297423.1	XP_007297423.1	100	1171	0	0	1	1171	1	1171	0	2417
XP_007297422.1	XP_007297422.1	100	835	0	0	1	835	1	835	0	1727
XP_007297421.1	XP_007297421.1	100	162	0	0	1	162	1	162	4e-120	338
XP_007297420.1	XP_007297420.1	100	475	0	0	1	475	1	475	0	983
XP_007297419.1	XP_007297419.1	100	371	0	0	1	371	1	371	0	744
XP_007297418.1	XP_007297418.1	100	224	0	0	1	224	1	224	4e-168	465
XP_007297417.1	XP_007297417.1	100	368	0	0	1	368	1	368	0	754
XP_007297417.1	XP_007293962.1	57.88	330	137	1	17	346	17	344	8e-133	389
XP_007297416.1	XP_007297416.1	100	400	0	0	1	400	1	400	0	818
XP_007297415.1	XP_007297415.1	100	350	0	0	1	350	1	350	0	716
XP_007297414.1	XP_007297414.1	100	143	0	0	1	143	1	143	6e-101	288
XP_007297413.1	XP_007297413.1	100	849	0	0	1	849	1	849	0	1760
XP_007297412.1	XP_007297412.1	100	247	0	0	1	247	1	247	0	504
XP_007297411.1	XP_007297411.1	100	218	0	0	1	218	1	218	7e-155	431
XP_007297410.1	XP_007297410.1	100	321	0	0	1	321	1	321	0	638
XP_007297409.1	XP_007297409.1	100	261	0	0	1	261	1	261	1e-178	495
XP_007297408.1	XP_007297408.1	100	902	0	0	1	902	1	902	0	1848
XP_007297408.1	XP_007294014.1	57.82	588	222	6	330	896	194	776	0	696
XP_007297408.1	XP_007295627.1	50.79	569	264	7	339	900	29	588	0	570
XP_007297408.1	XP_007292438.1	52.06	557	247	9	358	902	4	552	0	558
XP_007297408.1	XP_007296607.1	49.61	518	251	5	381	896	63	572	4e-161	486
XP_007297408.1	XP_007296362.1	44.04	604	297	10	319	902	21	603	8e-158	479
XP_007297408.1	XP_007290872.1	42.02	514	273	6	366	870	24	521	4e-122	388
XP_007297407.1	XP_007297407.1	100	600	0	0	1	600	1	600	0	1248
XP_007297406.1	XP_007297406.1	100	583	0	0	1	583	1	583	0	1179
XP_007297405.1	XP_007297405.1	100	502	0	0	1	502	1	502	0	1029
XP_007297405.1	XP_007290777.1	62.24	437	160	4	35	470	25	457	0	538
XP_007297405.1	XP_007297130.1	55.48	420	166	3	70	469	39	457	1e-153	449
XP_007297404.1	XP_007297404.1	100	381	0	0	1	381	1	381	0	786
XP_007297403.1	XP_007297403.1	100	206	0	0	1	206	1	206	1e-154	429
XP_007297402.1	XP_007297402.1	100	143	0	0	1	143	1	143	9e-104	295
XP_007297401.1	XP_007297401.1	100	386	0	0	1	386	1	386	0	773
XP_007297400.1	XP_007297400.1	100	431	0	0	1	431	1	431	0	882
XP_007297399.1	XP_007297399.1	100	504	0	0	1	504	1	504	0	1040
XP_007297398.1	XP_007297398.1	100	971	0	0	1	971	1	971	0	2008
XP_007297397.1	XP_007297397.1	100	716	0	0	1	716	1	716	0	1403
XP_007297396.1	XP_007297396.1	100	151	0	0	1	151	1	151	3e-101	290
XP_007297395.1	XP_007297395.1	100	204	0	0	1	204	1	204	9e-152	422
XP_007297394.1	XP_007297394.1	100	148	0	0	1	148	1	148	1e-104	298
XP_007297393.1	XP_007297393.1	100	846	0	0	1	846	1	846	0	1743
XP_007297393.1	XP_007292480.1	71.09	768	118	16	1	687	1	745	0	902
XP_007297393.1	XP_007297775.1	70.3	761	120	15	1	687	1	729	0	828
XP_007297393.1	XP_007290559.1	57.98	764	175	18	1	708	1	674	0	657
XP_007297393.1	XP_007291225.1	67.57	552	97	12	198	687	118	649	0	578
XP_007297393.1	XP_007292384.1	57.59	698	127	18	53	687	167	758	0	564
XP_007297393.1	XP_007297066.1	63.8	489	54	9	274	687	261	701	2e-168	508
XP_007297393.1	XP_007295749.1	45.16	733	249	25	11	676	7	653	6e-142	462
XP_007297393.1	XP_007297208.1	65.69	376	64	7	257	611	83	414	2e-137	417
XP_007297393.1	XP_007291123.1	59.41	409	78	8	251	638	20	361	5e-128	392
XP_007297393.1	XP_007294789.1	68.5	327	52	4	359	646	163	477	1e-125	389
XP_007297393.1	XP_007293866.1	66.14	319	47	6	1	297	147	426	4e-125	389
XP_007297393.1	XP_007295078.1	65.89	299	39	7	398	650	31	312	1e-107	335
XP_007297392.1	XP_007297392.1	100	176	0	0	1	176	1	176	3e-123	347
XP_007297391.1	XP_007297391.1	100	231	0	0	1	231	1	231	4e-167	463
XP_007297391.1	XP_007290957.1	72.31	242	42	3	8	228	1	238	2e-111	322
XP_007297391.1	XP_007290018.1	72.32	224	37	3	8	231	1	199	5e-104	302
XP_007297390.1	XP_007297390.1	100	628	0	0	1	628	1	628	0	1237
XP_007297389.1	XP_007297389.1	100	308	0	0	1	308	1	308	0	637
XP_007297388.1	XP_007297388.1	100	164	0	0	1	164	1	164	3e-121	342
XP_007297387.1	XP_007297387.1	100	352	0	0	1	352	1	352	0	728
XP_007297386.1	XP_007297386.1	100	458	0	0	1	458	1	458	0	930
XP_007297384.1	XP_007297384.1	100	690	0	0	1	690	1	690	0	1439
XP_007297383.1	XP_007297383.1	100	537	0	0	1	537	1	537	0	1111
XP_007297382.1	XP_007297382.1	100	443	0	0	1	443	1	443	0	903
XP_007297381.1	XP_007297381.1	100	156	0	0	1	156	1	156	2e-106	303
XP_007297378.1	XP_007297378.1	100	343	0	0	1	343	1	343	0	722
XP_007297377.1	XP_007297377.1	100	354	0	0	1	354	1	354	0	715
XP_007297376.1	XP_007297376.1	100	449	0	0	1	449	1	449	0	919
XP_007297375.1	XP_007297375.1	100	481	0	0	1	481	1	481	0	998
XP_007297374.1	XP_007297374.1	100	229	0	0	1	229	1	229	8e-175	483
XP_007297373.1	XP_007297373.1	100	238	0	0	1	238	1	238	5e-179	494
XP_007297372.1	XP_007297372.1	100	226	0	0	1	226	1	226	6e-169	467
XP_007297371.1	XP_007297371.1	100	322	0	0	1	322	1	322	0	660
XP_007297370.1	XP_007297370.1	100	228	0	0	1	228	1	228	3e-168	466
XP_007297369.1	XP_007297369.1	100	546	0	0	1	546	1	546	0	1115
XP_007297368.1	XP_007297368.1	100	169	0	0	1	169	1	169	3e-123	347
XP_007297367.1	XP_007297367.1	100	277	0	0	1	277	1	277	0	573
XP_007297366.1	XP_007297366.1	100	1066	0	0	1	1066	1	1066	0	2203
XP_007297366.1	XP_007295147.1	49.11	729	313	10	364	1066	60	756	0	633
XP_007297365.1	XP_007297365.1	100	1108	0	0	1	1108	1	1108	0	2316
XP_007297364.1	XP_007297364.1	100	391	0	0	1	391	1	391	0	810
XP_007297363.1	XP_007297363.1	100	252	0	0	1	252	1	252	0	511
XP_007297362.1	XP_007297362.1	100	569	0	0	1	569	1	569	0	1155
XP_007297362.1	XP_007293772.1	47.36	492	249	6	68	556	4	488	2e-153	452
XP_007297361.1	XP_007297361.1	100	534	0	0	1	534	1	534	0	1096
XP_007297360.1	XP_007297360.1	100	313	0	0	1	313	1	313	0	655
XP_007297359.1	XP_007297359.1	100	328	0	0	1	328	1	328	0	672
XP_007297358.1	XP_007297358.1	100	458	0	0	1	458	1	458	0	937
XP_007297357.1	XP_007297357.1	100	434	0	0	1	434	1	434	0	909
XP_007297356.1	XP_007297356.1	100	229	0	0	1	229	1	229	9e-173	477
XP_007297355.1	XP_007297355.1	100	373	0	0	1	373	1	373	0	778
XP_007297354.1	XP_007297354.1	100	600	0	0	1	600	1	600	0	1230
XP_007297354.1	XP_007291468.1	39.93	586	272	20	36	586	44	584	5e-120	370
XP_007297353.1	XP_007297353.1	100	544	0	0	1	544	1	544	0	1124
XP_007297353.1	XP_007296052.1	42.37	472	261	5	51	520	81	543	2e-125	381
XP_007297353.1	XP_007296016.1	36.86	529	314	5	9	522	19	542	1e-121	372
XP_007297353.1	XP_007294982.1	36.51	567	318	11	1	534	1	558	2e-118	363
XP_007297352.1	XP_007297352.1	100	464	0	0	1	464	1	464	0	962
XP_007297351.1	XP_007297351.1	100	243	0	0	1	243	1	243	0	503
XP_007297350.1	XP_007297350.1	100	300	0	0	1	300	1	300	0	620
XP_007297349.1	XP_007297349.1	100	921	0	0	1	921	1	921	0	1904
XP_007297348.1	XP_007297348.1	100	257	0	0	1	257	1	257	0	526
XP_007297347.1	XP_007297347.1	100	234	0	0	1	234	1	234	1e-174	483
XP_007297346.1	XP_007297346.1	100	325	0	0	1	325	1	325	0	657
XP_007297345.1	XP_007297345.1	100	1381	0	0	1	1381	1	1381	0	2846
XP_007297344.1	XP_007297344.1	100	324	0	0	1	324	1	324	0	664
XP_007297343.1	XP_007297343.1	100	757	0	0	1	757	1	757	0	1523
XP_007297342.1	XP_007297342.1	100	340	0	0	1	340	1	340	0	687
XP_007297342.1	XP_007289984.1	83.68	190	31	0	14	203	55	244	5e-107	316
XP_007297341.1	XP_007297341.1	100	204	0	0	1	204	1	204	2e-151	421
XP_007297340.1	XP_007297340.1	100	373	0	0	1	373	1	373	0	756
XP_007297339.1	XP_007297339.1	100	241	0	0	1	241	1	241	0	503
XP_007297338.1	XP_007297338.1	100	906	0	0	1	906	1	906	0	1868
XP_007297338.1	XP_007289225.1	48.58	776	350	22	166	903	24	788	0	653
XP_007297338.1	XP_007291588.1	33.56	730	414	23	182	879	82	772	6e-111	362
XP_007297337.1	XP_007297337.1	100	360	0	0	1	360	1	360	0	746
XP_007297337.1	XP_007293548.1	47.73	396	167	2	4	359	5	400	1e-131	385
XP_007297336.1	XP_007297336.1	100	1200	0	0	1	1200	1	1200	0	2487
XP_007297334.1	XP_007297334.1	100	705	0	0	1	705	1	705	0	1475
XP_007297333.1	XP_007297333.1	100	576	0	0	1	576	1	576	0	1195
XP_007297332.1	XP_007297332.1	100	201	0	0	1	201	1	201	8e-145	404
XP_007297331.1	XP_007297331.1	100	692	0	0	1	692	1	692	0	1438
XP_007297330.1	XP_007297330.1	100	247	0	0	1	247	1	247	0	507
XP_007297329.1	XP_007297329.1	100	537	0	0	1	537	1	537	0	1092
XP_007297328.1	XP_007297328.1	100	1054	0	0	1	1054	1	1054	0	2149
XP_007297327.1	XP_007297327.1	100	309	0	0	1	309	1	309	0	641
XP_007297326.1	XP_007297326.1	100	324	0	0	1	324	1	324	0	672
XP_007297326.1	XP_007297158.1	64.88	299	104	1	1	298	911	1209	8e-137	420
XP_007297325.1	XP_007297325.1	100	846	0	0	1	846	1	846	0	1716
XP_007297323.1	XP_007297323.1	100	164	0	0	1	164	1	164	3e-120	339
XP_007297322.1	XP_007297322.1	100	343	0	0	1	343	1	343	0	705
XP_007297321.1	XP_007297321.1	100	390	0	0	1	390	1	390	0	776
XP_007297320.1	XP_007297320.1	100	519	0	0	1	519	1	519	0	1062
XP_007297319.1	XP_007297319.1	100	263	0	0	1	263	1	263	0	531
XP_007297318.1	XP_007297318.1	100	575	0	0	1	575	1	575	0	1202
XP_007297315.1	XP_007297315.1	100	264	0	0	1	264	1	264	0	546
XP_007297314.1	XP_007297314.1	100	1033	0	0	1	1033	1	1033	0	2091
XP_007297313.1	XP_007297313.1	100	879	0	0	1	879	1	879	0	1818
XP_007297312.1	XP_007297312.1	100	170	0	0	1	170	1	170	4e-121	342
XP_007297311.1	XP_007297311.1	100	524	0	0	1	524	1	524	0	1069
XP_007297311.1	XP_007288040.1	43.98	457	241	7	67	517	121	568	3e-125	381
XP_007297310.1	XP_007297310.1	100	501	0	0	1	501	1	501	0	1018
XP_007297309.1	XP_007297309.1	100	149	0	0	1	149	1	149	5e-107	304
XP_007297308.1	XP_007297308.1	100	145	0	0	1	145	1	145	2e-106	302
XP_007297307.1	XP_007297307.1	100	168	0	0	1	168	1	168	2e-125	352
XP_007297306.1	XP_007297306.1	100	1514	0	0	1	1514	1	1514	0	3106
XP_007297304.1	XP_007297304.1	100	1272	0	0	1	1272	1	1272	0	2598
XP_007297302.1	XP_007297302.1	100	380	0	0	1	380	1	380	0	785
XP_007297301.1	XP_007297301.1	100	414	0	0	1	414	1	414	0	842
XP_007297300.1	XP_007297300.1	100	172	0	0	1	172	1	172	3e-123	347
XP_007297299.1	XP_007297299.1	100	320	0	0	1	320	1	320	0	635
XP_007297298.1	XP_007297298.1	100	164	0	0	1	164	1	164	5e-106	303
XP_007297297.1	XP_007297297.1	100	1955	0	0	1	1955	1	1955	0	4021
XP_007297296.1	XP_007297296.1	100	540	0	0	1	540	1	540	0	1118
XP_007297295.1	XP_007297295.1	100	438	0	0	1	438	1	438	0	901
XP_007297293.1	XP_007297293.1	100	627	0	0	1	627	1	627	0	1292
XP_007297292.1	XP_007297292.1	100	626	0	0	1	626	1	626	0	1283
XP_007297291.1	XP_007297291.1	100	622	0	0	1	622	1	622	0	1273
XP_007297290.1	XP_007297290.1	100	455	0	0	1	455	1	455	0	936
XP_007297290.1	XP_007295178.1	58.72	436	172	4	20	452	20	450	4e-178	523
XP_007297290.1	XP_007296276.1	56.72	439	179	7	22	455	19	451	4e-177	507
XP_007297290.1	XP_007291071.1	51.78	450	191	8	22	449	265	710	1e-148	443
XP_007297290.1	XP_007287935.1	50.34	447	205	7	20	455	26	466	1e-145	427
XP_007297290.1	XP_007289599.1	49.47	380	180	4	22	393	20	395	5e-131	389
XP_007297289.1	XP_007297289.1	100	190	0	0	1	190	1	190	3e-139	389
XP_007297288.1	XP_007297288.1	100	1013	0	0	1	1013	1	1013	0	2100
XP_007297287.1	XP_007297287.1	100	1096	0	0	1	1096	1	1096	0	2269
XP_007297286.1	XP_007297286.1	100	509	0	0	1	509	1	509	0	1030
XP_007297285.1	XP_007297285.1	100	231	0	0	1	231	1	231	5e-166	460
XP_007297284.1	XP_007297284.1	100	285	0	0	1	285	1	285	0	590
XP_007297283.1	XP_007297283.1	100	306	0	0	1	306	1	306	0	628
XP_007297281.1	XP_007297281.1	100	511	0	0	1	511	1	511	0	1060
XP_007297280.1	XP_007297280.1	100	838	0	0	1	838	1	838	0	1712
XP_007297279.1	XP_007297279.1	100	1106	0	0	1	1106	1	1106	0	2316
XP_007297278.1	XP_007297278.1	100	1121	0	0	1	1121	1	1121	0	2313
XP_007297277.1	XP_007297277.1	100	280	0	0	1	280	1	280	0	557
XP_007297276.1	XP_007297276.1	100	252	0	0	1	252	1	252	2e-173	481
XP_007297275.1	XP_007297275.1	100	216	0	0	1	216	1	216	1e-158	441
XP_007297274.1	XP_007297274.1	100	994	0	0	1	994	1	994	0	2040
XP_007297273.1	XP_007297273.1	100	672	0	0	1	672	1	672	0	1394
XP_007297272.1	XP_007297272.1	100	610	0	0	1	610	1	610	0	1269
XP_007297271.1	XP_007297271.1	100	445	0	0	1	445	1	445	0	921
XP_007297271.1	XP_007294516.1	59.4	431	157	4	4	434	41	453	2e-171	494
XP_007297271.1	XP_007296313.1	59.09	440	165	4	2	434	8	439	3e-171	493
XP_007297271.1	XP_007292776.1	45.73	433	216	5	2	427	22	442	3e-128	384
XP_007297271.1	XP_007293860.1	40.39	411	229	6	40	438	53	459	6e-101	313
XP_007297270.1	XP_007297270.1	100	412	0	0	1	412	1	412	0	822
XP_007297269.1	XP_007297269.1	100	239	0	0	1	239	1	239	2e-179	495
XP_007297268.1	XP_007297268.1	100	294	0	0	1	294	1	294	0	606
XP_007297267.1	XP_007297267.1	100	726	0	0	1	726	1	726	0	1476
XP_007297266.1	XP_007297266.1	100	173	0	0	1	173	1	173	2e-119	337
XP_007297265.1	XP_007297265.1	100	187	0	0	1	187	1	187	4e-131	369
XP_007297264.1	XP_007297264.1	100	1757	0	0	1	1757	1	1757	0	3658
XP_007297263.1	XP_007297263.1	100	324	0	0	1	324	1	324	0	654
XP_007297262.1	XP_007297262.1	100	147	0	0	1	147	1	147	4e-106	301
XP_007297261.1	XP_007297261.1	100	335	0	0	1	335	1	335	0	689
XP_007297260.1	XP_007297260.1	100	383	0	0	1	383	1	383	0	795
XP_007297258.1	XP_007297258.1	100	962	0	0	1	962	1	962	0	2000
XP_007297257.1	XP_007297257.1	100	640	0	0	1	640	1	640	0	1305
XP_007297256.1	XP_007297256.1	100	970	0	0	1	970	1	970	0	1991
XP_007297255.1	XP_007297255.1	100	154	0	0	1	154	1	154	3e-110	312
XP_007297254.1	XP_007297254.1	100	1744	0	0	1	1744	1	1744	0	3338
XP_007297253.1	XP_007297253.1	100	253	0	0	1	253	1	253	0	516
XP_007297252.1	XP_007297252.1	100	708	0	0	1	708	1	708	0	1460
XP_007297251.1	XP_007297251.1	100	229	0	0	1	229	1	229	5e-169	468
XP_007297249.1	XP_007297249.1	100	499	0	0	1	499	1	499	0	1008
XP_007297248.1	XP_007297248.1	100	206	0	0	1	206	1	206	7e-147	410
XP_007297247.1	XP_007297247.1	100	147	0	0	1	147	1	147	8e-104	296
XP_007297246.1	XP_007297246.1	100	314	0	0	1	314	1	314	0	650
XP_007297245.1	XP_007297245.1	100	521	0	0	1	521	1	521	0	1063
XP_007297244.1	XP_007297244.1	100	304	0	0	1	304	1	304	0	605
XP_007297243.1	XP_007297243.1	100	406	0	0	1	406	1	406	0	832
XP_007297242.1	XP_007297242.1	100	385	0	0	1	385	1	385	0	783
XP_007297242.1	XP_007290013.1	74.67	375	95	0	5	379	88	462	0	575
XP_007297241.1	XP_007297241.1	100	279	0	0	1	279	1	279	0	572
XP_007297240.1	XP_007297240.1	100	492	0	0	1	492	1	492	0	1026
XP_007297239.1	XP_007297239.1	100	361	0	0	1	361	1	361	0	741
XP_007297238.1	XP_007297238.1	100	412	0	0	1	412	1	412	0	846
XP_007297237.1	XP_007297237.1	100	589	0	0	1	589	1	589	0	1181
XP_007297236.1	XP_007297236.1	100	568	0	0	1	568	1	568	0	1164
XP_007297235.1	XP_007297235.1	100	431	0	0	1	431	1	431	0	892
XP_007297234.1	XP_007297234.1	100	256	0	0	1	256	1	256	0	520
XP_007297233.1	XP_007297233.1	100	571	0	0	1	571	1	571	0	1182
XP_007297233.1	XP_007296070.1	40.15	538	236	12	99	559	141	669	9e-115	359
XP_007297232.1	XP_007297232.1	100	1046	0	0	1	1046	1	1046	0	2162
XP_007297231.1	XP_007297231.1	100	557	0	0	1	557	1	557	0	1138
XP_007297230.1	XP_007297230.1	100	622	0	0	1	622	1	622	0	1273
XP_007297229.1	XP_007297229.1	100	955	0	0	1	955	1	955	0	1981
XP_007297228.1	XP_007297228.1	100	332	0	0	1	332	1	332	0	678
XP_007297227.1	XP_007297227.1	100	1647	0	0	1	1647	1	1647	0	3366
XP_007297226.1	XP_007297226.1	100	842	0	0	1	842	1	842	0	1737
XP_007297225.1	XP_007297225.1	100	194	0	0	1	194	1	194	2e-143	400
XP_007297224.1	XP_007297224.1	100	535	0	0	1	535	1	535	0	1096
XP_007297223.1	XP_007297223.1	100	251	0	0	1	251	1	251	0	509
XP_007297222.1	XP_007297222.1	100	263	0	0	1	263	1	263	0	531
XP_007297221.1	XP_007297221.1	100	243	0	0	1	243	1	243	1e-176	488
XP_007297220.1	XP_007297220.1	100	405	0	0	1	405	1	405	0	814
XP_007297218.1	XP_007297218.1	100	820	0	0	1	820	1	820	0	1677
XP_007297217.1	XP_007297217.1	100	389	0	0	1	389	1	389	0	773
XP_007297216.1	XP_007297216.1	100	398	0	0	1	398	1	398	0	806
XP_007297215.1	XP_007297215.1	100	1457	0	0	1	1457	1	1457	0	2989
XP_007297215.1	XP_007296761.1	38.08	541	325	4	920	1457	93	626	2e-105	350
XP_007297214.1	XP_007297214.1	100	1518	0	0	1	1518	1	1518	0	3120
XP_007297213.1	XP_007297213.1	100	155	0	0	1	155	1	155	2e-111	316
XP_007297212.1	XP_007297212.1	100	931	0	0	1	931	1	931	0	1901
XP_007297212.1	XP_007290972.1	38.01	934	502	26	48	928	63	972	2e-175	538
XP_007297210.1	XP_007297210.1	100	775	0	0	1	775	1	775	0	1612
XP_007297209.1	XP_007297209.1	100	363	0	0	1	363	1	363	0	726
XP_007297208.1	XP_007297208.1	100	415	0	0	1	415	1	415	0	839
XP_007297208.1	XP_007294789.1	63.82	456	104	8	10	415	7	451	2e-166	479
XP_007297208.1	XP_007292480.1	66.59	413	57	8	81	415	260	669	4e-152	451
XP_007297208.1	XP_007297775.1	65.36	407	69	5	81	415	247	653	3e-143	428
XP_007297208.1	XP_007291225.1	65.11	407	66	6	81	415	168	570	2e-139	416
XP_007297208.1	XP_007291123.1	68.93	338	80	6	83	415	26	343	8e-137	400
XP_007297208.1	XP_007297162.1	56.67	420	105	5	16	405	21	393	7e-136	398
XP_007297208.1	XP_007290559.1	62.5	384	80	9	83	415	203	573	2e-122	374
XP_007297208.1	XP_007296745.1	67.7	356	61	6	10	327	7	346	2e-121	362
XP_007297208.1	XP_007297393.1	63.03	376	74	7	83	414	257	611	1e-116	362
XP_007297207.1	XP_007297207.1	100	188	0	0	1	188	1	188	8e-138	385
XP_007297206.1	XP_007297206.1	100	793	0	0	1	793	1	793	0	1644
XP_007297205.1	XP_007297205.1	100	398	0	0	1	398	1	398	0	828
XP_007297204.1	XP_007297204.1	100	420	0	0	1	420	1	420	0	855
XP_007297203.1	XP_007297203.1	100	670	0	0	1	670	1	670	0	1377
XP_007297202.1	XP_007297202.1	100	188	0	0	1	188	1	188	2e-141	395
XP_007297201.1	XP_007297201.1	100	627	0	0	1	627	1	627	0	1274
XP_007297200.1	XP_007297200.1	100	170	0	0	1	170	1	170	2e-126	355
XP_007297198.1	XP_007297198.1	100	190	0	0	1	190	1	190	2e-140	392
XP_007297197.1	XP_007297197.1	100	2055	0	0	1	2055	1	2055	0	4098
XP_007297196.1	XP_007297196.1	100	870	0	0	1	870	1	870	0	1786
XP_007297195.1	XP_007297195.1	100	295	0	0	1	295	1	295	0	608
XP_007297194.1	XP_007297194.1	100	307	0	0	1	307	1	307	0	629
XP_007297194.1	XP_007290445.1	66.89	296	95	1	13	305	86	381	6e-133	385
XP_007297193.1	XP_007297193.1	100	218	0	0	1	218	1	218	1e-160	446
XP_007297192.1	XP_007297192.1	100	392	0	0	1	392	1	392	0	801
XP_007297190.1	XP_007297190.1	100	246	0	0	1	246	1	246	0	515
XP_007297189.1	XP_007297189.1	100	276	0	0	1	276	1	276	0	556
XP_007297188.1	XP_007297188.1	100	202	0	0	1	202	1	202	3e-148	413
XP_007297187.1	XP_007297187.1	100	782	0	0	1	782	1	782	0	1620
XP_007297186.1	XP_007297186.1	100	695	0	0	1	695	1	695	0	1405
XP_007297185.1	XP_007297185.1	100	581	0	0	1	581	1	581	0	1117
XP_007297184.1	XP_007297184.1	100	458	0	0	1	458	1	458	0	923
XP_007297183.1	XP_007297183.1	100	242	0	0	1	242	1	242	5e-166	461
XP_007297182.1	XP_007297182.1	100	446	0	0	1	446	1	446	0	910
XP_007297181.1	XP_007297181.1	100	521	0	0	1	521	1	521	0	1055
XP_007297180.1	XP_007297180.1	100	260	0	0	1	260	1	260	0	534
XP_007297179.1	XP_007297179.1	100	326	0	0	1	326	1	326	0	650
XP_007297178.1	XP_007297178.1	100	165	0	0	1	165	1	165	3e-120	339
XP_007297177.1	XP_007297177.1	100	225	0	0	1	225	1	225	3e-168	466
XP_007297176.1	XP_007297176.1	100	369	0	0	1	369	1	369	0	751
XP_007297175.1	XP_007297175.1	100	368	0	0	1	368	1	368	0	757
XP_007297174.1	XP_007297174.1	100	398	0	0	1	398	1	398	0	815
XP_007297173.1	XP_007297173.1	100	408	0	0	1	408	1	408	0	845
XP_007297172.1	XP_007297172.1	100	428	0	0	1	428	1	428	0	892
XP_007297171.1	XP_007297171.1	100	605	0	0	1	605	1	605	0	1244
XP_007297170.1	XP_007297170.1	100	631	0	0	1	631	1	631	0	1301
XP_007297169.1	XP_007297169.1	100	663	0	0	1	663	1	663	0	1388
XP_007297168.1	XP_007297168.1	100	597	0	0	1	597	1	597	0	1242
XP_007297167.1	XP_007297167.1	100	533	0	0	1	533	1	533	0	1095
XP_007297166.1	XP_007297166.1	100	302	0	0	1	302	1	302	0	612
XP_007297165.1	XP_007297165.1	100	205	0	0	1	205	1	205	3e-155	431
XP_007297164.1	XP_007297164.1	100	235	0	0	1	235	1	235	1e-157	439
XP_007297163.1	XP_007297163.1	100	210	0	0	1	210	1	210	1e-144	404
XP_007297162.1	XP_007297162.1	100	400	0	0	1	400	1	400	0	809
XP_007297162.1	XP_007297208.1	58.81	420	96	7	21	393	16	405	3e-134	394
XP_007297162.1	XP_007292480.1	53.54	381	104	7	58	370	261	636	1e-106	333
XP_007297162.1	XP_007290559.1	60.87	368	106	6	58	393	202	563	1e-105	329
XP_007297162.1	XP_007296745.1	57.53	365	91	8	1	325	1	341	1e-101	310
XP_007297160.1	XP_007297160.1	100	199	0	0	1	199	1	199	8e-146	407
XP_007297158.1	XP_007297158.1	100	1243	0	0	1	1243	1	1243	0	2544
XP_007297158.1	XP_007297326.1	64.88	299	104	1	911	1209	1	298	9e-136	419
XP_007297157.1	XP_007297157.1	100	242	0	0	1	242	1	242	0	500
XP_007297156.1	XP_007297156.1	100	162	0	0	1	162	1	162	2e-117	332
XP_007297155.1	XP_007297155.1	100	356	0	0	1	356	1	356	0	717
XP_007297154.1	XP_007297154.1	100	724	0	0	1	724	1	724	0	1383
XP_007297153.1	XP_007297153.1	100	620	0	0	1	620	1	620	0	1281
XP_007297152.1	XP_007297152.1	100	259	0	0	1	259	1	259	0	524
XP_007297151.1	XP_007297151.1	100	208	0	0	1	208	1	208	2e-155	431
XP_007297150.1	XP_007297150.1	100	216	0	0	1	216	1	216	3e-149	417
XP_007297148.1	XP_007297148.1	100	1178	0	0	1	1178	1	1178	0	2391
XP_007297147.1	XP_007297147.1	100	673	0	0	1	673	1	673	0	1358
XP_007297146.1	XP_007297146.1	100	761	0	0	1	761	1	761	0	1588
XP_007297145.1	XP_007297145.1	100	237	0	0	1	237	1	237	5e-173	479
XP_007297144.1	XP_007297144.1	100	199	0	0	1	199	1	199	8e-149	414
XP_007297143.1	XP_007297143.1	100	455	0	0	1	455	1	455	0	931
XP_007297142.1	XP_007297142.1	100	562	0	0	1	562	1	562	0	1140
XP_007297141.1	XP_007297141.1	100	658	0	0	1	658	1	658	0	1365
XP_007297141.1	XP_007288172.1	33.54	632	374	15	47	658	19	624	3e-101	324
XP_007297140.1	XP_007297140.1	100	696	0	0	1	696	1	696	0	1419
XP_007297139.1	XP_007297139.1	100	905	0	0	1	905	1	905	0	1871
XP_007297138.1	XP_007297138.1	100	296	0	0	1	296	1	296	0	613
XP_007297137.1	XP_007297137.1	100	258	0	0	1	258	1	258	0	516
XP_007297136.1	XP_007297136.1	100	273	0	0	1	273	1	273	0	553
XP_007297135.1	XP_007297135.1	100	187	0	0	1	187	1	187	1e-125	355
XP_007297134.1	XP_007297134.1	100	198	0	0	1	198	1	198	3e-144	402
XP_007297133.1	XP_007297133.1	100	145	0	0	1	145	1	145	2e-106	302
XP_007297132.1	XP_007297132.1	100	532	0	0	1	532	1	532	0	1103
XP_007297130.1	XP_007297130.1	100	474	0	0	1	474	1	474	0	957
XP_007297130.1	XP_007297405.1	55.48	420	166	3	39	457	70	469	2e-159	464
XP_007297130.1	XP_007290777.1	49.56	454	198	7	9	457	29	456	2e-139	413
XP_007297129.1	XP_007297129.1	100	323	0	0	1	323	1	323	0	662
XP_007297128.1	XP_007297128.1	100	218	0	0	1	218	1	218	6e-165	457
XP_007297127.1	XP_007297127.1	100	2497	0	0	1	2497	1	2497	0	5183
XP_007297126.1	XP_007297126.1	100	1366	0	0	1	1366	1	1366	0	2790
XP_007297124.1	XP_007297124.1	100	631	0	0	1	631	1	631	0	1293
XP_007297123.1	XP_007297123.1	100	258	0	0	1	258	1	258	0	527
XP_007297121.1	XP_007297121.1	100	174	0	0	1	174	1	174	1e-129	363
XP_007297120.1	XP_007297120.1	100	302	0	0	1	302	1	302	0	626
XP_007297119.1	XP_007297119.1	100	442	0	0	1	442	1	442	0	893
XP_007297118.1	XP_007297118.1	100	568	0	0	1	568	1	568	0	1181
XP_007297117.1	XP_007297117.1	100	498	0	0	1	498	1	498	0	1001
XP_007297116.1	XP_007297116.1	100	550	0	0	1	550	1	550	0	1135
XP_007297116.1	XP_007295831.1	44.55	505	235	9	51	550	95	559	3e-145	434
XP_007297115.1	XP_007297115.1	100	174	0	0	1	174	1	174	1e-116	331
XP_007297114.1	XP_007297114.1	100	480	0	0	1	480	1	480	0	998
XP_007297113.1	XP_007297113.1	100	329	0	0	1	329	1	329	0	662
XP_007297112.1	XP_007297112.1	100	355	0	0	1	355	1	355	0	715
XP_007297112.1	XP_007296150.1	53.89	347	142	4	7	352	40	369	7e-126	369
XP_007297111.1	XP_007297111.1	100	293	0	0	1	293	1	293	0	613
XP_007297110.1	XP_007297110.1	100	513	0	0	1	513	1	513	0	1041
XP_007297109.1	XP_007297109.1	100	744	0	0	1	744	1	744	0	1489
XP_007297108.1	XP_007297108.1	100	359	0	0	1	359	1	359	0	718
XP_007297107.1	XP_007297107.1	100	832	0	0	1	832	1	832	0	1691
XP_007297106.1	XP_007297106.1	100	1089	0	0	1	1089	1	1089	0	2264
XP_007297105.1	XP_007297105.1	100	396	0	0	1	396	1	396	0	817
XP_007297103.1	XP_007297103.1	100	400	0	0	1	400	1	400	0	835
XP_007297102.1	XP_007297102.1	100	359	0	0	1	359	1	359	0	734
XP_007297101.1	XP_007297101.1	100	232	0	0	1	232	1	232	5e-167	463
XP_007297096.1	XP_007297096.1	100	157	0	0	1	157	1	157	1e-113	322
XP_007297095.1	XP_007297095.1	100	214	0	0	1	214	1	214	4e-159	441
XP_007297094.1	XP_007297094.1	100	843	0	0	1	843	1	843	0	1756
XP_007297093.1	XP_007297093.1	100	354	0	0	1	354	1	354	0	728
XP_007297092.1	XP_007297092.1	100	247	0	0	1	247	1	247	0	507
XP_007297091.1	XP_007297091.1	100	2294	0	0	1	2294	1	2294	0	4751
XP_007297091.1	XP_007296205.1	49.31	2257	1009	31	43	2278	80	2222	0	2144
XP_007297091.1	XP_007294613.1	35.99	1306	747	25	54	1311	17	1281	0	800
XP_007297091.1	XP_007294613.1	35.88	889	507	14	1407	2272	1690	2538	2e-132	464
XP_007297091.1	XP_007291908.1	36.17	1247	694	32	53	1252	7	1198	0	668
XP_007297091.1	XP_007293035.1	36.3	1237	686	33	51	1234	4	1191	0	659
XP_007297090.1	XP_007297090.1	100	1247	0	0	1	1247	1	1247	0	2524
XP_007297089.1	XP_007297089.1	100	680	0	0	1	680	1	680	0	1396
XP_007297088.1	XP_007297088.1	100	421	0	0	1	421	1	421	0	844
XP_007297087.1	XP_007297087.1	100	180	0	0	1	180	1	180	1e-126	356
XP_007297086.1	XP_007297086.1	100	625	0	0	1	625	1	625	0	1258
XP_007297085.1	XP_007297085.1	100	299	0	0	1	299	1	299	0	602
XP_007297084.1	XP_007297084.1	100	184	0	0	1	184	1	184	3e-136	381
XP_007297083.1	XP_007297083.1	100	478	0	0	1	478	1	478	0	984
XP_007297081.1	XP_007297081.1	100	440	0	0	1	440	1	440	0	910
XP_007297080.1	XP_007297080.1	100	268	0	0	1	268	1	268	0	551
XP_007297079.1	XP_007297079.1	100	147	0	0	1	147	1	147	1e-104	298
XP_007297078.1	XP_007297078.1	100	1103	0	0	1	1103	1	1103	0	2288
XP_007297077.1	XP_007297077.1	100	555	0	0	1	555	1	555	0	1160
XP_007297076.1	XP_007297076.1	100	391	0	0	1	391	1	391	0	803
XP_007297076.1	XP_007288260.1	47.29	387	193	4	8	384	3	388	7e-117	348
XP_007297075.1	XP_007297075.1	100	287	0	0	1	287	1	287	0	578
XP_007297074.1	XP_007297074.1	100	296	0	0	1	296	1	296	0	603
XP_007297073.1	XP_007297073.1	100	242	0	0	1	242	1	242	0	500
XP_007297072.1	XP_007297072.1	100	222	0	0	1	222	1	222	1e-168	466
XP_007297071.1	XP_007297071.1	100	393	0	0	1	393	1	393	0	807
XP_007297070.1	XP_007297070.1	100	330	0	0	1	330	1	330	0	661
XP_007297069.1	XP_007297069.1	100	477	0	0	1	477	1	477	0	976
XP_007297067.1	XP_007297067.1	100	189	0	0	1	189	1	189	6e-138	386
XP_007297066.1	XP_007297066.1	100	707	0	0	1	707	1	707	0	1453
XP_007297066.1	XP_007291225.1	57.89	710	132	17	110	707	1	655	0	639
XP_007297066.1	XP_007290559.1	58.68	605	173	18	110	656	1	586	1e-179	532
XP_007297066.1	XP_007292480.1	61.24	516	88	8	261	707	279	751	3e-174	520
XP_007297066.1	XP_007292384.1	49.45	815	189	29	32	707	34	764	2e-161	487
XP_007297066.1	XP_007297393.1	64.42	489	51	10	261	701	274	687	1e-142	441
XP_007297066.1	XP_007291123.1	73.53	238	49	4	428	658	129	359	8e-110	340
XP_007297065.1	XP_007297065.1	100	222	0	0	1	222	1	222	2e-158	441
XP_007297065.1	XP_007294216.1	85.71	182	26	0	41	222	2	183	1e-107	310
XP_007297062.1	XP_007297062.1	100	323	0	0	1	323	1	323	0	661
XP_007297062.1	XP_007297066.1	68.42	304	48	5	53	323	384	672	1e-110	339
XP_007297061.1	XP_007297061.1	100	286	0	0	1	286	1	286	0	570
XP_007297060.1	XP_007297060.1	100	174	0	0	1	174	1	174	2e-125	353
XP_007297059.1	XP_007297059.1	100	2031	0	0	1	2031	1	2031	0	4179
XP_007297058.1	XP_007297058.1	100	444	0	0	1	444	1	444	0	917
XP_007297057.1	XP_007297057.1	100	808	0	0	1	808	1	808	0	1649
XP_007297056.1	XP_007297056.1	100	593	0	0	1	593	1	593	0	1184
XP_007297055.1	XP_007297055.1	100	692	0	0	1	692	1	692	0	1417
XP_007297053.1	XP_007297053.1	100	736	0	0	1	736	1	736	0	1501
XP_007297052.1	XP_007297052.1	100	198	0	0	1	198	1	198	1e-145	406
XP_007297051.1	XP_007297051.1	100	436	0	0	1	436	1	436	0	906
XP_007297050.1	XP_007297050.1	100	706	0	0	1	706	1	706	0	1447
XP_007297049.1	XP_007297049.1	100	363	0	0	1	363	1	363	0	731
XP_007297048.1	XP_007297048.1	100	399	0	0	1	399	1	399	0	836
XP_007297047.1	XP_007297047.1	100	792	0	0	1	792	1	792	0	1517
XP_007297046.1	XP_007297046.1	100	423	0	0	1	423	1	423	0	871
XP_007297045.1	XP_007297045.1	100	530	0	0	1	530	1	530	0	1070
XP_007297044.1	XP_007297044.1	100	390	0	0	1	390	1	390	0	805
XP_007297043.1	XP_007297043.1	100	578	0	0	1	578	1	578	0	1174
XP_007297043.1	XP_007294828.1	42.88	541	269	6	26	535	18	549	6e-148	441
XP_007297043.1	XP_007296891.1	38.01	513	300	8	21	526	95	596	5e-118	365
XP_007297042.1	XP_007297042.1	100	606	0	0	1	606	1	606	0	1263
XP_007297041.1	XP_007297041.1	100	671	0	0	1	671	1	671	0	1372
XP_007297040.1	XP_007297040.1	100	271	0	0	1	271	1	271	0	567
XP_007297039.1	XP_007297039.1	100	624	0	0	1	624	1	624	0	1287
XP_007297039.1	XP_007294939.1	37.29	641	349	16	9	616	13	633	5e-118	367
XP_007297038.1	XP_007297038.1	100	575	0	0	1	575	1	575	0	1193
XP_007297037.1	XP_007297037.1	100	535	0	0	1	535	1	535	0	1066
XP_007297036.1	XP_007297036.1	100	1325	0	0	1	1325	1	1325	0	2689
XP_007297035.1	XP_007297035.1	100	285	0	0	1	285	1	285	0	582
XP_007297034.1	XP_007297034.1	100	425	0	0	1	425	1	425	0	833
XP_007297033.1	XP_007297033.1	100	225	0	0	1	225	1	225	4e-165	457
XP_007297032.1	XP_007297032.1	100	2300	0	0	1	2300	1	2300	0	4704
XP_007297031.1	XP_007297031.1	100	173	0	0	1	173	1	173	3e-123	347
XP_007297030.1	XP_007297030.1	100	395	0	0	1	395	1	395	0	829
XP_007297029.1	XP_007297029.1	100	154	0	0	1	154	1	154	5e-108	307
XP_007297028.1	XP_007297028.1	100	672	0	0	1	672	1	672	0	1380
XP_007297028.1	XP_007289396.1	45.45	506	269	2	126	631	26	524	7e-159	471
XP_007297028.1	XP_007295064.1	39.16	498	296	3	138	629	26	522	7e-113	352
XP_007297028.1	XP_007296680.1	34.9	510	310	5	135	624	28	535	4e-108	340
XP_007297027.1	XP_007297027.1	100	409	0	0	1	409	1	409	0	835
XP_007297026.1	XP_007297026.1	100	777	0	0	1	777	1	777	0	1608
XP_007297024.1	XP_007297024.1	100	170	0	0	1	170	1	170	2e-119	337
XP_007297023.1	XP_007297023.1	100	613	0	0	1	613	1	613	0	1272
XP_007297022.1	XP_007297022.1	100	1033	0	0	1	1033	1	1033	0	2149
XP_007297021.1	XP_007297021.1	100	321	0	0	1	321	1	321	0	671
XP_007297020.1	XP_007297020.1	100	693	0	0	1	693	1	693	0	1429
XP_007297017.1	XP_007297017.1	100	210	0	0	1	210	1	210	2e-156	434
XP_007297016.1	XP_007297016.1	100	551	0	0	1	551	1	551	0	1093
XP_007297015.1	XP_007297015.1	100	527	0	0	1	527	1	527	0	1072
XP_007297014.1	XP_007297014.1	100	553	0	0	1	553	1	553	0	1149
XP_007297014.1	XP_007294788.1	39.93	541	280	12	22	544	30	543	1e-118	364
XP_007297013.1	XP_007297013.1	100	485	0	0	1	485	1	485	0	1016
XP_007297012.1	XP_007297012.1	100	278	0	0	1	278	1	278	0	573
XP_007297011.1	XP_007297011.1	100	275	0	0	1	275	1	275	0	574
XP_007297010.1	XP_007297010.1	100	684	0	0	1	684	1	684	0	1380
XP_007297009.1	XP_007297009.1	100	1452	0	0	1	1452	1	1452	0	2979
XP_007297008.1	XP_007297008.1	100	592	0	0	1	592	1	592	0	1227
XP_007297007.1	XP_007297007.1	100	411	0	0	1	411	1	411	0	853
XP_007297006.1	XP_007297006.1	100	314	0	0	1	314	1	314	0	629
XP_007297005.1	XP_007297005.1	100	742	0	0	1	742	1	742	0	1554
XP_007297004.1	XP_007297004.1	100	289	0	0	1	289	1	289	0	585
XP_007297003.1	XP_007297003.1	100	448	0	0	1	448	1	448	0	909
XP_007297002.1	XP_007297002.1	100	265	0	0	1	265	1	265	0	514
XP_007297001.1	XP_007297001.1	100	816	0	0	1	816	1	816	0	1688
XP_007297000.1	XP_007297000.1	100	1453	0	0	1	1453	1	1453	0	2981
XP_007296999.1	XP_007296999.1	100	627	0	0	1	627	1	627	0	1283
XP_007296998.1	XP_007296998.1	100	274	0	0	1	274	1	274	0	563
XP_007296997.1	XP_007296997.1	100	392	0	0	1	392	1	392	0	812
XP_007296994.1	XP_007296994.1	100	553	0	0	1	553	1	553	0	1112
XP_007296993.1	XP_007296993.1	100	232	0	0	1	232	1	232	3e-167	464
XP_007296992.1	XP_007296992.1	100	952	0	0	1	952	1	952	0	1951
XP_007296991.1	XP_007296991.1	100	192	0	0	1	192	1	192	2e-139	390
XP_007296990.1	XP_007296990.1	100	544	0	0	1	544	1	544	0	1091
XP_007296989.1	XP_007296989.1	100	609	0	0	1	609	1	609	0	1241
XP_007296989.1	XP_007296734.1	38.98	508	298	6	76	578	21	521	5e-115	357
XP_007296988.1	XP_007296988.1	100	489	0	0	1	489	1	489	0	1013
XP_007296987.1	XP_007296987.1	100	644	0	0	1	644	1	644	0	1306
XP_007296986.1	XP_007296986.1	100	325	0	0	1	325	1	325	0	669
XP_007296985.1	XP_007296985.1	100	1162	0	0	1	1162	1	1162	0	2397
XP_007296983.1	XP_007296983.1	100	270	0	0	1	270	1	270	0	550
XP_007296982.1	XP_007296982.1	100	366	0	0	1	366	1	366	0	734
XP_007296981.1	XP_007296981.1	100	433	0	0	1	433	1	433	0	903
XP_007296980.1	XP_007296980.1	100	157	0	0	1	157	1	157	2e-113	321
XP_007296979.1	XP_007296979.1	100	170	0	0	1	170	1	170	8e-123	346
XP_007296978.1	XP_007296978.1	100	188	0	0	1	188	1	188	2e-131	369
XP_007296977.1	XP_007296977.1	100	533	0	0	1	533	1	533	0	1092
XP_007296976.1	XP_007296976.1	100	333	0	0	1	333	1	333	0	682
XP_007296975.1	XP_007296975.1	100	764	0	0	1	764	1	764	0	1553
XP_007296975.1	XP_007289044.1	38.52	566	297	9	157	718	205	723	9e-125	395
XP_007296974.1	XP_007296974.1	100	201	0	0	1	201	1	201	1e-143	401
XP_007296973.1	XP_007296973.1	100	885	0	0	1	885	1	885	0	1818
XP_007296972.1	XP_007296972.1	100	320	0	0	1	320	1	320	0	663
XP_007296971.1	XP_007296971.1	100	1443	0	0	1	1443	1	1443	0	2974
XP_007296969.1	XP_007296969.1	100	200	0	0	1	200	1	200	3e-148	413
XP_007296967.1	XP_007296967.1	100	304	0	0	1	304	1	304	0	622
XP_007296966.1	XP_007296966.1	100	211	0	0	1	211	1	211	7e-157	436
XP_007296965.1	XP_007296965.1	100	218	0	0	1	218	1	218	2e-163	452
XP_007296964.1	XP_007296964.1	100	976	0	0	1	976	1	976	0	2010
XP_007296963.1	XP_007296963.1	100	259	0	0	1	259	1	259	0	535
XP_007296960.1	XP_007296960.1	100	712	0	0	1	712	1	712	0	1481
XP_007296959.1	XP_007296959.1	100	273	0	0	1	273	1	273	0	529
XP_007296958.1	XP_007296958.1	100	1085	0	0	1	1085	1	1085	0	2251
XP_007296955.1	XP_007296955.1	100	309	0	0	1	309	1	309	0	632
XP_007296954.1	XP_007296954.1	100	225	0	0	1	225	1	225	1e-164	456
XP_007296953.1	XP_007296953.1	100	344	0	0	1	344	1	344	0	699
XP_007296952.1	XP_007296952.1	100	1057	0	0	1	1057	1	1057	0	2185
XP_007296951.1	XP_007296951.1	100	253	0	0	1	253	1	253	0	506
XP_007296950.1	XP_007296950.1	100	312	0	0	1	312	1	312	0	647
XP_007296949.1	XP_007296949.1	100	274	0	0	1	274	1	274	0	555
XP_007296948.1	XP_007296948.1	100	284	0	0	1	284	1	284	0	577
XP_007296947.1	XP_007296947.1	100	971	0	0	1	971	1	971	0	1995
XP_007296946.1	XP_007296946.1	100	201	0	0	1	201	1	201	9e-146	407
XP_007296945.1	XP_007296945.1	100	203	0	0	1	203	1	203	1e-147	411
XP_007296944.1	XP_007296944.1	100	1235	0	0	1	1235	1	1235	0	2556
XP_007296943.1	XP_007296943.1	100	205	0	0	1	205	1	205	2e-150	419
XP_007296942.1	XP_007296942.1	100	783	0	0	1	783	1	783	0	1617
XP_007296941.1	XP_007296941.1	100	482	0	0	1	482	1	482	0	998
XP_007296940.1	XP_007296940.1	100	1260	0	0	1	1260	1	1260	0	2566
XP_007296939.1	XP_007296939.1	100	153	0	0	1	153	1	153	7e-109	309
XP_007296936.1	XP_007296936.1	100	491	0	0	1	491	1	491	0	1021
XP_007296935.1	XP_007296935.1	100	268	0	0	1	268	1	268	0	535
XP_007296934.1	XP_007296934.1	100	233	0	0	1	233	1	233	1e-173	479
XP_007296933.1	XP_007296933.1	100	339	0	0	1	339	1	339	0	692
XP_007296932.1	XP_007296932.1	100	329	0	0	1	329	1	329	0	664
XP_007296931.1	XP_007296931.1	100	369	0	0	1	369	1	369	0	761
XP_007296930.1	XP_007296930.1	100	369	0	0	1	369	1	369	0	759
XP_007296929.1	XP_007296929.1	100	683	0	0	1	683	1	683	0	1415
XP_007296928.1	XP_007296928.1	100	247	0	0	1	247	1	247	0	509
XP_007296926.1	XP_007296926.1	100	280	0	0	1	280	1	280	0	568
XP_007296923.1	XP_007296923.1	100	481	0	0	1	481	1	481	0	1009
XP_007296922.1	XP_007296922.1	100	320	0	0	1	320	1	320	0	665
XP_007296921.1	XP_007296921.1	100	334	0	0	1	334	1	334	0	697
XP_007296920.1	XP_007296920.1	100	257	0	0	1	257	1	257	0	519
XP_007296919.1	XP_007296919.1	100	470	0	0	1	470	1	470	0	972
XP_007296918.1	XP_007296918.1	100	375	0	0	1	375	1	375	0	775
XP_007296917.1	XP_007296917.1	100	1049	0	0	1	1049	1	1049	0	2149
XP_007296916.1	XP_007296916.1	100	234	0	0	1	234	1	234	4e-161	448
XP_007296915.1	XP_007296915.1	100	245	0	0	1	245	1	245	0	513
XP_007296914.1	XP_007296914.1	100	492	0	0	1	492	1	492	0	1014
XP_007296913.1	XP_007296913.1	100	669	0	0	1	669	1	669	0	1384
XP_007296913.1	XP_007295964.1	33.86	638	371	18	49	637	11	646	1e-104	335
XP_007296912.1	XP_007296912.1	100	802	0	0	1	802	1	802	0	1664
XP_007296912.1	XP_007288884.1	47.15	738	358	13	22	753	170	881	0	635
XP_007296911.1	XP_007296911.1	100	184	0	0	1	184	1	184	4e-134	376
XP_007296910.1	XP_007296910.1	100	645	0	0	1	645	1	645	0	1324
XP_007296909.1	XP_007296909.1	100	242	0	0	1	242	1	242	4e-179	494
XP_007296908.1	XP_007296908.1	100	190	0	0	1	190	1	190	3e-139	389
XP_007296907.1	XP_007296907.1	100	307	0	0	1	307	1	307	0	619
XP_007296906.1	XP_007296906.1	100	1738	0	0	1	1738	1	1738	0	3591
XP_007296905.1	XP_007296905.1	100	646	0	0	1	646	1	646	0	1303
XP_007296904.1	XP_007296904.1	100	1222	0	0	1	1222	1	1222	0	2516
XP_007296903.1	XP_007296903.1	100	1715	0	0	1	1715	1	1715	0	3546
XP_007296902.1	XP_007296902.1	100	2205	0	0	1	2205	1	2205	0	4556
XP_007296900.1	XP_007296900.1	100	664	0	0	1	664	1	664	0	1339
XP_007296900.1	XP_007290187.1	47.28	624	303	6	16	616	9	629	2e-170	511
XP_007296899.1	XP_007296899.1	100	292	0	0	1	292	1	292	0	599
XP_007296898.1	XP_007296898.1	100	200	0	0	1	200	1	200	2e-146	408
XP_007296897.1	XP_007296897.1	100	388	0	0	1	388	1	388	0	797
XP_007296896.1	XP_007296896.1	100	269	0	0	1	269	1	269	0	546
XP_007296895.1	XP_007296895.1	100	562	0	0	1	562	1	562	0	1170
XP_007296894.1	XP_007296894.1	100	843	0	0	1	843	1	843	0	1746
XP_007296893.1	XP_007296893.1	100	555	0	0	1	555	1	555	0	1154
XP_007296892.1	XP_007296892.1	100	253	0	0	1	253	1	253	0	513
XP_007296891.1	XP_007296891.1	100	612	0	0	1	612	1	612	0	1241
XP_007296891.1	XP_007297043.1	38.01	513	300	8	95	596	21	526	6e-118	365
XP_007296890.1	XP_007296890.1	100	298	0	0	1	298	1	298	0	619
XP_007296889.1	XP_007296889.1	100	432	0	0	1	432	1	432	0	871
XP_007296888.1	XP_007296888.1	100	590	0	0	1	590	1	590	0	1196
XP_007296888.1	XP_007296761.1	34.89	579	365	6	16	589	55	626	1e-105	334
XP_007296887.1	XP_007296887.1	100	356	0	0	1	356	1	356	0	709
XP_007296886.1	XP_007296886.1	100	759	0	0	1	759	1	759	0	1568
XP_007296886.1	XP_007288615.1	49.87	395	184	3	377	757	45	439	3e-130	397
XP_007296885.1	XP_007296885.1	100	408	0	0	1	408	1	408	0	856
XP_007296884.1	XP_007296884.1	100	236	0	0	1	236	1	236	2e-171	474
XP_007296883.1	XP_007296883.1	100	491	0	0	1	491	1	491	0	1013
XP_007296882.1	XP_007296882.1	100	352	0	0	1	352	1	352	0	709
XP_007296881.1	XP_007296881.1	100	515	0	0	1	515	1	515	0	1034
XP_007296881.1	XP_007288613.1	38.41	492	279	4	27	501	60	544	8e-113	349
XP_007296880.1	XP_007296880.1	100	362	0	0	1	362	1	362	0	721
XP_007296879.1	XP_007296879.1	100	472	0	0	1	472	1	472	0	933
XP_007296877.1	XP_007296877.1	100	454	0	0	1	454	1	454	0	927
XP_007296876.1	XP_007296876.1	100	921	0	0	1	921	1	921	0	1909
XP_007296876.1	XP_007295259.1	43.71	874	429	16	86	912	197	1054	0	701
XP_007296876.1	XP_007291439.1	55.14	593	256	4	16	600	99	689	0	672
XP_007296876.1	XP_007293462.1	37.14	875	445	16	26	895	243	1017	7e-175	538
XP_007296875.1	XP_007296875.1	100	517	0	0	1	517	1	517	0	1055
XP_007296874.1	XP_007296874.1	100	1003	0	0	1	1003	1	1003	0	2088
XP_007296873.1	XP_007296873.1	100	247	0	0	1	247	1	247	0	516
XP_007296872.1	XP_007296872.1	100	324	0	0	1	324	1	324	0	668
XP_007296871.1	XP_007296871.1	100	156	0	0	1	156	1	156	5e-113	320
XP_007296870.1	XP_007296870.1	100	213	0	0	1	213	1	213	3e-158	439
XP_007296869.1	XP_007296869.1	100	612	0	0	1	612	1	612	0	1258
XP_007296868.1	XP_007296868.1	100	1162	0	0	1	1162	1	1162	0	2396
XP_007296867.1	XP_007296867.1	100	321	0	0	1	321	1	321	0	669
XP_007296866.1	XP_007296866.1	100	698	0	0	1	698	1	698	0	1397
XP_007296865.1	XP_007296865.1	100	848	0	0	1	848	1	848	0	1722
XP_007296863.1	XP_007296863.1	100	653	0	0	1	653	1	653	0	1300
XP_007296862.1	XP_007296862.1	100	1075	0	0	1	1075	1	1075	0	2203
XP_007296861.1	XP_007296861.1	100	271	0	0	1	271	1	271	0	537
XP_007296860.1	XP_007296860.1	100	281	0	0	1	281	1	281	0	573
XP_007296859.1	XP_007296859.1	100	850	0	0	1	850	1	850	0	1753
XP_007296858.1	XP_007296858.1	100	260	0	0	1	260	1	260	0	534
XP_007296857.1	XP_007296857.1	100	471	0	0	1	471	1	471	0	955
XP_007296856.1	XP_007296856.1	100	702	0	0	1	702	1	702	0	1423
XP_007296856.1	XP_007292199.1	47.31	613	273	10	71	679	35	601	5e-178	524
XP_007296855.1	XP_007296855.1	100	657	0	0	1	657	1	657	0	1315
XP_007296854.1	XP_007296854.1	100	391	0	0	1	391	1	391	0	814
XP_007296853.1	XP_007296853.1	100	797	0	0	1	797	1	797	0	1659
XP_007296853.1	XP_007293263.1	40.05	739	410	10	47	771	13	732	3e-178	533
XP_007296852.1	XP_007296852.1	100	258	0	0	1	258	1	258	0	535
XP_007296851.1	XP_007296851.1	100	270	0	0	1	270	1	270	0	547
XP_007296850.1	XP_007296850.1	100	494	0	0	1	494	1	494	0	1018
XP_007296850.1	XP_007295115.1	63.91	399	141	2	82	479	69	465	0	541
XP_007296849.1	XP_007296849.1	100	732	0	0	1	732	1	732	0	1502
XP_007296846.1	XP_007296846.1	100	226	0	0	1	226	1	226	1e-165	459
XP_007296845.1	XP_007296845.1	100	165	0	0	1	165	1	165	1e-115	327
XP_007296844.1	XP_007296844.1	100	304	0	0	1	304	1	304	0	622
XP_007296843.1	XP_007296843.1	100	294	0	0	1	294	1	294	0	606
XP_007296842.1	XP_007296842.1	100	261	0	0	1	261	1	261	0	549
XP_007296841.1	XP_007296841.1	100	277	0	0	1	277	1	277	0	577
XP_007296840.1	XP_007296840.1	100	434	0	0	1	434	1	434	0	899
XP_007296839.1	XP_007296839.1	100	454	0	0	1	454	1	454	0	945
XP_007296838.1	XP_007296838.1	100	337	0	0	1	337	1	337	0	688
XP_007296837.1	XP_007296837.1	100	358	0	0	1	358	1	358	0	736
XP_007296836.1	XP_007296836.1	100	451	0	0	1	451	1	451	0	932
XP_007296835.1	XP_007296835.1	100	322	0	0	1	322	1	322	0	662
XP_007296834.1	XP_007296834.1	100	507	0	0	1	507	1	507	0	1046
XP_007296833.1	XP_007296833.1	100	355	0	0	1	355	1	355	0	736
XP_007296832.1	XP_007296832.1	100	422	0	0	1	422	1	422	0	879
XP_007296832.1	XP_007294713.1	78.34	314	68	0	107	420	159	472	0	522
XP_007296831.1	XP_007296831.1	100	562	0	0	1	562	1	562	0	1108
XP_007296830.1	XP_007296830.1	100	1057	0	0	1	1057	1	1057	0	2131
XP_007296829.1	XP_007296829.1	100	163	0	0	1	163	1	163	3e-114	323
XP_007296828.1	XP_007296828.1	100	440	0	0	1	440	1	440	0	907
XP_007296827.1	XP_007296827.1	100	371	0	0	1	371	1	371	0	766
XP_007296825.1	XP_007296825.1	100	269	0	0	1	269	1	269	0	560
XP_007296824.1	XP_007296824.1	100	556	0	0	1	556	1	556	0	1119
XP_007296823.1	XP_007296823.1	100	561	0	0	1	561	1	561	0	1150
XP_007296823.1	XP_007288860.1	38.91	532	303	10	41	561	9	529	5e-114	352
XP_007296822.1	XP_007296822.1	100	368	0	0	1	368	1	368	0	757
XP_007296821.1	XP_007296821.1	100	250	0	0	1	250	1	250	6e-179	495
XP_007296819.1	XP_007296819.1	100	318	0	0	1	318	1	318	0	654
XP_007296816.1	XP_007296816.1	100	580	0	0	1	580	1	580	0	1183
XP_007296816.1	XP_007289738.1	57.96	559	86	10	1	462	1	507	3e-163	481
XP_007296816.1	XP_007287890.1	54.98	622	121	18	1	529	48	603	2e-161	486
XP_007296816.1	XP_007292427.1	52.03	469	137	12	57	452	1	454	2e-103	322
XP_007296815.1	XP_007296815.1	100	479	0	0	1	479	1	479	0	979
XP_007296815.1	XP_007293864.1	55.97	477	117	15	23	443	6	445	8e-140	412
XP_007296814.1	XP_007296814.1	100	291	0	0	1	291	1	291	0	603
XP_007296813.1	XP_007296813.1	100	495	0	0	1	495	1	495	0	1016
XP_007296812.1	XP_007296812.1	100	788	0	0	1	788	1	788	0	1636
XP_007296811.1	XP_007296811.1	100	571	0	0	1	571	1	571	0	1184
XP_007296810.1	XP_007296810.1	100	1114	0	0	1	1114	1	1114	0	2294
XP_007296810.1	XP_007290606.1	40.87	504	239	10	64	525	81	567	2e-103	341
XP_007296809.1	XP_007296809.1	100	500	0	0	1	500	1	500	0	1034
XP_007296808.1	XP_007296808.1	100	640	0	0	1	640	1	640	0	1286
XP_007296807.1	XP_007296807.1	100	335	0	0	1	335	1	335	0	697
XP_007296806.1	XP_007296806.1	100	343	0	0	1	343	1	343	0	692
XP_007296805.1	XP_007296805.1	100	262	0	0	1	262	1	262	0	511
XP_007296804.1	XP_007296804.1	100	354	0	0	1	354	1	354	0	731
XP_007296802.1	XP_007296802.1	100	537	0	0	1	537	1	537	0	1116
XP_007296801.1	XP_007296801.1	100	170	0	0	1	170	1	170	7e-125	351
XP_007296800.1	XP_007296800.1	100	271	0	0	1	271	1	271	0	552
XP_007296799.1	XP_007296799.1	100	1039	0	0	1	1039	1	1039	0	2157
XP_007296798.1	XP_007296798.1	100	330	0	0	1	330	1	330	0	672
XP_007296797.1	XP_007296797.1	100	693	0	0	1	693	1	693	0	1425
XP_007296796.1	XP_007296796.1	100	1402	0	0	1	1402	1	1402	0	2802
XP_007296795.1	XP_007296795.1	100	874	0	0	1	874	1	874	0	1781
XP_007296794.1	XP_007296794.1	100	567	0	0	1	567	1	567	0	1132
XP_007296793.1	XP_007296793.1	100	531	0	0	1	531	1	531	0	1089
XP_007296792.1	XP_007296792.1	100	266	0	0	1	266	1	266	0	540
XP_007296791.1	XP_007296791.1	100	1011	0	0	1	1011	1	1011	0	2093
XP_007296791.1	XP_007288616.1	52.87	645	297	6	361	1005	532	1169	0	725
XP_007296791.1	XP_007290292.1	47.39	671	342	7	332	997	262	926	0	640
XP_007296791.1	XP_007293101.1	47.71	654	311	12	361	993	90	733	0	589
XP_007296790.1	XP_007296790.1	100	422	0	0	1	422	1	422	0	875
XP_007296789.1	XP_007296789.1	100	297	0	0	1	297	1	297	0	622
XP_007296788.1	XP_007296788.1	100	253	0	0	1	253	1	253	0	524
XP_007296787.1	XP_007296787.1	100	212	0	0	1	212	1	212	2e-149	417
XP_007296786.1	XP_007296786.1	100	183	0	0	1	183	1	183	1e-136	382
XP_007296785.1	XP_007296785.1	100	395	0	0	1	395	1	395	0	808
XP_007296784.1	XP_007296784.1	100	1651	0	0	1	1651	1	1651	0	3426
XP_007296784.1	XP_007290698.1	50.62	401	158	7	6	376	64	454	7e-115	378
XP_007296783.1	XP_007296783.1	100	691	0	0	1	691	1	691	0	1424
XP_007296782.1	XP_007296782.1	100	228	0	0	1	228	1	228	2e-168	466
XP_007296781.1	XP_007296781.1	100	589	0	0	1	589	1	589	0	1207
XP_007296781.1	XP_007292208.1	49.41	512	239	8	18	525	45	540	3e-163	480
XP_007296780.1	XP_007296780.1	100	805	0	0	1	805	1	805	0	1680
XP_007296779.1	XP_007296779.1	100	916	0	0	1	916	1	916	0	1866
XP_007296778.1	XP_007296778.1	100	222	0	0	1	222	1	222	1e-163	454
XP_007296777.1	XP_007296777.1	100	272	0	0	1	272	1	272	0	564
XP_007296776.1	XP_007296776.1	100	220	0	0	1	220	1	220	3e-162	450
XP_007296775.1	XP_007296775.1	100	855	0	0	1	855	1	855	0	1795
XP_007296775.1	XP_007288517.1	50.83	543	215	8	9	523	1	519	0	564
XP_007296774.1	XP_007296774.1	100	225	0	0	1	225	1	225	6e-167	462
XP_007296773.1	XP_007296773.1	100	747	0	0	1	747	1	747	0	1555
XP_007296772.1	XP_007296772.1	100	914	0	0	1	914	1	914	0	1842
XP_007296771.1	XP_007296771.1	100	542	0	0	1	542	1	542	0	1112
XP_007296769.1	XP_007296769.1	100	503	0	0	1	503	1	503	0	1029
XP_007296767.1	XP_007296767.1	100	477	0	0	1	477	1	477	0	963
XP_007296766.1	XP_007296766.1	100	595	0	0	1	595	1	595	0	1220
XP_007296766.1	XP_007289519.1	43.6	555	299	5	33	585	27	569	4e-148	442
XP_007296765.1	XP_007296765.1	100	367	0	0	1	367	1	367	0	759
XP_007296764.1	XP_007296764.1	100	418	0	0	1	418	1	418	0	863
XP_007296763.1	XP_007296763.1	100	711	0	0	1	711	1	711	0	1453
XP_007296763.1	XP_007296238.1	53.03	692	306	11	32	710	4	689	0	710
XP_007296762.1	XP_007296762.1	100	202	0	0	1	202	1	202	6e-148	412
XP_007296761.1	XP_007296761.1	100	626	0	0	1	626	1	626	0	1248
XP_007296761.1	XP_007296888.1	34.89	579	365	6	55	626	16	589	4e-112	351
XP_007296761.1	XP_007297215.1	38.08	541	325	4	93	626	920	1457	1e-111	367
XP_007296760.1	XP_007296760.1	100	1562	0	0	1	1562	1	1562	0	3259
XP_007296759.1	XP_007296759.1	100	355	0	0	1	355	1	355	0	736
XP_007296758.1	XP_007296758.1	100	286	0	0	1	286	1	286	0	587
XP_007296757.1	XP_007296757.1	100	269	0	0	1	269	1	269	0	549
XP_007296756.1	XP_007296756.1	100	822	0	0	1	822	1	822	0	1707
XP_007296755.1	XP_007296755.1	100	926	0	0	1	926	1	926	0	1878
XP_007296754.1	XP_007296754.1	100	270	0	0	1	270	1	270	0	566
XP_007296753.1	XP_007296753.1	100	186	0	0	1	186	1	186	7e-138	385
XP_007296752.1	XP_007296752.1	100	373	0	0	1	373	1	373	0	760
XP_007296751.1	XP_007296751.1	100	1145	0	0	1	1145	1	1145	0	2267
XP_007296750.1	XP_007296750.1	100	938	0	0	1	938	1	938	0	1949
XP_007296748.1	XP_007296748.1	100	163	0	0	1	163	1	163	1e-116	330
XP_007296747.1	XP_007296747.1	100	178	0	0	1	178	1	178	1e-130	366
XP_007296747.1	XP_007291067.1	87.28	173	21	1	1	173	1	172	2e-107	307
XP_007296747.1	XP_007290962.1	84.39	173	26	1	1	173	1	172	2e-104	299
XP_007296745.1	XP_007296745.1	100	420	0	0	1	420	1	420	0	852
XP_007296745.1	XP_007297208.1	67.98	356	60	6	7	346	10	327	5e-135	397
XP_007296745.1	XP_007294789.1	58.46	390	113	6	1	373	1	358	1e-123	369
XP_007296745.1	XP_007297162.1	57.72	369	84	8	1	341	1	325	4e-115	345
XP_007296745.1	XP_007290559.1	62.23	323	83	7	81	366	191	511	1e-102	322
XP_007296745.1	XP_007292480.1	60.64	343	94	9	82	387	251	589	4e-101	319
XP_007296744.1	XP_007296744.1	100	254	0	0	1	254	1	254	0	514
XP_007296744.1	XP_007294783.1	69.5	282	57	4	1	254	1	281	5e-126	362
XP_007296744.1	XP_007294798.1	71.43	245	59	3	1	236	154	396	2e-116	342
XP_007296744.1	XP_007297547.1	68.18	264	57	3	1	254	143	389	4e-113	334
XP_007296744.1	XP_007297774.1	70.59	255	55	3	1	236	1	254	4e-109	318
XP_007296743.1	XP_007296743.1	100	143	0	0	1	143	1	143	1e-104	297
XP_007296742.1	XP_007296742.1	100	183	0	0	1	183	1	183	4e-134	375
XP_007296741.1	XP_007296741.1	100	774	0	0	1	774	1	774	0	1584
XP_007296740.1	XP_007296740.1	100	264	0	0	1	264	1	264	0	538
XP_007296738.1	XP_007296738.1	100	264	0	0	1	264	1	264	0	508
XP_007296737.1	XP_007296737.1	100	343	0	0	1	343	1	343	0	683
XP_007296736.1	XP_007296736.1	100	146	0	0	1	146	1	146	4e-106	301
XP_007296735.1	XP_007296735.1	100	672	0	0	1	672	1	672	0	1372
XP_007296734.1	XP_007296734.1	100	575	0	0	1	575	1	575	0	1172
XP_007296734.1	XP_007296989.1	39.01	505	304	4	21	522	76	579	1e-115	358
XP_007296734.1	XP_007294158.1	35.89	535	319	8	52	573	63	586	8e-112	349
XP_007296734.1	XP_007288745.1	39.32	473	283	4	54	523	114	585	3e-110	344
XP_007296734.1	XP_007293681.1	37.14	525	319	5	5	522	102	622	2e-107	338
XP_007296733.1	XP_007296733.1	100	223	0	0	1	223	1	223	1e-157	439
XP_007296733.1	XP_007288441.1	91.03	223	20	0	1	223	1	223	2e-122	349
XP_007296733.1	XP_007291945.1	93.91	197	12	0	1	197	279	475	2e-112	333
XP_007296732.1	XP_007296732.1	100	453	0	0	1	453	1	453	0	929
XP_007296731.1	XP_007296731.1	100	332	0	0	1	332	1	332	0	655
XP_007296730.1	XP_007296730.1	100	818	0	0	1	818	1	818	0	1669
XP_007296729.1	XP_007296729.1	100	701	0	0	1	701	1	701	0	1460
XP_007296728.1	XP_007296728.1	100	341	0	0	1	341	1	341	0	658
XP_007296727.1	XP_007296727.1	100	369	0	0	1	369	1	369	0	745
XP_007296726.1	XP_007296726.1	100	1236	0	0	1	1236	1	1236	0	2506
XP_007296725.1	XP_007296725.1	100	150	0	0	1	150	1	150	5e-108	307
XP_007296724.1	XP_007296724.1	100	760	0	0	1	760	1	760	0	1551
XP_007296724.1	XP_007288889.1	40.92	655	359	9	24	674	24	654	5e-153	469
XP_007296723.1	XP_007296723.1	100	183	0	0	1	183	1	183	2e-130	366
XP_007296722.1	XP_007296722.1	100	312	0	0	1	312	1	312	0	643
XP_007296721.1	XP_007296721.1	100	391	0	0	1	391	1	391	0	797
XP_007296720.1	XP_007296720.1	100	833	0	0	1	833	1	833	0	1711
XP_007296719.1	XP_007296719.1	100	689	0	0	1	689	1	689	0	1429
XP_007296718.1	XP_007296718.1	100	362	0	0	1	362	1	362	0	737
XP_007296717.1	XP_007296717.1	100	345	0	0	1	345	1	345	0	698
XP_007296716.1	XP_007296716.1	100	618	0	0	1	618	1	618	0	1244
XP_007296715.1	XP_007296715.1	100	396	0	0	1	396	1	396	0	729
XP_007296714.1	XP_007296714.1	100	532	0	0	1	532	1	532	0	1102
XP_007296713.1	XP_007296713.1	100	193	0	0	1	193	1	193	1e-140	393
XP_007296712.1	XP_007296712.1	100	490	0	0	1	490	1	490	0	1020
XP_007296711.1	XP_007296711.1	100	679	0	0	1	679	1	679	0	1390
XP_007296710.1	XP_007296710.1	100	1304	0	0	1	1304	1	1304	0	2693
XP_007296709.1	XP_007296709.1	100	962	0	0	1	962	1	962	0	1973
XP_007296708.1	XP_007296708.1	100	607	0	0	1	607	1	607	0	1260
XP_007296708.1	XP_007294353.1	43.35	579	304	10	44	607	49	618	7e-167	493
XP_007296707.1	XP_007296707.1	100	176	0	0	1	176	1	176	9e-129	361
XP_007296706.1	XP_007296706.1	100	223	0	0	1	223	1	223	2e-167	463
XP_007296704.1	XP_007296704.1	100	192	0	0	1	192	1	192	1e-140	393
XP_007296703.1	XP_007296703.1	100	518	0	0	1	518	1	518	0	1066
XP_007296703.1	XP_007289236.1	43.05	439	210	8	34	465	13	418	6e-111	338
XP_007296702.1	XP_007296702.1	100	425	0	0	1	425	1	425	0	872
XP_007296701.1	XP_007296701.1	100	206	0	0	1	206	1	206	3e-154	428
XP_007296700.1	XP_007296700.1	100	653	0	0	1	653	1	653	0	1316
XP_007296699.1	XP_007296699.1	100	847	0	0	1	847	1	847	0	1740
XP_007296698.1	XP_007296698.1	100	338	0	0	1	338	1	338	0	679
XP_007296697.1	XP_007296697.1	100	597	0	0	1	597	1	597	0	1217
XP_007296696.1	XP_007296696.1	100	1146	0	0	1	1146	1	1146	0	2401
XP_007296695.1	XP_007296695.1	100	244	0	0	1	244	1	244	3e-158	442
XP_007296693.1	XP_007296693.1	100	196	0	0	1	196	1	196	2e-143	400
XP_007296692.1	XP_007296692.1	100	947	0	0	1	947	1	947	0	1916
XP_007296691.1	XP_007296691.1	100	706	0	0	1	706	1	706	0	1462
XP_007296690.1	XP_007296690.1	100	295	0	0	1	295	1	295	0	593
XP_007296688.1	XP_007296688.1	100	191	0	0	1	191	1	191	2e-140	392
XP_007296686.1	XP_007296686.1	100	727	0	0	1	727	1	727	0	1506
XP_007296684.1	XP_007296684.1	100	393	0	0	1	393	1	393	0	807
XP_007296683.1	XP_007296683.1	100	245	0	0	1	245	1	245	2e-179	496
XP_007296682.1	XP_007296682.1	100	510	0	0	1	510	1	510	0	1042
XP_007296681.1	XP_007296681.1	100	200	0	0	1	200	1	200	3e-146	408
XP_007296680.1	XP_007296680.1	100	561	0	0	1	561	1	561	0	1160
XP_007296680.1	XP_007289396.1	37.16	514	296	7	28	537	35	525	9e-107	333
XP_007296680.1	XP_007297028.1	34.9	510	310	5	28	535	135	624	1e-106	337
XP_007296679.1	XP_007296679.1	100	570	0	0	1	570	1	570	0	1165
XP_007296679.1	XP_007290252.1	39.85	527	288	11	19	529	5	518	4e-118	363
XP_007296678.1	XP_007296678.1	100	803	0	0	1	803	1	803	0	1673
XP_007296677.1	XP_007296677.1	100	354	0	0	1	354	1	354	0	740
XP_007296675.1	XP_007296675.1	100	484	0	0	1	484	1	484	0	1009
XP_007296674.1	XP_007296674.1	100	266	0	0	1	266	1	266	0	531
XP_007296673.1	XP_007296673.1	100	200	0	0	1	200	1	200	2e-150	418
XP_007296672.1	XP_007296672.1	100	220	0	0	1	220	1	220	5e-163	452
XP_007296671.1	XP_007296671.1	100	1047	0	0	1	1047	1	1047	0	2135
XP_007296670.1	XP_007296670.1	100	250	0	0	1	250	1	250	0	517
XP_007296669.1	XP_007296669.1	100	482	0	0	1	482	1	482	0	991
XP_007296668.1	XP_007296668.1	100	244	0	0	1	244	1	244	4e-169	469
XP_007296667.1	XP_007296667.1	100	619	0	0	1	619	1	619	0	1274
XP_007296667.1	XP_007293689.1	38.28	559	312	8	84	617	201	751	2e-128	398
XP_007296666.1	XP_007296666.1	100	1699	0	0	1	1699	1	1699	0	3531
XP_007296665.1	XP_007296665.1	100	394	0	0	1	394	1	394	0	801
XP_007296663.1	XP_007296663.1	100	683	0	0	1	683	1	683	0	1422
XP_007296662.1	XP_007296662.1	100	507	0	0	1	507	1	507	0	1042
XP_007296660.1	XP_007296660.1	100	226	0	0	1	226	1	226	1e-168	467
XP_007296659.1	XP_007296659.1	100	401	0	0	1	401	1	401	0	818
XP_007296658.1	XP_007296658.1	100	291	0	0	1	291	1	291	0	583
XP_007296657.1	XP_007296657.1	100	259	0	0	1	259	1	259	0	536
XP_007296656.1	XP_007296656.1	100	215	0	0	1	215	1	215	4e-156	434
XP_007296655.1	XP_007296655.1	100	739	0	0	1	739	1	739	0	1515
XP_007296654.1	XP_007296654.1	100	261	0	0	1	261	1	261	0	514
XP_007296653.1	XP_007296653.1	100	924	0	0	1	924	1	924	0	1914
XP_007296653.1	XP_007288187.1	34.7	830	445	23	158	923	10	806	5e-132	419
XP_007296652.1	XP_007296652.1	100	381	0	0	1	381	1	381	0	785
XP_007296651.1	XP_007296651.1	100	465	0	0	1	465	1	465	0	941
XP_007296651.1	XP_007294717.1	47.72	394	186	2	72	464	46	420	4e-119	369
XP_007296651.1	XP_007293427.1	49.08	326	166	0	134	459	56	381	1e-103	317
XP_007296650.1	XP_007296650.1	100	246	0	0	1	246	1	246	0	513
XP_007296649.1	XP_007296649.1	100	566	0	0	1	566	1	566	0	1177
XP_007296648.1	XP_007296648.1	100	595	0	0	1	595	1	595	0	1209
XP_007296647.1	XP_007296647.1	100	291	0	0	1	291	1	291	0	600
XP_007296646.1	XP_007296646.1	100	749	0	0	1	749	1	749	0	1549
XP_007296645.1	XP_007296645.1	100	203	0	0	1	203	1	203	2e-149	416
XP_007296644.1	XP_007296644.1	100	594	0	0	1	594	1	594	0	1231
XP_007296644.1	XP_007290511.1	44.77	574	279	13	29	573	1	565	2e-157	469
XP_007296644.1	XP_007294805.1	41.92	501	277	11	32	525	15	508	1e-109	343
XP_007296643.1	XP_007296643.1	100	1400	0	0	1	1400	1	1400	0	2885
XP_007296643.1	XP_007294002.1	35.63	1423	753	23	33	1398	4	1320	0	821
XP_007296643.1	XP_007296203.1	36.48	1283	722	20	127	1390	78	1286	0	743
XP_007296643.1	XP_007288652.1	35.26	1299	722	24	137	1397	243	1460	0	714
XP_007296642.1	XP_007296642.1	100	388	0	0	1	388	1	388	0	800
XP_007296641.1	XP_007296641.1	100	234	0	0	1	234	1	234	7e-172	476
XP_007296640.1	XP_007296640.1	100	208	0	0	1	208	1	208	3e-155	431
XP_007296639.1	XP_007296639.1	100	677	0	0	1	677	1	677	0	1378
XP_007296639.1	XP_007294939.1	41.81	629	315	11	23	615	20	633	2e-151	456
XP_007296638.1	XP_007296638.1	100	372	0	0	1	372	1	372	0	755
XP_007296637.1	XP_007296637.1	100	192	0	0	1	192	1	192	2e-138	387
XP_007296636.1	XP_007296636.1	100	330	0	0	1	330	1	330	0	678
XP_007296635.1	XP_007296635.1	100	305	0	0	1	305	1	305	0	615
XP_007296633.1	XP_007296633.1	100	313	0	0	1	313	1	313	0	647
XP_007296632.1	XP_007296632.1	100	597	0	0	1	597	1	597	0	1227
XP_007296631.1	XP_007296631.1	100	733	0	0	1	733	1	733	0	1508
XP_007296630.1	XP_007296630.1	100	178	0	0	1	178	1	178	3e-121	342
XP_007296629.1	XP_007296629.1	100	466	0	0	1	466	1	466	0	967
XP_007296628.1	XP_007296628.1	100	644	0	0	1	644	1	644	0	1311
XP_007296627.1	XP_007296627.1	100	603	0	0	1	603	1	603	0	1211
XP_007296626.1	XP_007296626.1	100	601	0	0	1	601	1	601	0	1236
XP_007296625.1	XP_007296625.1	100	228	0	0	1	228	1	228	3e-169	468
XP_007296624.1	XP_007296624.1	100	1061	0	0	1	1061	1	1061	0	2161
XP_007296623.1	XP_007296623.1	100	565	0	0	1	565	1	565	0	1154
XP_007296622.1	XP_007296622.1	100	146	0	0	1	146	1	146	2e-101	290
XP_007296620.1	XP_007296620.1	100	526	0	0	1	526	1	526	0	1091
XP_007296619.1	XP_007296619.1	100	142	0	0	1	142	1	142	5e-104	296
XP_007296618.1	XP_007296618.1	100	416	0	0	1	416	1	416	0	848
XP_007296617.1	XP_007296617.1	100	577	0	0	1	577	1	577	0	1191
XP_007296616.1	XP_007296616.1	100	309	0	0	1	309	1	309	0	627
XP_007296615.1	XP_007296615.1	100	588	0	0	1	588	1	588	0	1159
XP_007296614.1	XP_007296614.1	100	726	0	0	1	726	1	726	0	1464
XP_007296613.1	XP_007296613.1	100	335	0	0	1	335	1	335	0	680
XP_007296612.1	XP_007296612.1	100	700	0	0	1	700	1	700	0	1453
XP_007296611.1	XP_007296611.1	100	151	0	0	1	151	1	151	3e-111	315
XP_007296610.1	XP_007296610.1	100	1846	0	0	1	1846	1	1846	0	3820
XP_007296609.1	XP_007296609.1	100	1364	0	0	1	1364	1	1364	0	2801
XP_007296608.1	XP_007296608.1	100	258	0	0	1	258	1	258	0	531
XP_007296607.1	XP_007296607.1	100	578	0	0	1	578	1	578	0	1169
XP_007296607.1	XP_007296362.1	58.46	573	231	4	8	573	26	598	0	684
XP_007296607.1	XP_007292438.1	50.58	520	237	9	67	572	33	546	6e-168	492
XP_007296607.1	XP_007294014.1	47.18	532	252	7	69	577	256	781	3e-165	493
XP_007296607.1	XP_007297408.1	49.71	517	250	5	64	572	382	896	3e-163	491
XP_007296607.1	XP_007295627.1	42.93	552	292	6	16	550	16	561	2e-152	454
XP_007296607.1	XP_007290872.1	36.75	498	295	3	59	547	35	521	4e-101	323
XP_007296605.1	XP_007296605.1	100	204	0	0	1	204	1	204	1e-139	391
XP_007296604.1	XP_007296604.1	100	522	0	0	1	522	1	522	0	1091
XP_007296602.1	XP_007296602.1	100	452	0	0	1	452	1	452	0	919
XP_007296601.1	XP_007296601.1	100	152	0	0	1	152	1	152	3e-104	297
XP_007296600.1	XP_007296600.1	100	385	0	0	1	385	1	385	0	763
XP_007296599.1	XP_007296599.1	100	344	0	0	1	344	1	344	0	696
XP_007296598.1	XP_007296598.1	100	571	0	0	1	571	1	571	0	1189
XP_007296597.1	XP_007296597.1	100	1079	0	0	1	1079	1	1079	0	2210
XP_007296596.1	XP_007296596.1	100	615	0	0	1	615	1	615	0	1268
XP_007296596.1	XP_007288353.1	44.77	641	287	17	10	613	3	613	6e-169	506
XP_007296595.1	XP_007296595.1	100	418	0	0	1	418	1	418	0	852
XP_007296594.1	XP_007296594.1	100	611	0	0	1	611	1	611	0	1266
XP_007296593.1	XP_007296593.1	100	643	0	0	1	643	1	643	0	1335
XP_007296592.1	XP_007296592.1	100	417	0	0	1	417	1	417	0	856
XP_007296592.1	XP_007294612.1	51.94	387	178	3	31	410	121	506	1e-137	407
XP_007296592.1	XP_007291854.1	54.11	377	165	5	40	410	80	454	9e-134	395
XP_007296591.1	XP_007296591.1	100	220	0	0	1	220	1	220	6e-160	444
XP_007296590.1	XP_007296590.1	100	572	0	0	1	572	1	572	0	1191
XP_007296589.1	XP_007296589.1	100	316	0	0	1	316	1	316	0	656
XP_007296588.1	XP_007296588.1	100	268	0	0	1	268	1	268	0	549
XP_007296587.1	XP_007296587.1	100	514	0	0	1	514	1	514	0	1065
XP_007296586.1	XP_007296586.1	100	483	0	0	1	483	1	483	0	991
XP_007296585.1	XP_007296585.1	100	357	0	0	1	357	1	357	0	729
XP_007296584.1	XP_007296584.1	100	245	0	0	1	245	1	245	0	506
XP_007296583.1	XP_007296583.1	100	463	0	0	1	463	1	463	0	969
XP_007296582.1	XP_007296582.1	100	457	0	0	1	457	1	457	0	946
XP_007296581.1	XP_007296581.1	100	410	0	0	1	410	1	410	0	828
XP_007296580.1	XP_007296580.1	100	180	0	0	1	180	1	180	4e-132	370
XP_007296578.1	XP_007296578.1	100	307	0	0	1	307	1	307	0	633
XP_007296577.1	XP_007296577.1	100	293	0	0	1	293	1	293	0	610
XP_007296576.1	XP_007296576.1	100	227	0	0	1	227	1	227	1e-162	451
XP_007296575.1	XP_007296575.1	100	482	0	0	1	482	1	482	0	996
XP_007296574.1	XP_007296574.1	100	849	0	0	1	849	1	849	0	1754
XP_007296572.1	XP_007296572.1	100	443	0	0	1	443	1	443	0	906
XP_007296571.1	XP_007296571.1	100	456	0	0	1	456	1	456	0	916
XP_007296570.1	XP_007296570.1	100	621	0	0	1	621	1	621	0	1288
XP_007296569.1	XP_007296569.1	100	221	0	0	1	221	1	221	4e-161	447
XP_007296568.1	XP_007296568.1	100	503	0	0	1	503	1	503	0	1031
XP_007296567.1	XP_007296567.1	100	650	0	0	1	650	1	650	0	1323
XP_007296566.1	XP_007296566.1	100	579	0	0	1	579	1	579	0	1199
XP_007296565.1	XP_007296565.1	100	217	0	0	1	217	1	217	1e-163	453
XP_007296564.1	XP_007296564.1	100	891	0	0	1	891	1	891	0	1817
XP_007296563.1	XP_007296563.1	100	251	0	0	1	251	1	251	0	519
XP_007296562.1	XP_007296562.1	100	1403	0	0	1	1403	1	1403	0	2890
XP_007296561.1	XP_007296561.1	100	313	0	0	1	313	1	313	0	654
XP_007296560.1	XP_007296560.1	100	325	0	0	1	325	1	325	0	660
XP_007296559.1	XP_007296559.1	100	954	0	0	1	954	1	954	0	1972
XP_007296558.1	XP_007296558.1	100	397	0	0	1	397	1	397	0	811
XP_007296557.1	XP_007296557.1	100	386	0	0	1	386	1	386	0	798
XP_007296556.1	XP_007296556.1	100	1325	0	0	1	1325	1	1325	0	2737
XP_007296555.1	XP_007296555.1	100	167	0	0	1	167	1	167	7e-120	338
XP_007296554.1	XP_007296554.1	100	1186	0	0	1	1186	1	1186	0	2467
XP_007296554.1	XP_007289031.1	34.86	915	543	15	44	920	82	981	5e-173	541
XP_007296554.1	XP_007295348.1	36.85	578	356	6	270	840	110	685	5e-112	368
XP_007296553.1	XP_007296553.1	100	375	0	0	1	375	1	375	0	735
XP_007296552.1	XP_007296552.1	100	637	0	0	1	637	1	637	0	1302
XP_007296551.1	XP_007296551.1	100	156	0	0	1	156	1	156	1e-108	308
XP_007296550.1	XP_007296550.1	100	409	0	0	1	409	1	409	0	853
XP_007296549.1	XP_007296549.1	100	494	0	0	1	494	1	494	0	981
XP_007296548.1	XP_007296548.1	100	148	0	0	1	148	1	148	8e-107	303
XP_007296547.1	XP_007296547.1	100	335	0	0	1	335	1	335	0	665
XP_007296546.1	XP_007296546.1	100	403	0	0	1	403	1	403	0	833
XP_007296544.1	XP_007296544.1	100	735	0	0	1	735	1	735	0	1446
XP_007296543.1	XP_007296543.1	100	696	0	0	1	696	1	696	0	1448
XP_007296542.1	XP_007296542.1	100	343	0	0	1	343	1	343	0	694
XP_007296541.1	XP_007296541.1	100	218	0	0	1	218	1	218	3e-159	442
XP_007296540.1	XP_007296540.1	100	222	0	0	1	222	1	222	1e-158	441
XP_007296539.1	XP_007296539.1	100	550	0	0	1	550	1	550	0	1127
XP_007296537.1	XP_007296537.1	100	244	0	0	1	244	1	244	0	503
XP_007296536.1	XP_007296536.1	100	285	0	0	1	285	1	285	0	552
XP_007296535.1	XP_007296535.1	100	155	0	0	1	155	1	155	1e-112	318
XP_007296534.1	XP_007296534.1	100	725	0	0	1	725	1	725	0	1475
XP_007296534.1	XP_007295617.1	50.24	414	175	8	3	385	4	417	1e-136	412
XP_007296533.1	XP_007296533.1	100	192	0	0	1	192	1	192	1e-139	390
XP_007296532.1	XP_007296532.1	100	208	0	0	1	208	1	208	1e-154	429
XP_007296531.1	XP_007296531.1	100	767	0	0	1	767	1	767	0	1560
XP_007296529.1	XP_007296529.1	100	252	0	0	1	252	1	252	6e-179	495
XP_007296527.1	XP_007296527.1	100	220	0	0	1	220	1	220	7e-165	457
XP_007296525.1	XP_007296525.1	100	1133	0	0	1	1133	1	1133	0	2263
XP_007296524.1	XP_007296524.1	100	1430	0	0	1	1430	1	1430	0	2768
XP_007296523.1	XP_007296523.1	100	1028	0	0	1	1028	1	1028	0	2110
XP_007296522.1	XP_007296522.1	100	543	0	0	1	543	1	543	0	1128
XP_007296521.1	XP_007296521.1	100	890	0	0	1	890	1	890	0	1825
XP_007296520.1	XP_007296520.1	100	880	0	0	1	880	1	880	0	1828
XP_007296519.1	XP_007296519.1	100	282	0	0	1	282	1	282	0	538
XP_007296518.1	XP_007296518.1	100	325	0	0	1	325	1	325	0	671
XP_007296517.1	XP_007296517.1	100	678	0	0	1	678	1	678	0	1400
XP_007296516.1	XP_007296516.1	100	345	0	0	1	345	1	345	0	705
XP_007296515.1	XP_007296515.1	100	458	0	0	1	458	1	458	0	953
XP_007296514.1	XP_007296514.1	100	189	0	0	1	189	1	189	5e-135	378
XP_007296513.1	XP_007296513.1	100	556	0	0	1	556	1	556	0	1148
XP_007296512.1	XP_007296512.1	100	291	0	0	1	291	1	291	0	602
XP_007296511.1	XP_007296511.1	100	200	0	0	1	200	1	200	2e-150	418
XP_007296510.1	XP_007296510.1	100	177	0	0	1	177	1	177	3e-128	360
XP_007296509.1	XP_007296509.1	100	198	0	0	1	198	1	198	8e-148	412
XP_007296508.1	XP_007296508.1	100	1204	0	0	1	1204	1	1204	0	2468
XP_007296507.1	XP_007296507.1	100	309	0	0	1	309	1	309	0	624
XP_007296506.1	XP_007296506.1	100	468	0	0	1	468	1	468	0	964
XP_007296505.1	XP_007296505.1	100	455	0	0	1	455	1	455	0	925
XP_007296504.1	XP_007296504.1	100	497	0	0	1	497	1	497	0	1011
XP_007296502.1	XP_007296502.1	100	636	0	0	1	636	1	636	0	1306
XP_007296501.1	XP_007296501.1	100	1105	0	0	1	1105	1	1105	0	2247
XP_007296500.1	XP_007296500.1	100	153	0	0	1	153	1	153	5e-112	317
XP_007296499.1	XP_007296499.1	100	550	0	0	1	550	1	550	0	1125
XP_007296498.1	XP_007296498.1	100	391	0	0	1	391	1	391	0	806
XP_007296497.1	XP_007296497.1	100	744	0	0	1	744	1	744	0	1556
XP_007296496.1	XP_007296496.1	100	165	0	0	1	165	1	165	1e-124	350
XP_007296495.1	XP_007296495.1	100	341	0	0	1	341	1	341	0	688
XP_007296494.1	XP_007296494.1	100	591	0	0	1	591	1	591	0	1236
XP_007296493.1	XP_007296493.1	100	269	0	0	1	269	1	269	0	543
XP_007296492.1	XP_007296492.1	100	241	0	0	1	241	1	241	1e-179	496
XP_007296491.1	XP_007296491.1	100	640	0	0	1	640	1	640	0	1296
XP_007296489.1	XP_007296489.1	100	1073	0	0	1	1073	1	1073	0	2139
XP_007296488.1	XP_007296488.1	100	1015	0	0	1	1015	1	1015	0	2110
XP_007296486.1	XP_007296486.1	100	214	0	0	1	214	1	214	4e-158	439
XP_007296485.1	XP_007296485.1	100	241	0	0	1	241	1	241	1e-172	478
XP_007296484.1	XP_007296484.1	100	630	0	0	1	630	1	630	0	1276
XP_007296483.1	XP_007296483.1	100	571	0	0	1	571	1	571	0	1162
XP_007296482.1	XP_007296482.1	100	554	0	0	1	554	1	554	0	1133
XP_007296481.1	XP_007296481.1	100	173	0	0	1	173	1	173	1e-128	361
XP_007296479.1	XP_007296479.1	100	226	0	0	1	226	1	226	5e-168	465
XP_007296478.1	XP_007296478.1	100	570	0	0	1	570	1	570	0	1172
XP_007296477.1	XP_007296477.1	100	222	0	0	1	222	1	222	6e-162	449
XP_007296476.1	XP_007296476.1	100	328	0	0	1	328	1	328	0	672
XP_007296475.1	XP_007296475.1	100	372	0	0	1	372	1	372	0	776
XP_007296474.1	XP_007296474.1	100	225	0	0	1	225	1	225	4e-168	465
XP_007296473.1	XP_007296473.1	100	367	0	0	1	367	1	367	0	743
XP_007296472.1	XP_007296472.1	100	575	0	0	1	575	1	575	0	1186
XP_007296471.1	XP_007296471.1	100	244	0	0	1	244	1	244	0	510
XP_007296470.1	XP_007296470.1	100	661	0	0	1	661	1	661	0	1380
XP_007296469.1	XP_007296469.1	100	487	0	0	1	487	1	487	0	981
XP_007296468.1	XP_007296468.1	100	840	0	0	1	840	1	840	0	1737
XP_007296467.1	XP_007296467.1	100	222	0	0	1	222	1	222	1e-165	459
XP_007296466.1	XP_007296466.1	100	398	0	0	1	398	1	398	0	830
XP_007296465.1	XP_007296465.1	100	210	0	0	1	210	1	210	3e-153	426
XP_007296464.1	XP_007296464.1	100	367	0	0	1	367	1	367	0	766
XP_007296463.1	XP_007296463.1	100	449	0	0	1	449	1	449	0	929
XP_007296462.1	XP_007296462.1	100	502	0	0	1	502	1	502	0	1009
XP_007296461.1	XP_007296461.1	100	864	0	0	1	864	1	864	0	1769
XP_007296460.1	XP_007296460.1	100	327	0	0	1	327	1	327	0	682
XP_007296459.1	XP_007296459.1	100	230	0	0	1	230	1	230	3e-169	468
XP_007296458.1	XP_007296458.1	100	525	0	0	1	525	1	525	0	1092
XP_007296457.1	XP_007296457.1	100	600	0	0	1	600	1	600	0	1243
XP_007296456.1	XP_007296456.1	100	541	0	0	1	541	1	541	0	1112
XP_007296455.1	XP_007296455.1	100	195	0	0	1	195	1	195	1e-141	395
XP_007296454.1	XP_007296454.1	100	336	0	0	1	336	1	336	0	701
XP_007296453.1	XP_007296453.1	100	964	0	0	1	964	1	964	0	1981
XP_007296452.1	XP_007296452.1	100	470	0	0	1	470	1	470	0	947
XP_007296451.1	XP_007296451.1	100	219	0	0	1	219	1	219	3e-161	447
XP_007296450.1	XP_007296450.1	100	273	0	0	1	273	1	273	0	570
XP_007296449.1	XP_007296449.1	100	156	0	0	1	156	1	156	3e-113	320
XP_007296448.1	XP_007296448.1	100	306	0	0	1	306	1	306	0	626
XP_007296447.1	XP_007296447.1	100	755	0	0	1	755	1	755	0	1560
XP_007296446.1	XP_007296446.1	100	283	0	0	1	283	1	283	0	583
XP_007296445.1	XP_007296445.1	100	1051	0	0	1	1051	1	1051	0	2164
XP_007296444.1	XP_007296444.1	100	878	0	0	1	878	1	878	0	1780
XP_007296443.1	XP_007296443.1	100	278	0	0	1	278	1	278	0	570
XP_007296442.1	XP_007296442.1	100	421	0	0	1	421	1	421	0	850
XP_007296441.1	XP_007296441.1	100	726	0	0	1	726	1	726	0	1503
XP_007296440.1	XP_007296440.1	100	1040	0	0	1	1040	1	1040	0	2165
XP_007296439.1	XP_007296439.1	100	330	0	0	1	330	1	330	0	688
XP_007296438.1	XP_007296438.1	100	599	0	0	1	599	1	599	0	1235
XP_007296438.1	XP_007292291.1	45.71	501	262	5	64	557	49	546	2e-150	448
XP_007296438.1	XP_007291710.1	41.26	509	286	7	58	558	45	548	7e-137	419
XP_007296437.1	XP_007296437.1	100	444	0	0	1	444	1	444	0	916
XP_007296437.1	XP_007294241.1	43.94	437	235	9	17	444	18	453	9e-123	367
XP_007296436.1	XP_007296436.1	100	388	0	0	1	388	1	388	0	778
XP_007296435.1	XP_007296435.1	100	157	0	0	1	157	1	157	1e-116	329
XP_007296434.1	XP_007296434.1	100	281	0	0	1	281	1	281	0	541
XP_007296433.1	XP_007296433.1	100	464	0	0	1	464	1	464	0	924
XP_007296432.1	XP_007296432.1	100	140	0	0	1	140	1	140	7e-102	290
XP_007296430.1	XP_007296430.1	100	517	0	0	1	517	1	517	0	1018
XP_007296429.1	XP_007296429.1	100	1532	0	0	1	1532	1	1532	0	3124
XP_007296427.1	XP_007296427.1	100	618	0	0	1	618	1	618	0	1280
XP_007296427.1	XP_007291610.1	38.93	614	348	9	19	613	3	608	5e-136	414
XP_007296426.1	XP_007296426.1	100	362	0	0	1	362	1	362	0	746
XP_007296425.1	XP_007296425.1	100	239	0	0	1	239	1	239	4e-177	489
XP_007296424.1	XP_007296424.1	100	473	0	0	1	473	1	473	0	975
XP_007296423.1	XP_007296423.1	100	405	0	0	1	405	1	405	0	828
XP_007296422.1	XP_007296422.1	100	1725	0	0	1	1725	1	1725	0	3607
XP_007296421.1	XP_007296421.1	100	428	0	0	1	428	1	428	0	881
XP_007296420.1	XP_007296420.1	100	348	0	0	1	348	1	348	0	713
XP_007296419.1	XP_007296419.1	100	885	0	0	1	885	1	885	0	1822
XP_007296418.1	XP_007296418.1	100	494	0	0	1	494	1	494	0	1021
XP_007296417.1	XP_007296417.1	100	410	0	0	1	410	1	410	0	806
XP_007296416.1	XP_007296416.1	100	1344	0	0	1	1344	1	1344	0	2800
XP_007296415.1	XP_007296415.1	100	274	0	0	1	274	1	274	0	553
XP_007296414.1	XP_007296414.1	100	211	0	0	1	211	1	211	3e-156	434
XP_007296413.1	XP_007296413.1	100	575	0	0	1	575	1	575	0	1168
XP_007296412.1	XP_007296412.1	100	271	0	0	1	271	1	271	0	566
XP_007296411.1	XP_007296411.1	100	1001	0	0	1	1001	1	1001	0	2086
XP_007296411.1	XP_007292609.1	46.57	627	308	11	377	989	552	1165	4e-169	529
XP_007296411.1	XP_007291860.1	45.21	679	312	11	366	998	831	1495	2e-164	525
XP_007296410.1	XP_007296410.1	100	447	0	0	1	447	1	447	0	937
XP_007296409.1	XP_007296409.1	100	390	0	0	1	390	1	390	0	799
XP_007296408.1	XP_007296408.1	100	195	0	0	1	195	1	195	4e-136	382
XP_007296407.1	XP_007296407.1	100	634	0	0	1	634	1	634	0	1295
XP_007296406.1	XP_007296406.1	100	535	0	0	1	535	1	535	0	1071
XP_007296405.1	XP_007296405.1	100	599	0	0	1	599	1	599	0	1211
XP_007296405.1	XP_007291016.1	60.27	589	212	8	11	588	3	580	0	699
XP_007296405.1	XP_007289424.1	58.11	549	218	7	4	550	8	546	0	638
XP_007296404.1	XP_007296404.1	100	366	0	0	1	366	1	366	0	762
XP_007296403.1	XP_007296403.1	100	167	0	0	1	167	1	167	1e-119	337
XP_007296402.1	XP_007296402.1	100	497	0	0	1	497	1	497	0	1022
XP_007296401.1	XP_007296401.1	100	604	0	0	1	604	1	604	0	1235
XP_007296400.1	XP_007296400.1	100	628	0	0	1	628	1	628	0	1290
XP_007296399.1	XP_007296399.1	100	720	0	0	1	720	1	720	0	1481
XP_007296398.1	XP_007296398.1	100	608	0	0	1	608	1	608	0	1264
XP_007296397.1	XP_007296397.1	100	172	0	0	1	172	1	172	4e-106	304
XP_007296396.1	XP_007296396.1	100	979	0	0	1	979	1	979	0	2040
XP_007296395.1	XP_007296395.1	100	366	0	0	1	366	1	366	0	740
XP_007296394.1	XP_007296394.1	100	414	0	0	1	414	1	414	0	853
XP_007296393.1	XP_007296393.1	100	394	0	0	1	394	1	394	0	832
XP_007296392.1	XP_007296392.1	100	919	0	0	1	919	1	919	0	1885
XP_007296391.1	XP_007296391.1	100	617	0	0	1	617	1	617	0	1285
XP_007296390.1	XP_007296390.1	100	671	0	0	1	671	1	671	0	1384
XP_007296389.1	XP_007296389.1	100	463	0	0	1	463	1	463	0	961
XP_007296388.1	XP_007296388.1	100	433	0	0	1	433	1	433	0	894
XP_007296387.1	XP_007296387.1	100	264	0	0	1	264	1	264	0	540
XP_007296386.1	XP_007296386.1	100	1360	0	0	1	1360	1	1360	0	2831
XP_007296385.1	XP_007296385.1	100	757	0	0	1	757	1	757	0	1546
XP_007296384.1	XP_007296384.1	100	510	0	0	1	510	1	510	0	1050
XP_007296382.1	XP_007296382.1	100	465	0	0	1	465	1	465	0	961
XP_007296380.1	XP_007296380.1	100	579	0	0	1	579	1	579	0	1173
XP_007296379.1	XP_007296379.1	100	446	0	0	1	446	1	446	0	920
XP_007296378.1	XP_007296378.1	100	720	0	0	1	720	1	720	0	1456
XP_007296377.1	XP_007296377.1	100	670	0	0	1	670	1	670	0	1351
XP_007296376.1	XP_007296376.1	100	513	0	0	1	513	1	513	0	1019
XP_007296376.1	XP_007292252.1	43.27	490	273	5	26	513	16	502	3e-123	374
XP_007296376.1	XP_007291464.1	39.42	520	298	7	5	511	12	527	2e-113	349
XP_007296375.1	XP_007296375.1	100	607	0	0	1	607	1	607	0	1264
XP_007296375.1	XP_007288181.1	42.51	614	309	11	26	606	5	607	1e-171	504
XP_007296375.1	XP_007290091.1	43.75	528	257	6	81	604	62	553	2e-148	443
XP_007296374.1	XP_007296374.1	100	541	0	0	1	541	1	541	0	1103
XP_007296374.1	XP_007294260.1	61.21	464	164	6	1	461	2	452	0	576
XP_007296373.1	XP_007296373.1	100	430	0	0	1	430	1	430	0	877
XP_007296372.1	XP_007296372.1	100	265	0	0	1	265	1	265	0	547
XP_007296370.1	XP_007296370.1	100	496	0	0	1	496	1	496	0	1014
XP_007296370.1	XP_007292413.1	44	475	254	7	26	493	30	499	8e-137	407
XP_007296369.1	XP_007296369.1	100	181	0	0	1	181	1	181	2e-134	377
XP_007296368.1	XP_007296368.1	100	188	0	0	1	188	1	188	2e-134	377
XP_007296366.1	XP_007296366.1	100	495	0	0	1	495	1	495	0	1007
XP_007296365.1	XP_007296365.1	100	463	0	0	1	463	1	463	0	965
XP_007296364.1	XP_007296364.1	100	841	0	0	1	841	1	841	0	1698
XP_007296363.1	XP_007296363.1	100	310	0	0	1	310	1	310	0	624
XP_007296362.1	XP_007296362.1	100	603	0	0	1	603	1	603	0	1227
XP_007296362.1	XP_007296607.1	58.46	573	231	4	26	598	8	573	0	670
XP_007296362.1	XP_007294014.1	46.75	539	252	9	85	599	251	778	5e-158	475
XP_007296362.1	XP_007292438.1	47.21	538	259	11	81	603	25	552	9e-157	464
XP_007296362.1	XP_007297408.1	44.04	604	297	10	21	603	319	902	5e-153	466
XP_007296362.1	XP_007295627.1	41.73	568	312	9	38	599	32	586	1e-150	450
XP_007296361.1	XP_007296361.1	100	230	0	0	1	230	1	230	9e-174	480
XP_007296360.1	XP_007296360.1	100	176	0	0	1	176	1	176	1e-128	361
XP_007296359.1	XP_007296359.1	100	555	0	0	1	555	1	555	0	1143
XP_007296358.1	XP_007296358.1	100	260	0	0	1	260	1	260	0	536
XP_007296357.1	XP_007296357.1	100	465	0	0	1	465	1	465	0	937
XP_007296356.1	XP_007296356.1	100	521	0	0	1	521	1	521	0	1081
XP_007296355.1	XP_007296355.1	100	474	0	0	1	474	1	474	0	953
XP_007296352.1	XP_007296352.1	100	303	0	0	1	303	1	303	0	606
XP_007296351.1	XP_007296351.1	100	525	0	0	1	525	1	525	0	1062
XP_007296350.1	XP_007296350.1	100	300	0	0	1	300	1	300	0	605
XP_007296349.1	XP_007296349.1	100	727	0	0	1	727	1	727	0	1516
XP_007296348.1	XP_007296348.1	100	435	0	0	1	435	1	435	0	889
XP_007296347.1	XP_007296347.1	100	357	0	0	1	357	1	357	0	736
XP_007296346.1	XP_007296346.1	100	1449	0	0	1	1449	1	1449	0	2971
XP_007296345.1	XP_007296345.1	100	933	0	0	1	933	1	933	0	1917
XP_007296345.1	XP_007289407.1	50.84	419	194	4	387	795	223	639	6e-126	398
XP_007296344.1	XP_007296344.1	100	297	0	0	1	297	1	297	0	606
XP_007296343.1	XP_007296343.1	100	403	0	0	1	403	1	403	0	832
XP_007296342.1	XP_007296342.1	100	272	0	0	1	272	1	272	0	561
XP_007296341.1	XP_007296341.1	100	400	0	0	1	400	1	400	0	825
XP_007296340.1	XP_007296340.1	100	156	0	0	1	156	1	156	2e-116	328
XP_007296339.1	XP_007296339.1	100	429	0	0	1	429	1	429	0	889
XP_007296338.1	XP_007296338.1	100	1390	0	0	1	1390	1	1390	0	2815
XP_007296337.1	XP_007296337.1	100	1501	0	0	1	1501	1	1501	0	3056
XP_007296336.1	XP_007296336.1	100	470	0	0	1	470	1	470	0	975
XP_007296335.1	XP_007296335.1	100	399	0	0	1	399	1	399	0	834
XP_007296335.1	XP_007292378.1	46.98	381	192	4	24	395	26	405	5e-119	357
XP_007296334.1	XP_007296334.1	100	840	0	0	1	840	1	840	0	1724
XP_007296333.1	XP_007296333.1	100	373	0	0	1	373	1	373	0	755
XP_007296332.1	XP_007296332.1	100	395	0	0	1	395	1	395	0	798
XP_007296331.1	XP_007296331.1	100	503	0	0	1	503	1	503	0	1009
XP_007296329.1	XP_007296329.1	100	346	0	0	1	346	1	346	0	715
XP_007296328.1	XP_007296328.1	100	161	0	0	1	161	1	161	7e-115	325
XP_007296327.1	XP_007296327.1	100	167	0	0	1	167	1	167	1e-119	337
XP_007296326.1	XP_007296326.1	100	1818	0	0	1	1818	1	1818	0	3742
XP_007296325.1	XP_007296325.1	100	396	0	0	1	396	1	396	0	826
XP_007296324.1	XP_007296324.1	100	706	0	0	1	706	1	706	0	1476
XP_007296323.1	XP_007296323.1	100	465	0	0	1	465	1	465	0	952
XP_007296321.1	XP_007296321.1	100	241	0	0	1	241	1	241	0	505
XP_007296320.1	XP_007296320.1	100	251	0	0	1	251	1	251	0	526
XP_007296319.1	XP_007296319.1	100	374	0	0	1	374	1	374	0	782
XP_007296318.1	XP_007296318.1	100	269	0	0	1	269	1	269	0	567
XP_007296317.1	XP_007296317.1	100	249	0	0	1	249	1	249	0	522
XP_007296315.1	XP_007296315.1	100	334	0	0	1	334	1	334	0	682
XP_007296314.1	XP_007296314.1	100	531	0	0	1	531	1	531	0	1051
XP_007296313.1	XP_007296313.1	100	508	0	0	1	508	1	508	0	1054
XP_007296313.1	XP_007294516.1	59.32	499	178	5	15	508	39	517	0	563
XP_007296313.1	XP_007297271.1	59.09	440	165	4	8	439	2	434	0	541
XP_007296313.1	XP_007292776.1	43.89	524	265	8	1	508	1	511	1e-143	425
XP_007296313.1	XP_007295594.1	40	510	279	8	8	506	15	508	1e-115	353
XP_007296313.1	XP_007289212.1	37.77	466	278	5	45	507	25	481	4e-107	330
XP_007296313.1	XP_007293860.1	38.87	476	266	7	26	484	38	505	7e-105	325
XP_007296312.1	XP_007296312.1	100	571	0	0	1	571	1	571	0	1140
XP_007296312.1	XP_007289540.1	39.49	547	290	12	3	533	33	554	6e-111	346
XP_007296311.1	XP_007296311.1	100	403	0	0	1	403	1	403	0	810
XP_007296310.1	XP_007296310.1	100	166	0	0	1	166	1	166	1e-119	338
XP_007296309.1	XP_007296309.1	100	698	0	0	1	698	1	698	0	1429
XP_007296309.1	XP_007292239.1	50.67	523	242	7	14	529	8	521	5e-176	526
XP_007296308.1	XP_007296308.1	100	337	0	0	1	337	1	337	0	677
XP_007296307.1	XP_007296307.1	100	727	0	0	1	727	1	727	0	1513
XP_007296306.1	XP_007296306.1	100	685	0	0	1	685	1	685	0	1405
XP_007296305.1	XP_007296305.1	100	310	0	0	1	310	1	310	0	625
XP_007296304.1	XP_007296304.1	100	405	0	0	1	405	1	405	0	822
XP_007296303.1	XP_007296303.1	100	292	0	0	1	292	1	292	0	596
XP_007296302.1	XP_007296302.1	100	534	0	0	1	534	1	534	0	1099
XP_007296301.1	XP_007296301.1	100	268	0	0	1	268	1	268	0	545
XP_007296300.1	XP_007296300.1	100	1330	0	0	1	1330	1	1330	0	2748
XP_007296298.1	XP_007296298.1	100	538	0	0	1	538	1	538	0	1119
XP_007296296.1	XP_007296296.1	100	255	0	0	1	255	1	255	0	533
XP_007296295.1	XP_007296295.1	100	812	0	0	1	812	1	812	0	1686
XP_007296294.1	XP_007296294.1	100	329	0	0	1	329	1	329	0	628
XP_007296292.1	XP_007296292.1	100	239	0	0	1	239	1	239	6e-172	476
XP_007296291.1	XP_007296291.1	100	256	0	0	1	256	1	256	2e-180	499
XP_007296290.1	XP_007296290.1	100	250	0	0	1	250	1	250	7e-170	472
XP_007296290.1	XP_007294781.1	75.89	253	55	1	4	250	14	266	4e-102	300
XP_007296287.1	XP_007296287.1	100	227	0	0	1	227	1	227	3e-148	415
XP_007296286.1	XP_007296286.1	100	457	0	0	1	457	1	457	0	932
XP_007296283.1	XP_007296283.1	100	180	0	0	1	180	1	180	7e-127	357
XP_007296282.1	XP_007296282.1	100	193	0	0	1	193	1	193	4e-140	392
XP_007296281.1	XP_007296281.1	100	260	0	0	1	260	1	260	0	501
XP_007296280.1	XP_007296280.1	100	253	0	0	1	253	1	253	0	514
XP_007296278.1	XP_007296278.1	100	1684	0	0	1	1684	1	1684	0	3399
XP_007296277.1	XP_007296277.1	100	647	0	0	1	647	1	647	0	1311
XP_007296276.1	XP_007296276.1	100	452	0	0	1	452	1	452	0	936
XP_007296276.1	XP_007297290.1	56.72	439	179	7	19	451	22	455	7e-175	501
XP_007296276.1	XP_007295178.1	57.85	446	176	8	5	442	6	447	7e-172	506
XP_007296276.1	XP_007291071.1	50.89	448	195	9	19	444	265	709	3e-143	429
XP_007296276.1	XP_007287935.1	47.19	445	223	5	16	451	25	466	2e-141	416
XP_007296276.1	XP_007289599.1	48.3	383	191	3	14	389	15	397	3e-128	382
XP_007296275.1	XP_007296275.1	100	417	0	0	1	417	1	417	0	866
XP_007296274.1	XP_007296274.1	100	347	0	0	1	347	1	347	0	704
XP_007296272.1	XP_007296272.1	100	716	0	0	1	716	1	716	0	1452
XP_007296271.1	XP_007296271.1	100	1112	0	0	1	1112	1	1112	0	2287
XP_007296270.1	XP_007296270.1	100	255	0	0	1	255	1	255	0	533
XP_007296269.1	XP_007296269.1	100	579	0	0	1	579	1	579	0	1206
XP_007296268.1	XP_007296268.1	100	163	0	0	1	163	1	163	6e-108	308
XP_007296267.1	XP_007296267.1	100	267	0	0	1	267	1	267	0	504
XP_007296266.1	XP_007296266.1	100	414	0	0	1	414	1	414	0	843
XP_007296265.1	XP_007296265.1	100	269	0	0	1	269	1	269	0	555
XP_007296264.1	XP_007296264.1	100	309	0	0	1	309	1	309	0	633
XP_007296264.1	XP_007289738.1	71.66	307	55	5	1	305	305	581	1e-136	402
XP_007296264.1	XP_007290961.1	57.25	386	88	9	1	309	82	467	1e-119	376
XP_007296264.1	XP_007287956.1	61.17	291	83	4	25	309	380	646	4e-107	328
XP_007296264.1	XP_007290957.1	70.17	238	50	4	8	224	1	238	1e-106	313
XP_007296260.1	XP_007296260.1	100	174	0	0	1	174	1	174	1e-121	343
XP_007296259.1	XP_007296259.1	100	290	0	0	1	290	1	290	0	591
XP_007296258.1	XP_007296258.1	100	542	0	0	1	542	1	542	0	1098
XP_007296258.1	XP_007288745.1	38.96	539	311	10	7	538	52	579	8e-125	381
XP_007296258.1	XP_007295506.1	39.66	580	271	7	17	537	18	577	1e-118	365
XP_007296257.1	XP_007296257.1	100	360	0	0	1	360	1	360	0	737
XP_007296256.1	XP_007296256.1	100	823	0	0	1	823	1	823	0	1700
XP_007296256.1	XP_007289954.1	35.92	824	422	21	21	823	19	757	4e-153	469
XP_007296255.1	XP_007296255.1	100	704	0	0	1	704	1	704	0	1436
XP_007296254.1	XP_007296254.1	100	1411	0	0	1	1411	1	1411	0	2927
XP_007296253.1	XP_007296253.1	100	185	0	0	1	185	1	185	7e-132	370
XP_007296252.1	XP_007296252.1	100	1028	0	0	1	1028	1	1028	0	2156
XP_007296251.1	XP_007296251.1	100	664	0	0	1	664	1	664	0	1329
XP_007296250.1	XP_007296250.1	100	241	0	0	1	241	1	241	5e-178	491
XP_007296249.1	XP_007296249.1	100	359	0	0	1	359	1	359	0	738
XP_007296248.1	XP_007296248.1	100	215	0	0	1	215	1	215	7e-160	444
XP_007296247.1	XP_007296247.1	100	369	0	0	1	369	1	369	0	738
XP_007296246.1	XP_007296246.1	100	362	0	0	1	362	1	362	0	730
XP_007296245.1	XP_007296245.1	100	505	0	0	1	505	1	505	0	1040
XP_007296244.1	XP_007296244.1	100	168	0	0	1	168	1	168	5e-120	338
XP_007296243.1	XP_007296243.1	100	1033	0	0	1	1033	1	1033	0	2122
XP_007296242.1	XP_007296242.1	100	170	0	0	1	170	1	170	2e-125	352
XP_007296241.1	XP_007296241.1	100	1432	0	0	1	1432	1	1432	0	2932
XP_007296239.1	XP_007296239.1	100	785	0	0	1	785	1	785	0	1620
XP_007296238.1	XP_007296238.1	100	689	0	0	1	689	1	689	0	1397
XP_007296238.1	XP_007296763.1	53.03	692	306	11	4	689	32	710	0	710
XP_007296237.1	XP_007296237.1	100	617	0	0	1	617	1	617	0	1268
XP_007296236.1	XP_007296236.1	100	299	0	0	1	299	1	299	0	611
XP_007296234.1	XP_007296234.1	100	296	0	0	1	296	1	296	0	618
XP_007296233.1	XP_007296233.1	100	737	0	0	1	737	1	737	0	1514
XP_007296232.1	XP_007296232.1	100	395	0	0	1	395	1	395	0	754
XP_007296231.1	XP_007296231.1	100	288	0	0	1	288	1	288	0	600
XP_007296230.1	XP_007296230.1	100	512	0	0	1	512	1	512	0	1058
XP_007296229.1	XP_007296229.1	100	319	0	0	1	319	1	319	0	642
XP_007296228.1	XP_007296228.1	100	294	0	0	1	294	1	294	0	597
XP_007296227.1	XP_007296227.1	100	236	0	0	1	236	1	236	8e-170	470
XP_007296226.1	XP_007296226.1	100	343	0	0	1	343	1	343	0	690
XP_007296225.1	XP_007296225.1	100	360	0	0	1	360	1	360	0	736
XP_007296224.1	XP_007296224.1	100	183	0	0	1	183	1	183	8e-134	375
XP_007296222.1	XP_007296222.1	100	678	0	0	1	678	1	678	0	1424
XP_007296222.1	XP_007294028.1	47.48	497	219	8	2	498	4	458	8e-148	452
XP_007296220.1	XP_007296220.1	100	295	0	0	1	295	1	295	0	603
XP_007296219.1	XP_007296219.1	100	557	0	0	1	557	1	557	0	1146
XP_007296218.1	XP_007296218.1	100	283	0	0	1	283	1	283	0	562
XP_007296216.1	XP_007296216.1	100	504	0	0	1	504	1	504	0	1038
XP_007296215.1	XP_007296215.1	100	484	0	0	1	484	1	484	0	997
XP_007296215.1	XP_007291585.1	43.25	474	242	10	1	458	1	463	8e-120	363
XP_007296213.1	XP_007296213.1	100	300	0	0	1	300	1	300	0	620
XP_007296212.1	XP_007296212.1	100	1641	0	0	1	1641	1	1641	0	3353
XP_007296211.1	XP_007296211.1	100	1240	0	0	1	1240	1	1240	0	2531
XP_007296210.1	XP_007296210.1	100	813	0	0	1	813	1	813	0	1686
XP_007296210.1	XP_007297789.1	40.11	526	280	10	207	703	410	929	4e-109	360
XP_007296209.1	XP_007296209.1	100	391	0	0	1	391	1	391	0	816
XP_007296208.1	XP_007296208.1	100	343	0	0	1	343	1	343	0	704
XP_007296206.1	XP_007296206.1	100	263	0	0	1	263	1	263	0	514
XP_007296205.1	XP_007296205.1	100	2225	0	0	1	2225	1	2225	0	4606
XP_007296205.1	XP_007297091.1	49.4	2257	1007	31	80	2222	43	2278	0	2127
XP_007296205.1	XP_007294613.1	33.21	828	494	25	474	1283	496	1282	9e-119	420
XP_007296205.1	XP_007294613.1	29.97	981	618	23	1279	2221	1598	2547	5e-102	366
XP_007296204.1	XP_007296204.1	100	269	0	0	1	269	1	269	0	558
XP_007296203.1	XP_007296203.1	100	1289	0	0	1	1289	1	1289	0	2653
XP_007296203.1	XP_007294002.1	51.67	1320	581	17	19	1288	2	1314	0	1304
XP_007296203.1	XP_007296643.1	36.48	1283	722	20	78	1286	127	1390	0	760
XP_007296202.1	XP_007296202.1	100	151	0	0	1	151	1	151	9e-103	293
XP_007296201.1	XP_007296201.1	100	772	0	0	1	772	1	772	0	1564
XP_007296200.1	XP_007296200.1	100	229	0	0	1	229	1	229	7e-168	465
XP_007296199.1	XP_007296199.1	100	816	0	0	1	816	1	816	0	1686
XP_007296198.1	XP_007296198.1	100	311	0	0	1	311	1	311	0	645
XP_007296197.1	XP_007296197.1	100	273	0	0	1	273	1	273	0	551
XP_007296196.1	XP_007296196.1	100	1157	0	0	1	1157	1	1157	0	2399
XP_007296195.1	XP_007296195.1	100	529	0	0	1	529	1	529	0	1069
XP_007296194.1	XP_007296194.1	100	741	0	0	1	741	1	741	0	1523
XP_007296193.1	XP_007296193.1	100	476	0	0	1	476	1	476	0	986
XP_007296193.1	XP_007292378.1	45.71	420	202	8	64	475	22	423	6e-120	362
XP_007296192.1	XP_007296192.1	100	185	0	0	1	185	1	185	7e-134	375
XP_007296191.1	XP_007296191.1	100	839	0	0	1	839	1	839	0	1723
XP_007296190.1	XP_007296190.1	100	813	0	0	1	813	1	813	0	1652
XP_007296189.1	XP_007296189.1	100	692	0	0	1	692	1	692	0	1431
XP_007296188.1	XP_007296188.1	100	206	0	0	1	206	1	206	1e-149	417
XP_007296187.1	XP_007296187.1	100	1271	0	0	1	1271	1	1271	0	2623
XP_007296186.1	XP_007296186.1	100	281	0	0	1	281	1	281	0	563
XP_007296185.1	XP_007296185.1	100	183	0	0	1	183	1	183	4e-133	373
XP_007296184.1	XP_007296184.1	100	461	0	0	1	461	1	461	0	947
XP_007296182.1	XP_007296182.1	100	625	0	0	1	625	1	625	0	1266
XP_007296181.1	XP_007296181.1	100	479	0	0	1	479	1	479	0	991
XP_007296180.1	XP_007296180.1	100	169	0	0	1	169	1	169	1e-122	345
XP_007296178.1	XP_007296178.1	100	249	0	0	1	249	1	249	0	516
XP_007296177.1	XP_007296177.1	100	266	0	0	1	266	1	266	0	544
XP_007296175.1	XP_007296175.1	100	155	0	0	1	155	1	155	2e-105	301
XP_007296174.1	XP_007296174.1	100	641	0	0	1	641	1	641	0	1300
XP_007296173.1	XP_007296173.1	100	198	0	0	1	198	1	198	7e-142	397
XP_007296172.1	XP_007296172.1	100	318	0	0	1	318	1	318	0	649
XP_007296171.1	XP_007296171.1	100	1201	0	0	1	1201	1	1201	0	2472
XP_007296170.1	XP_007296170.1	100	222	0	0	1	222	1	222	1e-162	451
XP_007296169.1	XP_007296169.1	100	188	0	0	1	188	1	188	2e-137	384
XP_007296168.1	XP_007296168.1	100	797	0	0	1	797	1	797	0	1663
XP_007296167.1	XP_007296167.1	100	524	0	0	1	524	1	524	0	1077
XP_007296165.1	XP_007296165.1	100	849	0	0	1	849	1	849	0	1740
XP_007296164.1	XP_007296164.1	100	245	0	0	1	245	1	245	0	501
XP_007296163.1	XP_007296163.1	100	288	0	0	1	288	1	288	0	577
XP_007296162.1	XP_007296162.1	100	814	0	0	1	814	1	814	0	1675
XP_007296160.1	XP_007296160.1	100	505	0	0	1	505	1	505	0	1054
XP_007296159.1	XP_007296159.1	100	163	0	0	1	163	1	163	4e-118	333
XP_007296158.1	XP_007296158.1	100	352	0	0	1	352	1	352	0	724
XP_007296157.1	XP_007296157.1	100	468	0	0	1	468	1	468	0	979
XP_007296156.1	XP_007296156.1	100	486	0	0	1	486	1	486	0	1006
XP_007296155.1	XP_007296155.1	100	187	0	0	1	187	1	187	2e-139	389
XP_007296154.1	XP_007296154.1	100	342	0	0	1	342	1	342	0	708
XP_007296153.1	XP_007296153.1	100	358	0	0	1	358	1	358	0	749
XP_007296152.1	XP_007296152.1	100	363	0	0	1	363	1	363	0	739
XP_007296151.1	XP_007296151.1	100	406	0	0	1	406	1	406	0	837
XP_007296150.1	XP_007296150.1	100	376	0	0	1	376	1	376	0	765
XP_007296150.1	XP_007297112.1	53.89	347	142	4	40	369	7	352	7e-126	369
XP_007296149.1	XP_007296149.1	100	416	0	0	1	416	1	416	0	872
XP_007296148.1	XP_007296148.1	100	480	0	0	1	480	1	480	0	980
XP_007296147.1	XP_007296147.1	100	154	0	0	1	154	1	154	6e-113	320
XP_007296146.1	XP_007296146.1	100	173	0	0	1	173	1	173	5e-127	357
XP_007296145.1	XP_007296145.1	100	1576	0	0	1	1576	1	1576	0	3266
XP_007296145.1	XP_007295538.1	39.75	727	394	18	68	779	158	855	2e-142	488
XP_007296145.1	XP_007291333.1	36.33	812	404	20	78	855	47	779	3e-132	444
XP_007296144.1	XP_007296144.1	100	147	0	0	1	147	1	147	2e-106	302
XP_007296143.1	XP_007296143.1	100	477	0	0	1	477	1	477	0	997
XP_007296142.1	XP_007296142.1	100	454	0	0	1	454	1	454	0	926
XP_007296141.1	XP_007296141.1	100	825	0	0	1	825	1	825	0	1694
XP_007296140.1	XP_007296140.1	100	296	0	0	1	296	1	296	0	592
XP_007296139.1	XP_007296139.1	100	396	0	0	1	396	1	396	0	816
XP_007296138.1	XP_007296138.1	100	416	0	0	1	416	1	416	0	849
XP_007296137.1	XP_007296137.1	100	326	0	0	1	326	1	326	0	667
XP_007296136.1	XP_007296136.1	100	364	0	0	1	364	1	364	0	747
XP_007296135.1	XP_007296135.1	100	197	0	0	1	197	1	197	4e-139	389
XP_007296134.1	XP_007296134.1	100	583	0	0	1	583	1	583	0	1196
XP_007296133.1	XP_007296133.1	100	474	0	0	1	474	1	474	0	967
XP_007296132.1	XP_007296132.1	100	349	0	0	1	349	1	349	0	724
XP_007296131.1	XP_007296131.1	100	163	0	0	1	163	1	163	1e-116	329
XP_007296130.1	XP_007296130.1	100	503	0	0	1	503	1	503	0	1017
XP_007296129.1	XP_007296129.1	100	603	0	0	1	603	1	603	0	1229
XP_007296127.1	XP_007296127.1	100	346	0	0	1	346	1	346	0	726
XP_007296126.1	XP_007296126.1	100	1325	0	0	1	1325	1	1325	0	2734
XP_007296125.1	XP_007296125.1	100	394	0	0	1	394	1	394	0	801
XP_007296124.1	XP_007296124.1	100	686	0	0	1	686	1	686	0	1415
XP_007296121.1	XP_007296121.1	100	616	0	0	1	616	1	616	0	1275
XP_007296118.1	XP_007296118.1	100	490	0	0	1	490	1	490	0	975
XP_007296117.1	XP_007296117.1	100	676	0	0	1	676	1	676	0	1393
XP_007296116.1	XP_007296116.1	100	334	0	0	1	334	1	334	0	677
XP_007296115.1	XP_007296115.1	100	705	0	0	1	705	1	705	0	1439
XP_007296114.1	XP_007296114.1	100	453	0	0	1	453	1	453	0	866
XP_007296113.1	XP_007296113.1	100	145	0	0	1	145	1	145	6e-105	298
XP_007296112.1	XP_007296112.1	100	144	0	0	1	144	1	144	8e-105	298
XP_007296111.1	XP_007296111.1	100	669	0	0	1	669	1	669	0	1395
XP_007296110.1	XP_007296110.1	100	531	0	0	1	531	1	531	0	1115
XP_007296109.1	XP_007296109.1	100	599	0	0	1	599	1	599	0	1233
XP_007296108.1	XP_007296108.1	100	553	0	0	1	553	1	553	0	1135
XP_007296107.1	XP_007296107.1	100	333	0	0	1	333	1	333	0	668
XP_007296106.1	XP_007296106.1	100	1410	0	0	1	1410	1	1410	0	2905
XP_007296104.1	XP_007296104.1	100	143	0	0	1	143	1	143	8e-103	293
XP_007296103.1	XP_007296103.1	100	477	0	0	1	477	1	477	0	984
XP_007296102.1	XP_007296102.1	100	589	0	0	1	589	1	589	0	1211
XP_007296101.1	XP_007296101.1	100	766	0	0	1	766	1	766	0	1571
XP_007296100.1	XP_007296100.1	100	222	0	0	1	222	1	222	2e-162	451
XP_007296099.1	XP_007296099.1	100	818	0	0	1	818	1	818	0	1699
XP_007296098.1	XP_007296098.1	100	373	0	0	1	373	1	373	0	750
XP_007296097.1	XP_007296097.1	100	506	0	0	1	506	1	506	0	1031
XP_007296096.1	XP_007296096.1	100	146	0	0	1	146	1	146	1e-106	303
XP_007296095.1	XP_007296095.1	100	1614	0	0	1	1614	1	1614	0	3340
XP_007296094.1	XP_007296094.1	100	480	0	0	1	480	1	480	0	986
XP_007296093.1	XP_007296093.1	100	476	0	0	1	476	1	476	0	964
XP_007296092.1	XP_007296092.1	100	1684	0	0	1	1684	1	1684	0	3451
XP_007296092.1	XP_007288814.1	35.66	1374	787	31	322	1668	267	1570	0	782
XP_007296091.1	XP_007296091.1	100	900	0	0	1	900	1	900	0	1847
XP_007296091.1	XP_007289385.1	45.6	443	225	6	418	857	350	779	6e-123	394
XP_007296090.1	XP_007296090.1	100	994	0	0	1	994	1	994	0	2080
XP_007296089.1	XP_007296089.1	100	597	0	0	1	597	1	597	0	1128
XP_007296088.1	XP_007296088.1	100	791	0	0	1	791	1	791	0	1628
XP_007296087.1	XP_007296087.1	100	442	0	0	1	442	1	442	0	903
XP_007296086.1	XP_007296086.1	100	501	0	0	1	501	1	501	0	1033
XP_007296085.1	XP_007296085.1	100	662	0	0	1	662	1	662	0	1369
XP_007296084.1	XP_007296084.1	100	796	0	0	1	796	1	796	0	1612
XP_007296083.1	XP_007296083.1	100	403	0	0	1	403	1	403	0	835
XP_007296082.1	XP_007296082.1	100	228	0	0	1	228	1	228	8e-148	414
XP_007296081.1	XP_007296081.1	100	2843	0	0	1	2843	1	2843	0	5904
XP_007296081.1	XP_007288032.1	39.57	2851	1611	41	1	2782	6	2813	0	2063
XP_007296081.1	XP_007290614.1	39.85	2755	1539	34	86	2753	58	2781	0	2006
XP_007296080.1	XP_007296080.1	100	286	0	0	1	286	1	286	0	590
XP_007296078.1	XP_007296078.1	100	694	0	0	1	694	1	694	0	1422
XP_007296078.1	XP_007290615.1	53.81	682	292	10	20	692	142	809	0	717
XP_007296078.1	XP_007288033.1	53.36	684	289	11	22	694	19	683	0	706
XP_007296077.1	XP_007296077.1	100	357	0	0	1	357	1	357	0	736
XP_007296076.1	XP_007296076.1	100	566	0	0	1	566	1	566	0	1170
XP_007296075.1	XP_007296075.1	100	255	0	0	1	255	1	255	0	521
XP_007296074.1	XP_007296074.1	100	618	0	0	1	618	1	618	0	1253
XP_007296074.1	XP_007289140.1	59.26	324	121	5	293	615	26	339	5e-114	347
XP_007296072.1	XP_007296072.1	100	481	0	0	1	481	1	481	0	985
XP_007296071.1	XP_007296071.1	100	597	0	0	1	597	1	597	0	1216
XP_007296070.1	XP_007296070.1	100	703	0	0	1	703	1	703	0	1466
XP_007296070.1	XP_007293869.1	35.4	695	397	19	22	694	21	685	3e-125	395
XP_007296070.1	XP_007297233.1	40.15	538	236	12	141	669	99	559	1e-114	359
XP_007296069.1	XP_007296069.1	100	398	0	0	1	398	1	398	0	808
XP_007296068.1	XP_007296068.1	100	178	0	0	1	178	1	178	3e-124	350
XP_007296066.1	XP_007296066.1	100	269	0	0	1	269	1	269	0	533
XP_007296064.1	XP_007296064.1	100	415	0	0	1	415	1	415	0	859
XP_007296063.1	XP_007296063.1	100	176	0	0	1	176	1	176	1e-126	356
XP_007296062.1	XP_007296062.1	100	448	0	0	1	448	1	448	0	913
XP_007296061.1	XP_007296061.1	100	464	0	0	1	464	1	464	0	920
XP_007296060.1	XP_007296060.1	100	283	0	0	1	283	1	283	0	572
XP_007296058.1	XP_007296058.1	100	814	0	0	1	814	1	814	0	1677
XP_007296057.1	XP_007296057.1	100	1787	0	0	1	1787	1	1787	0	3693
XP_007296056.1	XP_007296056.1	100	326	0	0	1	326	1	326	0	655
XP_007296055.1	XP_007296055.1	100	584	0	0	1	584	1	584	0	1212
XP_007296054.1	XP_007296054.1	100	292	0	0	1	292	1	292	0	595
XP_007296053.1	XP_007296053.1	100	1136	0	0	1	1136	1	1136	0	2363
XP_007296052.1	XP_007296052.1	100	552	0	0	1	552	1	552	0	1130
XP_007296052.1	XP_007297353.1	41.49	511	287	6	43	543	12	520	6e-135	405
XP_007296052.1	XP_007296016.1	36.56	506	297	4	65	547	40	544	6e-109	339
XP_007296051.1	XP_007296051.1	100	198	0	0	1	198	1	198	1e-145	406
XP_007296049.1	XP_007296049.1	100	253	0	0	1	253	1	253	0	514
XP_007296048.1	XP_007296048.1	100	305	0	0	1	305	1	305	0	629
XP_007296047.1	XP_007296047.1	100	1217	0	0	1	1217	1	1217	0	2494
XP_007296046.1	XP_007296046.1	100	257	0	0	1	257	1	257	0	535
[truncated: 8,712 more rows]

## Sheet: MB_protein without second match
Query	Target
XP_007297916.1	XP_007297916.1
XP_007297915.1	XP_007297915.1
XP_007297914.1	XP_007297914.1
XP_007297913.1	XP_007297913.1
XP_007297912.1	XP_007297912.1
XP_007297911.1	XP_007297911.1
XP_007297910.1	XP_007297910.1
XP_007297909.1	XP_007297909.1
XP_007297908.1	XP_007297908.1
XP_007297907.1	XP_007297907.1
XP_007297906.1	XP_007297906.1
XP_007297902.1	XP_007297902.1
XP_007297901.1	XP_007297901.1
XP_007297898.1	XP_007297898.1
XP_007297897.1	XP_007297897.1
XP_007297896.1	XP_007297896.1
XP_007297895.1	XP_007297895.1
XP_007297894.1	XP_007297894.1
XP_007297893.1	XP_007297893.1
XP_007297892.1	XP_007297892.1
XP_007297891.1	XP_007297891.1
XP_007297890.1	XP_007297890.1
XP_007297889.1	XP_007297889.1
XP_007297888.1	XP_007297888.1
XP_007297887.1	XP_007297887.1
XP_007297886.1	XP_007297886.1
XP_007297884.1	XP_007297884.1
XP_007297883.1	XP_007297883.1
XP_007297882.1	XP_007297882.1
XP_007297881.1	XP_007297881.1
XP_007297880.1	XP_007297880.1
XP_007297879.1	XP_007297879.1
XP_007297877.1	XP_007297877.1
XP_007297876.1	XP_007297876.1
XP_007297875.1	XP_007297875.1
XP_007297874.1	XP_007297874.1
XP_007297871.1	XP_007297871.1
XP_007297870.1	XP_007297870.1
XP_007297869.1	XP_007297869.1
XP_007297868.1	XP_007297868.1
XP_007297867.1	XP_007297867.1
XP_007297866.1	XP_007297866.1
XP_007297865.1	XP_007297865.1
XP_007297864.1	XP_007297864.1
XP_007297863.1	XP_007297863.1
XP_007297862.1	XP_007297862.1
XP_007297861.1	XP_007297861.1
XP_007297860.1	XP_007297860.1
XP_007297857.1	XP_007297857.1
XP_007297856.1	XP_007297856.1
XP_007297854.1	XP_007297854.1
XP_007297853.1	XP_007297853.1
XP_007297852.1	XP_007297852.1
XP_007297850.1	XP_007297850.1
XP_007297849.1	XP_007297849.1
XP_007297847.1	XP_007297847.1
XP_007297846.1	XP_007297846.1
XP_007297845.1	XP_007297845.1
XP_007297844.1	XP_007297844.1
XP_007297842.1	XP_007297842.1
XP_007297841.1	XP_007297841.1
XP_007297840.1	XP_007297840.1
XP_007297839.1	XP_007297839.1
XP_007297838.1	XP_007297838.1
XP_007297837.1	XP_007297837.1
XP_007297836.1	XP_007297836.1
XP_007297835.1	XP_007297835.1
XP_007297834.1	XP_007297834.1
XP_007297833.1	XP_007297833.1
XP_007297832.1	XP_007297832.1
XP_007297831.1	XP_007297831.1
XP_007297829.1	XP_007297829.1
XP_007297828.1	XP_007297828.1
XP_007297827.1	XP_007297827.1
XP_007297826.1	XP_007297826.1
XP_007297825.1	XP_007297825.1
XP_007297824.1	XP_007297824.1
XP_007297823.1	XP_007297823.1
XP_007297822.1	XP_007297822.1
XP_007297821.1	XP_007297821.1
XP_007297820.1	XP_007297820.1
XP_007297819.1	XP_007297819.1
XP_007297818.1	XP_007297818.1
XP_007297817.1	XP_007297817.1
XP_007297816.1	XP_007297816.1
XP_007297815.1	XP_007297815.1
XP_007297814.1	XP_007297814.1
XP_007297813.1	XP_007297813.1
XP_007297812.1	XP_007297812.1
XP_007297810.1	XP_007297810.1
XP_007297809.1	XP_007297809.1
XP_007297808.1	XP_007297808.1
XP_007297807.1	XP_007297807.1
XP_007297805.1	XP_007297805.1
XP_007297804.1	XP_007297804.1
XP_007297803.1	XP_007297803.1
XP_007297802.1	XP_007297802.1
XP_007297801.1	XP_007297801.1
XP_007297799.1	XP_007297799.1
XP_007297798.1	XP_007297798.1
XP_007297797.1	XP_007297797.1
XP_007297796.1	XP_007297796.1
XP_007297795.1	XP_007297795.1
XP_007297794.1	XP_007297794.1
XP_007297793.1	XP_007297793.1
XP_007297792.1	XP_007297792.1
XP_007297791.1	XP_007297791.1
XP_007297790.1	XP_007297790.1
XP_007297788.1	XP_007297788.1
XP_007297786.1	XP_007297786.1
XP_007297785.1	XP_007297785.1
XP_007297784.1	XP_007297784.1
XP_007297783.1	XP_007297783.1
XP_007297782.1	XP_007297782.1
XP_007297780.1	XP_007297780.1
XP_007297778.1	XP_007297778.1
XP_007297769.1	XP_007297769.1
XP_007297766.1	XP_007297766.1
XP_007297765.1	XP_007297765.1
XP_007297764.1	XP_007297764.1
XP_007297762.1	XP_007297762.1
XP_007297761.1	XP_007297761.1
XP_007297760.1	XP_007297760.1
XP_007297759.1	XP_007297759.1
XP_007297757.1	XP_007297757.1
XP_007297756.1	XP_007297756.1
XP_007297755.1	XP_007297755.1
XP_007297754.1	XP_007297754.1
XP_007297752.1	XP_007297752.1
XP_007297751.1	XP_007297751.1
XP_007297750.1	XP_007297750.1
XP_007297749.1	XP_007297749.1
XP_007297746.1	XP_007297746.1
XP_007297745.1	XP_007297745.1
XP_007297744.1	XP_007297744.1
XP_007297743.1	XP_007297743.1
XP_007297742.1	XP_007297742.1
XP_007297739.1	XP_007297739.1
XP_007297738.1	XP_007297738.1
XP_007297737.1	XP_007297737.1
XP_007297736.1	XP_007297736.1
XP_007297734.1	XP_007297734.1
XP_007297733.1	XP_007297733.1
XP_007297732.1	XP_007297732.1
XP_007297730.1	XP_007297730.1
XP_007297729.1	XP_007297729.1
XP_007297728.1	XP_007297728.1
XP_007297727.1	XP_007297727.1
XP_007297726.1	XP_007297726.1
XP_007297725.1	XP_007297725.1
XP_007297724.1	XP_007297724.1
XP_007297723.1	XP_007297723.1
XP_007297722.1	XP_007297722.1
XP_007297721.1	XP_007297721.1
XP_007297720.1	XP_007297720.1
XP_007297719.1	XP_007297719.1
XP_007297718.1	XP_007297718.1
XP_007297717.1	XP_007297717.1
XP_007297716.1	XP_007297716.1
XP_007297715.1	XP_007297715.1
XP_007297714.1	XP_007297714.1
XP_007297713.1	XP_007297713.1
XP_007297712.1	XP_007297712.1
XP_007297710.1	XP_007297710.1
XP_007297709.1	XP_007297709.1
XP_007297707.1	XP_007297707.1
XP_007297706.1	XP_007297706.1
XP_007297704.1	XP_007297704.1
XP_007297703.1	XP_007297703.1
XP_007297702.1	XP_007297702.1
XP_007297701.1	XP_007297701.1
XP_007297700.1	XP_007297700.1
XP_007297698.1	XP_007297698.1
XP_007297697.1	XP_007297697.1
XP_007297696.1	XP_007297696.1
XP_007297695.1	XP_007297695.1
XP_007297694.1	XP_007297694.1
XP_007297693.1	XP_007297693.1
XP_007297690.1	XP_007297690.1
XP_007297688.1	XP_007297688.1
XP_007297687.1	XP_007297687.1
XP_007297686.1	XP_007297686.1
XP_007297685.1	XP_007297685.1
XP_007297684.1	XP_007297684.1
XP_007297683.1	XP_007297683.1
XP_007297682.1	XP_007297682.1
XP_007297681.1	XP_007297681.1
XP_007297680.1	XP_007297680.1
XP_007297679.1	XP_007297679.1
XP_007297678.1	XP_007297678.1
XP_007297677.1	XP_007297677.1
XP_007297676.1	XP_007297676.1
XP_007297675.1	XP_007297675.1
XP_007297674.1	XP_007297674.1
XP_007297673.1	XP_007297673.1
XP_007297672.1	XP_007297672.1
XP_007297671.1	XP_007297671.1
XP_007297670.1	XP_007297670.1
XP_007297668.1	XP_007297668.1
XP_007297667.1	XP_007297667.1
XP_007297666.1	XP_007297666.1
XP_007297665.1	XP_007297665.1
XP_007297663.1	XP_007297663.1
XP_007297662.1	XP_007297662.1
XP_007297659.1	XP_007297659.1
XP_007297657.1	XP_007297657.1
XP_007297656.1	XP_007297656.1
XP_007297655.1	XP_007297655.1
XP_007297653.1	XP_007297653.1
XP_007297652.1	XP_007297652.1
XP_007297651.1	XP_007297651.1
XP_007297650.1	XP_007297650.1
XP_007297649.1	XP_007297649.1
XP_007297646.1	XP_007297646.1
XP_007297644.1	XP_007297644.1
XP_007297643.1	XP_007297643.1
XP_007297642.1	XP_007297642.1
XP_007297640.1	XP_007297640.1
XP_007297639.1	XP_007297639.1
XP_007297637.1	XP_007297637.1
XP_007297636.1	XP_007297636.1
XP_007297635.1	XP_007297635.1
XP_007297634.1	XP_007297634.1
XP_007297633.1	XP_007297633.1
XP_007297632.1	XP_007297632.1
XP_007297631.1	XP_007297631.1
XP_007297630.1	XP_007297630.1
XP_007297629.1	XP_007297629.1
XP_007297627.1	XP_007297627.1
XP_007297626.1	XP_007297626.1
XP_007297625.1	XP_007297625.1
XP_007297624.1	XP_007297624.1
XP_007297623.1	XP_007297623.1
XP_007297622.1	XP_007297622.1
XP_007297621.1	XP_007297621.1
XP_007297620.1	XP_007297620.1
XP_007297619.1	XP_007297619.1
XP_007297618.1	XP_007297618.1
XP_007297617.1	XP_007297617.1
XP_007297615.1	XP_007297615.1
XP_007297614.1	XP_007297614.1
XP_007297613.1	XP_007297613.1
XP_007297612.1	XP_007297612.1
XP_007297611.1	XP_007297611.1
XP_007297610.1	XP_007297610.1
XP_007297609.1	XP_007297609.1
XP_007297605.1	XP_007297605.1
XP_007297604.1	XP_007297604.1
XP_007297603.1	XP_007297603.1
XP_007297601.1	XP_007297601.1
XP_007297599.1	XP_007297599.1
XP_007297598.1	XP_007297598.1
XP_007297595.1	XP_007297595.1
XP_007297594.1	XP_007297594.1
XP_007297593.1	XP_007297593.1
XP_007297592.1	XP_007297592.1
XP_007297591.1	XP_007297591.1
XP_007297589.1	XP_007297589.1
XP_007297588.1	XP_007297588.1
XP_007297587.1	XP_007297587.1
XP_007297585.1	XP_007297585.1
XP_007297584.1	XP_007297584.1
XP_007297583.1	XP_007297583.1
XP_007297582.1	XP_007297582.1
XP_007297581.1	XP_007297581.1
XP_007297580.1	XP_007297580.1
XP_007297579.1	XP_007297579.1
XP_007297578.1	XP_007297578.1
XP_007297577.1	XP_007297577.1
XP_007297576.1	XP_007297576.1
XP_007297575.1	XP_007297575.1
XP_007297574.1	XP_007297574.1
XP_007297573.1	XP_007297573.1
XP_007297572.1	XP_007297572.1
XP_007297571.1	XP_007297571.1
XP_007297569.1	XP_007297569.1
XP_007297568.1	XP_007297568.1
XP_007297567.1	XP_007297567.1
XP_007297566.1	XP_007297566.1
XP_007297564.1	XP_007297564.1
XP_007297563.1	XP_007297563.1
XP_007297562.1	XP_007297562.1
XP_007297561.1	XP_007297561.1
XP_007297560.1	XP_007297560.1
XP_007297559.1	XP_007297559.1
XP_007297558.1	XP_007297558.1
XP_007297557.1	XP_007297557.1
XP_007297555.1	XP_007297555.1
XP_007297554.1	XP_007297554.1
XP_007297553.1	XP_007297553.1
XP_007297552.1	XP_007297552.1
XP_007297551.1	XP_007297551.1
XP_007297550.1	XP_007297550.1
XP_007297546.1	XP_007297546.1
XP_007297543.1	XP_007297543.1
XP_007297542.1	XP_007297542.1
XP_007297541.1	XP_007297541.1
XP_007297540.1	XP_007297540.1
XP_007297539.1	XP_007297539.1
XP_007297538.1	XP_007297538.1
XP_007297537.1	XP_007297537.1
XP_007297536.1	XP_007297536.1
XP_007297535.1	XP_007297535.1
XP_007297533.1	XP_007297533.1
XP_007297531.1	XP_007297531.1
XP_007297530.1	XP_007297530.1
XP_007297529.1	XP_007297529.1
XP_007297528.1	XP_007297528.1
XP_007297527.1	XP_007297527.1
XP_007297526.1	XP_007297526.1
XP_007297524.1	XP_007297524.1
XP_007297521.1	XP_007297521.1
XP_007297520.1	XP_007297520.1
XP_007297519.1	XP_007297519.1
XP_007297518.1	XP_007297518.1
XP_007297517.1	XP_007297517.1
XP_007297516.1	XP_007297516.1
XP_007297515.1	XP_007297515.1
XP_007297514.1	XP_007297514.1
XP_007297513.1	XP_007297513.1
XP_007297512.1	XP_007297512.1
XP_007297511.1	XP_007297511.1
XP_007297510.1	XP_007297510.1
XP_007297509.1	XP_007297509.1
XP_007297507.1	XP_007297507.1
XP_007297504.1	XP_007297504.1
XP_007297503.1	XP_007297503.1
XP_007297502.1	XP_007297502.1
XP_007297501.1	XP_007297501.1
XP_007297500.1	XP_007297500.1
XP_007297498.1	XP_007297498.1
XP_007297496.1	XP_007297496.1
XP_007297494.1	XP_007297494.1
XP_007297493.1	XP_007297493.1
XP_007297492.1	XP_007297492.1
XP_007297491.1	XP_007297491.1
XP_007297490.1	XP_007297490.1
XP_007297488.1	XP_007297488.1
XP_007297487.1	XP_007297487.1
XP_007297485.1	XP_007297485.1
XP_007297484.1	XP_007297484.1
XP_007297483.1	XP_007297483.1
XP_007297482.1	XP_007297482.1
XP_007297481.1	XP_007297481.1
XP_007297480.1	XP_007297480.1
XP_007297479.1	XP_007297479.1
XP_007297478.1	XP_007297478.1
XP_007297477.1	XP_007297477.1
XP_007297476.1	XP_007297476.1
XP_007297475.1	XP_007297475.1
XP_007297474.1	XP_007297474.1
XP_007297473.1	XP_007297473.1
XP_007297472.1	XP_007297472.1
XP_007297471.1	XP_007297471.1
XP_007297470.1	XP_007297470.1
XP_007297468.1	XP_007297468.1
XP_007297467.1	XP_007297467.1
XP_007297466.1	XP_007297466.1
XP_007297465.1	XP_007297465.1
XP_007297464.1	XP_007297464.1
XP_007297463.1	XP_007297463.1
XP_007297462.1	XP_007297462.1
XP_007297461.1	XP_007297461.1
XP_007297460.1	XP_007297460.1
XP_007297458.1	XP_007297458.1
XP_007297457.1	XP_007297457.1
XP_007297456.1	XP_007297456.1
XP_007297455.1	XP_007297455.1
XP_007297454.1	XP_007297454.1
XP_007297453.1	XP_007297453.1
XP_007297451.1	XP_007297451.1
XP_007297450.1	XP_007297450.1
XP_007297449.1	XP_007297449.1
XP_007297447.1	XP_007297447.1
XP_007297446.1	XP_007297446.1
XP_007297445.1	XP_007297445.1
XP_007297444.1	XP_007297444.1
XP_007297442.1	XP_007297442.1
XP_007297441.1	XP_007297441.1
XP_007297440.1	XP_007297440.1
XP_007297439.1	XP_007297439.1
XP_007297438.1	XP_007297438.1
XP_007297436.1	XP_007297436.1
XP_007297435.1	XP_007297435.1
XP_007297434.1	XP_007297434.1
XP_007297433.1	XP_007297433.1
XP_007297432.1	XP_007297432.1
XP_007297431.1	XP_007297431.1
XP_007297430.1	XP_007297430.1
XP_007297429.1	XP_007297429.1
XP_007297428.1	XP_007297428.1
XP_007297427.1	XP_007297427.1
XP_007297426.1	XP_007297426.1
XP_007297425.1	XP_007297425.1
XP_007297424.1	XP_007297424.1
XP_007297423.1	XP_007297423.1
XP_007297422.1	XP_007297422.1
XP_007297421.1	XP_007297421.1
XP_007297420.1	XP_007297420.1
XP_007297419.1	XP_007297419.1
XP_007297418.1	XP_007297418.1
XP_007297416.1	XP_007297416.1
XP_007297415.1	XP_007297415.1
XP_007297414.1	XP_007297414.1
XP_007297413.1	XP_007297413.1
XP_007297412.1	XP_007297412.1
XP_007297411.1	XP_007297411.1
XP_007297410.1	XP_007297410.1
XP_007297409.1	XP_007297409.1
XP_007297407.1	XP_007297407.1
XP_007297406.1	XP_007297406.1
XP_007297404.1	XP_007297404.1
XP_007297403.1	XP_007297403.1
XP_007297402.1	XP_007297402.1
XP_007297401.1	XP_007297401.1
XP_007297400.1	XP_007297400.1
XP_007297399.1	XP_007297399.1
XP_007297398.1	XP_007297398.1
XP_007297397.1	XP_007297397.1
XP_007297396.1	XP_007297396.1
XP_007297395.1	XP_007297395.1
XP_007297394.1	XP_007297394.1
XP_007297392.1	XP_007297392.1
XP_007297390.1	XP_007297390.1
XP_007297389.1	XP_007297389.1
XP_007297388.1	XP_007297388.1
XP_007297387.1	XP_007297387.1
XP_007297386.1	XP_007297386.1
XP_007297384.1	XP_007297384.1
XP_007297383.1	XP_007297383.1
XP_007297382.1	XP_007297382.1
XP_007297381.1	XP_007297381.1
XP_007297378.1	XP_007297378.1
XP_007297377.1	XP_007297377.1
XP_007297376.1	XP_007297376.1
XP_007297375.1	XP_007297375.1
XP_007297374.1	XP_007297374.1
XP_007297373.1	XP_007297373.1
XP_007297372.1	XP_007297372.1
XP_007297371.1	XP_007297371.1
XP_007297370.1	XP_007297370.1
XP_007297369.1	XP_007297369.1
XP_007297368.1	XP_007297368.1
XP_007297367.1	XP_007297367.1
XP_007297365.1	XP_007297365.1
XP_007297364.1	XP_007297364.1
XP_007297363.1	XP_007297363.1
XP_007297361.1	XP_007297361.1
XP_007297360.1	XP_007297360.1
XP_007297359.1	XP_007297359.1
XP_007297358.1	XP_007297358.1
XP_007297357.1	XP_007297357.1
XP_007297356.1	XP_007297356.1
XP_007297355.1	XP_007297355.1
XP_007297352.1	XP_007297352.1
XP_007297351.1	XP_007297351.1
XP_007297350.1	XP_007297350.1
XP_007297349.1	XP_007297349.1
XP_007297348.1	XP_007297348.1
XP_007297347.1	XP_007297347.1
XP_007297346.1	XP_007297346.1
XP_007297345.1	XP_007297345.1
XP_007297344.1	XP_007297344.1
XP_007297343.1	XP_007297343.1
XP_007297341.1	XP_007297341.1
XP_007297340.1	XP_007297340.1
XP_007297339.1	XP_007297339.1
XP_007297336.1	XP_007297336.1
XP_007297334.1	XP_007297334.1
XP_007297333.1	XP_007297333.1
XP_007297332.1	XP_007297332.1
XP_007297331.1	XP_007297331.1
XP_007297330.1	XP_007297330.1
XP_007297329.1	XP_007297329.1
XP_007297328.1	XP_007297328.1
XP_007297327.1	XP_007297327.1
XP_007297325.1	XP_007297325.1
XP_007297323.1	XP_007297323.1
XP_007297322.1	XP_007297322.1
XP_007297321.1	XP_007297321.1
XP_007297320.1	XP_007297320.1
XP_007297319.1	XP_007297319.1
XP_007297318.1	XP_007297318.1
XP_007297315.1	XP_007297315.1
XP_007297314.1	XP_007297314.1
XP_007297313.1	XP_007297313.1
XP_007297312.1	XP_007297312.1
XP_007297310.1	XP_007297310.1
XP_007297309.1	XP_007297309.1
XP_007297308.1	XP_007297308.1
XP_007297307.1	XP_007297307.1
XP_007297306.1	XP_007297306.1
XP_007297304.1	XP_007297304.1
XP_007297302.1	XP_007297302.1
XP_007297301.1	XP_007297301.1
XP_007297300.1	XP_007297300.1
XP_007297299.1	XP_007297299.1
XP_007297298.1	XP_007297298.1
XP_007297297.1	XP_007297297.1
XP_007297296.1	XP_007297296.1
XP_007297295.1	XP_007297295.1
XP_007297293.1	XP_007297293.1
XP_007297292.1	XP_007297292.1
XP_007297291.1	XP_007297291.1
XP_007297289.1	XP_007297289.1
XP_007297288.1	XP_007297288.1
XP_007297287.1	XP_007297287.1
XP_007297286.1	XP_007297286.1
XP_007297285.1	XP_007297285.1
XP_007297284.1	XP_007297284.1
XP_007297283.1	XP_007297283.1
XP_007297281.1	XP_007297281.1
XP_007297280.1	XP_007297280.1
XP_007297279.1	XP_007297279.1
XP_007297278.1	XP_007297278.1
XP_007297277.1	XP_007297277.1
XP_007297276.1	XP_007297276.1
XP_007297275.1	XP_007297275.1
XP_007297274.1	XP_007297274.1
XP_007297273.1	XP_007297273.1
XP_007297272.1	XP_007297272.1
XP_007297270.1	XP_007297270.1
XP_007297269.1	XP_007297269.1
XP_007297268.1	XP_007297268.1
XP_007297267.1	XP_007297267.1
XP_007297266.1	XP_007297266.1
XP_007297265.1	XP_007297265.1
XP_007297264.1	XP_007297264.1
XP_007297263.1	XP_007297263.1
XP_007297262.1	XP_007297262.1
XP_007297261.1	XP_007297261.1
XP_007297260.1	XP_007297260.1
XP_007297258.1	XP_007297258.1
XP_007297257.1	XP_007297257.1
XP_007297256.1	XP_007297256.1
XP_007297255.1	XP_007297255.1
XP_007297254.1	XP_007297254.1
XP_007297253.1	XP_007297253.1
XP_007297252.1	XP_007297252.1
XP_007297251.1	XP_007297251.1
XP_007297249.1	XP_007297249.1
XP_007297248.1	XP_007297248.1
XP_007297247.1	XP_007297247.1
XP_007297246.1	XP_007297246.1
XP_007297245.1	XP_007297245.1
XP_007297244.1	XP_007297244.1
XP_007297243.1	XP_007297243.1
XP_007297241.1	XP_007297241.1
XP_007297240.1	XP_007297240.1
XP_007297239.1	XP_007297239.1
XP_007297238.1	XP_007297238.1
XP_007297237.1	XP_007297237.1
XP_007297236.1	XP_007297236.1
XP_007297235.1	XP_007297235.1
XP_007297234.1	XP_007297234.1
XP_007297232.1	XP_007297232.1
XP_007297231.1	XP_007297231.1
XP_007297230.1	XP_007297230.1
XP_007297229.1	XP_007297229.1
XP_007297228.1	XP_007297228.1
XP_007297227.1	XP_007297227.1
XP_007297226.1	XP_007297226.1
XP_007297225.1	XP_007297225.1
XP_007297224.1	XP_007297224.1
XP_007297223.1	XP_007297223.1
XP_007297222.1	XP_007297222.1
XP_007297221.1	XP_007297221.1
XP_007297220.1	XP_007297220.1
XP_007297218.1	XP_007297218.1
XP_007297217.1	XP_007297217.1
XP_007297216.1	XP_007297216.1
XP_007297214.1	XP_007297214.1
XP_007297213.1	XP_007297213.1
XP_007297210.1	XP_007297210.1
XP_007297209.1	XP_007297209.1
XP_007297207.1	XP_007297207.1
XP_007297206.1	XP_007297206.1
XP_007297205.1	XP_007297205.1
XP_007297204.1	XP_007297204.1
XP_007297203.1	XP_007297203.1
XP_007297202.1	XP_007297202.1
XP_007297201.1	XP_007297201.1
XP_007297200.1	XP_007297200.1
XP_007297198.1	XP_007297198.1
XP_007297197.1	XP_007297197.1
XP_007297196.1	XP_007297196.1
XP_007297195.1	XP_007297195.1
XP_007297193.1	XP_007297193.1
XP_007297192.1	XP_007297192.1
XP_007297190.1	XP_007297190.1
XP_007297189.1	XP_007297189.1
XP_007297188.1	XP_007297188.1
XP_007297187.1	XP_007297187.1
XP_007297186.1	XP_007297186.1
XP_007297185.1	XP_007297185.1
XP_007297184.1	XP_007297184.1
XP_007297183.1	XP_007297183.1
XP_007297182.1	XP_007297182.1
XP_007297181.1	XP_007297181.1
XP_007297180.1	XP_007297180.1
XP_007297179.1	XP_007297179.1
XP_007297178.1	XP_007297178.1
XP_007297177.1	XP_007297177.1
XP_007297176.1	XP_007297176.1
XP_007297175.1	XP_007297175.1
XP_007297174.1	XP_007297174.1
XP_007297173.1	XP_007297173.1
XP_007297172.1	XP_007297172.1
XP_007297171.1	XP_007297171.1
XP_007297170.1	XP_007297170.1
XP_007297169.1	XP_007297169.1
XP_007297168.1	XP_007297168.1
XP_007297167.1	XP_007297167.1
XP_007297166.1	XP_007297166.1
XP_007297165.1	XP_007297165.1
XP_007297164.1	XP_007297164.1
XP_007297163.1	XP_007297163.1
XP_007297160.1	XP_007297160.1
XP_007297157.1	XP_007297157.1
XP_007297156.1	XP_007297156.1
XP_007297155.1	XP_007297155.1
XP_007297154.1	XP_007297154.1
XP_007297153.1	XP_007297153.1
XP_007297152.1	XP_007297152.1
XP_007297151.1	XP_007297151.1
XP_007297150.1	XP_007297150.1
XP_007297148.1	XP_007297148.1
XP_007297147.1	XP_007297147.1
XP_007297146.1	XP_007297146.1
XP_007297145.1	XP_007297145.1
XP_007297144.1	XP_007297144.1
XP_007297143.1	XP_007297143.1
XP_007297142.1	XP_007297142.1
XP_007297140.1	XP_007297140.1
XP_007297139.1	XP_007297139.1
XP_007297138.1	XP_007297138.1
XP_007297137.1	XP_007297137.1
XP_007297136.1	XP_007297136.1
XP_007297135.1	XP_007297135.1
XP_007297134.1	XP_007297134.1
XP_007297133.1	XP_007297133.1
XP_007297132.1	XP_007297132.1
XP_007297129.1	XP_007297129.1
XP_007297128.1	XP_007297128.1
XP_007297127.1	XP_007297127.1
XP_007297126.1	XP_007297126.1
XP_007297124.1	XP_007297124.1
XP_007297123.1	XP_007297123.1
XP_007297121.1	XP_007297121.1
XP_007297120.1	XP_007297120.1
XP_007297119.1	XP_007297119.1
XP_007297118.1	XP_007297118.1
XP_007297117.1	XP_007297117.1
XP_007297115.1	XP_007297115.1
XP_007297114.1	XP_007297114.1
XP_007297113.1	XP_007297113.1
XP_007297111.1	XP_007297111.1
XP_007297110.1	XP_007297110.1
XP_007297109.1	XP_007297109.1
XP_007297108.1	XP_007297108.1
XP_007297107.1	XP_007297107.1
XP_007297106.1	XP_007297106.1
XP_007297105.1	XP_007297105.1
XP_007297103.1	XP_007297103.1
XP_007297102.1	XP_007297102.1
XP_007297101.1	XP_007297101.1
XP_007297096.1	XP_007297096.1
XP_007297095.1	XP_007297095.1
XP_007297094.1	XP_007297094.1
XP_007297093.1	XP_007297093.1
XP_007297092.1	XP_007297092.1
XP_007297090.1	XP_007297090.1
XP_007297089.1	XP_007297089.1
XP_007297088.1	XP_007297088.1
XP_007297087.1	XP_007297087.1
XP_007297086.1	XP_007297086.1
XP_007297085.1	XP_007297085.1
XP_007297084.1	XP_007297084.1
XP_007297083.1	XP_007297083.1
XP_007297081.1	XP_007297081.1
XP_007297080.1	XP_007297080.1
XP_007297079.1	XP_007297079.1
XP_007297078.1	XP_007297078.1
XP_007297077.1	XP_007297077.1
XP_007297075.1	XP_007297075.1
XP_007297074.1	XP_007297074.1
XP_007297073.1	XP_007297073.1
XP_007297072.1	XP_007297072.1
XP_007297071.1	XP_007297071.1
XP_007297070.1	XP_007297070.1
XP_007297069.1	XP_007297069.1
XP_007297067.1	XP_007297067.1
XP_007297061.1	XP_007297061.1
XP_007297060.1	XP_007297060.1
XP_007297059.1	XP_007297059.1
XP_007297058.1	XP_007297058.1
XP_007297057.1	XP_007297057.1
XP_007297056.1	XP_007297056.1
XP_007297055.1	XP_007297055.1
XP_007297053.1	XP_007297053.1
XP_007297052.1	XP_007297052.1
XP_007297051.1	XP_007297051.1
XP_007297050.1	XP_007297050.1
XP_007297049.1	XP_007297049.1
XP_007297048.1	XP_007297048.1
XP_007297047.1	XP_007297047.1
XP_007297046.1	XP_007297046.1
XP_007297045.1	XP_007297045.1
XP_007297044.1	XP_007297044.1
XP_007297042.1	XP_007297042.1
XP_007297041.1	XP_007297041.1
XP_007297040.1	XP_007297040.1
XP_007297038.1	XP_007297038.1
XP_007297037.1	XP_007297037.1
XP_007297036.1	XP_007297036.1
XP_007297035.1	XP_007297035.1
XP_007297034.1	XP_007297034.1
XP_007297033.1	XP_007297033.1
XP_007297032.1	XP_007297032.1
XP_007297031.1	XP_007297031.1
XP_007297030.1	XP_007297030.1
XP_007297029.1	XP_007297029.1
XP_007297027.1	XP_007297027.1
XP_007297026.1	XP_007297026.1
XP_007297024.1	XP_007297024.1
XP_007297023.1	XP_007297023.1
XP_007297022.1	XP_007297022.1
XP_007297021.1	XP_007297021.1
XP_007297020.1	XP_007297020.1
XP_007297017.1	XP_007297017.1
XP_007297016.1	XP_007297016.1
XP_007297015.1	XP_007297015.1
XP_007297013.1	XP_007297013.1
XP_007297012.1	XP_007297012.1
XP_007297011.1	XP_007297011.1
XP_007297010.1	XP_007297010.1
XP_007297009.1	XP_007297009.1
XP_007297008.1	XP_007297008.1
XP_007297007.1	XP_007297007.1
XP_007297006.1	XP_007297006.1
XP_007297005.1	XP_007297005.1
XP_007297004.1	XP_007297004.1
XP_007297003.1	XP_007297003.1
XP_007297002.1	XP_007297002.1
XP_007297001.1	XP_007297001.1
XP_007297000.1	XP_007297000.1
XP_007296999.1	XP_007296999.1
XP_007296998.1	XP_007296998.1
XP_007296997.1	XP_007296997.1
XP_007296994.1	XP_007296994.1
XP_007296993.1	XP_007296993.1
XP_007296992.1	XP_007296992.1
XP_007296991.1	XP_007296991.1
XP_007296990.1	XP_007296990.1
XP_007296988.1	XP_007296988.1
XP_007296987.1	XP_007296987.1
XP_007296986.1	XP_007296986.1
XP_007296985.1	XP_007296985.1
XP_007296983.1	XP_007296983.1
XP_007296982.1	XP_007296982.1
XP_007296981.1	XP_007296981.1
XP_007296980.1	XP_007296980.1
XP_007296979.1	XP_007296979.1
XP_007296978.1	XP_007296978.1
XP_007296977.1	XP_007296977.1
XP_007296976.1	XP_007296976.1
XP_007296974.1	XP_007296974.1
XP_007296973.1	XP_007296973.1
XP_007296972.1	XP_007296972.1
XP_007296971.1	XP_007296971.1
XP_007296969.1	XP_007296969.1
XP_007296967.1	XP_007296967.1
XP_007296966.1	XP_007296966.1
XP_007296965.1	XP_007296965.1
XP_007296964.1	XP_007296964.1
XP_007296963.1	XP_007296963.1
XP_007296960.1	XP_007296960.1
XP_007296959.1	XP_007296959.1
XP_007296958.1	XP_007296958.1
XP_007296955.1	XP_007296955.1
XP_007296954.1	XP_007296954.1
XP_007296953.1	XP_007296953.1
XP_007296952.1	XP_007296952.1
XP_007296951.1	XP_007296951.1
XP_007296950.1	XP_007296950.1
XP_007296949.1	XP_007296949.1
XP_007296948.1	XP_007296948.1
XP_007296947.1	XP_007296947.1
XP_007296946.1	XP_007296946.1
XP_007296945.1	XP_007296945.1
XP_007296944.1	XP_007296944.1
XP_007296943.1	XP_007296943.1
XP_007296942.1	XP_007296942.1
XP_007296941.1	XP_007296941.1
XP_007296940.1	XP_007296940.1
XP_007296939.1	XP_007296939.1
XP_007296936.1	XP_007296936.1
XP_007296935.1	XP_007296935.1
XP_007296934.1	XP_007296934.1
XP_007296933.1	XP_007296933.1
XP_007296932.1	XP_007296932.1
XP_007296931.1	XP_007296931.1
XP_007296930.1	XP_007296930.1
XP_007296929.1	XP_007296929.1
XP_007296928.1	XP_007296928.1
XP_007296926.1	XP_007296926.1
XP_007296923.1	XP_007296923.1
XP_007296922.1	XP_007296922.1
XP_007296921.1	XP_007296921.1
XP_007296920.1	XP_007296920.1
XP_007296919.1	XP_007296919.1
XP_007296918.1	XP_007296918.1
XP_007296917.1	XP_007296917.1
XP_007296916.1	XP_007296916.1
XP_007296915.1	XP_007296915.1
XP_007296914.1	XP_007296914.1
XP_007296911.1	XP_007296911.1
XP_007296910.1	XP_007296910.1
XP_007296909.1	XP_007296909.1
XP_007296908.1	XP_007296908.1
XP_007296907.1	XP_007296907.1
XP_007296906.1	XP_007296906.1
XP_007296905.1	XP_007296905.1
XP_007296904.1	XP_007296904.1
XP_007296903.1	XP_007296903.1
XP_007296902.1	XP_007296902.1
XP_007296899.1	XP_007296899.1
XP_007296898.1	XP_007296898.1
XP_007296897.1	XP_007296897.1
XP_007296896.1	XP_007296896.1
XP_007296895.1	XP_007296895.1
XP_007296894.1	XP_007296894.1
XP_007296893.1	XP_007296893.1
XP_007296892.1	XP_007296892.1
XP_007296890.1	XP_007296890.1
XP_007296889.1	XP_007296889.1
XP_007296887.1	XP_007296887.1
XP_007296885.1	XP_007296885.1
XP_007296884.1	XP_007296884.1
XP_007296883.1	XP_007296883.1
XP_007296882.1	XP_007296882.1
XP_007296880.1	XP_007296880.1
XP_007296879.1	XP_007296879.1
XP_007296877.1	XP_007296877.1
XP_007296875.1	XP_007296875.1
XP_007296874.1	XP_007296874.1
XP_007296873.1	XP_007296873.1
XP_007296872.1	XP_007296872.1
XP_007296871.1	XP_007296871.1
XP_007296870.1	XP_007296870.1
XP_007296869.1	XP_007296869.1
XP_007296868.1	XP_007296868.1
XP_007296867.1	XP_007296867.1
XP_007296866.1	XP_007296866.1
XP_007296865.1	XP_007296865.1
XP_007296863.1	XP_007296863.1
XP_007296862.1	XP_007296862.1
XP_007296861.1	XP_007296861.1
XP_007296860.1	XP_007296860.1
XP_007296859.1	XP_007296859.1
XP_007296858.1	XP_007296858.1
XP_007296857.1	XP_007296857.1
XP_007296855.1	XP_007296855.1
XP_007296854.1	XP_007296854.1
XP_007296852.1	XP_007296852.1
XP_007296851.1	XP_007296851.1
XP_007296849.1	XP_007296849.1
XP_007296846.1	XP_007296846.1
XP_007296845.1	XP_007296845.1
XP_007296844.1	XP_007296844.1
XP_007296843.1	XP_007296843.1
XP_007296842.1	XP_007296842.1
XP_007296841.1	XP_007296841.1
XP_007296840.1	XP_007296840.1
XP_007296839.1	XP_007296839.1
XP_007296838.1	XP_007296838.1
XP_007296837.1	XP_007296837.1
XP_007296836.1	XP_007296836.1
XP_007296835.1	XP_007296835.1
XP_007296834.1	XP_007296834.1
XP_007296833.1	XP_007296833.1
XP_007296831.1	XP_007296831.1
XP_007296830.1	XP_007296830.1
XP_007296829.1	XP_007296829.1
XP_007296828.1	XP_007296828.1
XP_007296827.1	XP_007296827.1
XP_007296825.1	XP_007296825.1
XP_007296824.1	XP_007296824.1
XP_007296822.1	XP_007296822.1
XP_007296821.1	XP_007296821.1
XP_007296819.1	XP_007296819.1
XP_007296814.1	XP_007296814.1
XP_007296813.1	XP_007296813.1
XP_007296812.1	XP_007296812.1
XP_007296811.1	XP_007296811.1
XP_007296809.1	XP_007296809.1
XP_007296808.1	XP_007296808.1
XP_007296807.1	XP_007296807.1
XP_007296806.1	XP_007296806.1
XP_007296805.1	XP_007296805.1
XP_007296804.1	XP_007296804.1
XP_007296802.1	XP_007296802.1
XP_007296801.1	XP_007296801.1
XP_007296800.1	XP_007296800.1
XP_007296799.1	XP_007296799.1
XP_007296798.1	XP_007296798.1
XP_007296797.1	XP_007296797.1
XP_007296796.1	XP_007296796.1
XP_007296795.1	XP_007296795.1
XP_007296794.1	XP_007296794.1
XP_007296793.1	XP_007296793.1
XP_007296792.1	XP_007296792.1
XP_007296790.1	XP_007296790.1
XP_007296789.1	XP_007296789.1
XP_007296788.1	XP_007296788.1
XP_007296787.1	XP_007296787.1
XP_007296786.1	XP_007296786.1
XP_007296785.1	XP_007296785.1
XP_007296783.1	XP_007296783.1
XP_007296782.1	XP_007296782.1
XP_007296780.1	XP_007296780.1
XP_007296779.1	XP_007296779.1
XP_007296778.1	XP_007296778.1
XP_007296777.1	XP_007296777.1
XP_007296776.1	XP_007296776.1
XP_007296774.1	XP_007296774.1
XP_007296773.1	XP_007296773.1
XP_007296772.1	XP_007296772.1
XP_007296771.1	XP_007296771.1
XP_007296769.1	XP_007296769.1
XP_007296767.1	XP_007296767.1
XP_007296765.1	XP_007296765.1
XP_007296764.1	XP_007296764.1
XP_007296762.1	XP_007296762.1
XP_007296760.1	XP_007296760.1
XP_007296759.1	XP_007296759.1
XP_007296758.1	XP_007296758.1
XP_007296757.1	XP_007296757.1
XP_007296756.1	XP_007296756.1
XP_007296755.1	XP_007296755.1
XP_007296754.1	XP_007296754.1
XP_007296753.1	XP_007296753.1
XP_007296752.1	XP_007296752.1
XP_007296751.1	XP_007296751.1
XP_007296750.1	XP_007296750.1
XP_007296748.1	XP_007296748.1
XP_007296743.1	XP_007296743.1
XP_007296742.1	XP_007296742.1
XP_007296741.1	XP_007296741.1
XP_007296740.1	XP_007296740.1
XP_007296738.1	XP_007296738.1
XP_007296737.1	XP_007296737.1
XP_007296736.1	XP_007296736.1
XP_007296735.1	XP_007296735.1
XP_007296732.1	XP_007296732.1
XP_007296731.1	XP_007296731.1
XP_007296730.1	XP_007296730.1
XP_007296729.1	XP_007296729.1
XP_007296728.1	XP_007296728.1
XP_007296727.1	XP_007296727.1
XP_007296726.1	XP_007296726.1
XP_007296725.1	XP_007296725.1
XP_007296723.1	XP_007296723.1
XP_007296722.1	XP_007296722.1
XP_007296721.1	XP_007296721.1
XP_007296720.1	XP_007296720.1
XP_007296719.1	XP_007296719.1
XP_007296718.1	XP_007296718.1
XP_007296717.1	XP_007296717.1
XP_007296716.1	XP_007296716.1
XP_007296715.1	XP_007296715.1
XP_007296714.1	XP_007296714.1
XP_007296713.1	XP_007296713.1
XP_007296712.1	XP_007296712.1
XP_007296711.1	XP_007296711.1
XP_007296710.1	XP_007296710.1
XP_007296709.1	XP_007296709.1
XP_007296707.1	XP_007296707.1
XP_007296706.1	XP_007296706.1
XP_007296704.1	XP_007296704.1
XP_007296702.1	XP_007296702.1
XP_007296701.1	XP_007296701.1
XP_007296700.1	XP_007296700.1
XP_007296699.1	XP_007296699.1
XP_007296698.1	XP_007296698.1
XP_007296697.1	XP_007296697.1
XP_007296696.1	XP_007296696.1
XP_007296695.1	XP_007296695.1
XP_007296693.1	XP_007296693.1
XP_007296692.1	XP_007296692.1
XP_007296691.1	XP_007296691.1
XP_007296690.1	XP_007296690.1
XP_007296688.1	XP_007296688.1
XP_007296686.1	XP_007296686.1
XP_007296684.1	XP_007296684.1
XP_007296683.1	XP_007296683.1
XP_007296682.1	XP_007296682.1
XP_007296681.1	XP_007296681.1
XP_007296678.1	XP_007296678.1
XP_007296677.1	XP_007296677.1
XP_007296675.1	XP_007296675.1
XP_007296674.1	XP_007296674.1
XP_007296673.1	XP_007296673.1
XP_007296672.1	XP_007296672.1
XP_007296671.1	XP_007296671.1
XP_007296670.1	XP_007296670.1
XP_007296669.1	XP_007296669.1
XP_007296668.1	XP_007296668.1
XP_007296666.1	XP_007296666.1
XP_007296665.1	XP_007296665.1
XP_007296663.1	XP_007296663.1
XP_007296662.1	XP_007296662.1
XP_007296660.1	XP_007296660.1
XP_007296659.1	XP_007296659.1
XP_007296658.1	XP_007296658.1
XP_007296657.1	XP_007296657.1
XP_007296656.1	XP_007296656.1
XP_007296655.1	XP_007296655.1
XP_007296654.1	XP_007296654.1
XP_007296652.1	XP_007296652.1
XP_007296650.1	XP_007296650.1
XP_007296649.1	XP_007296649.1
XP_007296648.1	XP_007296648.1
XP_007296647.1	XP_007296647.1
XP_007296646.1	XP_007296646.1
XP_007296645.1	XP_007296645.1
XP_007296642.1	XP_007296642.1
XP_007296641.1	XP_007296641.1
XP_007296640.1	XP_007296640.1
XP_007296638.1	XP_007296638.1
XP_007296637.1	XP_007296637.1
XP_007296636.1	XP_007296636.1
XP_007296635.1	XP_007296635.1
XP_007296633.1	XP_007296633.1
XP_007296632.1	XP_007296632.1
XP_007296631.1	XP_007296631.1
XP_007296630.1	XP_007296630.1
XP_007296629.1	XP_007296629.1
XP_007296628.1	XP_007296628.1
XP_007296627.1	XP_007296627.1
XP_007296626.1	XP_007296626.1
XP_007296625.1	XP_007296625.1
XP_007296624.1	XP_007296624.1
XP_007296623.1	XP_007296623.1
XP_007296622.1	XP_007296622.1
XP_007296620.1	XP_007296620.1
XP_007296619.1	XP_007296619.1
XP_007296618.1	XP_007296618.1
XP_007296617.1	XP_007296617.1
XP_007296616.1	XP_007296616.1
XP_007296615.1	XP_007296615.1
XP_007296614.1	XP_007296614.1
XP_007296613.1	XP_007296613.1
XP_007296612.1	XP_007296612.1
XP_007296611.1	XP_007296611.1
XP_007296610.1	XP_007296610.1
XP_007296609.1	XP_007296609.1
XP_007296608.1	XP_007296608.1
XP_007296605.1	XP_007296605.1
XP_007296604.1	XP_007296604.1
XP_007296602.1	XP_007296602.1
XP_007296601.1	XP_007296601.1
XP_007296600.1	XP_007296600.1
XP_007296599.1	XP_007296599.1
XP_007296598.1	XP_007296598.1
XP_007296597.1	XP_007296597.1
XP_007296595.1	XP_007296595.1
XP_007296594.1	XP_007296594.1
XP_007296593.1	XP_007296593.1
XP_007296591.1	XP_007296591.1
XP_007296590.1	XP_007296590.1
XP_007296589.1	XP_007296589.1
XP_007296588.1	XP_007296588.1
XP_007296587.1	XP_007296587.1
XP_007296586.1	XP_007296586.1
XP_007296585.1	XP_007296585.1
XP_007296584.1	XP_007296584.1
XP_007296583.1	XP_007296583.1
XP_007296582.1	XP_007296582.1
XP_007296581.1	XP_007296581.1
XP_007296580.1	XP_007296580.1
XP_007296578.1	XP_007296578.1
XP_007296577.1	XP_007296577.1
XP_007296576.1	XP_007296576.1
XP_007296575.1	XP_007296575.1
XP_007296574.1	XP_007296574.1
XP_007296572.1	XP_007296572.1
XP_007296571.1	XP_007296571.1
XP_007296570.1	XP_007296570.1
XP_007296569.1	XP_007296569.1
XP_007296568.1	XP_007296568.1
XP_007296567.1	XP_007296567.1
XP_007296566.1	XP_007296566.1
XP_007296565.1	XP_007296565.1
XP_007296564.1	XP_007296564.1
XP_007296563.1	XP_007296563.1
XP_007296562.1	XP_007296562.1
XP_007296561.1	XP_007296561.1
XP_007296560.1	XP_007296560.1
XP_007296559.1	XP_007296559.1
XP_007296558.1	XP_007296558.1
XP_007296557.1	XP_007296557.1
XP_007296556.1	XP_007296556.1
XP_007296555.1	XP_007296555.1
XP_007296553.1	XP_007296553.1
XP_007296552.1	XP_007296552.1
XP_007296551.1	XP_007296551.1
XP_007296550.1	XP_007296550.1
XP_007296549.1	XP_007296549.1
XP_007296548.1	XP_007296548.1
XP_007296547.1	XP_007296547.1
XP_007296546.1	XP_007296546.1
XP_007296544.1	XP_007296544.1
XP_007296543.1	XP_007296543.1
XP_007296542.1	XP_007296542.1
XP_007296541.1	XP_007296541.1
XP_007296540.1	XP_007296540.1
XP_007296539.1	XP_007296539.1
XP_007296537.1	XP_007296537.1
XP_007296536.1	XP_007296536.1
XP_007296535.1	XP_007296535.1
XP_007296533.1	XP_007296533.1
XP_007296532.1	XP_007296532.1
XP_007296531.1	XP_007296531.1
XP_007296529.1	XP_007296529.1
XP_007296527.1	XP_007296527.1
XP_007296525.1	XP_007296525.1
XP_007296524.1	XP_007296524.1
XP_007296523.1	XP_007296523.1
XP_007296522.1	XP_007296522.1
XP_007296521.1	XP_007296521.1
XP_007296520.1	XP_007296520.1
XP_007296519.1	XP_007296519.1
XP_007296518.1	XP_007296518.1
XP_007296517.1	XP_007296517.1
XP_007296516.1	XP_007296516.1
XP_007296515.1	XP_007296515.1
XP_007296514.1	XP_007296514.1
XP_007296513.1	XP_007296513.1
XP_007296512.1	XP_007296512.1
XP_007296511.1	XP_007296511.1
XP_007296510.1	XP_007296510.1
XP_007296509.1	XP_007296509.1
XP_007296508.1	XP_007296508.1
XP_007296507.1	XP_007296507.1
XP_007296506.1	XP_007296506.1
XP_007296505.1	XP_007296505.1
XP_007296504.1	XP_007296504.1
XP_007296502.1	XP_007296502.1
XP_007296501.1	XP_007296501.1
XP_007296500.1	XP_007296500.1
XP_007296499.1	XP_007296499.1
XP_007296498.1	XP_007296498.1
XP_007296497.1	XP_007296497.1
XP_007296496.1	XP_007296496.1
XP_007296495.1	XP_007296495.1
XP_007296494.1	XP_007296494.1
XP_007296493.1	XP_007296493.1
XP_007296492.1	XP_007296492.1
XP_007296491.1	XP_007296491.1
XP_007296489.1	XP_007296489.1
XP_007296488.1	XP_007296488.1
XP_007296486.1	XP_007296486.1
XP_007296485.1	XP_007296485.1
XP_007296484.1	XP_007296484.1
XP_007296483.1	XP_007296483.1
XP_007296482.1	XP_007296482.1
XP_007296481.1	XP_007296481.1
XP_007296479.1	XP_007296479.1
XP_007296478.1	XP_007296478.1
XP_007296477.1	XP_007296477.1
XP_007296476.1	XP_007296476.1
XP_007296475.1	XP_007296475.1
XP_007296474.1	XP_007296474.1
XP_007296473.1	XP_007296473.1
XP_007296472.1	XP_007296472.1
XP_007296471.1	XP_007296471.1
XP_007296470.1	XP_007296470.1
XP_007296469.1	XP_007296469.1
XP_007296468.1	XP_007296468.1
XP_007296467.1	XP_007296467.1
XP_007296466.1	XP_007296466.1
XP_007296465.1	XP_007296465.1
XP_007296464.1	XP_007296464.1
XP_007296463.1	XP_007296463.1
XP_007296462.1	XP_007296462.1
XP_007296461.1	XP_007296461.1
XP_007296460.1	XP_007296460.1
XP_007296459.1	XP_007296459.1
XP_007296458.1	XP_007296458.1
XP_007296457.1	XP_007296457.1
XP_007296456.1	XP_007296456.1
XP_007296455.1	XP_007296455.1
XP_007296454.1	XP_007296454.1
XP_007296453.1	XP_007296453.1
XP_007296452.1	XP_007296452.1
XP_007296451.1	XP_007296451.1
XP_007296450.1	XP_007296450.1
XP_007296449.1	XP_007296449.1
XP_007296448.1	XP_007296448.1
XP_007296447.1	XP_007296447.1
XP_007296446.1	XP_007296446.1
XP_007296445.1	XP_007296445.1
XP_007296444.1	XP_007296444.1
XP_007296443.1	XP_007296443.1
XP_007296442.1	XP_007296442.1
XP_007296441.1	XP_007296441.1
XP_007296440.1	XP_007296440.1
XP_007296439.1	XP_007296439.1
XP_007296436.1	XP_007296436.1
XP_007296435.1	XP_007296435.1
XP_007296434.1	XP_007296434.1
XP_007296433.1	XP_007296433.1
XP_007296432.1	XP_007296432.1
XP_007296430.1	XP_007296430.1
XP_007296429.1	XP_007296429.1
XP_007296426.1	XP_007296426.1
XP_007296425.1	XP_007296425.1
XP_007296424.1	XP_007296424.1
XP_007296423.1	XP_007296423.1
XP_007296422.1	XP_007296422.1
XP_007296421.1	XP_007296421.1
XP_007296420.1	XP_007296420.1
XP_007296419.1	XP_007296419.1
XP_007296418.1	XP_007296418.1
XP_007296417.1	XP_007296417.1
XP_007296416.1	XP_007296416.1
XP_007296415.1	XP_007296415.1
XP_007296414.1	XP_007296414.1
XP_007296413.1	XP_007296413.1
XP_007296412.1	XP_007296412.1
XP_007296410.1	XP_007296410.1
XP_007296409.1	XP_007296409.1
XP_007296408.1	XP_007296408.1
XP_007296407.1	XP_007296407.1
XP_007296406.1	XP_007296406.1
XP_007296404.1	XP_007296404.1
XP_007296403.1	XP_007296403.1
XP_007296402.1	XP_007296402.1
XP_007296401.1	XP_007296401.1
XP_007296400.1	XP_007296400.1
XP_007296399.1	XP_007296399.1
XP_007296398.1	XP_007296398.1
XP_007296397.1	XP_007296397.1
XP_007296396.1	XP_007296396.1
XP_007296395.1	XP_007296395.1
XP_007296394.1	XP_007296394.1
XP_007296393.1	XP_007296393.1
XP_007296392.1	XP_007296392.1
XP_007296391.1	XP_007296391.1
XP_007296390.1	XP_007296390.1
XP_007296389.1	XP_007296389.1
XP_007296388.1	XP_007296388.1
XP_007296387.1	XP_007296387.1
XP_007296386.1	XP_007296386.1
XP_007296385.1	XP_007296385.1
XP_007296384.1	XP_007296384.1
XP_007296382.1	XP_007296382.1
XP_007296380.1	XP_007296380.1
XP_007296379.1	XP_007296379.1
XP_007296378.1	XP_007296378.1
XP_007296377.1	XP_007296377.1
XP_007296373.1	XP_007296373.1
XP_007296372.1	XP_007296372.1
XP_007296369.1	XP_007296369.1
XP_007296368.1	XP_007296368.1
XP_007296366.1	XP_007296366.1
XP_007296365.1	XP_007296365.1
XP_007296364.1	XP_007296364.1
XP_007296363.1	XP_007296363.1
XP_007296361.1	XP_007296361.1
XP_007296360.1	XP_007296360.1
XP_007296359.1	XP_007296359.1
XP_007296358.1	XP_007296358.1
XP_007296357.1	XP_007296357.1
XP_007296356.1	XP_007296356.1
XP_007296355.1	XP_007296355.1
XP_007296352.1	XP_007296352.1
XP_007296351.1	XP_007296351.1
XP_007296350.1	XP_007296350.1
XP_007296349.1	XP_007296349.1
XP_007296348.1	XP_007296348.1
XP_007296347.1	XP_007296347.1
XP_007296346.1	XP_007296346.1
XP_007296344.1	XP_007296344.1
XP_007296343.1	XP_007296343.1
XP_007296342.1	XP_007296342.1
XP_007296341.1	XP_007296341.1
XP_007296340.1	XP_007296340.1
XP_007296339.1	XP_007296339.1
XP_007296338.1	XP_007296338.1
XP_007296337.1	XP_007296337.1
XP_007296336.1	XP_007296336.1
XP_007296334.1	XP_007296334.1
XP_007296333.1	XP_007296333.1
XP_007296332.1	XP_007296332.1
XP_007296331.1	XP_007296331.1
XP_007296329.1	XP_007296329.1
XP_007296328.1	XP_007296328.1
XP_007296327.1	XP_007296327.1
XP_007296326.1	XP_007296326.1
XP_007296325.1	XP_007296325.1
XP_007296324.1	XP_007296324.1
XP_007296323.1	XP_007296323.1
XP_007296321.1	XP_007296321.1
XP_007296320.1	XP_007296320.1
XP_007296319.1	XP_007296319.1
XP_007296318.1	XP_007296318.1
XP_007296317.1	XP_007296317.1
XP_007296315.1	XP_007296315.1
XP_007296314.1	XP_007296314.1
XP_007296311.1	XP_007296311.1
XP_007296310.1	XP_007296310.1
XP_007296308.1	XP_007296308.1
XP_007296307.1	XP_007296307.1
XP_007296306.1	XP_007296306.1
XP_007296305.1	XP_007296305.1
XP_007296304.1	XP_007296304.1
XP_007296303.1	XP_007296303.1
XP_007296302.1	XP_007296302.1
XP_007296301.1	XP_007296301.1
XP_007296300.1	XP_007296300.1
XP_007296298.1	XP_007296298.1
XP_007296296.1	XP_007296296.1
XP_007296295.1	XP_007296295.1
XP_007296294.1	XP_007296294.1
XP_007296292.1	XP_007296292.1
XP_007296291.1	XP_007296291.1
XP_007296287.1	XP_007296287.1
XP_007296286.1	XP_007296286.1
XP_007296283.1	XP_007296283.1
XP_007296282.1	XP_007296282.1
XP_007296281.1	XP_007296281.1
XP_007296280.1	XP_007296280.1
XP_007296278.1	XP_007296278.1
XP_007296277.1	XP_007296277.1
XP_007296275.1	XP_007296275.1
XP_007296274.1	XP_007296274.1
XP_007296272.1	XP_007296272.1
XP_007296271.1	XP_007296271.1
XP_007296270.1	XP_007296270.1
XP_007296269.1	XP_007296269.1
XP_007296268.1	XP_007296268.1
XP_007296267.1	XP_007296267.1
XP_007296266.1	XP_007296266.1
XP_007296265.1	XP_007296265.1
XP_007296260.1	XP_007296260.1
XP_007296259.1	XP_007296259.1
XP_007296257.1	XP_007296257.1
XP_007296255.1	XP_007296255.1
XP_007296254.1	XP_007296254.1
XP_007296253.1	XP_007296253.1
XP_007296252.1	XP_007296252.1
XP_007296251.1	XP_007296251.1
XP_007296250.1	XP_007296250.1
XP_007296249.1	XP_007296249.1
XP_007296248.1	XP_007296248.1
XP_007296247.1	XP_007296247.1
XP_007296246.1	XP_007296246.1
XP_007296245.1	XP_007296245.1
XP_007296244.1	XP_007296244.1
XP_007296243.1	XP_007296243.1
XP_007296242.1	XP_007296242.1
XP_007296241.1	XP_007296241.1
XP_007296239.1	XP_007296239.1
XP_007296237.1	XP_007296237.1
XP_007296236.1	XP_007296236.1
XP_007296234.1	XP_007296234.1
XP_007296233.1	XP_007296233.1
XP_007296232.1	XP_007296232.1
XP_007296231.1	XP_007296231.1
XP_007296230.1	XP_007296230.1
XP_007296229.1	XP_007296229.1
XP_007296228.1	XP_007296228.1
XP_007296227.1	XP_007296227.1
XP_007296226.1	XP_007296226.1
XP_007296225.1	XP_007296225.1
XP_007296224.1	XP_007296224.1
XP_007296220.1	XP_007296220.1
XP_007296219.1	XP_007296219.1
XP_007296218.1	XP_007296218.1
XP_007296216.1	XP_007296216.1
XP_007296213.1	XP_007296213.1
XP_007296212.1	XP_007296212.1
XP_007296211.1	XP_007296211.1
XP_007296209.1	XP_007296209.1
XP_007296208.1	XP_007296208.1
XP_007296206.1	XP_007296206.1
XP_007296204.1	XP_007296204.1
XP_007296202.1	XP_007296202.1
XP_007296201.1	XP_007296201.1
XP_007296200.1	XP_007296200.1
XP_007296199.1	XP_007296199.1
XP_007296198.1	XP_007296198.1
XP_007296197.1	XP_007296197.1
XP_007296196.1	XP_007296196.1
XP_007296195.1	XP_007296195.1
XP_007296194.1	XP_007296194.1
XP_007296192.1	XP_007296192.1
XP_007296191.1	XP_007296191.1
XP_007296190.1	XP_007296190.1
XP_007296189.1	XP_007296189.1
XP_007296188.1	XP_007296188.1
XP_007296187.1	XP_007296187.1
XP_007296186.1	XP_007296186.1
XP_007296185.1	XP_007296185.1
XP_007296184.1	XP_007296184.1
XP_007296182.1	XP_007296182.1
XP_007296181.1	XP_007296181.1
XP_007296180.1	XP_007296180.1
XP_007296178.1	XP_007296178.1
XP_007296177.1	XP_007296177.1
XP_007296175.1	XP_007296175.1
XP_007296174.1	XP_007296174.1
XP_007296173.1	XP_007296173.1
XP_007296172.1	XP_007296172.1
XP_007296171.1	XP_007296171.1
XP_007296170.1	XP_007296170.1
XP_007296169.1	XP_007296169.1
XP_007296168.1	XP_007296168.1
XP_007296167.1	XP_007296167.1
XP_007296165.1	XP_007296165.1
XP_007296164.1	XP_007296164.1
XP_007296163.1	XP_007296163.1
XP_007296162.1	XP_007296162.1
XP_007296160.1	XP_007296160.1
XP_007296159.1	XP_007296159.1
XP_007296158.1	XP_007296158.1
XP_007296157.1	XP_007296157.1
XP_007296156.1	XP_007296156.1
XP_007296155.1	XP_007296155.1
XP_007296154.1	XP_007296154.1
XP_007296153.1	XP_007296153.1
XP_007296152.1	XP_007296152.1
XP_007296151.1	XP_007296151.1
XP_007296149.1	XP_007296149.1
XP_007296148.1	XP_007296148.1
XP_007296147.1	XP_007296147.1
XP_007296146.1	XP_007296146.1
XP_007296144.1	XP_007296144.1
XP_007296143.1	XP_007296143.1
XP_007296142.1	XP_007296142.1
XP_007296141.1	XP_007296141.1
XP_007296140.1	XP_007296140.1
XP_007296139.1	XP_007296139.1
XP_007296138.1	XP_007296138.1
XP_007296137.1	XP_007296137.1
XP_007296136.1	XP_007296136.1
XP_007296135.1	XP_007296135.1
XP_007296134.1	XP_007296134.1
XP_007296133.1	XP_007296133.1
XP_007296132.1	XP_007296132.1
XP_007296131.1	XP_007296131.1
XP_007296130.1	XP_007296130.1
XP_007296129.1	XP_007296129.1
XP_007296127.1	XP_007296127.1
XP_007296126.1	XP_007296126.1
XP_007296125.1	XP_007296125.1
XP_007296124.1	XP_007296124.1
XP_007296121.1	XP_007296121.1
XP_007296118.1	XP_007296118.1
XP_007296117.1	XP_007296117.1
XP_007296116.1	XP_007296116.1
XP_007296115.1	XP_007296115.1
XP_007296114.1	XP_007296114.1
XP_007296113.1	XP_007296113.1
XP_007296112.1	XP_007296112.1
XP_007296111.1	XP_007296111.1
XP_007296110.1	XP_007296110.1
XP_007296109.1	XP_007296109.1
XP_007296108.1	XP_007296108.1
XP_007296107.1	XP_007296107.1
XP_007296106.1	XP_007296106.1
XP_007296104.1	XP_007296104.1
XP_007296103.1	XP_007296103.1
XP_007296102.1	XP_007296102.1
XP_007296101.1	XP_007296101.1
XP_007296100.1	XP_007296100.1
XP_007296099.1	XP_007296099.1
XP_007296098.1	XP_007296098.1
XP_007296097.1	XP_007296097.1
XP_007296096.1	XP_007296096.1
XP_007296095.1	XP_007296095.1
XP_007296094.1	XP_007296094.1
XP_007296093.1	XP_007296093.1
XP_007296090.1	XP_007296090.1
XP_007296089.1	XP_007296089.1
XP_007296088.1	XP_007296088.1
XP_007296087.1	XP_007296087.1
XP_007296086.1	XP_007296086.1
XP_007296085.1	XP_007296085.1
XP_007296084.1	XP_007296084.1
XP_007296083.1	XP_007296083.1
XP_007296082.1	XP_007296082.1
XP_007296080.1	XP_007296080.1
XP_007296077.1	XP_007296077.1
XP_007296076.1	XP_007296076.1
XP_007296075.1	XP_007296075.1
XP_007296072.1	XP_007296072.1
XP_007296071.1	XP_007296071.1
XP_007296069.1	XP_007296069.1
XP_007296068.1	XP_007296068.1
XP_007296066.1	XP_007296066.1
XP_007296064.1	XP_007296064.1
XP_007296063.1	XP_007296063.1
XP_007296062.1	XP_007296062.1
XP_007296061.1	XP_007296061.1
XP_007296060.1	XP_007296060.1
XP_007296058.1	XP_007296058.1
XP_007296057.1	XP_007296057.1
XP_007296056.1	XP_007296056.1
XP_007296055.1	XP_007296055.1
XP_007296054.1	XP_007296054.1
XP_007296053.1	XP_007296053.1
XP_007296051.1	XP_007296051.1
XP_007296049.1	XP_007296049.1
XP_007296048.1	XP_007296048.1
XP_007296047.1	XP_007296047.1
XP_007296046.1	XP_007296046.1
XP_007296045.1	XP_007296045.1
XP_007296044.1	XP_007296044.1
XP_007296041.1	XP_007296041.1
XP_007296039.1	XP_007296039.1
XP_007296038.1	XP_007296038.1
XP_007296036.1	XP_007296036.1
XP_007296035.1	XP_007296035.1
XP_007296034.1	XP_007296034.1
XP_007296033.1	XP_007296033.1
XP_007296032.1	XP_007296032.1
XP_007296031.1	XP_007296031.1
XP_007296030.1	XP_007296030.1
XP_007296029.1	XP_007296029.1
XP_007296027.1	XP_007296027.1
XP_007296026.1	XP_007296026.1
XP_007296025.1	XP_007296025.1
XP_007296024.1	XP_007296024.1
XP_007296023.1	XP_007296023.1
XP_007296022.1	XP_007296022.1
XP_007296021.1	XP_007296021.1
XP_007296020.1	XP_007296020.1
XP_007296019.1	XP_007296019.1
XP_007296018.1	XP_007296018.1
XP_007296017.1	XP_007296017.1
XP_007296015.1	XP_007296015.1
XP_007296014.1	XP_007296014.1
XP_007296013.1	XP_007296013.1
XP_007296010.1	XP_007296010.1
XP_007296009.1	XP_007296009.1
XP_007296008.1	XP_007296008.1
XP_007296007.1	XP_007296007.1
XP_007296006.1	XP_007296006.1
XP_007296005.1	XP_007296005.1
XP_007296004.1	XP_007296004.1
XP_007296003.1	XP_007296003.1
XP_007296002.1	XP_007296002.1
XP_007296001.1	XP_007296001.1
XP_007296000.1	XP_007296000.1
XP_007295999.1	XP_007295999.1
XP_007295998.1	XP_007295998.1
XP_007295997.1	XP_007295997.1
XP_007295996.1	XP_007295996.1
XP_007295995.1	XP_007295995.1
XP_007295994.1	XP_007295994.1
XP_007295993.1	XP_007295993.1
XP_007295992.1	XP_007295992.1
XP_007295991.1	XP_007295991.1
XP_007295990.1	XP_007295990.1
XP_007295989.1	XP_007295989.1
XP_007295988.1	XP_007295988.1
XP_007295985.1	XP_007295985.1
XP_007295984.1	XP_007295984.1
XP_007295982.1	XP_007295982.1
XP_007295981.1	XP_007295981.1
XP_007295979.1	XP_007295979.1
XP_007295978.1	XP_007295978.1
XP_007295977.1	XP_007295977.1
XP_007295976.1	XP_007295976.1
XP_007295975.1	XP_007295975.1
XP_007295974.1	XP_007295974.1
XP_007295973.1	XP_007295973.1
XP_007295972.1	XP_007295972.1
XP_007295969.1	XP_007295969.1
XP_007295968.1	XP_007295968.1
XP_007295967.1	XP_007295967.1
XP_007295966.1	XP_007295966.1
XP_007295965.1	XP_007295965.1
XP_007295964.1	XP_007295964.1
XP_007295963.1	XP_007295963.1
XP_007295962.1	XP_007295962.1
XP_007295961.1	XP_007295961.1
XP_007295960.1	XP_007295960.1
XP_007295959.1	XP_007295959.1
XP_007295958.1	XP_007295958.1
XP_007295957.1	XP_007295957.1
XP_007295955.1	XP_007295955.1
XP_007295954.1	XP_007295954.1
XP_007295953.1	XP_007295953.1
XP_007295952.1	XP_007295952.1
XP_007295951.1	XP_007295951.1
XP_007295950.1	XP_007295950.1
XP_007295949.1	XP_007295949.1
XP_007295946.1	XP_007295946.1
XP_007295945.1	XP_007295945.1
XP_007295944.1	XP_007295944.1
XP_007295943.1	XP_007295943.1
XP_007295942.1	XP_007295942.1
XP_007295941.1	XP_007295941.1
XP_007295940.1	XP_007295940.1
XP_007295939.1	XP_007295939.1
XP_007295938.1	XP_007295938.1
XP_007295937.1	XP_007295937.1
XP_007295936.1	XP_007295936.1
XP_007295935.1	XP_007295935.1
XP_007295934.1	XP_007295934.1
XP_007295933.1	XP_007295933.1
XP_007295932.1	XP_007295932.1
XP_007295931.1	XP_007295931.1
XP_007295930.1	XP_007295930.1
XP_007295929.1	XP_007295929.1
XP_007295928.1	XP_007295928.1
XP_007295926.1	XP_007295926.1
XP_007295924.1	XP_007295924.1
XP_007295923.1	XP_007295923.1
XP_007295922.1	XP_007295922.1
XP_007295921.1	XP_007295921.1
XP_007295920.1	XP_007295920.1
XP_007295919.1	XP_007295919.1
XP_007295918.1	XP_007295918.1
XP_007295917.1	XP_007295917.1
XP_007295916.1	XP_007295916.1
XP_007295915.1	XP_007295915.1
XP_007295912.1	XP_007295912.1
XP_007295911.1	XP_007295911.1
XP_007295910.1	XP_007295910.1
XP_007295909.1	XP_007295909.1
XP_007295908.1	XP_007295908.1
XP_007295907.1	XP_007295907.1
XP_007295906.1	XP_007295906.1
XP_007295905.1	XP_007295905.1
XP_007295904.1	XP_007295904.1
XP_007295903.1	XP_007295903.1
XP_007295902.1	XP_007295902.1
XP_007295901.1	XP_007295901.1
XP_007295900.1	XP_007295900.1
XP_007295899.1	XP_007295899.1
XP_007295898.1	XP_007295898.1
XP_007295896.1	XP_007295896.1
XP_007295894.1	XP_007295894.1
XP_007295893.1	XP_007295893.1
XP_007295892.1	XP_007295892.1
XP_007295890.1	XP_007295890.1
XP_007295889.1	XP_007295889.1
XP_007295888.1	XP_007295888.1
XP_007295887.1	XP_007295887.1
XP_007295886.1	XP_007295886.1
XP_007295885.1	XP_007295885.1
XP_007295884.1	XP_007295884.1
XP_007295883.1	XP_007295883.1
XP_007295881.1	XP_007295881.1
XP_007295880.1	XP_007295880.1
XP_007295879.1	XP_007295879.1
XP_007295878.1	XP_007295878.1
XP_007295877.1	XP_007295877.1
XP_007295876.1	XP_007295876.1
XP_007295875.1	XP_007295875.1
XP_007295874.1	XP_007295874.1
XP_007295873.1	XP_007295873.1
XP_007295872.1	XP_007295872.1
XP_007295871.1	XP_007295871.1
XP_007295870.1	XP_007295870.1
XP_007295869.1	XP_007295869.1
XP_007295868.1	XP_007295868.1
XP_007295867.1	XP_007295867.1
XP_007295866.1	XP_007295866.1
XP_007295865.1	XP_007295865.1
XP_007295864.1	XP_007295864.1
XP_007295863.1	XP_007295863.1
XP_007295862.1	XP_007295862.1
XP_007295861.1	XP_007295861.1
XP_007295860.1	XP_007295860.1
XP_007295859.1	XP_007295859.1
XP_007295858.1	XP_007295858.1
XP_007295857.1	XP_007295857.1
XP_007295856.1	XP_007295856.1
XP_007295855.1	XP_007295855.1
XP_007295854.1	XP_007295854.1
XP_007295853.1	XP_007295853.1
XP_007295851.1	XP_007295851.1
XP_007295849.1	XP_007295849.1
XP_007295848.1	XP_007295848.1
XP_007295847.1	XP_007295847.1
XP_007295845.1	XP_007295845.1
XP_007295844.1	XP_007295844.1
XP_007295843.1	XP_007295843.1
XP_007295841.1	XP_007295841.1
XP_007295840.1	XP_007295840.1
XP_007295838.1	XP_007295838.1
XP_007295837.1	XP_007295837.1
XP_007295836.1	XP_007295836.1
XP_007295835.1	XP_007295835.1
XP_007295834.1	XP_007295834.1
XP_007295830.1	XP_007295830.1
XP_007295829.1	XP_007295829.1
XP_007295828.1	XP_007295828.1
XP_007295827.1	XP_007295827.1
XP_007295826.1	XP_007295826.1
XP_007295824.1	XP_007295824.1
XP_007295823.1	XP_007295823.1
XP_007295822.1	XP_007295822.1
XP_007295821.1	XP_007295821.1
XP_007295820.1	XP_007295820.1
XP_007295818.1	XP_007295818.1
XP_007295816.1	XP_007295816.1
XP_007295815.1	XP_007295815.1
XP_007295814.1	XP_007295814.1
XP_007295813.1	XP_007295813.1
XP_007295811.1	XP_007295811.1
XP_007295810.1	XP_007295810.1
XP_007295809.1	XP_007295809.1
XP_007295806.1	XP_007295806.1
XP_007295803.1	XP_007295803.1
XP_007295802.1	XP_007295802.1
XP_007295801.1	XP_007295801.1
XP_007295800.1	XP_007295800.1
XP_007295799.1	XP_007295799.1
XP_007295798.1	XP_007295798.1
XP_007295797.1	XP_007295797.1
XP_007295796.1	XP_007295796.1
XP_007295795.1	XP_007295795.1
XP_007295794.1	XP_007295794.1
XP_007295793.1	XP_007295793.1
XP_007295792.1	XP_007295792.1
XP_007295791.1	XP_007295791.1
XP_007295790.1	XP_007295790.1
XP_007295789.1	XP_007295789.1
XP_007295788.1	XP_007295788.1
XP_007295787.1	XP_007295787.1
XP_007295786.1	XP_007295786.1
XP_007295785.1	XP_007295785.1
XP_007295784.1	XP_007295784.1
XP_007295783.1	XP_007295783.1
XP_007295782.1	XP_007295782.1
XP_007295781.1	XP_007295781.1
XP_007295780.1	XP_007295780.1
XP_007295779.1	XP_007295779.1
XP_007295778.1	XP_007295778.1
XP_007295776.1	XP_007295776.1
XP_007295774.1	XP_007295774.1
XP_007295773.1	XP_007295773.1
XP_007295772.1	XP_007295772.1
XP_007295771.1	XP_007295771.1
XP_007295770.1	XP_007295770.1
XP_007295769.1	XP_007295769.1
XP_007295768.1	XP_007295768.1
XP_007295767.1	XP_007295767.1
XP_007295766.1	XP_007295766.1
XP_007295764.1	XP_007295764.1
XP_007295763.1	XP_007295763.1
XP_007295762.1	XP_007295762.1
XP_007295761.1	XP_007295761.1
XP_007295760.1	XP_007295760.1
XP_007295759.1	XP_007295759.1
XP_007295758.1	XP_007295758.1
XP_007295757.1	XP_007295757.1
XP_007295756.1	XP_007295756.1
XP_007295755.1	XP_007295755.1
XP_007295753.1	XP_007295753.1
XP_007295752.1	XP_007295752.1
XP_007295751.1	XP_007295751.1
XP_007295750.1	XP_007295750.1
XP_007295748.1	XP_007295748.1
XP_007295747.1	XP_007295747.1
XP_007295746.1	XP_007295746.1
XP_007295745.1	XP_007295745.1
XP_007295744.1	XP_007295744.1
XP_007295743.1	XP_007295743.1
XP_007295742.1	XP_007295742.1
XP_007295741.1	XP_007295741.1
XP_007295740.1	XP_007295740.1
XP_007295739.1	XP_007295739.1
XP_007295738.1	XP_007295738.1
XP_007295737.1	XP_007295737.1
XP_007295736.1	XP_007295736.1
XP_007295735.1	XP_007295735.1
XP_007295734.1	XP_007295734.1
XP_007295732.1	XP_007295732.1
XP_007295731.1	XP_007295731.1
XP_007295730.1	XP_007295730.1
XP_007295729.1	XP_007295729.1
XP_007295728.1	XP_007295728.1
XP_007295727.1	XP_007295727.1
XP_007295726.1	XP_007295726.1
XP_007295725.1	XP_007295725.1
XP_007295724.1	XP_007295724.1
XP_007295723.1	XP_007295723.1
XP_007295722.1	XP_007295722.1
XP_007295721.1	XP_007295721.1
XP_007295720.1	XP_007295720.1
XP_007295718.1	XP_007295718.1
XP_007295717.1	XP_007295717.1
XP_007295716.1	XP_007295716.1
XP_007295715.1	XP_007295715.1
XP_007295713.1	XP_007295713.1
XP_007295712.1	XP_007295712.1
XP_007295711.1	XP_007295711.1
XP_007295710.1	XP_007295710.1
XP_007295709.1	XP_007295709.1
XP_007295706.1	XP_007295706.1
XP_007295705.1	XP_007295705.1
XP_007295704.1	XP_007295704.1
XP_007295703.1	XP_007295703.1
XP_007295702.1	XP_007295702.1
XP_007295701.1	XP_007295701.1
XP_007295700.1	XP_007295700.1
XP_007295699.1	XP_007295699.1
XP_007295698.1	XP_007295698.1
XP_007295697.1	XP_007295697.1
XP_007295696.1	XP_007295696.1
XP_007295695.1	XP_007295695.1
XP_007295693.1	XP_007295693.1
XP_007295692.1	XP_007295692.1
XP_007295691.1	XP_007295691.1
XP_007295689.1	XP_007295689.1
XP_007295686.1	XP_007295686.1
XP_007295685.1	XP_007295685.1
XP_007295684.1	XP_007295684.1
XP_007295682.1	XP_007295682.1
XP_007295681.1	XP_007295681.1
XP_007295679.1	XP_007295679.1
XP_007295675.1	XP_007295675.1
XP_007295674.1	XP_007295674.1
XP_007295673.1	XP_007295673.1
XP_007295672.1	XP_007295672.1
XP_007295671.1	XP_007295671.1
XP_007295670.1	XP_007295670.1
XP_007295669.1	XP_007295669.1
XP_007295668.1	XP_007295668.1
XP_007295666.1	XP_007295666.1
XP_007295664.1	XP_007295664.1
XP_007295661.1	XP_007295661.1
XP_007295660.1	XP_007295660.1
XP_007295657.1	XP_007295657.1
XP_007295656.1	XP_007295656.1
XP_007295655.1	XP_007295655.1
XP_007295654.1	XP_007295654.1
XP_007295653.1	XP_007295653.1
XP_007295652.1	XP_007295652.1
XP_007295651.1	XP_007295651.1
XP_007295650.1	XP_007295650.1
XP_007295649.1	XP_007295649.1
XP_007295648.1	XP_007295648.1
XP_007295647.1	XP_007295647.1
XP_007295646.1	XP_007295646.1
XP_007295645.1	XP_007295645.1
XP_007295644.1	XP_007295644.1
XP_007295642.1	XP_007295642.1
XP_007295641.1	XP_007295641.1
XP_007295640.1	XP_007295640.1
XP_007295639.1	XP_007295639.1
XP_007295638.1	XP_007295638.1
XP_007295637.1	XP_007295637.1
XP_007295636.1	XP_007295636.1
XP_007295635.1	XP_007295635.1
XP_007295633.1	XP_007295633.1
XP_007295632.1	XP_007295632.1
XP_007295631.1	XP_007295631.1
XP_007295630.1	XP_007295630.1
XP_007295629.1	XP_007295629.1
XP_007295628.1	XP_007295628.1
XP_007295625.1	XP_007295625.1
XP_007295624.1	XP_007295624.1
XP_007295623.1	XP_007295623.1
XP_007295621.1	XP_007295621.1
XP_007295620.1	XP_007295620.1
XP_007295619.1	XP_007295619.1
XP_007295616.1	XP_007295616.1
XP_007295615.1	XP_007295615.1
XP_007295614.1	XP_007295614.1
XP_007295613.1	XP_007295613.1
XP_007295611.1	XP_007295611.1
XP_007295610.1	XP_007295610.1
XP_007295609.1	XP_007295609.1
XP_007295608.1	XP_007295608.1
XP_007295607.1	XP_007295607.1
XP_007295606.1	XP_007295606.1
XP_007295605.1	XP_007295605.1
XP_007295602.1	XP_007295602.1
XP_007295601.1	XP_007295601.1
XP_007295600.1	XP_007295600.1
XP_007295598.1	XP_007295598.1
XP_007295597.1	XP_007295597.1
XP_007295596.1	XP_007295596.1
XP_007295595.1	XP_007295595.1
XP_007295594.1	XP_007295594.1
XP_007295593.1	XP_007295593.1
XP_007295592.1	XP_007295592.1
XP_007295590.1	XP_007295590.1
XP_007295589.1	XP_007295589.1
XP_007295587.1	XP_007295587.1
XP_007295585.1	XP_007295585.1
XP_007295584.1	XP_007295584.1
XP_007295583.1	XP_007295583.1
XP_007295582.1	XP_007295582.1
XP_007295581.1	XP_007295581.1
XP_007295580.1	XP_007295580.1
XP_007295579.1	XP_007295579.1
XP_007295578.1	XP_007295578.1
XP_007295577.1	XP_007295577.1
XP_007295576.1	XP_007295576.1
XP_007295574.1	XP_007295574.1
XP_007295573.1	XP_007295573.1
XP_007295572.1	XP_007295572.1
XP_007295571.1	XP_007295571.1
XP_007295570.1	XP_007295570.1
XP_007295569.1	XP_007295569.1
XP_007295568.1	XP_007295568.1
XP_007295567.1	XP_007295567.1
XP_007295566.1	XP_007295566.1
XP_007295565.1	XP_007295565.1
XP_007295564.1	XP_007295564.1
XP_007295563.1	XP_007295563.1
XP_007295562.1	XP_007295562.1
XP_007295561.1	XP_007295561.1
XP_007295559.1	XP_007295559.1
XP_007295558.1	XP_007295558.1
XP_007295557.1	XP_007295557.1
XP_007295556.1	XP_007295556.1
XP_007295555.1	XP_007295555.1
XP_007295554.1	XP_007295554.1
XP_007295552.1	XP_007295552.1
XP_007295549.1	XP_007295549.1
XP_007295548.1	XP_007295548.1
XP_007295547.1	XP_007295547.1
XP_007295546.1	XP_007295546.1
XP_007295545.1	XP_007295545.1
XP_007295544.1	XP_007295544.1
XP_007295543.1	XP_007295543.1
XP_007295541.1	XP_007295541.1
XP_007295540.1	XP_007295540.1
XP_007295539.1	XP_007295539.1
XP_007295537.1	XP_007295537.1
XP_007295536.1	XP_007295536.1
XP_007295535.1	XP_007295535.1
XP_007295534.1	XP_007295534.1
XP_007295533.1	XP_007295533.1
XP_007295532.1	XP_007295532.1
XP_007295531.1	XP_007295531.1
XP_007295530.1	XP_007295530.1
XP_007295528.1	XP_007295528.1
XP_007295527.1	XP_007295527.1
XP_007295526.1	XP_007295526.1
XP_007295525.1	XP_007295525.1
XP_007295524.1	XP_007295524.1
XP_007295522.1	XP_007295522.1
XP_007295521.1	XP_007295521.1
XP_007295520.1	XP_007295520.1
XP_007295519.1	XP_007295519.1
XP_007295517.1	XP_007295517.1
XP_007295516.1	XP_007295516.1
XP_007295515.1	XP_007295515.1
XP_007295514.1	XP_007295514.1
XP_007295513.1	XP_007295513.1
XP_007295512.1	XP_007295512.1
XP_007295511.1	XP_007295511.1
XP_007295510.1	XP_007295510.1
XP_007295509.1	XP_007295509.1
XP_007295508.1	XP_007295508.1
XP_007295507.1	XP_007295507.1
XP_007295505.1	XP_007295505.1
XP_007295504.1	XP_007295504.1
XP_007295503.1	XP_007295503.1
XP_007295500.1	XP_007295500.1
XP_007295499.1	XP_007295499.1
XP_007295498.1	XP_007295498.1
XP_007295497.1	XP_007295497.1
XP_007295496.1	XP_007295496.1
XP_007295495.1	XP_007295495.1
XP_007295494.1	XP_007295494.1
XP_007295493.1	XP_007295493.1
XP_007295492.1	XP_007295492.1
XP_007295491.1	XP_007295491.1
XP_007295490.1	XP_007295490.1
XP_007295489.1	XP_007295489.1
XP_007295488.1	XP_007295488.1
XP_007295487.1	XP_007295487.1
XP_007295486.1	XP_007295486.1
XP_007295485.1	XP_007295485.1
XP_007295484.1	XP_007295484.1
XP_007295483.1	XP_007295483.1
XP_007295482.1	XP_007295482.1
XP_007295480.1	XP_007295480.1
XP_007295479.1	XP_007295479.1
XP_007295478.1	XP_007295478.1
XP_007295477.1	XP_007295477.1
XP_007295476.1	XP_007295476.1
XP_007295475.1	XP_007295475.1
XP_007295474.1	XP_007295474.1
XP_007295473.1	XP_007295473.1
XP_007295472.1	XP_007295472.1
[truncated: 6,403 more rows]

## Sheet: BlastP_DR_vs_MB_e-100
M_brunnea	D_rosae
XP_007297913.1	DR_000340-RA	69.67	877	257	6	1	871	1	874	0	1296
XP_007297913.1	DR_002494-RA	72.63	654	176	2	1	653	1	652	0	1021
XP_007297912.1	DR_000339-RA	73.45	693	164	8	1	674	1	692	0	881
XP_007297912.1	DR_002493-RA	72.73	693	169	8	1	674	1	692	0	860
XP_007297911.1	DR_010837-RA	43.66	607	313	10	17	609	4	595	4e-154	462
XP_007297911.1	DR_004928-RA	43.37	581	286	9	17	584	4	554	9e-147	443
XP_007297910.1	DR_010268-RA	83.95	754	109	6	1	754	1	742	0	1226
XP_007297910.1	DR_010003-RA	82.63	754	119	6	1	754	1	742	0	1202
XP_007297907.1	DR_003704-RA	64.42	1602	503	19	2	1583	8	1562	0	1866
XP_007297907.1	DR_010006-RA	70.38	1040	270	11	569	1583	137	1163	0	1365
XP_007297903.1	DR_013628-RA	65.67	766	189	7	1	760	60	757	0	976
XP_007297903.1	DR_004633-RA	72.77	650	169	4	164	808	99	745	0	939
XP_007297903.1	DR_013405-RA	40.33	538	259	11	255	734	74	607	8e-114	365
XP_007297901.1	DR_013626-RA	62.04	411	141	6	12	408	1	410	0	523
XP_007297901.1	DR_004632-RA	59.27	410	154	4	12	408	1	410	1e-174	497
XP_007297898.1	DR_004634-RA	68.65	488	141	3	80	562	26	506	0	691
XP_007297898.1	DR_000001-RA	70.98	379	86	3	1	375	1	359	0	551
XP_007297897.1	DR_000002-RA	89.53	611	63	1	1	611	1	610	0	1109
XP_007297897.1	DR_004636-RA	87.58	612	74	2	1	611	1	611	0	1075
XP_007297896.1	DR_000003-RA	84.73	537	72	4	1	529	1	535	0	942
XP_007297896.1	DR_004637-RA	78.09	534	68	5	1	526	1	493	0	844
XP_007297895.1	DR_000004-RA	84.57	1225	188	1	32	1256	1	1224	0	2111
XP_007297895.1	DR_004638-RA	85.52	1153	167	0	109	1261	11	1163	0	2016
XP_007297894.1	DR_000005-RA	63.12	827	239	16	39	817	4	812	0	947
XP_007297894.1	DR_004639-RA	63.2	818	239	15	41	814	1	800	0	924
XP_007297893.1	DR_000006-RA	82.17	572	91	1	4	564	6	577	0	983
XP_007297893.1	DR_004640-RA	76.77	439	69	1	139	577	68	473	0	695
XP_007297889.1	DR_010046-RA	71.51	530	126	11	1	515	1	520	0	711
XP_007297889.1	DR_003262-RA	68.2	566	121	12	1	515	185	742	0	708
XP_007297887.1	DR_010044-RA	76.5	1647	344	15	1	1638	1	1613	0	2367
XP_007297887.1	DR_003263-RA	76.37	1646	345	17	1	1638	1	1610	0	2357
XP_007297886.1	DR_010042-RA	77.64	1561	336	7	1	1554	1	1555	0	2444
XP_007297886.1	DR_003265-RA	77.16	1563	340	8	1	1554	1	1555	0	2433
XP_007297885.1	DR_010041-RA	65.82	594	119	7	7	538	2	573	0	757
XP_007297885.1	DR_003266-RA	55.3	604	113	11	7	538	2	520	0	599
XP_007297883.1	DR_010040-RA	65.19	451	144	5	1	441	1	448	0	563
XP_007297883.1	DR_003267-RA	60.94	466	135	5	1	441	1	444	0	539
XP_007297881.1	DR_010039-RA	85.45	653	83	3	1	641	240	892	0	1103
XP_007297881.1	DR_003269-RA	83.78	635	73	1	86	690	32	666	0	1061
XP_007297880.1	DR_010038-RA	49.07	697	284	17	2	685	3	641	5e-168	500
XP_007297880.1	DR_003270-RA	46.82	692	273	18	2	685	3	607	2e-156	469
XP_007297876.1	DR_013749-RA	74.54	597	130	11	1	586	1	586	0	765
XP_007297874.1	DR_010885-RA	72.62	705	100	8	1	662	1	655	0	1005
XP_007297874.1	DR_008671-RA	89.07	485	49	3	1	483	1	483	0	897
XP_007297871.1	DR_009324-RA	81.85	595	78	2	1	595	1	565	0	1016
XP_007297871.1	DR_008672-RA	79.16	595	83	1	1	595	1	554	0	983
XP_007297871.1	DR_006357-RA	59.27	275	105	4	305	577	394	663	2e-107	340
XP_007297870.1	DR_009325-RA	44.1	1848	661	63	1	1620	53	1756	0	1076
XP_007297870.1	DR_008673-RA	43.21	1879	685	59	1	1623	1	1753	0	1048
XP_007297869.1	DR_009328-RA	66.06	277	65	1	1	277	1	248	3e-130	383
XP_007297869.1	DR_008018-RA	35.8	567	302	8	4	536	3	541	5e-111	344
XP_007297868.1	DR_008677-RA	74.91	2196	532	13	1	2182	1	2191	0	3207
XP_007297868.1	DR_009329-RA	74.16	2194	551	11	1	2182	1	2190	0	3198
XP_007297867.1	DR_009331-RA	90.16	386	24	3	1	377	1	381	0	697
XP_007297864.1	DR_009335-RA	74.08	953	231	9	1	947	1	943	0	1454
XP_007297864.1	DR_008682-RA	73.66	953	234	10	1	947	1	942	0	1441
XP_007297863.1	DR_008681-RA	63.4	418	140	3	1	411	1	412	1e-180	513
XP_007297863.1	DR_009334-RA	61	418	150	3	1	411	1	412	2e-173	494
XP_007297862.1	DR_009333-RA	77.49	573	121	2	1	572	1	566	0	878
XP_007297862.1	DR_008680-RA	78.78	490	96	2	84	572	1	483	0	766
XP_007297861.1	DR_009332-RA	70.76	1604	411	14	110	1677	19	1600	0	2227
XP_007297861.1	DR_008679-RA	54.56	625	219	10	558	1181	595	1155	4e-171	567
XP_007297861.1	DR_008679-RA	69.83	401	117	3	107	506	18	415	3e-170	565
XP_007297858.1	DR_002698-RA	82.6	477	79	2	1	475	1	475	0	806
XP_007297858.1	DR_006563-RA	84.08	446	69	1	1	444	1	446	0	803
XP_007297858.1	DR_004834-RA	45.76	389	193	6	48	432	26	400	4e-115	355
XP_007297858.1	DR_006115-RA	45.76	389	193	6	48	432	40	414	7e-115	355
XP_007297857.1	DR_002697-RA	61.83	427	142	8	1	411	1	422	5e-174	496
XP_007297857.1	DR_006562-RA	62.06	427	141	8	1	411	1	422	6e-170	486
XP_007297855.1	DR_002695-RA	80	575	105	4	1	575	1	565	0	915
XP_007297855.1	DR_006560-RA	79.13	575	110	4	1	575	1	565	0	909
XP_007297854.1	DR_002694-RA	69.05	811	224	12	86	873	38	844	0	1127
XP_007297854.1	DR_006559-RA	70.1	826	220	14	60	863	71	891	0	1111
XP_007297853.1	DR_002693-RA	47.5	600	225	14	15	538	14	599	1e-151	451
XP_007297853.1	DR_006558-RA	48.64	590	233	13	15	538	14	599	2e-148	442
XP_007297852.1	DR_002692-RA	95.84	529	15	2	1	525	1	526	0	1035
XP_007297852.1	DR_006781-RA	98.57	488	7	0	38	525	90	577	0	993
XP_007297850.1	DR_006779-RA	58.07	1066	432	5	1	1053	17	1080	0	1268
XP_007297850.1	DR_002690-RA	57.97	1073	414	9	1	1049	10	1069	0	1267
XP_007297849.1	DR_000625-RA	60.5	281	94	3	161	441	1	264	4e-109	328
XP_007297848.1	DR_007151-RA	61.27	519	168	1	30	548	252	737	0	642
XP_007297848.1	DR_001097-RA	47.7	522	262	7	29	546	232	746	2e-160	479
XP_007297848.1	DR_007792-RA	46.46	536	278	6	14	546	219	748	3e-159	477
XP_007297848.1	DR_013051-RA	62.46	341	128	0	208	548	432	772	8e-144	438
XP_007297848.1	DR_013051-RA	69.88	249	75	0	30	278	184	432	2e-119	374
XP_007297846.1	DR_000624-RA	80.62	449	82	3	13	461	4	447	0	757
XP_007297846.1	DR_004476-RA	82.39	426	73	2	36	461	3	426	0	742
XP_007297845.1	DR_004475-RA	78.57	294	63	0	4	297	1	294	6e-176	491
XP_007297845.1	DR_000623-RA	77.7	296	66	0	2	297	1842	2137	2e-162	500
XP_007297844.1	DR_004474-RA	84.79	1834	278	1	5	1837	2	1835	0	3207
XP_007297844.1	DR_000623-RA	84	1837	290	2	5	1837	2	1838	0	3162
XP_007297839.1	DR_000740-RA	74.88	203	51	0	1	203	1	203	4e-109	314
XP_007297838.1	DR_000739-RA	90.03	301	30	0	1	301	1	301	0	555
XP_007297838.1	DR_001937-RA	91.4	279	24	0	1	279	1	279	0	514
XP_007297836.1	DR_000738-RA	75.1	510	110	3	284	778	78	585	0	794
XP_007297836.1	DR_001936-RA	62.72	515	89	6	289	778	281	717	0	632
XP_007297835.1	DR_000742-RA	75.41	492	108	5	27	518	27	505	0	777
XP_007297835.1	DR_010590-RA	70.61	296	74	5	23	318	23	305	5e-142	418
XP_007297834.1	DR_000743-RA	65.82	869	191	21	1130	1956	1188	1992	1e-164	556
XP_007297834.1	DR_000743-RA	51.65	1063	367	32	1	984	146	1140	6e-146	501
XP_007297834.1	DR_010589-RA	51.13	1105	389	36	1	1008	146	1196	3e-158	540
XP_007297831.1	DR_011180-RA	85.59	347	45	2	1	346	1	343	0	549
XP_007297831.1	DR_011314-RA	85.01	347	47	2	1	346	1	343	0	536
XP_007297830.1	DR_000797-RA	47.07	854	403	17	56	871	119	961	0	739
XP_007297830.1	DR_006952-RA	46.73	856	409	16	56	874	120	965	0	734
XP_007297830.1	DR_000323-RA	44.23	841	435	15	56	874	38	866	0	667
XP_007297830.1	DR_008600-RA	43.73	782	410	15	104	873	2	765	0	598
XP_007297830.1	DR_012018-RA	37.99	824	392	19	58	853	38	770	1e-156	482
XP_007297829.1	DR_011190-RA	84.21	456	69	2	6	459	5	459	0	791
XP_007297829.1	DR_003628-RA	84.25	457	69	2	5	459	4	459	0	789
XP_007297828.1	DR_011189-RA	74.7	672	162	5	1	670	1	666	0	1022
XP_007297828.1	DR_003627-RA	65.35	684	175	8	1	670	1	636	0	862
XP_007297826.1	DR_011308-RA	74.01	862	198	10	1	854	1	844	0	1129
XP_007297826.1	DR_011186-RA	71.81	862	161	12	1	854	1	788	0	1100
XP_007297824.1	DR_009676-RA	69.08	773	199	12	12	780	22	758	0	967
XP_007297824.1	DR_000105-RA	80.88	455	78	3	326	780	155	600	0	721
XP_007297823.1	DR_000104-RA	82.64	697	109	6	3	699	6	690	0	1114
XP_007297823.1	DR_009675-RA	81.66	687	115	5	3	689	6	681	0	1093
XP_007297821.1	DR_009673-RA	78.62	290	55	3	1	286	1	287	2e-165	464
XP_007297821.1	DR_000102-RA	78.97	290	54	3	1	286	1	287	3e-165	464
XP_007297820.1	DR_000101-RA	92.71	480	34	1	78	557	1	479	0	935
XP_007297820.1	DR_009672-RA	91.88	480	38	1	78	557	1	479	0	929
XP_007297819.1	DR_000100-RA	77.03	283	58	5	1	281	1	278	7e-143	407
XP_007297819.1	DR_009671-RA	76.12	289	62	5	1	287	1	284	1e-141	404
XP_007297818.1	DR_000099-RA	88.29	820	95	1	30	849	6	824	0	1448
XP_007297818.1	DR_009670-RA	88.17	820	96	1	30	849	6	824	0	1425
XP_007297817.1	DR_000098-RA	85.26	285	37	4	1	281	1	284	1e-177	494
XP_007297817.1	DR_009669-RA	83.86	285	41	3	1	281	1	284	9e-177	492
XP_007297815.1	DR_009667-RA	65.72	598	157	9	1	585	1	563	0	759
XP_007297815.1	DR_000096-RA	65.27	596	163	8	1	585	1	563	0	751
XP_007297813.1	DR_000094-RA	59.15	1153	379	24	545	1686	78	1149	0	1116
XP_007297813.1	DR_009665-RA	66.03	580	157	12	380	943	345	900	2e-151	507
XP_007297809.1	DR_009664-RA	83.08	396	67	0	1	396	1	396	0	639
XP_007297809.1	DR_000091-RA	80.19	323	64	0	1	323	1	323	2e-176	498
XP_007297808.1	DR_009663-RA	80.77	983	167	5	1	969	1	975	0	1593
XP_007297808.1	DR_000090-RA	80.08	984	174	5	1	970	1	976	0	1586
XP_007297807.1	DR_011887-RA	85.02	434	40	2	1	409	1	434	0	766
XP_007297807.1	DR_004950-RA	76.57	414	72	4	1	409	566	959	0	640
XP_007297805.1	DR_011886-RA	62.17	497	156	5	1	497	1	465	0	631
XP_007297805.1	DR_004950-RA	67.34	444	140	3	1	444	1	439	0	636
XP_007297804.1	DR_004951-RA	73.48	411	83	9	1	400	37	432	0	561
XP_007297804.1	DR_011885-RA	71.23	431	78	9	1	400	1	416	0	560
XP_007297798.1	DR_004270-RA	47.98	1017	422	23	13	988	13	963	0	805
XP_007297798.1	DR_002777-RA	45.73	1019	443	24	13	989	13	963	0	777
XP_007297796.1	DR_010360-RA	77.84	176	39	0	105	280	1	176	1e-101	298
XP_007297793.1	DR_011943-RA	83.47	242	40	0	1	242	1	242	2e-149	420
XP_007297793.1	DR_003252-RA	83.47	242	40	0	1	242	1	242	4e-147	414
XP_007297792.1	DR_003253-RA	92.39	618	47	0	1	618	1	618	0	1179
XP_007297792.1	DR_011942-RA	92.39	618	47	0	1	618	1	618	0	1178
XP_007297791.1	DR_013635-RA	74.95	471	96	3	1	469	1	451	0	735
XP_007297791.1	DR_009639-RA	74.95	471	96	3	1	469	1	451	0	733
XP_007297789.1	DR_009640-RA	85.99	1049	122	4	1	1033	1	1040	0	1852
XP_007297789.1	DR_013636-RA	87.91	1034	115	3	1	1033	1	1025	0	1851
XP_007297789.1	DR_007032-RA	39.33	539	281	11	406	926	123	633	3e-110	361
XP_007297789.1	DR_005931-RA	39.33	539	281	11	406	926	123	633	1e-109	359
XP_007297789.1	DR_002769-RA	39.44	540	296	10	410	945	205	717	1e-102	343
XP_007297789.1	DR_006638-RA	39.44	540	296	10	410	945	213	725	3e-102	342
XP_007297788.1	DR_009642-RA	84.91	802	116	3	1	801	34	831	0	1374
XP_007297788.1	DR_010910-RA	84.54	802	119	3	1	801	28	825	0	1370
XP_007297787.1	DR_010911-RA	65.9	742	247	4	22	759	25	764	0	977
XP_007297787.1	DR_009641-RA	64.4	646	209	9	22	661	25	655	0	797
XP_007297787.1	DR_006841-RA	44.37	604	311	10	149	747	110	693	2e-154	478
XP_007297787.1	DR_009716-RA	43.14	612	330	8	137	747	98	692	1e-142	448
XP_007297786.1	DR_009646-RA	64.11	496	124	12	1	490	1	448	0	584
XP_007297786.1	DR_010906-RA	62.31	390	98	8	104	490	32	375	1e-157	456
XP_007297785.1	DR_010907-RA	93.08	491	30	1	1	487	1	491	0	949
XP_007297785.1	DR_009645-RA	93.28	491	29	1	1	487	1	491	0	949
XP_007297784.1	DR_010908-RA	78.7	493	103	1	1	493	1	491	0	798
XP_007297784.1	DR_009644-RA	78.09	493	106	1	1	493	1	491	0	795
XP_007297782.1	DR_002040-RA	62.49	1181	419	10	1	1168	1	1170	0	1439
XP_007297782.1	DR_008550-RA	60.93	1180	439	7	1	1168	1	1170	0	1404
XP_007297781.1	DR_008551-RA	82.72	654	99	4	1	653	1	641	0	1059
XP_007297781.1	DR_002041-RA	83.39	638	102	3	24	660	14	648	0	1051
XP_007297781.1	DR_001862-RA	50.08	603	270	11	67	654	4	590	0	560
XP_007297781.1	DR_011771-RA	49.75	589	256	8	75	638	12	585	0	549
XP_007297780.1	DR_010889-RA	71.04	221	63	1	35	254	2	222	5e-115	340
XP_007297771.1	DR_013950-RA	50.53	473	177	10	33	461	1	460	3e-134	425
XP_007297765.1	DR_004729-RA	71.07	515	143	1	1	515	1	509	0	791
XP_007297765.1	DR_011703-RA	70.1	515	148	1	1	515	4	512	0	783
XP_007297762.1	DR_004731-RA	75.36	414	86	7	1	410	316	717	0	638
XP_007297762.1	DR_011705-RA	71.48	291	65	8	1	286	367	644	2e-140	421
XP_007297760.1	DR_013646-RA	62.78	309	76	4	1	270	1	309	7e-127	370
XP_007297759.1	DR_013647-RA	81.89	243	42	1	20	260	2	244	5e-147	421
XP_007297759.1	DR_013408-RA	80.66	243	45	1	20	260	2	244	9e-145	415
XP_007297757.1	DR_013649-RA	66.33	401	131	2	1	399	1	399	0	544
XP_007297757.1	DR_013410-RA	69.44	373	110	2	1	371	1	371	0	534
XP_007297756.1	DR_013650-RA	70.7	546	149	5	1	545	1	536	0	750
XP_007297756.1	DR_013411-RA	70.09	545	153	5	1	544	1	536	0	736
XP_007297755.1	DR_004734-RA	42.63	638	296	18	70	657	18	635	8e-120	374
XP_007297754.1	DR_011709-RA	69.85	461	138	1	1	461	105	564	0	650
XP_007297754.1	DR_004735-RA	73.75	419	109	1	1	419	1	418	0	631
XP_007297753.1	DR_011709-RA	83.02	483	81	1	1	482	551	1033	0	868
XP_007297753.1	DR_004735-RA	82.4	483	84	1	1	482	426	908	0	857
XP_007297753.1	DR_011052-RA	54.92	661	282	10	10	661	11	664	0	714
XP_007297753.1	DR_010064-RA	51.37	691	292	10	10	660	11	697	0	678
XP_007297753.1	DR_005594-RA	39.77	684	350	15	13	661	11	667	9e-156	468
XP_007297753.1	DR_009055-RA	38.68	698	354	16	6	661	2	667	3e-153	461
XP_007297750.1	DR_004733-RA	90.81	566	49	1	1	566	1	563	0	1020
XP_007297750.1	DR_011707-RA	82.76	377	62	2	1	377	1	374	0	621
XP_007297749.1	DR_004732-RA	88.07	243	29	0	1	243	1	243	8e-160	446
XP_007297746.1	DR_013413-RA	79.88	328	60	1	1	328	1	322	0	558
XP_007297746.1	DR_013652-RA	76.79	336	70	1	1	328	1	336	0	546
XP_007297745.1	DR_013414-RA	77.78	315	65	3	1	312	1	313	4e-148	422
XP_007297740.1	DR_004768-RA	94.07	405	22	2	1	405	1	403	0	750
XP_007297740.1	DR_003115-RA	95.45	396	17	1	1	396	1	395	0	748
XP_007297740.1	DR_006815-RA	52.79	358	150	5	2	352	3	348	1e-121	363
XP_007297740.1	DR_007550-RA	52.57	331	138	5	29	352	1	319	4e-112	338
XP_007297739.1	DR_004769-RA	76.87	1591	311	19	1	1571	1	1554	0	2328
XP_007297739.1	DR_005026-RA	73.35	1606	318	21	1	1586	1	1516	0	2228
XP_007297737.1	DR_004770-RA	82.59	1470	228	9	1	1449	92	1554	0	2528
XP_007297737.1	DR_005027-RA	85.9	1369	181	6	88	1449	32	1395	0	2470
XP_007297736.1	DR_004770-RA	81.17	377	58	6	1	377	1608	1971	3e-170	536
XP_007297735.1	DR_013643-RA	62.57	382	115	6	89	464	1	360	6e-164	470
XP_007297735.1	DR_003626-RA	59.85	401	135	6	64	464	18	392	9e-162	466
XP_007297733.1	DR_004771-RA	64.53	406	138	4	1	403	1	403	0	533
XP_007297733.1	DR_005028-RA	64.2	405	140	3	1	403	1	402	0	529
XP_007297732.1	DR_004772-RA	76.32	701	148	4	6	690	3	701	0	1117
XP_007297732.1	DR_005030-RA	79.42	520	102	2	13	529	10	527	0	867
XP_007297730.1	DR_005031-RA	73.89	540	126	4	65	599	121	650	0	826
XP_007297728.1	DR_006140-RA	52.04	980	407	32	15	951	11	970	0	832
XP_007297728.1	DR_004777-RA	51.21	947	398	31	49	951	2	928	0	774
XP_007297725.1	DR_004775-RA	51.66	362	131	12	1	330	1	350	1e-103	311
XP_007297724.1	DR_004774-RA	75.26	380	88	2	43	416	181	560	0	567
XP_007297724.1	DR_005032-RA	74.21	380	92	1	43	416	41	420	0	558
XP_007297723.1	DR_010446-RA	53.93	458	179	4	1	441	1	443	3e-149	436
XP_007297723.1	DR_010498-RA	52.37	464	177	5	1	441	1	443	1e-147	431
XP_007297722.1	DR_004779-RA	68.54	534	165	1	5	538	2	532	0	772
XP_007297722.1	DR_006142-RA	68.86	533	163	1	5	537	2	531	0	742
XP_007297721.1	DR_006143-RA	81.46	588	81	4	11	576	15	596	0	999
XP_007297721.1	DR_004780-RA	79.77	603	84	5	6	576	9	605	0	996
XP_007297721.1	DR_002646-RA	54.86	587	220	8	1	557	1	572	0	650
XP_007297721.1	DR_007019-RA	55.45	550	214	6	38	557	34	582	0	641
XP_007297718.1	DR_012734-RA	76.63	552	125	2	13	562	5	554	0	865
XP_007297718.1	DR_013118-RA	75.54	552	131	2	13	562	5	554	0	859
XP_007297714.1	DR_004788-RA	93.38	408	25	1	1	408	1	406	0	795
XP_007297714.1	DR_006150-RA	90.69	408	31	2	1	408	1	401	0	755
XP_007297713.1	DR_006148-RA	62.92	329	90	6	1	325	1	301	3e-130	377
XP_007297713.1	DR_004786-RA	62.92	329	91	6	1	325	1	302	1e-123	360
XP_007297712.1	DR_004785-RA	81.54	547	75	4	7	533	9	549	0	894
XP_007297712.1	DR_006147-RA	88.44	493	37	2	60	533	1	492	0	891
XP_007297709.1	DR_005278-RA	68.64	354	95	3	12	365	8	345	2e-169	480
XP_007297709.1	DR_011636-RA	69.08	359	85	4	12	365	8	345	9e-169	478
XP_007297706.1	DR_013090-RA	83.83	1144	176	4	1	1137	1	1142	0	1940
XP_007297706.1	DR_013134-RA	83.63	1142	180	4	1	1137	1	1140	0	1931
XP_007297702.1	DR_010056-RA	54.43	812	326	13	11	790	6	805	0	855
XP_007297702.1	DR_007732-RA	55.08	472	190	10	65	525	4	464	5e-165	496
XP_007297699.1	DR_007731-RA	76.56	337	74	1	82	418	13	344	0	541
XP_007297699.1	DR_010054-RA	60.55	398	88	3	161	558	1	329	2e-161	466
XP_007297699.1	DR_004340-RA	43.03	509	218	9	59	557	34	480	3e-120	366
XP_007297699.1	DR_006900-RA	43.8	500	209	11	68	557	43	480	3e-119	363
XP_007297698.1	DR_012557-RA	76.15	931	199	7	1	930	1	909	0	1402
XP_007297698.1	DR_010925-RA	75.35	929	202	7	1	928	456	1358	0	1357
XP_007297697.1	DR_012556-RA	93.23	458	31	0	1	458	1	458	0	890
XP_007297697.1	DR_010925-RA	91.48	458	39	0	1	458	1	458	0	875
XP_007297696.1	DR_010926-RA	86.05	903	111	6	1	893	40	937	0	1432
XP_007297696.1	DR_012555-RA	85.95	897	110	7	1	886	40	931	0	1418
XP_007297692.1	DR_001942-RA	59.2	522	158	4	16	487	16	532	0	608
XP_007297692.1	DR_003805-RA	58.21	524	174	4	9	487	16	539	0	579
XP_007297690.1	DR_012553-RA	41.37	1008	484	29	16	1003	7	927	0	556
XP_007297690.1	DR_010927-RA	40.12	1012	487	34	16	1003	45	961	4e-168	521
XP_007297688.1	DR_011919-RA	78.82	916	172	9	1	914	1	896	0	1412
XP_007297688.1	DR_007050-RA	80.94	598	98	4	1	598	1	582	0	946
XP_007297688.1	DR_007050-RA	70.59	255	70	4	662	914	571	822	3e-107	353
XP_007297686.1	DR_012613-RA	70.14	1162	298	10	84	1204	1	1154	0	1418
XP_007297686.1	DR_007043-RA	71.65	642	153	8	564	1204	330	943	0	831
XP_007297686.1	DR_007043-RA	62.12	330	120	2	195	522	31	357	1e-108	366
XP_007297685.1	DR_006460-RA	71.72	916	234	9	3	916	4	896	0	1257
XP_007297685.1	DR_003812-RA	71.4	916	236	10	3	916	4	895	0	1243
XP_007297684.1	DR_009388-RA	51.97	1551	613	35	1	1446	1	1524	0	1327
XP_007297683.1	DR_003836-RA	69.64	550	152	10	11	554	2	542	0	741
XP_007297683.1	DR_006437-RA	70.15	546	145	10	11	545	2	540	0	737
XP_007297682.1	DR_003837-RA	69.36	966	240	10	1	943	1	933	0	1333
XP_007297682.1	DR_006436-RA	73.15	648	166	5	1	646	1	642	0	974
XP_007297681.1	DR_009389-RA	59.79	485	169	8	387	857	9	481	0	557
XP_007297681.1	DR_013802-RA	59.21	483	171	7	390	857	5	476	0	555
XP_007297680.1	DR_007042-RA	59.44	323	122	5	1	317	1	320	8e-120	352
XP_007297680.1	DR_012614-RA	61.03	331	112	6	1	321	1	324	6e-116	342
XP_007297679.1	DR_007041-RA	94.29	315	11	1	1	315	1	308	0	603
XP_007297679.1	DR_012615-RA	93.33	315	5	1	1	315	1	299	0	595
XP_007297678.1	DR_007040-RA	59.11	604	236	7	78	678	1	596	0	754
XP_007297678.1	DR_012616-RA	63.33	529	190	4	153	678	1	528	0	724
XP_007297676.1	DR_012618-RA	64.57	398	122	6	1	398	79	457	4e-177	505
XP_007297676.1	DR_007038-RA	63.19	383	122	5	1	383	78	441	4e-166	477
XP_007297673.1	DR_001624-RA	68.45	393	120	4	16	406	9	399	0	544
XP_007297673.1	DR_002190-RA	68.88	392	118	4	8	397	1	390	0	544
XP_007297672.1	DR_002198-RA	90.67	268	24	1	1	268	1	267	1e-174	486
XP_007297671.1	DR_001630-RA	83.78	1091	165	4	1	1084	1	1086	0	1885
XP_007297671.1	DR_002197-RA	83.5	1091	168	5	1	1084	1	1086	0	1874
XP_007297670.1	DR_001629-RA	75	332	83	0	1	332	1	332	1e-179	504
XP_007297670.1	DR_002196-RA	74.1	332	86	0	1	332	1	332	3e-178	500
XP_007297669.1	DR_001628-RA	68.43	944	233	11	1	884	1	939	0	1266
XP_007297669.1	DR_002195-RA	62.68	978	257	15	1	884	3	966	0	1144
XP_007297668.1	DR_002194-RA	85.94	377	40	3	1	366	1	375	0	659
XP_007297668.1	DR_001627-RA	85.68	377	41	3	1	366	1	375	0	655
XP_007297667.1	DR_001626-RA	83.74	486	73	6	1	484	1	482	0	781
XP_007297667.1	DR_002193-RA	85.87	368	50	2	117	484	4	369	0	608
XP_007297666.1	DR_001625-RA	85.53	456	66	0	1	456	1	456	0	741
XP_007297666.1	DR_002192-RA	85.09	456	68	0	1	456	1	456	0	736
XP_007297665.1	DR_010529-RA	61.82	626	211	3	235	832	1	626	0	793
XP_007297665.1	DR_012800-RA	54.36	653	264	8	198	832	15	651	0	686
XP_007297662.1	DR_012803-RA	82.77	737	122	2	1	732	1	737	0	1188
XP_007297662.1	DR_010527-RA	80.98	531	96	2	1	526	1	531	0	865
XP_007297638.1	DR_003157-RA	82.62	420	73	0	30	449	1	420	0	741
XP_007297638.1	DR_009927-RA	82.62	420	73	0	30	449	1	420	0	739
XP_007297638.1	DR_006716-RA	46.25	413	207	9	40	448	9	410	2e-115	348
XP_007297637.1	DR_003158-RA	85.48	365	53	0	1	365	1	365	0	640
XP_007297637.1	DR_009926-RA	86.23	363	50	0	1	363	1	363	0	640
XP_007297636.1	DR_003159-RA	86.38	279	33	2	1	279	1	274	7e-170	474
XP_007297636.1	DR_009925-RA	86.02	279	34	2	1	279	1	274	2e-169	474
XP_007297635.1	DR_003160-RA	78.94	1173	225	8	19	1177	1	1165	0	1909
XP_007297635.1	DR_009924-RA	77.64	1163	222	9	19	1167	1	1139	0	1845
XP_007297634.1	DR_003161-RA	81.51	292	48	2	1	292	1	286	1e-161	454
XP_007297634.1	DR_009924-RA	82.19	292	46	3	1	292	1140	1425	1e-158	481
XP_007297633.1	DR_003162-RA	41.01	968	387	26	1	860	1	892	5e-147	459
XP_007297633.1	DR_009923-RA	42.46	763	339	18	1	695	1	731	5e-133	423
XP_007297631.1	DR_009921-RA	74.41	469	75	4	1	466	1	427	0	637
XP_007297631.1	DR_003164-RA	79.51	327	60	2	120	443	47	369	4e-178	508
XP_007297630.1	DR_009920-RA	91.12	394	33	2	1	394	59	450	0	745
XP_007297630.1	DR_003165-RA	90.86	394	34	2	1	394	60	451	0	745
XP_007297629.1	DR_003166-RA	65.98	388	121	4	1	383	1	382	4e-167	480
XP_007297629.1	DR_009919-RA	65.55	389	121	4	1	383	1	382	5e-158	457
XP_007297627.1	DR_003169-RA	91.4	791	67	1	37	826	572	1362	0	1519
XP_007297627.1	DR_012408-RA	90.38	800	76	1	28	826	607	1406	0	1517
XP_007297626.1	DR_012408-RA	67.4	543	173	2	9	551	46	584	0	700
XP_007297626.1	DR_003169-RA	67.15	551	170	3	1	551	1	540	0	692
XP_007297625.1	DR_009916-RA	64.1	702	198	7	4	700	2	654	0	788
XP_007297625.1	DR_003168-RA	64.15	703	197	8	4	700	2	655	0	787
XP_007297624.1	DR_009918-RA	59.41	1015	339	15	1	957	1	1000	0	1083
XP_007297624.1	DR_003167-RA	59.05	901	284	12	1	830	1	887	0	1009
XP_007297622.1	DR_012411-RA	82.67	277	48	0	1	277	1	277	2e-174	486
XP_007297622.1	DR_003172-RA	84.11	214	34	0	53	266	1	214	1e-136	388
XP_007297622.1	DR_011558-RA	69.26	231	61	2	48	269	36	265	4e-116	338
XP_007297622.1	DR_005663-RA	69.4	232	59	3	52	272	40	270	1e-115	336
XP_007297621.1	DR_003171-RA	85.84	452	62	1	1	452	1	450	0	811
XP_007297621.1	DR_012410-RA	85.62	452	63	1	1	452	1	450	0	805
XP_007297620.1	DR_003170-RA	97.11	173	5	0	70	242	5	177	9e-124	352
XP_007297620.1	DR_012409-RA	97.09	172	5	0	71	242	8	179	1e-122	349
XP_007297617.1	DR_003174-RA	73.67	395	90	3	12	393	4	397	5e-180	510
XP_007297617.1	DR_012413-RA	73.67	395	90	3	12	393	4	397	2e-178	506
XP_007297616.1	DR_012412-RA	86.21	319	44	0	1	319	1	319	0	580
XP_007297616.1	DR_003173-RA	86.21	319	44	0	1	319	1	319	0	579
XP_007297613.1	DR_003136-RA	54.15	349	117	7	3	317	5	344	2e-110	328
XP_007297611.1	DR_012625-RA	89.16	729	70	5	1	727	1	722	0	1322
XP_007297611.1	DR_003181-RA	83.1	728	62	5	1	727	1	668	0	1212
XP_007297610.1	DR_012626-RA	91.08	594	49	3	1	590	1	594	0	1095
XP_007297610.1	DR_003182-RA	91.25	594	47	4	1	590	1	593	0	1093
XP_007297609.1	DR_012627-RA	57.92	499	131	9	1	487	1	432	2e-150	440
XP_007297609.1	DR_003183-RA	56.86	510	135	11	1	487	1	448	9e-146	428
XP_007297585.1	DR_011864-RA	68.37	332	95	1	30	361	30	351	9e-165	468
XP_007297584.1	DR_001597-RA	76.37	364	72	5	1	361	1	353	0	522
XP_007297584.1	DR_002162-RA	75.7	358	69	6	11	361	3	349	7e-174	491
XP_007297583.1	DR_001596-RA	66.94	360	103	2	1	360	1	344	3e-174	505
XP_007297583.1	DR_002161-RA	66.67	360	104	2	1	360	18	361	9e-172	499
XP_007297582.1	DR_007355-RA	84.43	681	104	1	1	679	1	681	0	1204
XP_007297582.1	DR_003879-RA	80.32	681	97	2	1	679	1	646	0	1119
XP_007297581.1	DR_007357-RA	84.64	280	43	0	1	280	1	280	1e-177	494
XP_007297581.1	DR_003877-RA	84.29	280	44	0	1	280	1	280	6e-176	490
XP_007297580.1	DR_003875-RA	91.98	449	36	0	1	449	1	449	0	869
XP_007297580.1	DR_007359-RA	91.98	449	36	0	1	449	1	449	0	866
XP_007297579.1	DR_003874-RA	79.86	591	115	3	1	591	1	587	0	986
XP_007297579.1	DR_007360-RA	80.03	591	114	3	1	591	1	587	0	985
XP_007297578.1	DR_003873-RA	74.75	491	115	3	86	576	17	498	0	707
XP_007297578.1	DR_007361-RA	75.15	491	113	3	86	576	22	503	0	704
XP_007297574.1	DR_003871-RA	57.75	710	244	18	1	673	38	728	0	680
XP_007297574.1	DR_007362-RA	56.31	689	247	17	21	673	1	671	0	663
XP_007297573.1	DR_003870-RA	60.66	610	193	9	1	577	1	596	0	580
XP_007297573.1	DR_007363-RA	60.49	610	189	10	1	577	12	602	0	570
XP_007297572.1	DR_003869-RA	86.95	705	68	3	1	689	1	697	0	1243
XP_007297572.1	DR_007364-RA	88.61	676	69	2	1	676	1	668	0	1222
XP_007297570.1	DR_007365-RA	84.3	1446	214	7	1	1444	1	1435	0	2350
XP_007297570.1	DR_003868-RA	84.09	1446	217	7	1	1444	1	1435	0	2311
XP_007297570.1	DR_005347-RA	59.48	1086	366	16	186	1243	65	1104	0	1189
XP_007297570.1	DR_001359-RA	64.97	431	144	3	819	1243	553	982	0	578
XP_007297568.1	DR_003867-RA	79	500	92	2	4	501	17	505	0	820
XP_007297568.1	DR_007366-RA	79	500	92	2	4	501	17	505	0	815
XP_007297567.1	DR_007367-RA	73.39	1180	288	8	1	1163	1	1171	0	1741
XP_007297567.1	DR_003866-RA	72.89	985	244	7	1	968	1	979	0	1459
XP_007297566.1	DR_003863-RA	75.72	803	148	9	1	803	1	756	0	1216
XP_007297566.1	DR_007371-RA	73.02	834	148	8	1	803	1	788	0	1204
XP_007297564.1	DR_007369-RA	86.57	283	15	1	1	283	1	260	1e-178	496
XP_007297564.1	DR_003864-RA	81.27	283	31	2	1	283	1	261	3e-163	457
XP_007297563.1	DR_003865-RA	77.45	1716	349	15	1	1710	1	1684	0	2657
XP_007297563.1	DR_007368-RA	77.15	1720	346	15	1	1710	1	1683	0	2614
XP_007297562.1	DR_003862-RA	52.26	465	185	11	1	455	1	438	5e-125	374
XP_007297562.1	DR_007372-RA	52.7	463	189	11	1	455	1	441	1e-124	373
XP_007297560.1	DR_003860-RA	70.95	451	111	4	47	495	1	433	0	635
XP_007297560.1	DR_007374-RA	70.51	451	114	6	47	495	1	434	0	604
XP_007297559.1	DR_003859-RA	76.13	771	179	5	1	768	5	773	0	1134
XP_007297559.1	DR_007375-RA	75.19	770	186	5	1	768	1	767	0	1131
XP_007297558.1	DR_007376-RA	72.94	1031	249	15	1	1022	1	1010	0	1363
XP_007297558.1	DR_003857-RA	72.26	1031	254	16	1	1022	1	1008	0	1291
XP_007297555.1	DR_003855-RA	81.57	586	93	6	1	573	1	584	0	855
XP_007297555.1	DR_007379-RA	80.99	584	100	5	1	573	1	584	0	847
XP_007297553.1	DR_003854-RA	73.43	527	119	6	1	521	1	512	0	723
XP_007297553.1	DR_007380-RA	75.05	521	121	6	1	521	1	512	0	714
XP_007297552.1	DR_007381-RA	80	2150	422	3	1	2148	1	2144	0	3588
XP_007297552.1	DR_003853-RA	79.91	2150	424	3	1	2148	1	2144	0	3553
XP_007297551.1	DR_007382-RA	81.35	1040	134	10	1	1038	1	982	0	1675
XP_007297551.1	DR_003852-RA	80.23	1057	131	12	1	1038	1	998	0	1669
XP_007297550.1	DR_007383-RA	65.35	430	106	4	1	419	10	407	0	548
XP_007297550.1	DR_003851-RA	65.95	420	98	5	1	409	1	386	0	534
XP_007297543.1	DR_010556-RA	77.61	393	87	1	1	392	1	393	0	594
XP_007297543.1	DR_007081-RA	77.1	393	89	1	1	392	1	393	0	578
XP_007297539.1	DR_010555-RA	88.1	210	17	1	1	210	1	202	3e-134	379
XP_007297536.1	DR_007075-RA	55.78	952	364	13	1	920	1	927	0	916
XP_007297536.1	DR_010771-RA	55.78	952	365	16	1	919	1	929	0	898
XP_007297535.1	DR_007076-RA	65.7	242	81	1	1	242	1	240	1e-110	322
XP_007297535.1	DR_010772-RA	65.04	246	83	2	1	246	1	243	2e-108	316
XP_007297533.1	DR_007078-RA	92.08	202	16	0	1	202	1	202	2e-133	377
XP_007297533.1	DR_010774-RA	91.09	202	18	0	1	202	1	202	5e-131	371
XP_007297531.1	DR_012811-RA	79.54	303	62	0	1	303	1	303	0	528
XP_007297531.1	DR_010519-RA	78.6	299	64	0	8	306	2	300	1e-175	492
XP_007297530.1	DR_012812-RA	78.85	832	167	2	1	830	1	825	0	1357
XP_007297530.1	DR_010518-RA	78.25	832	172	2	1	830	1	825	0	1348
XP_007297529.1	DR_012813-RA	85.09	369	48	1	9	377	6	367	0	575
XP_007297529.1	DR_010517-RA	84.32	370	50	2	12	380	9	371	0	562
XP_007297528.1	DR_000635-RA	56.96	941	334	20	1	901	1	910	0	885
XP_007297528.1	DR_004487-RA	57.99	914	326	19	30	901	15	912	0	866
XP_007297527.1	DR_000697-RA	58.87	1099	370	22	1059	2097	819	1895	0	1168
XP_007297527.1	DR_000697-RA	73.26	389	101	2	463	851	181	566	7e-179	598
XP_007297527.1	DR_001892-RA	61.45	747	245	13	1311	2026	1204	1938	0	820
XP_007297527.1	DR_001892-RA	88.34	343	40	0	199	541	110	452	0	639
XP_007297526.1	DR_000696-RA	81.75	789	137	4	1	786	1	785	0	1306
XP_007297526.1	DR_000695-RA	85.4	767	105	4	835	1594	1	767	0	1234
XP_007297526.1	DR_001891-RA	89.98	469	47	0	1	469	1	469	0	895
XP_007297521.1	DR_002672-RA	88.35	249	28	1	1	248	1	249	1e-162	454
XP_007297521.1	DR_006761-RA	87.85	247	30	0	1	247	1	247	4e-161	451
XP_007297520.1	DR_003602-RA	83.88	546	88	0	1	546	10	555	0	972
XP_007297520.1	DR_008399-RA	82.42	546	80	1	1	546	1	530	0	939
XP_007297519.1	DR_006760-RA	67.44	344	80	6	1	344	1	312	8e-130	377
XP_007297518.1	DR_006763-RA	75.83	240	57	1	13	251	575	814	2e-122	370
XP_007297518.1	DR_002674-RA	76.67	240	55	1	13	251	578	817	4e-122	369
XP_007297517.1	DR_002674-RA	83.1	580	91	2	2	578	3	578	0	974
XP_007297517.1	DR_006763-RA	82.24	580	93	3	2	578	3	575	0	968
XP_007297516.1	DR_006764-RA	97.63	169	4	0	28	196	1	169	2e-119	339
XP_007297516.1	DR_002675-RA	92.27	181	13	1	17	196	3	183	7e-119	338
XP_007297515.1	DR_006765-RA	78.74	809	161	4	8	813	2	802	0	1246
XP_007297515.1	DR_002676-RA	79.31	807	156	4	10	813	4	802	0	1239
XP_007297514.1	DR_006766-RA	76.61	885	198	4	95	977	1	878	0	1332
XP_007297514.1	DR_002677-RA	76.6	893	200	4	87	977	5	890	0	1324
XP_007297513.1	DR_002678-RA	76.33	731	160	8	1	721	1	728	0	1081
XP_007297513.1	DR_006767-RA	75.79	731	164	9	1	721	1	728	0	1050
XP_007297512.1	DR_006777-RA	81.14	647	114	7	149	792	1	642	0	1014
XP_007297512.1	DR_002688-RA	68.22	387	62	7	236	620	1	328	3e-167	492
XP_007297510.1	DR_002687-RA	83.87	595	69	6	1	595	1	568	0	977
XP_007297510.1	DR_006776-RA	82.37	448	69	5	1	448	1	438	0	728
XP_007297509.1	DR_006775-RA	57.39	460	166	7	1	460	1	430	8e-168	483
XP_007297509.1	DR_002686-RA	54.7	468	170	9	1	459	1	435	4e-156	453
XP_007297507.1	DR_006774-RA	74.39	531	119	10	17	538	5	527	0	674
XP_007297507.1	DR_002685-RA	75.16	467	105	7	76	538	2	461	0	606
XP_007297504.1	DR_002682-RA	85.59	222	31	1	1	221	1	222	2e-136	385
XP_007297504.1	DR_006771-RA	83.33	222	36	1	1	221	1	222	3e-133	377
XP_007297503.1	DR_002681-RA	78.4	426	74	2	1	408	1	426	0	647
XP_007297503.1	DR_006770-RA	78.3	424	74	2	1	406	1	424	0	644
XP_007297502.1	DR_002680-RA	92.65	748	45	7	1	741	1	745	0	1328
XP_007297502.1	DR_006769-RA	92.65	748	45	7	1	741	1	745	0	1325
XP_007297501.1	DR_002679-RA	82.86	566	77	5	195	743	1	563	0	895
XP_007297501.1	DR_006768-RA	76.35	499	92	8	113	598	8	493	0	756
XP_007297498.1	DR_011438-RA	83.4	247	41	0	5	251	2	248	5e-157	439
XP_007297496.1	DR_009615-RA	92.23	309	20	1	1	309	1	305	0	590
XP_007297496.1	DR_011436-RA	91.26	309	23	1	1	309	1	305	0	589
XP_007297494.1	DR_011236-RA	87.44	979	122	1	17	994	12	990	0	1810
XP_007297494.1	DR_011434-RA	87.56	973	120	1	23	994	1	973	0	1805
XP_007297493.1	DR_011439-RA	82.91	626	101	4	1	624	1	622	0	1058
XP_007297493.1	DR_009612-RA	73.55	620	106	6	13	614	1	580	0	870
XP_007297492.1	DR_011440-RA	94.22	623	34	2	30	651	4	625	0	1164
XP_007297492.1	DR_009611-RA	93.9	623	36	2	30	651	4	625	0	1160
XP_007297491.1	DR_009610-RA	86.32	709	94	3	1	707	1	708	0	1159
XP_007297491.1	DR_011441-RA	83.07	709	95	4	1	707	1	686	0	1101
XP_007297490.1	DR_009609-RA	84.39	314	46	2	1	313	1	312	0	543
XP_007297490.1	DR_011442-RA	84.35	313	47	1	1	313	1	311	0	541
XP_007297488.1	DR_006042-RA	71.4	451	117	4	16	455	39	488	0	642
XP_007297488.1	DR_003393-RA	69.89	455	132	4	3	455	37	488	0	613
XP_007297487.1	DR_003392-RA	84.27	267	35	2	4	268	2	263	2e-153	433
XP_007297487.1	DR_006043-RA	83.64	269	37	2	2	268	1	264	7e-153	432
XP_007297483.1	DR_006046-RA	85.29	306	44	1	1	305	1	306	0	551
XP_007297483.1	DR_003390-RA	85.29	306	44	1	1	305	1	306	0	526
XP_007297482.1	DR_006047-RA	77.05	610	120	5	2	602	4	602	0	961
XP_007297482.1	DR_003389-RA	75.82	612	124	5	2	602	4	602	0	948
XP_007297481.1	DR_003388-RA	53.18	598	226	14	1	560	1	582	0	578
XP_007297481.1	DR_006048-RA	52.77	631	223	20	1	585	1	602	0	565
XP_007297480.1	DR_006049-RA	85.08	295	28	2	12	306	11	289	5e-170	477
XP_007297480.1	DR_003387-RA	84.01	294	31	2	12	305	11	288	1e-167	471
XP_007297479.1	DR_003386-RA	81.05	1008	153	8	1	973	1	1005	0	1628
XP_007297479.1	DR_006050-RA	66.41	905	184	13	119	991	48	864	0	1112
XP_007297478.1	DR_003385-RA	54.37	504	209	7	40	537	1	489	4e-174	504
XP_007297477.1	DR_003384-RA	90.59	648	60	1	1	647	1	648	0	1235
XP_007297477.1	DR_006052-RA	73.41	613	66	6	35	647	5	520	0	856
XP_007297476.1	DR_003383-RA	57.13	1346	456	28	26	1293	23	1325	0	1323
XP_007297476.1	DR_006053-RA	50	1264	432	31	99	1293	27	1159	0	1012
XP_007297475.1	DR_003382-RA	75.08	931	215	7	1	927	1	918	0	1432
XP_007297475.1	DR_006054-RA	74.08	922	222	7	1	918	1	909	0	1397
XP_007297474.1	DR_006054-RA	75	224	55	1	1	224	934	1156	3e-116	360
XP_007297473.1	DR_003380-RA	63.05	387	136	5	1	382	1	385	5e-167	478
XP_007297473.1	DR_006055-RA	60.26	385	147	4	1	380	1	384	5e-154	445
XP_007297472.1	DR_003379-RA	93.78	434	24	2	1	432	1	433	0	816
XP_007297472.1	DR_006056-RA	88.31	445	39	2	1	432	1	445	0	781
XP_007297471.1	DR_006057-RA	69.15	1034	314	4	6	1038	3	1032	0	1485
XP_007297471.1	DR_003378-RA	67.15	1032	295	6	9	1038	6	995	0	1433
XP_007297470.1	DR_006058-RA	76.57	700	160	4	4	700	3	701	0	1119
XP_007297470.1	DR_003377-RA	74.57	696	174	3	4	697	3	697	0	1104
XP_007297468.1	DR_003377-RA	86.44	804	68	5	1	777	716	1505	0	1407
XP_007297468.1	DR_006059-RA	90.2	541	32	2	6	525	2	542	0	1002
XP_007297467.1	DR_003376-RA	83.79	506	80	1	1	504	1	506	0	885
XP_007297467.1	DR_006060-RA	85.06	415	60	1	1	413	1	415	0	735
XP_007297466.1	DR_003375-RA	78.97	1712	347	8	1	1706	1	1705	0	2766
XP_007297466.1	DR_006061-RA	78.89	1715	345	9	1	1707	1	1706	0	2762
XP_007297465.1	DR_009183-RA	65.3	660	200	9	1	641	1	650	0	827
XP_007297465.1	DR_003322-RA	66	653	192	11	9	641	5	647	0	825
XP_007297462.1	DR_007333-RA	83	400	58	1	1	400	1	390	0	683
XP_007297462.1	DR_010659-RA	83.25	400	57	1	1	400	1	390	0	674
XP_007297461.1	DR_007332-RA	82.11	760	125	4	1	760	1	749	0	1250
XP_007297461.1	DR_010658-RA	74.67	754	138	6	7	760	7	707	0	1068
XP_007297460.1	DR_007331-RA	73.7	810	171	9	23	824	23	798	0	1104
XP_007297460.1	DR_010657-RA	75.39	768	159	6	23	783	23	767	0	1088
XP_007297458.1	DR_010653-RA	84.33	504	73	2	1	504	1	498	0	860
XP_007297458.1	DR_007327-RA	80.19	540	84	4	1	540	1	517	0	850
XP_007297457.1	DR_001355-RA	52.57	331	120	7	3	333	35	328	1e-109	329
XP_007297454.1	DR_005348-RA	71.94	360	90	7	10	362	48	403	2e-151	436
XP_007297454.1	DR_001358-RA	71.11	360	93	7	10	362	54	409	6e-151	435
XP_007297453.1	DR_001357-RA	51.97	483	183	12	1	468	1	449	3e-156	459
XP_007297453.1	DR_005349-RA	51.56	481	184	15	3	468	2	448	6e-147	435
XP_007297452.1	DR_005347-RA	76.77	1184	243	8	3	1161	2	1178	0	1788
XP_007297452.1	DR_007365-RA	55.71	1129	436	16	3	1088	125	1232	0	1170
XP_007297452.1	DR_003868-RA	56.22	1133	429	18	3	1092	125	1233	0	1155
XP_007297452.1	DR_001359-RA	76.18	508	107	5	662	1161	555	1056	0	790
XP_007297452.1	DR_001359-RA	63.22	609	117	7	3	556	2	558	0	716
XP_007297450.1	DR_005346-RA	71.04	511	148	0	1	511	1	511	0	775
XP_007297450.1	DR_001360-RA	72.6	511	140	0	1	511	1	511	0	761
XP_007297447.1	DR_005344-RA	65.03	326	93	5	35	352	219	531	2e-147	430
XP_007297447.1	DR_001362-RA	71.22	278	72	2	83	352	1	278	3e-145	415
XP_007297446.1	DR_001363-RA	83.62	232	38	0	1	232	1	232	8e-144	405
XP_007297446.1	DR_005344-RA	81.47	232	43	0	1	232	1	232	6e-137	398
XP_007297445.1	DR_001364-RA	77.83	451	86	6	12	455	12	455	0	660
XP_007297445.1	DR_005343-RA	74.95	475	103	7	12	473	12	483	0	657
XP_007297444.1	DR_005342-RA	74.55	440	104	5	1	435	1	437	0	667
XP_007297444.1	DR_001365-RA	75.25	404	93	4	1	399	1	402	0	606
XP_007297442.1	DR_001367-RA	40.15	1101	533	37	76	1123	5	1032	0	566
XP_007297442.1	DR_005340-RA	37.61	1130	534	35	43	1123	41	1048	1e-161	510
XP_007297437.1	DR_003367-RA	90.45	314	30	0	1	314	1	314	0	601
XP_007297437.1	DR_006069-RA	89.17	314	34	0	1	314	1	314	0	600
XP_007297437.1	DR_000512-RA	55.78	294	122	3	4	290	19	311	5e-110	326
XP_007297437.1	DR_013706-RA	55.44	294	123	3	4	290	19	311	5e-108	321
XP_007297434.1	DR_003442-RA	68.77	253	77	2	1	252	1	252	3e-102	303
XP_007297434.1	DR_013137-RA	69.96	253	73	2	1	251	1	252	4e-101	298
XP_007297433.1	DR_003440-RA	85.03	374	43	2	1	365	1	370	0	581
XP_007297433.1	DR_013138-RA	86.06	373	40	2	1	365	1	369	0	568
XP_007297430.1	DR_013140-RA	84.4	218	28	3	1	218	1	212	4e-101	295
XP_007297428.1	DR_003437-RA	90.83	229	19	2	1	229	1169	1395	1e-118	370
XP_007297428.1	DR_013141-RA	91.13	203	16	2	27	229	1232	1432	6e-101	320
XP_007297427.1	DR_003437-RA	85.65	1150	163	2	1	1149	1	1149	0	2078
XP_007297427.1	DR_013141-RA	85.24	1152	168	2	1	1151	1	1151	0	2063
XP_007297426.1	DR_006002-RA	71.23	570	127	3	1	539	1	564	0	818
XP_007297426.1	DR_003436-RA	71.3	568	125	5	1	539	1	559	0	800
XP_007297424.1	DR_003434-RA	85.33	518	65	4	1	518	1	507	0	880
XP_007297424.1	DR_006003-RA	88.56	376	41	2	1	376	15	388	0	698
XP_007297423.1	DR_003433-RA	72.95	488	127	3	687	1171	111	596	0	730
XP_007297423.1	DR_003432-RA	71.53	439	123	2	1	438	1	438	0	660
XP_007297423.1	DR_006004-RA	70.48	454	131	2	683	1133	424	877	0	650
XP_007297423.1	DR_006004-RA	69.37	284	87	0	146	429	41	324	3e-131	425
XP_007297421.1	DR_003431-RA	88.89	162	18	0	1	162	3	164	3e-109	311
XP_007297420.1	DR_006006-RA	97.18	390	11	0	1	390	1	390	0	791
XP_007297420.1	DR_003430-RA	89.74	390	14	1	1	390	1	364	0	719
XP_007297418.1	DR_006013-RA	69.12	217	65	1	8	224	3	217	2e-107	311
XP_007297418.1	DR_003423-RA	68.33	221	64	3	10	224	1	221	2e-103	301
XP_007297417.1	DR_006012-RA	58.4	363	109	3	1	357	1	327	2e-144	416
XP_007297417.1	DR_013339-RA	50.26	380	170	4	1	364	1	377	1e-129	380
XP_007297417.1	DR_003425-RA	64.68	235	82	1	113	347	4	237	4e-108	320
XP_007297417.1	DR_009303-RA	52.67	281	131	1	1	281	1	279	9e-104	311
XP_007297416.1	DR_006011-RA	73.75	400	103	1	1	400	1	398	0	616
XP_007297413.1	DR_003319-RA	75.17	745	176	7	109	849	9	748	0	1104
XP_007297413.1	DR_009186-RA	73.73	552	138	4	161	708	7	555	0	785
XP_007297408.1	DR_005544-RA	79.7	591	116	2	312	902	7	593	0	971
XP_007297408.1	DR_003497-RA	80.2	591	113	2	312	902	7	593	0	950
XP_007297408.1	DR_000735-RA	58.74	589	222	9	321	896	17	597	0	684
XP_007297408.1	DR_001933-RA	58.91	589	221	9	321	896	17	597	0	683
XP_007297408.1	DR_010757-RA	61.47	571	194	5	352	900	51	617	0	655
XP_007297408.1	DR_013396-RA	62.08	530	167	4	404	900	3	531	0	645
XP_007297408.1	DR_013092-RA	52.52	535	242	6	367	896	59	586	0	551
XP_007297408.1	DR_013132-RA	52.52	535	242	6	367	896	59	586	0	551
XP_007297408.1	DR_007508-RA	52.25	555	245	7	360	902	41	587	0	542
XP_007297408.1	DR_007682-RA	52.07	555	246	7	360	902	4	550	0	541
XP_007297408.1	DR_013307-RA	51.26	515	242	6	385	896	68	576	5e-168	504
XP_007297408.1	DR_010760-RA	50.87	515	244	6	385	896	68	576	8e-168	504
XP_007297408.1	DR_009035-RA	50.87	519	244	7	380	896	65	574	4e-163	492
XP_007297408.1	DR_001454-RA	48.52	573	281	7	326	896	24	584	3e-162	490
XP_007297408.1	DR_005951-RA	50.29	519	247	7	380	896	80	589	6e-162	489
XP_007297408.1	DR_009128-RA	48.09	576	282	8	326	896	24	587	2e-158	481
XP_007297408.1	DR_004367-RA	40.85	541	286	9	367	897	31	547	8e-125	391
XP_007297407.1	DR_003499-RA	55.67	564	178	10	38	595	74	571	0	573
XP_007297407.1	DR_005546-RA	60.62	480	149	8	129	595	31	483	0	563
XP_007297405.1	DR_005545-RA	72.49	498	127	5	1	496	1	490	0	679
XP_007297405.1	DR_003498-RA	72.49	498	127	5	1	496	1	490	0	678
XP_007297405.1	DR_012040-RA	64.1	415	139	5	61	469	33	443	0	536
XP_007297405.1	DR_000196-RA	63.08	409	136	6	60	457	32	436	7e-179	513
XP_007297405.1	DR_007006-RA	53.3	424	177	3	66	469	74	496	2e-155	456
XP_007297405.1	DR_002633-RA	47.78	496	214	7	35	500	2	482	1e-152	447
XP_007297404.1	DR_005548-RA	69.32	365	105	3	16	380	52	409	0	514
XP_007297404.1	DR_003502-RA	70.25	316	87	3	56	371	1	309	1e-158	452
XP_007297401.1	DR_006557-RA	61.36	396	134	6	4	384	7	398	2e-154	444
XP_007297401.1	DR_013363-RA	66.36	324	102	4	4	324	6	325	6e-137	397
XP_007297400.1	DR_001677-RA	56.98	430	168	8	5	426	4	424	2e-170	488
XP_007297399.1	DR_013362-RA	80.47	507	92	3	1	504	1	503	0	800
XP_007297399.1	DR_006556-RA	80.23	511	90	3	1	504	1	507	0	798
XP_007297398.1	DR_006555-RA	72.06	1013	168	7	1	971	1	940	0	1466
XP_007297398.1	DR_013361-RA	67.78	1046	231	11	1	971	1	1015	0	1389
XP_007297389.1	DR_004547-RA	78.55	317	59	3	1	308	1	317	2e-180	504
XP_007297387.1	DR_004548-RA	84.94	352	48	4	1	350	1	349	0	613
XP_007297387.1	DR_006529-RA	86.02	279	37	2	1	277	1	279	6e-177	496
XP_007297386.1	DR_004549-RA	96.09	460	16	1	1	458	1	460	0	870
XP_007297386.1	DR_006528-RA	96.09	460	16	1	1	458	1	460	0	868
XP_007297384.1	DR_004551-RA	89.34	647	62	3	51	690	266	912	0	1162
XP_007297384.1	DR_006526-RA	89.18	647	63	3	51	690	266	912	0	1161
XP_007297383.1	DR_004552-RA	77.44	492	103	7	47	537	132	616	0	764
XP_007297383.1	DR_006525-RA	77.44	492	103	7	47	537	74	558	0	758
XP_007297382.1	DR_004552-RA	74.09	440	104	4	11	443	717	1153	0	608
XP_007297382.1	DR_006525-RA	73.7	441	106	4	10	443	557	994	0	599
XP_007297378.1	DR_006524-RA	74.78	345	70	7	2	342	1	332	0	520
XP_007297378.1	DR_004553-RA	75.07	345	69	8	2	342	1	332	0	516
XP_007297377.1	DR_005672-RA	70.78	308	77	2	54	348	23	330	4e-150	430
XP_007297376.1	DR_012535-RA	93.32	449	30	0	1	449	1	449	0	857
XP_007297375.1	DR_012536-RA	66.06	495	137	12	3	481	1	480	0	614
XP_007297370.1	DR_003670-RA	77.19	228	47	3	1	227	1	224	6e-116	333
XP_007297370.1	DR_012538-RA	74.24	229	56	2	1	227	1	228	2e-112	325
XP_007297369.1	DR_012540-RA	82.78	546	86	2	1	546	1	538	0	929
XP_007297369.1	DR_004086-RA	82.39	545	88	2	1	545	1	537	0	926
XP_007297364.1	DR_009521-RA	90.69	333	31	0	59	391	1	333	0	639
XP_007297364.1	DR_004090-RA	89.49	333	35	0	59	391	1	333	0	633
XP_007297362.1	DR_004683-RA	90.64	502	47	0	68	569	33	534	0	886
XP_007297362.1	DR_000053-RA	90.44	502	48	0	68	569	33	534	0	884
XP_007297362.1	DR_008587-RA	47.29	480	250	3	79	556	1	479	5e-153	451
XP_007297362.1	DR_002076-RA	46.73	490	253	4	69	556	4	487	3e-150	455
XP_007297361.1	DR_000052-RA	83.9	528	84	1	2	529	3	529	0	855
XP_007297361.1	DR_004682-RA	82.18	533	94	1	2	534	3	534	0	839
XP_007297360.1	DR_000051-RA	87.5	312	38	1	1	312	1	311	0	579
XP_007297360.1	DR_004681-RA	87.18	312	39	1	1	312	1	311	0	579
XP_007297359.1	DR_000050-RA	93.6	328	21	0	1	328	1	328	0	640
XP_007297359.1	DR_004680-RA	93.6	328	21	0	1	328	1	328	0	640
XP_007297358.1	DR_004679-RA	81.14	403	66	2	1	402	1	394	0	637
XP_007297358.1	DR_000049-RA	80.15	403	70	2	1	402	1	394	0	634
XP_007297357.1	DR_004677-RA	88.51	435	49	1	1	434	3	437	0	807
XP_007297357.1	DR_000047-RA	88.07	436	50	1	1	434	3	438	0	791
XP_007297355.1	DR_004678-RA	76.61	372	78	3	1	369	1	366	0	592
XP_007297355.1	DR_000048-RA	76.06	376	81	3	1	373	1	370	0	592
XP_007297354.1	DR_013497-RA	42.99	549	269	13	23	557	51	569	2e-141	426
XP_007297354.1	DR_006468-RA	41.2	568	285	14	23	576	51	583	5e-136	412
XP_007297354.1	DR_012703-RA	42.1	563	267	16	43	586	19	541	6e-130	395
XP_007297354.1	DR_001685-RA	41.03	580	289	16	16	581	44	584	3e-129	395
XP_007297352.1	DR_004674-RA	56.96	467	187	7	1	461	1	459	8e-174	499
XP_007297352.1	DR_000043-RA	56.33	474	182	9	1	461	1	462	8e-171	492
XP_007297351.1	DR_004673-RA	85.19	243	36	0	1	243	3	245	5e-157	439
XP_007297351.1	DR_000042-RA	85.19	243	36	0	1	243	3	245	1e-155	436
XP_007297350.1	DR_004672-RA	83.67	300	49	0	1	300	1	300	0	531
XP_007297350.1	DR_000041-RA	82.33	300	53	0	1	300	1	300	0	521
XP_007297349.1	DR_000040-RA	79.33	919	176	4	4	920	18	924	0	1467
XP_007297349.1	DR_004671-RA	78.45	919	178	6	6	920	19	921	0	1454
XP_007297348.1	DR_000039-RA	82.07	251	45	0	6	256	8	258	9e-152	436
XP_007297348.1	DR_004670-RA	86.94	222	29	0	6	227	8	229	6e-140	404
XP_007297347.1	DR_000039-RA	91.03	234	21	0	1	234	267	500	2e-155	444
XP_007297347.1	DR_004670-RA	91.48	223	19	0	12	234	222	444	2e-150	429
XP_007297346.1	DR_000037-RA	58.26	333	110	8	1	325	1	312	1e-113	335
XP_007297345.1	DR_004666-RA	83.94	685	103	2	1	678	1	685	0	1205
XP_007297345.1	DR_000035-RA	82.63	685	111	3	1	678	1	684	0	1189
XP_007297343.1	DR_004669-RA	71.73	750	136	6	10	756	9	685	0	823
XP_007297343.1	DR_000038-RA	75.87	750	146	6	10	756	9	726	0	798
XP_007297340.1	DR_004665-RA	88.44	372	43	0	1	372	1	372	0	637
XP_007297340.1	DR_000034-RA	88.17	372	44	0	1	372	1	372	0	637
XP_007297339.1	DR_000033-RA	95.44	241	11	0	1	241	1	241	2e-157	440
XP_007297339.1	DR_004664-RA	95.02	241	12	0	1	241	1	241	1e-156	438
XP_007297338.1	DR_004663-RA	82.93	779	132	1	128	906	1	778	0	1368
XP_007297338.1	DR_000032-RA	83.06	779	131	1	128	906	1	778	0	1368
XP_007297337.1	DR_004662-RA	92.5	360	27	0	1	360	1	360	0	684
XP_007297337.1	DR_000031-RA	90.88	362	31	1	1	360	1	362	0	669
XP_007297337.1	DR_008052-RA	50.26	378	169	3	1	359	1	378	1e-134	392
XP_007297337.1	DR_011738-RA	50.28	354	157	3	25	359	2	355	9e-125	366
XP_007297336.1	DR_004661-RA	80.71	1187	215	6	1	1181	1	1179	0	1885
XP_007297336.1	DR_000030-RA	80.2	1187	220	7	1	1181	1	1178	0	1854
XP_007297334.1	DR_000029-RA	61.41	710	260	4	1	702	1	704	0	865
XP_007297334.1	DR_004660-RA	60.96	707	262	4	1	702	1	698	0	862
XP_007297333.1	DR_004659-RA	80.14	584	108	5	1	576	1	584	0	946
XP_007297333.1	DR_000028-RA	78.94	584	115	5	1	576	1	584	0	936
XP_007297332.1	DR_000027-RA	91.04	201	18	0	1	201	1	201	6e-133	374
XP_007297332.1	DR_004658-RA	91.04	201	18	0	1	201	1	201	1e-132	374
XP_007297331.1	DR_004657-RA	58.75	686	256	10	9	688	26	690	0	791
XP_007297331.1	DR_000026-RA	59.18	686	253	10	9	688	24	688	0	778
XP_007297328.1	DR_003803-RA	88.99	1054	84	8	7	1053	7	1035	0	1809
XP_007297328.1	DR_004625-RA	79.1	1062	140	16	7	1053	7	1001	0	1541
XP_007297327.1	DR_004626-RA	68.71	310	63	3	1	308	1	278	3e-145	413
XP_007297326.1	DR_004627-RA	99.38	324	2	0	1	324	1	324	0	669
XP_007297326.1	DR_003801-RA	94.15	342	2	1	1	324	1	342	0	660
XP_007297326.1	DR_007013-RA	64.55	299	105	1	1	298	209	507	4e-144	421
XP_007297326.1	DR_002640-RA	64.55	299	105	1	1	298	183	481	8e-144	419
XP_007297325.1	DR_004628-RA	85.96	855	108	10	1	846	1	852	0	1285
XP_007297325.1	DR_003800-RA	86.18	854	107	9	1	846	1	851	0	1281
XP_007297322.1	DR_013625-RA	64.42	326	111	2	13	336	1	323	2e-155	442
XP_007297322.1	DR_004631-RA	64.11	326	112	3	13	336	1	323	7e-154	439
XP_007297321.1	DR_013624-RA	79.28	391	80	1	1	390	42	432	0	603
XP_007297321.1	DR_004630-RA	80.05	391	77	1	1	390	43	433	0	569
XP_007297320.1	DR_004629-RA	68.15	496	121	6	9	483	7	486	0	627
XP_007297320.1	DR_013623-RA	67.41	494	123	6	12	483	10	487	0	620
XP_007297318.1	DR_005549-RA	48.48	559	284	4	20	574	36	594	0	545
XP_007297318.1	DR_003503-RA	48.03	533	273	4	46	574	2	534	0	527
XP_007297315.1	DR_003506-RA	85.53	235	29	1	2	231	3	237	1e-150	424
XP_007297315.1	DR_005552-RA	84.68	235	31	1	2	231	3	237	4e-148	417
XP_007297314.1	DR_005551-RA	86.85	1034	133	2	1	1033	1	1032	0	1794
XP_007297314.1	DR_003505-RA	86.93	1033	132	2	2	1033	6	1036	0	1791
XP_007297313.1	DR_003507-RA	62.25	792	159	11	65	855	3	655	0	892
XP_007297313.1	DR_005553-RA	60.2	686	132	14	158	840	43	590	0	729
XP_007297311.1	DR_005556-RA	72.62	526	131	6	1	524	1	515	0	757
XP_007297311.1	DR_003510-RA	71.67	526	136	5	1	524	1	515	0	755
XP_007297311.1	DR_008517-RA	44.87	448	236	5	67	507	100	543	2e-127	387
XP_007297310.1	DR_008949-RA	43.49	538	243	10	6	498	48	569	5e-148	439
XP_007297310.1	DR_007497-RA	43.77	530	237	10	14	498	13	526	5e-148	437
XP_007297306.1	DR_005558-RA	84.18	1517	229	6	1	1514	1	1509	0	2580
XP_007297306.1	DR_003512-RA	83.72	1517	236	6	1	1514	1	1509	0	2563
XP_007297304.1	DR_003472-RA	57.74	691	229	12	16	660	12	685	0	766
XP_007297304.1	DR_011840-RA	60.94	658	219	11	22	660	18	656	0	761
XP_007297302.1	DR_011839-RA	78.95	380	80	0	1	380	1	380	0	646
XP_007297302.1	DR_003473-RA	78.42	380	82	0	1	380	1	380	0	639
XP_007297299.1	DR_003702-RA	87.19	320	39	1	3	320	4	323	0	558
XP_007297299.1	DR_010009-RA	86.48	318	41	1	5	320	6	323	0	551
XP_007297297.1	DR_010011-RA	77.81	1951	420	7	1	1951	1	1938	0	3108
XP_007297297.1	DR_003699-RA	77.09	1654	364	7	1	1650	51	1693	0	2602
XP_007297295.1	DR_012198-RA	84.4	436	68	0	3	438	1	436	0	751
XP_007297295.1	DR_004175-RA	82.94	252	43	0	187	438	119	370	2e-148	430
XP_007297293.1	DR_009135-RA	91.02	557	50	0	1	557	1	557	0	1030
XP_007297293.1	DR_003694-RA	85.82	557	43	1	1	557	1	521	0	947
XP_007297292.1	DR_003693-RA	65.87	583	190	2	7	589	13	586	0	814
XP_007297292.1	DR_009136-RA	65.18	583	196	1	7	589	13	588	0	798
XP_007297291.1	DR_003692-RA	74.59	614	153	3	1	613	1	612	0	930
XP_007297291.1	DR_009137-RA	72.39	623	168	4	1	622	1	620	0	904
XP_007297290.1	DR_000801-RA	57.86	439	177	4	20	455	20	453	8e-176	504
XP_007297290.1	DR_012201-RA	56.04	439	182	7	22	455	18	450	2e-171	503
XP_007297290.1	DR_006947-RA	57.11	415	171	3	20	431	20	430	3e-169	494
XP_007297290.1	DR_006078-RA	55	440	166	4	41	454	1	434	2e-166	479
XP_007297290.1	DR_004172-RA	56.74	430	170	8	22	446	18	436	2e-165	487
XP_007297290.1	DR_003358-RA	52.1	428	152	6	74	454	2	423	1e-143	421
XP_007297290.1	DR_012386-RA	49.78	446	206	7	22	455	23	462	6e-140	412
XP_007297290.1	DR_008106-RA	51.06	376	172	6	22	389	20	391	1e-132	394
XP_007297290.1	DR_000132-RA	48.55	414	196	8	24	429	22	426	1e-126	379
XP_007297290.1	DR_012381-RA	51.83	355	153	6	22	362	21	371	3e-124	370
XP_007297290.1	DR_013779-RA	54.35	333	139	4	27	351	4	331	5e-116	348
XP_007297288.1	DR_003696-RA	76.74	920	185	15	107	1013	1	904	0	1355
XP_007297288.1	DR_010014-RA	74.3	860	202	11	1	854	34	880	0	1269
XP_007297287.1	DR_010013-RA	87.68	1096	135	0	1	1096	1	1096	0	1948
XP_007297287.1	DR_003697-RA	86.06	1112	139	1	1	1096	1	1112	0	1932
XP_007297286.1	DR_003698-RA	81.08	444	79	1	1	444	1	439	0	718
XP_007297286.1	DR_010012-RA	81.08	444	79	1	1	444	1	439	0	706
XP_007297284.1	DR_003689-RA	74.05	262	54	3	1	254	1	256	2e-132	379
XP_007297284.1	DR_009140-RA	72.28	267	70	3	1	264	1	266	6e-126	363
XP_007297283.1	DR_003690-RA	71.66	314	76	4	1	305	1	310	5e-147	419
XP_007297283.1	DR_009139-RA	69.75	314	82	3	1	305	1	310	1e-139	400
XP_007297281.1	DR_003685-RA	85.71	511	71	2	1	511	1	509	0	925
XP_007297281.1	DR_009141-RA	85.13	511	74	2	1	511	1	509	0	917
XP_007297280.1	DR_003684-RA	81.87	833	140	7	1	832	1	823	0	1314
XP_007297280.1	DR_009142-RA	79.57	832	160	4	1	832	1	822	0	1305
XP_007297279.1	DR_003683-RA	70.46	1090	287	13	43	1106	2	1082	0	1541
XP_007297279.1	DR_009143-RA	67.17	1133	312	17	6	1106	4	1108	0	1506
XP_007297278.1	DR_009144-RA	85.66	997	139	3	1	996	1	994	0	1688
XP_007297278.1	DR_003682-RA	85.56	990	140	2	1	990	1	987	0	1685
XP_007297277.1	DR_003681-RA	83.39	283	44	2	1	280	1	283	7e-156	439
XP_007297277.1	DR_009145-RA	87.4	262	31	1	1	260	1	262	3e-140	399
XP_007297276.1	DR_009149-RA	90.39	229	21	1	16	244	15	242	3e-103	303
XP_007297276.1	DR_003677-RA	89.96	229	22	1	16	244	15	242	4e-102	300
XP_007297274.1	DR_009147-RA	84.1	994	157	1	1	994	1	993	0	1730
XP_007297274.1	DR_003679-RA	80.73	742	135	3	260	994	163	903	0	1211
XP_007297274.1	DR_003679-RA	89.85	197	20	0	1	197	1	197	2e-114	377
XP_007297273.1	DR_011914-RA	82.41	199	35	0	244	442	1	199	1e-113	348
XP_007297273.1	DR_008037-RA	82.23	197	35	0	244	440	1	197	5e-112	345
XP_007297271.1	DR_008020-RA	79.08	435	86	2	1	435	1	430	0	727
XP_007297271.1	DR_011898-RA	66.67	471	84	4	1	435	1	434	0	632
XP_007297271.1	DR_007860-RA	62.96	405	141	2	35	434	43	443	3e-173	499
XP_007297271.1	DR_005839-RA	59	400	137	3	35	434	43	415	2e-158	460
XP_007297271.1	DR_009752-RA	49.44	447	207	4	2	435	4	444	7e-151	442
XP_007297271.1	DR_011580-RA	47.86	420	172	4	13	432	17	389	2e-131	388
XP_007297271.1	DR_010016-RA	46.63	416	204	4	19	427	39	443	7e-127	380
XP_007297271.1	DR_003293-RA	45.31	426	215	4	9	427	30	444	1e-125	377
XP_007297271.1	DR_011038-RA	44.17	403	218	3	41	440	45	443	7e-106	326
XP_007297271.1	DR_006444-RA	44.39	374	199	4	65	434	63	431	8e-105	323
XP_007297271.1	DR_010079-RA	41.03	446	245	5	5	436	10	451	5e-104	321
XP_007297271.1	DR_006238-RA	38.36	438	244	6	15	438	10	435	2e-101	314
XP_007297270.1	DR_012629-RA	83.74	412	61	5	1	412	1	406	0	619
XP_007297270.1	DR_002436-RA	83.25	412	63	5	1	412	1	406	0	617
XP_007297268.1	DR_002434-RA	81.78	236	41	1	58	293	9	242	1e-144	410
XP_007297268.1	DR_013112-RA	80.93	236	43	1	58	293	9	242	2e-143	407
XP_007297267.1	DR_002433-RA	70	730	197	10	1	717	1	721	0	980
XP_007297267.1	DR_013111-RA	75.65	386	90	2	329	712	244	627	0	583
XP_007297264.1	DR_003822-RA	80.57	1781	309	16	1	1754	1	1771	0	2860
XP_007297264.1	DR_006451-RA	80.4	1781	312	16	1	1754	1	1771	0	2850
XP_007297263.1	DR_006447-RA	91.98	324	22	1	1	324	1	320	0	579
XP_007297263.1	DR_003827-RA	91.67	324	23	1	1	324	1	320	0	577
XP_007297261.1	DR_006446-RA	91.36	243	20	1	93	335	2	243	7e-149	422
XP_007297261.1	DR_003828-RA	90.95	243	21	1	93	335	5	246	4e-148	421
XP_007297257.1	DR_003824-RA	73.54	635	141	3	1	629	1	614	0	949
XP_007297257.1	DR_006450-RA	72.61	544	121	2	1	544	1	516	0	805
XP_007297256.1	DR_006449-RA	85.48	971	132	3	1	970	1	963	0	1699
XP_007297256.1	DR_003825-RA	85.17	971	135	3	1	970	1	963	0	1695
XP_007297255.1	DR_003826-RA	94.12	153	9	0	1	153	1	153	6e-104	297
XP_007297255.1	DR_006448-RA	95.3	149	7	0	5	153	5	153	9e-101	289
XP_007297252.1	DR_004443-RA	84.67	711	99	3	1	708	1	704	0	1211
XP_007297252.1	DR_007163-RA	84.67	711	99	3	1	708	1	704	0	1209
XP_007297251.1	DR_004442-RA	80.18	227	42	1	1	227	1	224	2e-136	385
XP_007297251.1	DR_007162-RA	78.6	229	44	2	1	229	1	224	7e-133	376
XP_007297249.1	DR_007160-RA	87.58	499	61	1	1	499	1	498	0	872
XP_007297249.1	DR_004440-RA	85.02	514	61	2	1	499	1	513	0	858
XP_007297248.1	DR_007159-RA	78.92	204	43	0	1	204	1	204	3e-106	307
XP_007297248.1	DR_004439-RA	77.94	204	45	0	1	204	1	204	4e-105	304
XP_007297246.1	DR_012757-RA	86.08	316	41	2	1	314	1	315	0	557
XP_007297246.1	DR_012281-RA	85.9	312	41	2	5	314	1	311	0	550
XP_007297245.1	DR_012287-RA	80.84	522	92	3	6	521	14	533	0	867
XP_007297245.1	DR_012763-RA	74.9	522	97	4	7	521	15	509	0	763
XP_007297244.1	DR_012286-RA	72.38	315	71	7	1	304	1	310	4e-144	411
XP_007297244.1	DR_012762-RA	69.23	312	83	7	1	303	1	308	1e-127	370
XP_007297243.1	DR_012285-RA	87.82	353	41	1	56	406	34	386	0	643
XP_007297243.1	DR_012761-RA	86.86	350	44	1	56	403	34	383	0	642
XP_007297242.1	DR_012284-RA	96.87	383	12	0	1	383	1	383	0	729
XP_007297242.1	DR_012760-RA	96.34	383	14	0	1	383	1	383	0	726
XP_007297241.1	DR_012759-RA	86.83	281	34	2	1	279	1	280	6e-176	490
XP_007297241.1	DR_012283-RA	80.72	223	39	3	1	220	1	222	8e-124	356
XP_007297240.1	DR_012758-RA	79.02	510	86	4	1	492	1	507	0	749
XP_007297240.1	DR_012282-RA	83.77	456	54	3	55	492	19	472	0	704
XP_007297239.1	DR_004433-RA	55.11	372	144	12	1	361	1	360	6e-134	390
XP_007297239.1	DR_007153-RA	55.65	372	142	12	1	361	1	360	1e-130	381
XP_007297238.1	DR_002243-RA	81.77	395	35	3	38	412	1	378	0	637
XP_007297238.1	DR_012481-RA	81.27	395	37	3	38	412	1	378	0	634
XP_007297237.1	DR_012288-RA	54.98	562	170	20	68	587	1	521	4e-157	464
XP_007297237.1	DR_012764-RA	56.96	546	185	17	68	587	3	524	1e-156	462
XP_007297236.1	DR_004434-RA	86.69	571	73	1	1	568	1	571	0	1033
XP_007297236.1	DR_007154-RA	85.74	568	73	1	1	568	19	578	0	1011
XP_007297235.1	DR_007155-RA	87.67	430	51	1	1	430	1	428	0	799
XP_007297235.1	DR_004435-RA	86.98	430	54	1	1	430	1	428	0	788
XP_007297233.1	DR_005646-RA	41.39	534	229	11	99	556	141	666	1e-119	372
XP_007297233.1	DR_009305-RA	41.57	534	228	11	99	556	141	666	1e-117	378
XP_007297233.1	DR_003759-RA	39.02	569	252	12	68	556	93	646	5e-116	362
XP_007297232.1	DR_007158-RA	90.84	1048	94	2	1	1046	1	1048	0	1986
XP_007297232.1	DR_004438-RA	90.74	1048	95	2	1	1046	1	1048	0	1969
XP_007297231.1	DR_004437-RA	75	564	131	4	1	556	1	562	0	776
XP_007297231.1	DR_007157-RA	77.96	549	111	4	16	556	1	547	0	762
XP_007297230.1	DR_007156-RA	74.84	628	134	6	1	622	1	610	0	817
XP_007297230.1	DR_004436-RA	72.13	628	149	6	1	622	1	608	0	769
XP_007297228.1	DR_012280-RA	83.07	319	50	2	5	320	6	323	2e-180	506
XP_007297228.1	DR_012756-RA	82.19	320	52	3	5	320	6	324	1e-168	476
XP_007297227.1	DR_012755-RA	71.62	1684	396	20	1	1647	1	1639	0	2227
XP_007297227.1	DR_012279-RA	71.93	1635	380	18	1	1598	1	1593	0	2191
XP_007297226.1	DR_012278-RA	79.85	541	101	5	37	574	1	536	0	792
XP_007297226.1	DR_012754-RA	75.54	323	72	4	37	356	1	319	2e-140	427
XP_007297225.1	DR_012753-RA	85.39	178	14	1	1	166	1	178	1e-106	308
XP_007297223.1	DR_009773-RA	83.67	251	41	0	1	251	1	251	7e-158	442
XP_007297223.1	DR_012752-RA	81.67	251	46	0	1	251	1	251	3e-154	433
XP_007297220.1	DR_009772-RA	64.07	359	107	7	59	404	1	350	3e-145	420
XP_007297220.1	DR_012226-RA	63.84	354	108	6	63	404	5	350	1e-144	419
XP_007297218.1	DR_012225-RA	78.42	783	146	7	1	781	1	762	0	1243
XP_007297218.1	DR_009771-RA	76.32	815	166	9	1	810	1	793	0	1212
XP_007297215.1	DR_012172-RA	74.06	771	147	11	1	754	1	735	0	1085
XP_007297215.1	DR_012174-RA	72.49	378	75	3	1100	1457	35	403	2e-162	498
XP_007297209.1	DR_011418-RA	72.09	326	87	4	5	329	7	329	3e-141	407
XP_007297209.1	DR_004155-RA	65.33	274	78	4	92	363	46	304	8e-121	354
XP_007297206.1	DR_011370-RA	72.61	796	213	3	1	793	1	794	0	1221
XP_007297206.1	DR_010329-RA	70.26	817	217	4	1	793	1	815	0	1200
XP_007297205.1	DR_011369-RA	89.12	386	40	1	8	391	7	392	0	725
XP_007297205.1	DR_010328-RA	90.09	333	25	1	74	398	1	333	0	634
XP_007297204.1	DR_011368-RA	73.88	425	102	4	3	420	4	426	0	634
XP_007297204.1	DR_010327-RA	72.41	424	110	3	3	420	4	426	0	627
XP_007297203.1	DR_012218-RA	89.7	670	68	1	1	670	1	669	0	1211
XP_007297203.1	DR_013597-RA	86.9	672	85	2	1	670	1	671	0	1179
XP_007297202.1	DR_012217-RA	96.28	188	7	0	1	188	1	188	4e-137	384
XP_007297202.1	DR_013598-RA	95.21	188	9	0	1	188	1	188	2e-134	377
XP_007297201.1	DR_012216-RA	86.15	628	84	2	1	627	1	626	0	1043
XP_007297201.1	DR_013599-RA	84.24	628	96	2	1	627	1	626	0	1021
XP_007297197.1	DR_006483-RA	47.69	2206	833	37	1	2054	1	2037	0	1715
XP_007297197.1	DR_013731-RA	45.97	1812	699	26	1	1659	1	1685	0	1359
XP_007297196.1	DR_013732-RA	83.89	329	53	0	444	772	248	576	0	592
XP_007297196.1	DR_006481-RA	80.9	335	63	1	266	599	1	335	0	550
XP_007297195.1	DR_012721-RA	84.41	295	35	2	1	295	1	284	0	505
XP_007297194.1	DR_012723-RA	89.9	307	31	0	1	307	1	307	0	582
XP_007297172.1	DR_007878-RA	47.44	430	187	7	1	428	1	393	2e-132	389
XP_007297171.1	DR_010425-RA	80.26	532	101	3	9	540	1	528	0	899
XP_007297171.1	DR_010477-RA	76.73	550	104	4	9	538	1	546	0	872
XP_007297170.1	DR_002035-RA	67.3	627	188	6	6	622	3	622	0	826
XP_007297169.1	DR_002034-RA	75.59	549	110	10	112	648	8	544	0	815
XP_007297169.1	DR_008546-RA	70.4	402	69	9	151	514	1	390	6e-179	532
XP_007297168.1	DR_002033-RA	74.67	604	135	4	6	597	6	603	0	948
XP_007297168.1	DR_008545-RA	69.09	317	85	3	8	324	6	309	2e-149	445
XP_007297168.1	DR_008545-RA	86.1	187	26	0	411	597	354	540	2e-116	360
XP_007297167.1	DR_008544-RA	76.64	535	118	3	1	529	1	534	0	847
XP_007297167.1	DR_002032-RA	75.85	530	121	3	1	524	1	529	0	834
XP_007297166.1	DR_004109-RA	62.33	300	100	4	2	293	13	307	5e-119	349
XP_007297158.1	DR_007013-RA	88.38	542	62	1	702	1243	1	541	0	962
XP_007297158.1	DR_002640-RA	88.74	515	57	1	729	1243	2	515	0	923
XP_007297158.1	DR_004627-RA	64.88	299	104	1	911	1209	1	298	8e-136	420
XP_007297158.1	DR_003801-RA	64.53	296	104	1	911	1206	1	295	1e-133	415
XP_007297157.1	DR_001443-RA	81.09	238	45	0	1	238	1	238	9e-152	426
XP_007297157.1	DR_002337-RA	81.09	238	45	0	1	238	1	238	1e-150	422
XP_007297156.1	DR_002338-RA	91.36	162	14	0	1	162	1	162	8e-109	310
XP_007297156.1	DR_001444-RA	89.51	162	17	0	1	162	1	162	4e-107	306
XP_007297155.1	DR_001445-RA	93.26	356	24	0	1	356	1	356	0	677
XP_007297155.1	DR_002339-RA	93.26	356	24	0	1	356	1	356	0	674
XP_007297154.1	DR_001446-RA	54.07	749	247	18	1	723	1	678	0	621
XP_007297154.1	DR_002340-RA	57.19	556	169	13	1	549	1	494	1e-172	511
XP_007297153.1	DR_001447-RA	48.31	534	206	12	3	516	20	503	9e-144	431
XP_007297147.1	DR_001448-RA	52.3	696	248	20	1	673	1	635	0	559
XP_007297147.1	DR_009133-RA	49.84	612	233	18	1	595	1	555	1e-150	452
XP_007297146.1	DR_001449-RA	61.63	748	258	6	11	742	10	744	0	931
XP_007297146.1	DR_009132-RA	60.21	754	264	6	11	760	10	731	0	919
XP_007297143.1	DR_007009-RA	60.61	391	137	7	18	407	8	382	7e-157	454
XP_007297143.1	DR_002636-RA	62.09	364	124	7	18	379	8	359	5e-145	424
XP_007297142.1	DR_007008-RA	86.29	525	70	1	11	535	12	534	0	912
XP_007297142.1	DR_002635-RA	78.67	525	61	1	11	535	12	485	0	811
XP_007297141.1	DR_002634-RA	75.36	629	153	1	30	658	1	627	0	1004
XP_007297141.1	DR_007007-RA	74.88	629	156	1	30	658	1	627	0	1001
XP_007297139.1	DR_001451-RA	66.96	460	102	4	207	665	133	543	0	605
XP_007297139.1	DR_009130-RA	74.04	208	54	0	460	667	326	533	2e-106	346
XP_007297132.1	DR_002277-RA	66.86	522	167	3	12	532	8	524	0	719
XP_007297132.1	DR_001381-RA	64.99	537	178	3	1	532	1	532	0	717
XP_007297130.1	DR_007006-RA	83.16	469	73	3	1	468	44	507	0	764
XP_007297130.1	DR_002633-RA	81.28	486	71	4	1	473	1	479	0	761
XP_007297130.1	DR_005545-RA	53.6	444	175	5	39	474	69	489	1e-143	424
XP_007297130.1	DR_003498-RA	55.58	421	162	4	39	457	69	466	2e-142	421
XP_007297130.1	DR_012040-RA	47.11	467	213	8	1	457	1	443	3e-142	419
XP_007297130.1	DR_000196-RA	46.02	452	208	8	5	444	8	435	8e-131	389
XP_007297129.1	DR_009129-RA	76.97	317	54	3	1	300	1	315	1e-172	485
XP_007297129.1	DR_001453-RA	71.52	302	38	3	24	300	16	294	4e-148	422
XP_007297127.1	DR_002631-RA	79.54	2512	480	16	3	2497	2	2496	0	4081
XP_007297127.1	DR_007004-RA	79.66	2512	477	16	3	2497	2	2496	0	4076
XP_007297124.1	DR_007002-RA	77.14	595	107	4	38	631	1	567	0	892
XP_007297124.1	DR_002628-RA	76.47	595	111	4	38	631	1	567	0	885
XP_007297123.1	DR_002627-RA	76.45	259	37	3	2	258	4	240	6e-125	358
XP_007297123.1	DR_007001-RA	76.45	259	37	3	2	258	4	240	2e-124	357
XP_007297121.1	DR_007000-RA	89.02	173	19	0	1	173	1	173	2e-115	328
XP_007297121.1	DR_002626-RA	88.44	173	20	0	1	173	1	173	1e-114	326
XP_007297120.1	DR_002625-RA	82.14	280	46	1	27	302	1	280	2e-168	472
XP_007297120.1	DR_006999-RA	80.36	280	51	1	27	302	1	280	1e-165	465
XP_007297119.1	DR_006998-RA	78.67	422	76	3	1	422	1	408	0	679
XP_007297119.1	DR_002624-RA	75.63	435	92	3	1	435	1	421	0	674
XP_007297118.1	DR_002623-RA	73.3	573	142	4	1	568	22	588	0	839
XP_007297118.1	DR_006997-RA	73.34	574	137	6	1	568	1	564	0	831
XP_007297116.1	DR_010594-RA	41.46	562	274	10	3	549	17	538	2e-134	405
XP_007297116.1	DR_010224-RA	42.14	477	243	8	51	519	42	493	1e-126	383
XP_007297114.1	DR_002622-RA	85.03	481	71	1	1	480	1	481	0	868
XP_007297114.1	DR_006996-RA	84.82	481	72	1	1	480	1	481	0	865
XP_007297113.1	DR_002621-RA	83.28	329	55	0	1	329	1	329	0	555
XP_007297113.1	DR_006995-RA	77.12	354	56	1	1	329	1	354	0	540
XP_007297112.1	DR_002620-RA	85.96	356	42	3	1	355	1	349	0	621
XP_007297112.1	DR_006994-RA	85.96	356	42	3	1	355	1	349	0	592
XP_007297112.1	DR_008637-RA	56.91	311	133	1	42	352	63	372	1e-125	369
XP_007297111.1	DR_002619-RA	95.88	291	12	0	1	291	1	291	0	602
XP_007297111.1	DR_006993-RA	95.86	290	12	0	1	290	1	290	0	599
XP_007297110.1	DR_006993-RA	83.2	512	78	5	1	512	292	795	0	787
XP_007297110.1	DR_002619-RA	83.04	513	79	5	1	513	318	822	0	786
XP_007297109.1	DR_002618-RA	62.2	754	236	15	1	740	1	719	0	787
XP_007297109.1	DR_006992-RA	58.62	754	220	17	1	740	1	676	0	707
XP_007297108.1	DR_006991-RA	65.57	366	89	9	1	359	1	336	1e-140	406
XP_007297108.1	DR_002617-RA	63.46	364	98	8	1	359	1	334	4e-134	389
XP_007297107.1	DR_006990-RA	61.65	798	287	12	38	829	31	815	0	881
XP_007297107.1	DR_002616-RA	59.77	798	302	13	38	829	31	815	0	841
XP_007297106.1	DR_006989-RA	89.72	1089	111	1	1	1089	1	1088	0	2047
XP_007297106.1	DR_002615-RA	90.45	1078	102	1	12	1089	2	1078	0	2044
XP_007297105.1	DR_006988-RA	83.71	399	62	1	1	396	1	399	0	716
XP_007297105.1	DR_002614-RA	83.84	396	64	0	1	396	1	396	0	712
XP_007297103.1	DR_006987-RA	56.9	406	169	4	1	400	1	406	4e-166	475
XP_007297103.1	DR_002613-RA	58.1	389	158	3	1	384	1	389	5e-165	473
XP_007297094.1	DR_006984-RA	74.88	840	175	7	5	843	3	807	0	1205
XP_007297094.1	DR_002609-RA	70.12	840	163	8	5	843	3	755	0	1145
XP_007297092.1	DR_002608-RA	79.35	247	51	0	1	247	1	247	3e-147	414
XP_007297092.1	DR_006983-RA	79.76	247	50	0	1	247	1	247	5e-147	414
XP_007297091.1	DR_002607-RA	79.66	2286	441	6	1	2283	1	2265	0	3736
XP_007297091.1	DR_006982-RA	78.3	2286	425	7	1	2283	1	2218	0	3667
XP_007297091.1	DR_003313-RA	52.01	2263	1003	25	43	2278	63	2269	0	2332
XP_007297091.1	DR_005199-RA	47.66	2262	1011	31	43	2278	63	2177	0	2036
XP_007297091.1	DR_003887-RA	37.95	1270	748	17	54	1310	37	1279	0	874
XP_007297091.1	DR_003887-RA	37.09	887	544	9	1393	2272	1673	2552	6e-159	548
XP_007297091.1	DR_002972-RA	36.31	1311	741	24	54	1311	16	1285	0	803
XP_007297091.1	DR_002999-RA	36.43	1290	747	20	54	1310	32	1281	0	803
XP_007297091.1	DR_002999-RA	35.42	864	469	15	1407	2260	1690	2474	6e-121	428
XP_007297091.1	DR_007347-RA	37.62	1066	606	20	53	1086	18	1056	0	663
XP_007297091.1	DR_003886-RA	35.37	1210	699	26	59	1232	1	1163	0	667
XP_007297091.1	DR_012003-RA	35.31	1246	715	30	35	1234	2	1202	0	656
XP_007297091.1	DR_009074-RA	35.06	1235	714	28	46	1234	10	1202	0	657
XP_007297091.1	DR_005562-RA	35.76	1071	608	20	54	1064	7	1057	0	629
XP_007297090.1	DR_001433-RA	62.4	1282	435	18	1	1247	1	1270	0	1405
XP_007297090.1	DR_002327-RA	57.2	1278	426	19	2	1247	3	1191	0	1250
XP_007297089.1	DR_002328-RA	89.57	681	70	1	1	680	1	681	0	1140
XP_007297089.1	DR_001434-RA	88.99	681	74	1	1	680	1	681	0	1132
XP_007297088.1	DR_002329-RA	89.31	421	45	0	1	421	1	421	0	746
XP_007297088.1	DR_001435-RA	90.02	421	42	0	1	421	1	421	0	744
XP_007297086.1	DR_002330-RA	56.01	582	235	8	8	576	2	575	0	598
XP_007297086.1	DR_001436-RA	57.74	575	225	8	1	567	4	568	0	598
XP_007297085.1	DR_001437-RA	82	300	53	1	1	299	1	300	4e-177	494
XP_007297085.1	DR_002331-RA	82	300	53	1	1	299	1	300	7e-176	491
XP_007297083.1	DR_010726-RA	90.38	478	38	3	1	474	1	474	0	887
XP_007297083.1	DR_002573-RA	89.54	478	42	3	1	474	1	474	0	883
XP_007297078.1	DR_013713-RA	81.3	663	109	2	1	663	1	648	0	1115
XP_007297078.1	DR_002570-RA	68.07	523	142	5	595	1101	339	852	0	717
XP_007297078.1	DR_002570-RA	68.78	442	80	4	136	574	1	387	0	617
XP_007297078.1	DR_012964-RA	32.79	1101	687	22	6	1072	22	1103	0	571
XP_007297077.1	DR_002569-RA	69.73	413	103	4	2	407	15	412	0	588
XP_007297077.1	DR_013712-RA	78.39	273	56	1	2	271	15	287	5e-155	452
XP_007297076.1	DR_002567-RA	66.5	391	124	1	1	391	1	384	0	552
XP_007297075.1	DR_013711-RA	89.9	287	25	2	1	287	1	283	0	512
XP_007297075.1	DR_002568-RA	89.9	287	25	2	1	287	1	283	0	511
XP_007297071.1	DR_007960-RA	80	395	73	3	1	393	1	391	0	654
XP_007297071.1	DR_013087-RA	78.93	394	79	3	1	393	1	391	0	629
XP_007297070.1	DR_002572-RA	57.06	333	136	3	1	330	1	329	3e-111	330
XP_007297069.1	DR_007962-RA	72.23	443	108	2	37	477	12	441	0	642
XP_007297069.1	DR_013085-RA	69.72	459	117	4	21	477	1	439	0	635
XP_007297059.1	DR_013084-RA	54.38	1828	771	30	1	1802	1	1791	0	1846
XP_007297059.1	DR_007963-RA	54.71	1835	754	36	1	1803	1	1790	0	1846
XP_007297057.1	DR_013471-RA	81.71	820	137	3	1	808	1	819	0	1381
XP_007297057.1	DR_007967-RA	80.22	829	140	3	2	808	6	832	0	1379
XP_007297056.1	DR_002862-RA	78.63	599	114	6	1	593	1	591	0	861
XP_007297056.1	DR_005912-RA	78.67	600	112	7	1	593	1	591	0	834
XP_007297055.1	DR_005913-RA	66.34	722	206	14	1	691	1	716	0	845
XP_007297055.1	DR_002861-RA	65.65	722	210	15	1	691	1	715	0	841
XP_007297053.1	DR_005915-RA	84.15	732	104	7	1	730	1	722	0	1215
XP_007297053.1	DR_002859-RA	83.61	732	108	7	1	730	1	722	0	1208
XP_007297051.1	DR_013082-RA	57.27	344	124	1	92	435	33	353	1e-140	411
XP_007297050.1	DR_007964-RA	74.07	702	165	5	4	696	8	701	0	1060
XP_007297050.1	DR_013083-RA	66.29	709	159	7	4	703	8	645	0	905
XP_007297045.1	DR_002591-RA	87.83	419	46	1	62	480	63	476	0	696
XP_007297045.1	DR_010741-RA	79.86	293	48	3	1	293	1	282	7e-115	350
XP_007297043.1	DR_008963-RA	39.23	520	298	10	23	535	30	538	4e-124	379
XP_007297043.1	DR_007483-RA	39.35	521	296	11	23	535	30	538	6e-123	376
XP_007297042.1	DR_013603-RA	74.94	431	102	3	177	605	14	440	0	665
XP_007297042.1	DR_002593-RA	73.55	431	108	3	177	605	14	440	0	655
XP_007297041.1	DR_002594-RA	80.55	689	115	3	1	671	1	688	0	1135
XP_007297041.1	DR_013602-RA	80.09	688	118	3	1	670	1	687	0	1109
XP_007297037.1	DR_002596-RA	56.04	480	177	10	64	526	63	525	1e-115	356
XP_007297037.1	DR_005294-RA	56.39	477	174	12	71	530	76	535	1e-105	330
XP_007297036.1	DR_001441-RA	85.46	1327	189	2	1	1325	1	1325	0	2305
XP_007297036.1	DR_002335-RA	87.21	1290	163	1	38	1325	21	1310	0	2298
XP_007297035.1	DR_001442-RA	81.85	270	45	1	6	275	3	268	2e-154	436
XP_007297035.1	DR_002336-RA	82.22	270	44	1	6	275	3	268	2e-153	433
XP_007297032.1	DR_001431-RA	45.76	2321	1153	38	14	2261	11	2298	0	1859
XP_007297032.1	DR_002325-RA	45.07	2283	1130	42	3	2209	5	2239	0	1762
XP_007297030.1	DR_001430-RA	79.64	393	62	5	1	378	1	390	0	640
XP_007297030.1	DR_002323-RA	79.48	385	68	4	1	377	1	382	0	616
XP_007297023.1	DR_001374-RA	84.38	621	89	3	1	613	1	621	0	1088
XP_007297023.1	DR_002270-RA	84.54	621	88	3	1	613	1	621	0	1084
XP_007297022.1	DR_002271-RA	90.78	803	74	0	231	1033	12	814	0	1514
XP_007297022.1	DR_001375-RA	90.86	788	72	0	246	1033	14	801	0	1488
XP_007297021.1	DR_010336-RA	72.67	322	74	3	1	321	1	309	1e-174	489
XP_007297021.1	DR_011375-RA	71.12	322	79	2	1	321	1	309	2e-163	461
XP_007297020.1	DR_010335-RA	69.77	688	183	12	1	682	1	669	0	910
XP_007297020.1	DR_011374-RA	69.48	688	184	13	1	682	1	668	0	909
XP_007297017.1	DR_011373-RA	85.64	181	26	0	30	210	61	241	4e-116	334
XP_007297017.1	DR_010332-RA	85.33	184	27	0	27	210	17	200	4e-115	330
XP_007297016.1	DR_011372-RA	71.61	553	142	4	1	551	1	540	0	753
XP_007297015.1	DR_010330-RA	68.68	530	163	2	1	527	35	564	0	702
XP_007297015.1	DR_011371-RA	69.7	528	159	1	1	527	36	563	0	690
XP_007297014.1	DR_008307-RA	37.81	603	294	17	4	547	9	589	2e-112	349
XP_007297013.1	DR_010337-RA	85.76	337	48	0	44	380	69	405	0	588
XP_007297012.1	DR_010338-RA	81.31	289	43	1	1	278	1	289	4e-174	486
XP_007297012.1	DR_011376-RA	81.14	281	50	1	1	278	295	575	2e-163	469
XP_007297010.1	DR_011378-RA	79.97	639	127	1	35	673	1	638	0	993
XP_007297010.1	DR_010340-RA	79.4	636	130	1	35	670	1	635	0	989
XP_007297009.1	DR_011379-RA	72.24	1477	362	19	1	1449	1	1457	0	1999
XP_007297009.1	DR_010341-RA	71.13	1479	376	17	1	1449	1	1458	0	1992
XP_007297008.1	DR_010342-RA	67.16	603	177	10	1	591	1	594	0	777
XP_007297008.1	DR_011380-RA	74.79	468	112	3	126	591	2	465	0	717
XP_007297007.1	DR_011381-RA	85.05	408	61	0	4	411	5	412	0	739
XP_007297007.1	DR_010343-RA	83.01	259	44	0	153	411	75	333	6e-162	462
XP_007297007.1	DR_002592-RA	49.26	406	192	6	1	403	1	395	2e-129	381
XP_007297005.1	DR_011383-RA	82.35	742	123	3	1	741	1	735	0	1294
XP_007297005.1	DR_010344-RA	81.87	728	124	3	15	741	5	725	0	1273
XP_007297004.1	DR_010345-RA	75.87	286	68	1	5	289	6	291	1e-154	437
XP_007297004.1	DR_011384-RA	75.87	286	68	1	5	289	6	291	4e-152	431
XP_007297003.1	DR_011385-RA	90.42	240	23	0	208	447	298	537	2e-140	416
XP_007297003.1	DR_011385-RA	88.42	190	21	1	1	190	2	190	8e-108	332
XP_007297003.1	DR_010346-RA	90.42	240	23	0	208	447	297	536	2e-139	414
XP_007297003.1	DR_010346-RA	87.89	190	22	1	1	190	1	189	4e-107	330
XP_007297002.1	DR_010347-RA	74.34	265	58	3	1	265	1	255	2e-130	373
XP_007297002.1	DR_011386-RA	75.47	265	55	3	1	265	1	255	1e-124	358
XP_007297001.1	DR_011387-RA	75.43	814	183	3	17	814	16	828	0	1239
XP_007297001.1	DR_010348-RA	72.27	833	204	5	5	814	28	856	0	1179
XP_007297000.1	DR_002404-RA	80.46	1433	253	7	28	1453	5	1417	0	2294
XP_007297000.1	DR_010411-RA	78.97	1455	277	9	8	1453	9	1443	0	2262
XP_007296999.1	DR_008815-RA	55.04	387	155	5	140	512	35	416	7e-135	405
XP_007296997.1	DR_007925-RA	75.26	388	79	5	11	392	6	382	0	545
XP_007296997.1	DR_008816-RA	73.14	309	64	6	8	310	5	300	3e-138	400
XP_007296994.1	DR_007924-RA	75.56	532	116	7	3	523	1	529	0	739
XP_007296994.1	DR_008817-RA	75.61	537	118	7	3	527	1	536	0	734
XP_007296993.1	DR_007923-RA	74.56	228	57	1	4	230	5	232	2e-110	320
XP_007296992.1	DR_007922-RA	75.73	956	177	15	1	952	1	905	0	1405
XP_007296992.1	DR_008819-RA	75.92	947	168	16	15	952	3	898	0	1371
XP_007296991.1	DR_007921-RA	92.19	192	13	1	1	192	1	190	2e-127	360
XP_007296991.1	DR_008820-RA	92.19	192	13	1	1	192	1	190	3e-127	359
XP_007296990.1	DR_007920-RA	87.11	543	64	1	1	543	1	537	0	939
XP_007296990.1	DR_008821-RA	87.48	543	62	1	1	543	1	537	0	929
XP_007296989.1	DR_007919-RA	80.26	613	117	2	1	609	1	613	0	999
XP_007296989.1	DR_008822-RA	80.1	613	118	2	1	609	1	613	0	997
XP_007296989.1	DR_008949-RA	43.73	510	285	2	73	581	63	571	1e-146	439
XP_007296989.1	DR_007497-RA	43.44	511	287	2	72	581	19	528	1e-146	438
XP_007296988.1	DR_007918-RA	86.91	489	45	1	1	489	1	470	0	879
XP_007296988.1	DR_008823-RA	90.28	288	28	0	1	288	1	288	0	554
XP_007296987.1	DR_007917-RA	84.62	598	75	2	47	644	3	583	0	1003
XP_007296987.1	DR_008824-RA	89.52	477	44	2	168	644	36	506	0	875
XP_007296985.1	DR_008826-RA	71.41	731	181	9	29	742	5	724	0	938
XP_007296985.1	DR_007915-RA	69.8	735	195	8	25	742	1	725	0	915
XP_007296983.1	DR_008834-RA	70.14	278	53	4	1	270	1	256	3e-134	383
XP_007296983.1	DR_007907-RA	67.63	278	60	3	1	270	1	256	5e-133	380
XP_007296982.1	DR_008833-RA	85.79	366	48	1	1	366	1	362	0	570
XP_007296982.1	DR_007908-RA	84.43	366	52	2	1	366	1	361	0	563
XP_007296981.1	DR_007909-RA	70.95	420	116	2	16	433	70	485	0	630
XP_007296981.1	DR_008832-RA	70.12	405	112	1	29	433	62	457	0	602
XP_007296977.1	DR_008828-RA	90.38	530	51	0	1	530	1	530	0	991
XP_007296977.1	DR_007913-RA	88.49	530	61	0	1	530	1	530	0	976
XP_007296975.1	DR_008836-RA	86.13	764	101	3	4	764	3	764	0	1321
XP_007296975.1	DR_007905-RA	85.86	764	103	3	4	764	3	764	0	1320
XP_007296974.1	DR_007904-RA	91.04	201	13	1	1	201	1	196	3e-129	365
XP_007296974.1	DR_008837-RA	94.53	201	11	0	1	201	1	201	8e-129	364
XP_007296973.1	DR_008838-RA	58.61	819	316	13	25	827	26	837	0	852
XP_007296973.1	DR_007903-RA	58.48	814	313	12	25	819	26	833	0	852
XP_007296972.1	DR_008839-RA	82.87	321	50	1	5	320	29	349	0	561
XP_007296971.1	DR_008840-RA	86.84	1208	143	7	1	1197	1	1203	0	2055
XP_007296971.1	DR_007900-RA	86.94	1026	115	2	437	1443	1	1026	0	1760
XP_007296971.1	DR_007901-RA	77.11	463	74	4	1	435	1	459	0	671
XP_007296967.1	DR_007897-RA	89.12	294	32	0	1	294	1	294	0	528
XP_007296967.1	DR_008843-RA	88.78	294	33	0	1	294	1	294	0	527
XP_007296966.1	DR_007896-RA	90.61	213	18	1	1	211	1	213	5e-142	399
XP_007296966.1	DR_008844-RA	89.67	213	20	1	1	211	1	213	1e-141	397
XP_007296965.1	DR_007895-RA	82.73	220	36	1	1	218	1	220	6e-129	366
XP_007296965.1	DR_008845-RA	85.91	220	29	1	1	218	1	220	2e-124	354
XP_007296964.1	DR_008811-RA	59.23	981	386	6	1	976	1	972	0	1145
XP_007296964.1	DR_007929-RA	58.57	980	392	6	1	975	1	971	0	1140
XP_007296963.1	DR_008810-RA	90.77	260	23	1	1	259	1	260	5e-177	491
XP_007296963.1	DR_007930-RA	90.77	260	23	1	1	259	1	260	2e-176	490
XP_007296960.1	DR_008807-RA	76.01	717	163	7	1	712	1	713	0	1040
XP_007296960.1	DR_007933-RA	75.52	678	160	6	1	673	1	677	0	1019
XP_007296958.1	DR_007935-RA	62.86	1104	334	17	1	1085	1	1047	0	1242
XP_007296958.1	DR_008805-RA	62.43	1110	293	16	1	1085	1	1011	0	1241
XP_007296955.1	DR_008804-RA	68.15	314	70	3	1	308	1	290	2e-146	417
XP_007296955.1	DR_007937-RA	67.21	305	69	2	4	308	46	319	1e-135	391
XP_007296952.1	DR_008802-RA	77.54	935	193	11	130	1057	6	930	0	1410
XP_007296952.1	DR_007939-RA	74.03	924	182	11	142	1057	1	874	0	1349
XP_007296950.1	DR_008801-RA	79.5	317	58	3	1	311	1	316	6e-175	490
XP_007296950.1	DR_007940-RA	79.93	279	50	2	1	273	1	279	3e-164	462
XP_007296947.1	DR_007943-RA	67.85	961	277	7	15	971	7	939	0	1244
XP_007296947.1	DR_008799-RA	68.86	883	247	4	90	971	37	892	0	1199
XP_007296945.1	DR_008798-RA	98.52	203	3	0	1	203	5	207	3e-146	408
XP_007296945.1	DR_007944-RA	98.52	203	3	0	1	203	1	203	8e-146	407
XP_007296944.1	DR_007945-RA	73.44	1265	296	14	1	1235	1	1255	0	1761
XP_007296944.1	DR_008797-RA	70.16	1079	282	14	1	1049	1	1069	0	1417
XP_007296943.1	DR_007946-RA	81.77	203	36	1	1	203	1	202	3e-122	348
XP_007296943.1	DR_008796-RA	81.58	190	34	1	14	203	1	189	1e-114	328
XP_007296942.1	DR_008795-RA	57.51	786	241	10	1	781	1	698	0	873
XP_007296942.1	DR_007947-RA	58.88	771	226	12	1	763	1	688	0	858
XP_007296941.1	DR_008703-RA	93.36	482	32	0	1	482	1	482	0	943
XP_007296941.1	DR_009354-RA	93.79	483	28	2	1	482	1	482	0	942
XP_007296940.1	DR_008788-RA	83.28	1262	195	5	1	1260	1	1248	0	2042
XP_007296940.1	DR_007955-RA	82.81	1262	201	5	1	1260	1	1248	0	2011
XP_007296936.1	DR_008792-RA	87.08	449	58	0	41	489	344	792	0	833
XP_007296936.1	DR_007951-RA	74.31	253	50	1	206	458	16	253	1e-126	372
XP_007296935.1	DR_008792-RA	76.69	266	56	4	6	267	63	326	1e-112	345
XP_007296935.1	DR_007950-RA	76.54	243	50	4	31	268	1	241	1e-110	322
XP_007296934.1	DR_007949-RA	76.68	223	45	3	1	220	1	219	2e-107	312
XP_007296933.1	DR_007948-RA	92.22	347	19	1	1	339	1	347	0	656
XP_007296933.1	DR_008794-RA	81.38	392	20	2	1	339	1	392	0	635
XP_007296932.1	DR_008702-RA	72.21	331	82	6	1	329	1	323	6e-160	453
XP_007296932.1	DR_009353-RA	70.51	312	82	5	21	329	20	324	4e-145	416
XP_007296930.1	DR_008948-RA	88.08	369	27	1	1	369	1	352	0	665
XP_007296930.1	DR_007498-RA	87.8	369	28	1	1	369	1	352	0	664
XP_007296929.1	DR_007499-RA	70.26	659	174	8	35	683	2	648	0	903
XP_007296929.1	DR_008947-RA	66.09	693	184	9	1	683	1	652	0	871
XP_007296926.1	DR_007495-RA	93.86	277	15	1	4	280	5	279	0	511
XP_007296926.1	DR_008951-RA	96.43	196	7	0	4	199	5	200	9e-139	393
XP_007296923.1	DR_007492-RA	77.27	484	106	2	1	481	1	483	0	786
XP_007296923.1	DR_008954-RA	75.21	484	116	2	1	481	1	483	0	771
XP_007296922.1	DR_007491-RA	85.81	310	30	1	25	320	12	321	0	557
XP_007296922.1	DR_008955-RA	80.94	299	32	1	22	320	9	282	3e-178	498
XP_007296921.1	DR_008956-RA	88.92	343	29	2	1	334	1	343	0	631
XP_007296921.1	DR_007490-RA	88.34	343	31	2	1	334	1	343	0	628
XP_007296920.1	DR_007489-RA	78.97	252	49	2	7	257	6	254	4e-137	390
XP_007296920.1	DR_008957-RA	78.97	252	49	2	7	257	6	254	4e-136	387
XP_007296919.1	DR_007488-RA	82.77	470	81	0	1	470	1	470	0	829
XP_007296919.1	DR_008958-RA	82.74	475	77	1	1	470	1	475	0	828
XP_007296918.1	DR_007487-RA	52.54	413	144	10	1	375	1	399	1e-131	386
XP_007296918.1	DR_008959-RA	52.34	342	116	8	68	375	11	339	8e-104	313
XP_007296917.1	DR_007486-RA	80.7	1052	199	2	1	1049	1	1051	0	1699
XP_007296917.1	DR_008960-RA	80.76	1050	198	2	1	1047	1	1049	0	1696
XP_007296916.1	DR_008961-RA	84.36	211	27	2	24	234	21	225	4e-109	316
XP_007296916.1	DR_007485-RA	82.94	211	30	2	24	234	21	225	2e-107	312
XP_007296914.1	DR_007484-RA	65.78	491	161	5	1	488	1	487	0	668
XP_007296913.1	DR_013679-RA	92.83	669	48	0	1	669	1	669	0	1301
XP_007296913.1	DR_007101-RA	95.18	456	22	0	214	669	1	456	0	907
XP_007296912.1	DR_007102-RA	78.18	802	157	3	1	801	1	785	0	1280
XP_007296912.1	DR_005379-RA	74.16	801	152	2	1	801	1	746	0	1211
XP_007296909.1	DR_007105-RA	74.8	250	43	5	1	242	1	238	8e-124	355
XP_007296905.1	DR_005383-RA	79.03	577	108	9	1	574	1	567	0	770
XP_007296905.1	DR_007106-RA	78.97	580	105	9	1	574	1	569	0	726
XP_007296904.1	DR_007107-RA	72.23	713	148	15	554	1221	308	1015	0	953
XP_007296904.1	DR_007107-RA	96.68	241	8	0	163	403	65	305	5e-150	481
XP_007296904.1	DR_005385-RA	69.12	735	170	16	536	1221	3	729	0	941
XP_007296904.1	DR_005384-RA	96.63	297	9	1	163	459	48	343	0	587
XP_007296903.1	DR_005372-RA	76.18	1717	380	14	1	1714	1	1691	0	2596
XP_007296903.1	DR_011846-RA	85.99	764	107	0	1	764	1	764	0	1389
XP_007296903.1	DR_013686-RA	70.05	955	261	14	765	1714	29	963	0	1243
XP_007296903.1	DR_002501-RA	56.04	712	288	4	1	698	1	701	0	835
XP_007296903.1	DR_000347-RA	55.51	508	204	4	12	519	12	497	0	585
XP_007296902.1	DR_013685-RA	58.78	2237	863	28	1	2204	1	2211	0	2514
XP_007296902.1	DR_005373-RA	57.81	2240	856	26	1	2204	1	2187	0	2417
XP_007296900.1	DR_013683-RA	80.09	663	127	2	1	663	1	658	0	1011
XP_007296900.1	DR_005375-RA	78.88	663	135	2	1	663	1	658	0	959
XP_007296899.1	DR_013682-RA	95.21	292	14	0	1	292	1	292	0	574
XP_007296899.1	DR_005376-RA	94.86	292	15	0	1	292	1	292	0	569
XP_007296896.1	DR_013680-RA	85.87	283	22	2	1	269	1	279	5e-165	462
XP_007296896.1	DR_005378-RA	88.32	274	26	1	1	268	1	274	4e-163	457
XP_007296894.1	DR_007479-RA	87.09	821	96	5	24	843	1	812	0	1481
XP_007296894.1	DR_008967-RA	85.99	821	105	5	24	843	1	812	0	1466
XP_007296893.1	DR_007480-RA	87.91	554	67	0	1	554	4	557	0	1038
XP_007296893.1	DR_008966-RA	80.29	553	60	1	1	553	4	507	0	923
XP_007296892.1	DR_007482-RA	80.24	253	44	1	1	253	1	247	7e-134	381
XP_007296892.1	DR_008964-RA	79.05	253	47	1	1	253	1	247	5e-132	376
XP_007296891.1	DR_007483-RA	66.47	519	174	0	90	608	23	541	0	725
XP_007296891.1	DR_008963-RA	65.21	526	183	0	83	608	16	541	0	722
XP_007296888.1	DR_001352-RA	65.06	498	136	4	2	485	5	478	0	606
XP_007296888.1	DR_005355-RA	68.57	385	108	2	2	386	5	376	3e-178	516
XP_007296887.1	DR_007478-RA	67.7	356	102	6	1	356	1	343	3e-153	438
XP_007296887.1	DR_008968-RA	68.26	356	100	6	1	356	1	343	4e-143	412
XP_007296886.1	DR_008969-RA	93.54	387	25	0	373	759	1	387	0	757
XP_007296886.1	DR_007477-RA	93.72	382	24	0	378	759	5	386	0	750
XP_007296886.1	DR_001510-RA	50	388	187	3	377	757	24	411	1e-132	403
XP_007296886.1	DR_013212-RA	50	388	187	3	377	757	24	411	3e-132	401
XP_007296885.1	DR_005369-RA	76.96	408	93	1	1	408	1	407	0	666
XP_007296885.1	DR_011848-RA	76.23	408	96	1	1	408	1	407	0	659
XP_007296883.1	DR_011849-RA	86.15	491	67	1	1	491	1	490	0	884
XP_007296883.1	DR_005368-RA	85.74	491	69	1	1	491	1	490	0	870
XP_007296881.1	DR_011850-RA	78.66	506	98	4	5	510	3	498	0	773
XP_007296881.1	DR_005367-RA	78.84	501	96	4	5	505	3	493	0	766
XP_007296881.1	DR_001512-RA	38.99	495	272	6	44	515	71	558	2e-114	353
XP_007296881.1	DR_013210-RA	36.84	532	309	7	4	515	34	558	1e-113	350
XP_007296880.1	DR_010474-RA	56.84	380	132	7	1	362	1	366	4e-132	385
XP_007296880.1	DR_013472-RA	55.36	336	134	5	1	334	1	322	2e-109	326
XP_007296879.1	DR_005366-RA	72.61	460	100	9	1	454	1	440	6e-167	482
XP_007296879.1	DR_011851-RA	72.77	459	98	10	1	453	1	438	9e-161	466
XP_007296876.1	DR_012570-RA	45.28	879	414	20	86	912	191	1054	0	721
XP_007296876.1	DR_011255-RA	44.7	877	414	18	86	907	207	1067	0	711
XP_007296876.1	DR_009944-RA	50.22	685	325	6	16	691	108	785	0	669
XP_007296876.1	DR_003138-RA	56.76	518	213	4	16	524	108	623	0	599
XP_007296876.1	DR_000975-RA	43.59	624	305	10	11	628	302	884	5e-171	530
XP_007296875.1	DR_011854-RA	97.29	517	14	0	1	517	1	517	0	1030
XP_007296875.1	DR_005364-RA	97.64	508	12	0	1	508	1	508	0	1021
XP_007296874.1	DR_011853-RA	79.2	327	61	2	637	956	21	347	0	542
XP_007296874.1	DR_005365-RA	79.32	295	54	2	713	1000	54	348	6e-163	486
XP_007296872.1	DR_007470-RA	72.78	338	76	1	1	322	1	338	0	521
XP_007296872.1	DR_008977-RA	70.5	322	70	1	1	322	1	297	3e-169	476
XP_007296869.1	DR_008978-RA	82.86	601	95	1	20	612	1	601	0	1051
XP_007296869.1	DR_007468-RA	76.29	620	94	2	1	612	1	575	0	981
XP_007296868.1	DR_007467-RA	89.24	1162	123	2	1	1162	1	1160	0	2142
XP_007296868.1	DR_008979-RA	88.47	1162	132	2	1	1162	1	1160	0	2137
XP_007296866.1	DR_005361-RA	76.35	406	90	3	295	698	297	698	0	630
XP_007296866.1	DR_011857-RA	75.37	406	94	3	295	698	296	697	0	623
XP_007296865.1	DR_011858-RA	78.06	857	144	13	20	840	11	859	0	1128
XP_007296863.1	DR_011859-RA	52.51	518	199	12	143	651	67	546	2e-158	470
XP_007296862.1	DR_011860-RA	88.66	1076	119	2	1	1075	1	1074	0	1799
XP_007296862.1	DR_005359-RA	81.93	841	112	3	236	1075	108	909	0	1318
XP_007296859.1	DR_005358-RA	85.95	861	109	5	1	850	86	945	0	1467
XP_007296859.1	DR_011861-RA	85.25	861	115	5	1	850	1	860	0	1457
XP_007296858.1	DR_008976-RA	72.13	287	53	1	1	260	1	287	3e-151	427
XP_007296858.1	DR_007471-RA	71.43	287	55	1	1	260	1	287	1e-150	425
XP_007296857.1	DR_007472-RA	72.44	468	128	1	3	470	4	470	0	677
XP_007296857.1	DR_008975-RA	71.52	467	132	1	3	469	4	469	0	675
XP_007296856.1	DR_011841-RA	48.09	653	292	11	31	679	20	629	0	571
XP_007296856.1	DR_003471-RA	47.72	614	281	10	70	679	52	629	0	550
XP_007296855.1	DR_008974-RA	83.43	658	106	3	1	657	1	656	0	983
XP_007296855.1	DR_007473-RA	82.52	658	112	3	1	657	1	656	0	971
XP_007296854.1	DR_008973-RA	67.01	385	125	1	7	391	6	388	0	548
XP_007296853.1	DR_008972-RA	62.65	755	273	3	44	795	1	749	0	997
XP_007296853.1	DR_007475-RA	63.82	503	180	1	44	546	1	501	0	677
XP_007296851.1	DR_008970-RA	79.3	227	45	2	1	227	1	225	2e-128	367
XP_007296851.1	DR_007476-RA	78.41	227	47	2	1	227	1	225	5e-125	358
XP_007296850.1	DR_011847-RA	77.9	466	100	3	29	494	17	479	0	745
XP_007296850.1	DR_005370-RA	79.86	283	56	1	212	494	1	282	1e-163	468
XP_007296850.1	DR_000819-RA	51.12	446	172	5	35	479	56	456	2e-156	456
XP_007296850.1	DR_006928-RA	58.63	336	129	3	35	369	35	361	5e-141	413
XP_007296849.1	DR_010472-RA	81.47	707	117	3	40	732	19	725	0	1168
XP_007296849.1	DR_013474-RA	79	681	128	3	67	732	10	690	0	1095
XP_007296842.1	DR_008017-RA	75.56	266	59	3	1	261	1	265	2e-141	401
XP_007296838.1	DR_005388-RA	56.85	336	131	5	1	326	1	332	6e-130	378
XP_007296838.1	DR_007110-RA	57.01	335	132	4	1	326	1	332	2e-126	369
XP_007296832.1	DR_013050-RA	82.87	356	53	2	74	422	14	368	0	603
XP_007296832.1	DR_007152-RA	85.63	334	47	1	89	422	36	368	0	597
XP_007296832.1	DR_008459-RA	79.75	316	64	0	107	422	111	426	0	539
XP_007296832.1	DR_005712-RA	79.87	308	62	0	107	414	107	414	0	524
XP_007296831.1	DR_013047-RA	43.06	562	245	12	3	562	2	490	1e-125	381
XP_007296831.1	DR_013851-RA	41.73	556	251	12	8	562	7	490	4e-123	374
XP_007296830.1	DR_013048-RA	66.02	977	282	17	102	1057	8	955	0	1141
XP_007296830.1	DR_013850-RA	66.98	945	270	19	130	1057	1	920	0	1098
XP_007296825.1	DR_013052-RA	71.11	225	65	0	45	269	1	225	3e-114	331
XP_007296823.1	DR_013053-RA	78.49	544	115	1	18	561	1	542	0	867
XP_007296823.1	DR_007149-RA	71.32	544	111	2	18	561	1	499	0	785
XP_007296823.1	DR_007206-RA	41.59	553	294	9	26	561	38	578	9e-115	355
XP_007296823.1	DR_008738-RA	42.94	489	261	6	79	561	135	611	8e-106	348
XP_007296813.1	DR_009528-RA	68.41	478	150	1	17	494	33	509	0	671
XP_007296813.1	DR_008223-RA	36.31	493	302	5	2	487	39	526	1e-103	323
XP_007296812.1	DR_009529-RA	51.37	802	310	10	1	788	1	736	0	763
XP_007296812.1	DR_013665-RA	47.15	526	228	9	277	788	125	614	4e-153	464
XP_007296811.1	DR_009530-RA	76.08	577	127	4	1	571	1	572	0	890
XP_007296810.1	DR_009531-RA	62.89	1094	341	14	27	1074	25	1099	0	1275
XP_007296808.1	DR_009533-RA	78.52	661	105	11	1	640	1	645	0	954
XP_007296805.1	DR_004344-RA	75.47	265	62	1	1	262	1	265	2e-132	378
XP_007296805.1	DR_006904-RA	74.72	265	64	1	1	262	1	265	1e-131	376
XP_007296804.1	DR_009542-RA	73.24	355	76	5	1	354	1	337	0	514
XP_007296802.1	DR_009541-RA	87.5	536	67	0	1	536	1	536	0	995
XP_007296802.1	DR_013923-RA	88.52	427	49	0	1	427	1	427	0	781
XP_007296799.1	DR_009539-RA	67.24	1041	336	5	1	1039	1	1038	0	1418
XP_007296798.1	DR_009540-RA	68.37	332	97	4	1	330	1	326	6e-157	446
XP_007296797.1	DR_009536-RA	73.15	674	152	10	26	693	5	655	0	941
XP_007296796.1	DR_009538-RA	65.03	1424	455	20	1	1402	1	1403	0	1559
XP_007296796.1	DR_013932-RA	65.08	713	161	9	692	1402	7	633	0	805
XP_007296795.1	DR_009537-RA	74.06	879	206	11	1	873	1	863	0	1235
XP_007296795.1	DR_013929-RA	83.27	281	47	0	1	281	1	281	9e-147	443
XP_007296791.1	DR_009199-RA	94.16	1011	54	3	1	1011	1	1006	0	1874
XP_007296791.1	DR_013927-RA	97.92	432	9	0	580	1011	419	850	0	904
XP_007296791.1	DR_013927-RA	80.09	447	34	4	1	447	27	418	0	606
XP_007296791.1	DR_001508-RA	53.64	645	292	6	361	1005	405	1042	0	728
XP_007296791.1	DR_013214-RA	54.55	594	265	5	361	954	530	1118	0	692
XP_007296791.1	DR_001925-RA	48.35	668	336	8	333	997	268	929	0	644
XP_007296791.1	DR_000727-RA	48.35	668	336	8	333	997	268	929	0	643
XP_007296791.1	DR_008282-RA	47.87	656	313	11	358	993	82	728	0	599
XP_007296791.1	DR_013516-RA	47.87	656	313	11	358	993	82	728	0	598
XP_007296790.1	DR_009198-RA	84.4	423	65	1	1	422	1	423	0	716
XP_007296790.1	DR_013928-RA	71.38	304	34	2	1	303	1	252	9e-136	393
XP_007296789.1	DR_009197-RA	89.56	297	31	0	1	297	1	297	0	564
XP_007296789.1	DR_013954-RA	89.89	277	28	0	21	297	1	277	0	529
XP_007296785.1	DR_009202-RA	50.57	348	164	4	1	348	1	340	3e-116	347
XP_007296784.1	DR_012406-RA	86.84	737	79	3	1	722	1	734	0	1242
XP_007296784.1	DR_001711-RA	52.88	382	159	6	6	376	42	413	1e-119	391
XP_007296781.1	DR_012407-RA	69.18	558	116	6	1	542	1	518	0	756
XP_007296780.1	DR_012653-RA	57.33	853	217	18	6	772	30	821	0	868
XP_007296779.1	DR_012645-RA	58.72	814	294	11	88	867	56	861	0	882
XP_007296775.1	DR_005112-RA	53.52	497	192	8	51	533	36	507	0	544
XP_007296775.1	DR_000581-RA	51.68	387	153	7	156	533	1	362	9e-127	396
XP_007296773.1	DR_012648-RA	81.73	624	113	1	124	747	23	645	0	1085
XP_007296771.1	DR_001675-RA	87.57	539	67	0	1	539	1	539	0	985
XP_007296769.1	DR_012651-RA	70.04	504	138	4	2	503	3	495	0	724
XP_007296763.1	DR_002606-RA	51.87	669	310	8	39	702	13	674	0	676
XP_007296763.1	DR_006981-RA	50.82	490	234	5	224	710	97	582	3e-163	486
XP_007296760.1	DR_009187-RA	73.01	930	211	2	549	1477	445	1335	0	1411
XP_007296760.1	DR_009187-RA	88.52	453	43	1	1	453	1	444	0	849
XP_007296760.1	DR_013946-RA	59.08	501	124	6	577	1076	264	684	5e-179	555
XP_007296759.1	DR_009188-RA	75.2	371	76	5	1	355	1	371	0	556
XP_007296756.1	DR_009195-RA	52.32	820	350	13	1	812	1	787	0	820
XP_007296755.1	DR_009194-RA	94.28	926	51	1	1	926	1	924	0	1732
XP_007296755.1	DR_013821-RA	69.4	415	44	4	368	782	161	492	1e-175	523
XP_007296753.1	DR_009192-RA	95.7	186	8	0	1	186	1	186	8e-133	373
XP_007296751.1	DR_009189-RA	70.67	1050	225	25	88	1093	3	1013	0	911
XP_007296742.1	DR_000308-RA	85.16	182	27	0	1	182	1	182	2e-114	326
XP_007296742.1	DR_002464-RA	84.62	182	28	0	1	182	1	182	6e-114	325
XP_007296741.1	DR_002463-RA	55.7	772	280	10	1	765	1	717	0	821
XP_007296741.1	DR_000307-RA	54.92	772	288	10	1	764	1	720	0	811
XP_007296740.1	DR_013539-RA	84.09	264	40	1	1	264	1	262	6e-168	468
XP_007296740.1	DR_000294-RA	82.95	264	43	1	1	264	1	262	7e-166	463
XP_007296738.1	DR_000296-RA	80.43	235	41	3	5	236	4	236	1e-116	338
XP_007296738.1	DR_013541-RA	80.59	237	41	3	5	238	4	238	2e-114	332
XP_007296737.1	DR_000297-RA	90.09	343	34	0	1	343	1	343	0	590
XP_007296737.1	DR_013542-RA	88.33	257	30	0	1	257	1	257	2e-134	408
XP_007296735.1	DR_000298-RA	73.31	667	128	6	1	663	1	621	0	971
XP_007296735.1	DR_013542-RA	71.92	673	140	6	1	672	303	927	0	969
XP_007296734.1	DR_003695-RA	40.81	517	295	4	9	522	47	555	1e-130	397
XP_007296734.1	DR_008949-RA	43.67	474	254	8	59	525	105	572	2e-130	396
XP_007296734.1	DR_007497-RA	42.77	470	264	5	59	525	62	529	2e-129	392
XP_007296734.1	DR_007919-RA	40.51	506	295	6	21	522	79	582	8e-118	365
XP_007296734.1	DR_008822-RA	40.32	506	296	6	21	522	79	582	9e-118	365
XP_007296734.1	DR_008226-RA	41.63	478	270	3	54	523	88	564	5e-117	361
XP_007296734.1	DR_003521-RA	37.97	474	289	5	54	523	112	584	2e-107	337
XP_007296734.1	DR_001306-RA	39.75	478	260	4	54	523	88	545	2e-106	333
XP_007296734.1	DR_003104-RA	36.67	529	299	9	70	567	27	550	2e-105	330
XP_007296734.1	DR_004759-RA	36.36	539	297	10	65	567	54	582	6e-105	330
XP_007296734.1	DR_007058-RA	39.92	486	284	4	41	522	133	614	7e-103	326
XP_007296732.1	DR_000299-RA	78.95	456	90	5	1	453	1	453	0	647
XP_007296732.1	DR_002456-RA	68.13	455	88	4	1	453	1	400	0	528
XP_007296731.1	DR_000300-RA	73.39	327	87	0	5	331	6	332	7e-154	438
XP_007296731.1	DR_002457-RA	73.33	315	84	0	5	319	89	403	7e-139	427
XP_007296730.1	DR_000301-RA	70.85	813	213	13	6	811	1	796	0	1021
XP_007296730.1	DR_002457-RA	70.63	807	214	13	11	811	442	1231	0	1011
XP_007296729.1	DR_002367-RA	88.83	716	62	2	1	698	1	716	0	1327
XP_007296729.1	DR_012550-RA	86.35	718	74	4	5	698	22	739	0	1278
XP_007296728.1	DR_002504-RA	73.1	342	86	3	2	341	3	340	2e-119	352
XP_007296728.1	DR_000350-RA	66.32	380	79	5	2	341	3	373	1e-114	340
XP_007296727.1	DR_000351-RA	69.25	387	95	4	1	369	1	381	4e-160	457
XP_007296727.1	DR_002505-RA	68.31	385	100	5	1	369	1	379	5e-155	444
XP_007296726.1	DR_002506-RA	73.28	655	143	8	15	641	16	666	0	816
XP_007296726.1	DR_000353-RA	49.56	569	215	10	721	1233	19	571	2e-146	457
XP_007296726.1	DR_000352-RA	69.08	346	91	5	308	641	208	549	9e-135	425
XP_007296726.1	DR_002507-RA	52.81	498	210	9	745	1233	143	624	8e-134	426
XP_007296724.1	DR_006411-RA	75.26	760	165	10	4	752	3	750	0	1115
XP_007296724.1	DR_000268-RA	73.6	625	138	8	4	616	1	610	0	869
XP_007296724.1	DR_012982-RA	43.81	687	362	10	28	708	114	782	3e-172	519
XP_007296724.1	DR_012456-RA	42.94	687	352	10	28	691	117	786	3e-167	506
XP_007296724.1	DR_009607-RA	35.89	691	345	15	47	673	32	688	3e-136	422
XP_007296724.1	DR_011444-RA	39.01	564	299	11	155	692	3	547	2e-113	359
XP_007296721.1	DR_006412-RA	88.97	390	21	1	1	390	1	368	0	704
XP_007296721.1	DR_000269-RA	85.45	268	17	1	1	268	724	969	4e-160	480
XP_007296720.1	DR_000269-RA	62.23	707	225	11	1	675	1	697	0	766
XP_007296720.1	DR_006413-RA	62.43	708	216	13	1	675	1	691	0	742
XP_007296719.1	DR_006414-RA	82.29	621	106	2	13	630	2	621	0	1058
XP_007296718.1	DR_006415-RA	61.3	385	111	7	1	361	1	371	1e-151	436
XP_007296718.1	DR_000271-RA	60.38	313	86	6	73	361	3	301	6e-106	316
XP_007296716.1	DR_006416-RA	81.97	588	106	0	30	617	1	588	0	940
XP_007296716.1	DR_000272-RA	81.15	589	111	0	30	618	1	589	0	934
XP_007296715.1	DR_006417-RA	62.34	308	96	2	92	396	36	326	4e-110	329
XP_007296715.1	DR_000273-RA	61.97	305	102	2	92	396	36	326	9e-108	323
XP_007296714.1	DR_006418-RA	82.93	533	90	1	1	532	1	533	0	912
XP_007296714.1	DR_000274-RA	81.99	533	95	1	1	532	1	533	0	894
XP_007296712.1	DR_000276-RA	77.96	431	94	1	1	430	1	431	0	711
XP_007296712.1	DR_006420-RA	70.7	488	99	2	1	487	1	445	0	710
XP_007296711.1	DR_006421-RA	74.27	688	161	9	1	678	1	682	0	989
XP_007296711.1	DR_000277-RA	73.84	688	164	10	1	678	1	682	0	984
XP_007296710.1	DR_000278-RA	84.32	1301	177	5	4	1302	3	1278	0	2214
XP_007296710.1	DR_006422-RA	84.01	1307	176	6	4	1302	3	1284	0	2211
XP_007296709.1	DR_000279-RA	60.06	984	333	17	1	962	1	946	0	1050
XP_007296709.1	DR_006423-RA	58.02	979	361	18	1	962	1	946	0	983
XP_007296708.1	DR_000281-RA	75	460	112	3	65	524	1	457	0	728
XP_007296708.1	DR_012366-RA	42.57	599	327	7	20	607	19	611	9e-167	492
XP_007296708.1	DR_008285-RA	43.53	556	293	8	46	588	45	592	4e-147	470
XP_007296703.1	DR_000284-RA	54.8	500	124	8	10	507	11	410	1e-163	474
XP_007296700.1	DR_000286-RA	71.94	360	86	7	288	643	4	352	1e-167	487
XP_007296700.1	DR_006428-RA	56.56	518	152	15	131	643	1	450	4e-160	471
XP_007296699.1	DR_000287-RA	76.37	859	183	5	4	847	7	860	0	1272
XP_007296698.1	DR_000288-RA	87.83	337	41	0	1	337	1	337	0	589
XP_007296698.1	DR_013533-RA	87.56	193	24	0	145	337	57	249	8e-116	338
XP_007296697.1	DR_000290-RA	84.89	609	79	6	1	597	4	611	0	958
XP_007296697.1	DR_013535-RA	84.89	609	79	6	1	597	4	611	0	939
XP_007296696.1	DR_000291-RA	53.81	1130	455	16	1	1098	1	1095	0	1146
XP_007296696.1	DR_013536-RA	52.3	1128	438	18	1	1098	1	1058	0	1108
XP_007296692.1	DR_000293-RA	72.23	929	225	13	19	934	20	928	0	1261
XP_007296692.1	DR_013538-RA	64.4	927	250	17	19	934	20	877	0	1060
XP_007296691.1	DR_000302-RA	83.61	592	85	7	118	706	1	583	0	900
XP_007296691.1	DR_002458-RA	61.95	573	139	16	142	706	23	524	0	553
XP_007296688.1	DR_000304-RA	85.57	194	22	2	1	191	1	191	3e-110	316
XP_007296688.1	DR_002460-RA	85.57	194	22	2	1	191	1	191	4e-110	316
XP_007296686.1	DR_000306-RA	64.03	770	204	13	1	706	1	761	0	947
XP_007296686.1	DR_002462-RA	62.61	765	218	13	1	707	1	755	0	905
XP_007296681.1	DR_004724-RA	86.93	199	26	0	1	199	1	199	1e-115	331
XP_007296681.1	DR_011698-RA	86.93	199	26	0	1	199	1	199	2e-115	330
XP_007296679.1	DR_013468-RA	78.44	603	92	4	1	570	1	598	0	934
XP_007296679.1	DR_013505-RA	40	460	254	7	42	488	1	451	5e-109	339
XP_007296675.1	DR_013466-RA	81.38	419	72	3	1	414	1	418	0	693
XP_007296675.1	DR_009264-RA	81.43	350	59	3	1	345	1	349	0	577
XP_007296674.1	DR_009264-RA	77.07	266	60	1	1	265	427	692	3e-137	405
XP_007296674.1	DR_013465-RA	76.03	267	63	1	1	266	1	267	1e-133	382
XP_007296672.1	DR_002562-RA	80	220	41	2	1	219	1	218	1e-130	370
XP_007296672.1	DR_000406-RA	80	220	41	2	1	219	1	218	2e-130	370
XP_007296671.1	DR_000405-RA	75.12	1053	243	8	1	1047	1	1040	0	1605
XP_007296671.1	DR_002561-RA	73.98	1053	255	9	1	1047	1	1040	0	1563
XP_007296669.1	DR_000404-RA	57.92	480	167	4	1	480	1	445	0	558
XP_007296669.1	DR_002560-RA	57.5	480	169	4	1	480	1	445	0	551
XP_007296667.1	DR_002540-RA	64.34	415	64	9	245	598	37	428	2e-162	475
XP_007296666.1	DR_000386-RA	74.03	385	60	1	933	1317	256	600	0	583
XP_007296666.1	DR_002541-RA	75.77	293	62	1	1034	1317	615	907	2e-141	467
XP_007296665.1	DR_013424-RA	75.89	365	88	0	30	394	16	380	0	569
XP_007296658.1	DR_000387-RA	79.26	270	56	0	1	270	1	270	7e-150	425
XP_007296658.1	DR_002542-RA	76.84	272	63	0	1	272	1	272	3e-146	416
XP_007296657.1	DR_000388-RA	90.73	259	24	0	1	259	1	259	7e-180	498
XP_007296657.1	DR_002543-RA	88.76	258	29	0	1	258	1	258	6e-175	486
XP_007296653.1	DR_002350-RA	33.95	810	419	24	181	923	45	805	7e-129	410
XP_007296653.1	DR_012747-RA	33.29	835	464	23	148	923	5	805	1e-128	410
XP_007296651.1	DR_000422-RA	96.07	433	17	0	33	465	33	465	0	842
XP_007296651.1	DR_009278-RA	96.07	433	17	0	33	465	33	465	0	840
XP_007296651.1	DR_005702-RA	47.72	394	186	2	72	464	46	420	3e-122	366
XP_007296651.1	DR_008449-RA	47.72	394	186	2	72	464	46	420	3e-122	366
XP_007296650.1	DR_000423-RA	83	247	41	1	1	246	1	247	2e-144	407
XP_007296650.1	DR_009277-RA	82.59	247	42	1	1	246	1	247	3e-144	407
XP_007296649.1	DR_000424-RA	73.67	566	146	1	1	566	1	563	0	881
XP_007296649.1	DR_009276-RA	74.03	566	144	1	1	566	1	563	0	878
XP_007296648.1	DR_009275-RA	68	550	151	5	34	573	1	535	0	722
XP_007296648.1	DR_000425-RA	66.67	564	149	4	34	573	1	549	0	720
XP_007296647.1	DR_000426-RA	62.41	282	101	2	6	287	6	282	2e-120	350
XP_007296647.1	DR_009274-RA	61.7	282	103	2	6	287	6	282	7e-119	346
XP_007296646.1	DR_000427-RA	72.58	682	170	5	68	748	72	737	0	1049
XP_007296646.1	DR_009273-RA	66.41	768	206	10	2	748	1	737	0	1040
XP_007296644.1	DR_009282-RA	72.97	566	153	0	29	594	1	566	0	866
XP_007296644.1	DR_000418-RA	68.37	566	139	1	29	594	1	526	0	791
XP_007296644.1	DR_005412-RA	48.44	417	203	5	119	526	5	418	2e-141	420
XP_007296644.1	DR_002297-RA	41.43	502	276	13	50	541	27	520	2e-114	356
XP_007296644.1	DR_001401-RA	40.72	501	281	12	50	541	27	520	1e-112	351
XP_007296643.1	DR_000413-RA	85.09	1368	181	5	38	1400	1	1350	0	2395
XP_007296643.1	DR_009288-RA	84.67	1370	185	6	38	1400	1	1352	0	2383
XP_007296643.1	DR_003312-RA	41.67	540	304	5	866	1398	747	1282	2e-125	424
XP_007296643.1	DR_003312-RA	36.16	661	381	10	77	718	26	664	8e-105	364
XP_007296642.1	DR_011595-RA	68.81	388	118	2	1	388	1	385	0	552
XP_007296642.1	DR_002368-RA	67.78	388	122	2	1	388	1	385	0	524
XP_007296638.1	DR_004716-RA	68.7	377	80	8	1	372	1	344	2e-172	488
XP_007296638.1	DR_013721-RA	64.29	280	69	5	1	277	1	252	4e-110	325
XP_007296636.1	DR_011277-RA	80	330	66	0	1	330	1	330	0	558
XP_007296636.1	DR_013288-RA	80	330	66	0	1	330	1	330	0	555
XP_007296635.1	DR_013287-RA	66.23	308	84	4	1	305	1	291	2e-131	379
XP_007296635.1	DR_011276-RA	65.91	308	85	4	1	305	1	291	2e-130	376
XP_007296632.1	DR_011274-RA	52.55	470	206	7	37	503	45	500	7e-164	483
XP_007296632.1	DR_013285-RA	51.49	470	211	7	37	503	45	500	7e-160	473
XP_007296631.1	DR_011273-RA	77.14	735	163	3	1	732	1	733	0	1170
XP_007296631.1	DR_013284-RA	78.61	692	133	1	1	692	1	677	0	1143
XP_007296631.1	DR_006692-RA	56.72	707	263	10	17	716	19	689	0	789
XP_007296629.1	DR_013283-RA	75.9	278	63	2	1	277	1	275	7e-153	439
XP_007296629.1	DR_011271-RA	75.18	278	65	2	1	277	1	275	1e-151	436
XP_007296627.1	DR_009113-RA	71.12	599	165	4	3	599	2	594	0	816
XP_007296627.1	DR_001467-RA	72.44	283	75	1	3	285	2	281	2e-132	400
XP_007296625.1	DR_013661-RA	93.81	226	14	0	3	228	4	229	2e-158	442
XP_007296625.1	DR_013123-RA	93.36	226	15	0	3	228	4	229	1e-157	439
XP_007296624.1	DR_009114-RA	78.16	1067	202	15	1	1061	1	1042	0	1566
XP_007296624.1	DR_001466-RA	77.79	1067	206	15	1	1061	1	1042	0	1563
XP_007296623.1	DR_001465-RA	65.71	490	159	5	79	565	1	484	0	625
XP_007296623.1	DR_009115-RA	64.9	490	161	6	79	565	1	482	0	613
XP_007296620.1	DR_001464-RA	93.32	524	20	1	1	524	1	509	0	1011
XP_007296620.1	DR_009116-RA	92.94	524	22	1	1	524	1	509	0	1004
XP_007296618.1	DR_009118-RA	77.64	416	92	1	1	416	1	415	0	596
XP_007296618.1	DR_001462-RA	77.44	390	87	1	27	416	27	415	0	566
XP_007296617.1	DR_009119-RA	60.07	576	215	6	12	577	19	589	0	621
XP_007296617.1	DR_001461-RA	62.36	457	154	5	12	452	17	471	4e-177	513
XP_007296616.1	DR_001460-RA	77.47	293	66	0	17	309	10	302	9e-169	474
XP_007296615.1	DR_009121-RA	62.59	572	177	11	23	585	1	544	0	609
XP_007296615.1	DR_001459-RA	61.64	550	166	11	51	588	1	517	0	574
XP_007296614.1	DR_009121-RA	82.74	736	88	9	1	726	585	1291	0	1192
XP_007296614.1	DR_001459-RA	81.14	753	88	10	1	726	534	1259	0	1181
XP_007296613.1	DR_009122-RA	72.83	357	67	5	1	335	1	349	1e-173	489
XP_007296613.1	DR_001458-RA	76.16	344	58	5	1	335	565	893	3e-173	507
XP_007296612.1	DR_009123-RA	66.48	549	152	5	182	698	1	549	0	755
XP_007296612.1	DR_001458-RA	68.97	477	141	4	182	655	1	473	0	692
XP_007296610.1	DR_009124-RA	85.35	1085	98	14	799	1846	1	1061	0	1622
XP_007296610.1	DR_001457-RA	93.75	864	53	1	836	1699	626	1488	0	1441
XP_007296610.1	DR_001457-RA	70.09	565	157	2	110	673	71	624	0	865
XP_007296610.1	DR_009125-RA	71.94	563	146	3	110	671	1	552	0	866
XP_007296609.1	DR_009126-RA	57.01	1198	481	12	14	1190	12	1196	0	1314
XP_007296609.1	DR_001456-RA	52.72	1195	445	17	13	1190	11	1102	0	1130
XP_007296607.1	DR_001454-RA	72.13	592	149	4	1	578	1	590	0	844
XP_007296607.1	DR_009128-RA	72.27	595	146	5	1	578	1	593	0	842
XP_007296607.1	DR_013307-RA	66.2	577	185	5	11	578	7	582	0	740
XP_007296607.1	DR_010760-RA	66.14	570	182	4	16	576	13	580	0	735
XP_007296607.1	DR_009035-RA	60.5	562	214	5	22	578	22	580	0	645
XP_007296607.1	DR_005951-RA	62.43	535	196	4	46	578	64	595	0	644
XP_007296607.1	DR_001933-RA	50.29	517	246	5	67	577	91	602	7e-172	504
XP_007296607.1	DR_000735-RA	49.32	517	251	5	67	577	91	602	2e-170	501
XP_007296607.1	DR_005544-RA	47.21	574	289	6	13	578	26	593	7e-170	498
XP_007296607.1	DR_003497-RA	46.5	585	297	7	2	578	17	593	3e-166	489
XP_007296607.1	DR_007682-RA	51.26	517	236	7	63	569	27	537	7e-161	474
XP_007296607.1	DR_007508-RA	50.56	532	242	8	53	569	49	574	2e-160	474
XP_007296607.1	DR_013132-RA	42.2	590	314	7	7	577	10	591	7e-158	468
XP_007296607.1	DR_010757-RA	48.5	532	245	8	67	573	87	614	3e-157	467
XP_007296607.1	DR_013092-RA	42.93	566	303	5	1	551	4	564	3e-157	466
XP_007296607.1	DR_013396-RA	47.82	527	235	7	86	573	3	528	8e-153	452
XP_007296607.1	DR_004367-RA	35.13	538	324	5	20	547	2	524	9e-104	327
XP_007296604.1	DR_003193-RA	78.14	485	100	2	12	494	8	488	0	791
XP_007296604.1	DR_012331-RA	60.51	395	131	3	12	406	8	377	3e-156	454
XP_007296597.1	DR_012325-RA	71.9	879	175	17	1	832	1	854	0	978
XP_007296597.1	DR_003199-RA	70	880	180	17	1	845	1	831	0	964
XP_007296596.1	DR_003202-RA	73.93	606	151	2	9	614	2	600	0	943
XP_007296596.1	DR_012322-RA	79.66	295	58	2	321	614	177	470	3e-163	478
XP_007296596.1	DR_007883-RA	40.44	685	311	14	10	615	3	669	7e-156	467
XP_007296595.1	DR_012323-RA	72.99	422	93	8	1	418	1	405	0	568
XP_007296594.1	DR_003207-RA	83.25	609	88	5	7	611	5	603	0	1039
XP_007296594.1	DR_012317-RA	87.09	550	71	0	62	611	4	553	0	1014
XP_007296594.1	DR_013320-RA	51.38	471	219	6	139	602	120	587	4e-162	480
XP_007296594.1	DR_011544-RA	51.8	471	217	6	139	602	145	612	3e-161	478
XP_007296593.1	DR_003206-RA	80.43	649	115	7	1	640	1	646	0	1000
XP_007296593.1	DR_012318-RA	74.77	646	104	8	1	640	1	593	0	907
XP_007296592.1	DR_003205-RA	78.08	365	80	0	46	410	1	365	0	607
XP_007296592.1	DR_012319-RA	72.06	408	94	2	3	410	10	397	0	601
XP_007296592.1	DR_006691-RA	53.76	372	164	5	45	410	12	381	5e-135	395
XP_007296587.1	DR_012949-RA	75.84	505	120	2	1	504	1	504	0	816
XP_007296587.1	DR_004599-RA	74.75	503	125	2	1	502	1	502	0	810
XP_007296586.1	DR_012948-RA	56.19	493	186	13	1	482	1	474	1e-179	516
XP_007296586.1	DR_004598-RA	55.67	494	188	13	1	482	1	475	1e-179	515
XP_007296584.1	DR_010451-RA	92.24	245	19	0	1	245	1	245	4e-170	472
XP_007296584.1	DR_010503-RA	91.84	245	20	0	1	245	1	245	8e-170	472
XP_007296578.1	DR_004604-RA	87.46	311	35	1	1	307	1	311	0	566
XP_007296578.1	DR_012954-RA	86.17	311	39	1	1	307	1	311	0	561
XP_007296577.1	DR_004605-RA	82.62	305	41	1	1	293	1	305	0	523
XP_007296577.1	DR_012955-RA	80.33	305	41	2	1	293	1	298	1e-179	501
XP_007296575.1	DR_013291-RA	64.92	419	98	3	1	373	1	416	0	537
XP_007296575.1	DR_004607-RA	66.59	434	108	7	1	403	1	428	0	526
XP_007296574.1	DR_004608-RA	78.2	821	143	8	60	849	1	816	0	1212
XP_007296574.1	DR_013293-RA	75.69	835	155	8	60	849	1	832	0	1157
XP_007296572.1	DR_013295-RA	50.84	474	192	7	1	434	1	473	1e-151	443
XP_007296571.1	DR_004611-RA	70.36	469	122	6	1	456	1	465	0	591
XP_007296571.1	DR_013296-RA	77.65	425	80	4	46	456	24	447	0	567
XP_007296570.1	DR_012495-RA	53.39	605	267	8	31	621	72	675	0	646
XP_007296570.1	DR_004953-RA	52.56	605	272	7	31	621	72	675	0	638
XP_007296568.1	DR_012494-RA	54.55	506	213	6	9	503	36	535	0	548
XP_007296568.1	DR_004954-RA	54.73	486	205	7	21	503	39	512	0	523
XP_007296567.1	DR_004955-RA	49.78	458	193	3	186	622	10	451	1e-141	424
XP_007296567.1	DR_012493-RA	49.04	467	190	5	188	622	11	461	2e-134	406
XP_007296564.1	DR_005671-RA	43.15	913	429	24	1	871	1	865	0	577
XP_007296564.1	DR_011549-RA	42.26	904	428	24	1	862	1	852	0	558
XP_007296562.1	DR_004554-RA	84.78	1294	184	7	108	1397	26	1310	0	2193
XP_007296562.1	DR_006523-RA	83.62	1294	199	7	108	1397	26	1310	0	2170
XP_007296561.1	DR_004555-RA	94.14	307	18	0	1	307	1	307	0	608
XP_007296561.1	DR_006522-RA	93.81	307	19	0	1	307	1	307	0	606
XP_007296559.1	DR_013077-RA	91.19	454	35	2	502	954	4	453	0	835
XP_007296559.1	DR_006539-RA	86.31	482	64	2	473	954	38	517	0	824
XP_007296559.1	DR_006540-RA	78.78	245	48	4	1	243	1	243	6e-131	397
XP_007296559.1	DR_013076-RA	78.05	246	50	4	1	244	1	244	1e-129	394
XP_007296558.1	DR_006541-RA	95.47	397	18	0	1	397	1	397	0	781
XP_007296558.1	DR_013075-RA	95.21	397	19	0	1	397	1	397	0	777
XP_007296554.1	DR_013074-RA	66.86	1204	340	12	4	1182	1	1170	0	1590
XP_007296554.1	DR_006542-RA	67.76	1185	334	12	13	1182	1	1152	0	1570
XP_007296554.1	DR_001105-RA	37.39	829	476	12	46	841	86	904	2e-177	553
XP_007296554.1	DR_010271-RA	37.02	578	355	6	270	840	110	685	4e-111	366
XP_007296554.1	DR_010000-RA	36.85	578	356	6	270	840	113	688	3e-109	361
XP_007296554.1	DR_007784-RA	32.28	697	435	10	46	709	187	879	4e-108	367
XP_007296549.1	DR_013069-RA	57.04	533	179	12	1	493	1	523	2e-165	481
XP_007296549.1	DR_006546-RA	56.2	532	180	13	1	493	1	518	4e-161	470
XP_007296543.1	DR_011556-RA	93.39	696	46	0	1	696	1	696	0	1357
XP_007296543.1	DR_005665-RA	81.32	696	45	2	1	696	1	611	0	1131
XP_007296542.1	DR_005664-RA	75.08	309	67	4	1	302	1	306	3e-167	471
XP_007296542.1	DR_011557-RA	75.08	309	68	3	1	302	1	307	6e-167	471
XP_007296534.1	DR_005667-RA	81.3	385	72	0	1	385	1	385	0	639
XP_007296534.1	DR_011554-RA	71.43	455	119	3	1	450	1	449	0	636
XP_007296534.1	DR_010916-RA	56.13	351	138	4	24	358	24	374	1e-135	410
XP_007296534.1	DR_013784-RA	54.46	314	125	4	21	316	21	334	3e-115	354
XP_007296527.1	DR_013119-RA	90	220	22	0	1	220	1	220	3e-152	425
XP_007296527.1	DR_012735-RA	89.09	220	24	0	1	220	1	220	1e-150	421
XP_007296524.1	DR_004612-RA	65.14	1024	303	17	444	1430	138	1144	0	998
XP_007296524.1	DR_005682-RA	60.56	568	196	6	493	1048	477	1028	0	640
XP_007296522.1	DR_004615-RA	85.48	544	76	3	1	543	1	542	0	929
XP_007296522.1	DR_005680-RA	84.74	544	80	3	1	543	1	542	0	926
XP_007296521.1	DR_005678-RA	80.27	892	156	8	1	890	1	874	0	1449
XP_007296521.1	DR_004617-RA	80.16	892	157	8	1	890	1	874	0	1443
XP_007296520.1	DR_004618-RA	91.15	881	77	1	1	880	1	881	0	1659
XP_007296520.1	DR_005677-RA	90.92	881	79	1	1	880	1	881	0	1657
XP_007296515.1	DR_004619-RA	67.33	453	119	9	1	453	1	424	0	584
XP_007296515.1	DR_005676-RA	73.2	388	83	6	1	388	1	367	0	577
XP_007296509.1	DR_012943-RA	95.45	198	9	0	1	198	1	198	4e-142	397
XP_007296509.1	DR_004593-RA	94.95	198	10	0	1	198	1	198	1e-141	396
XP_007296508.1	DR_004592-RA	74.08	1223	289	18	1	1204	1	1214	0	1355
XP_007296508.1	DR_012942-RA	71.11	997	265	13	1	982	105	1093	0	1020
XP_007296506.1	DR_006500-RA	75.85	501	88	4	1	468	1	501	0	772
XP_007296506.1	DR_004578-RA	66.33	496	81	5	6	468	7	449	0	640
XP_007296505.1	DR_006499-RA	85.78	457	57	3	1	455	1	451	0	753
XP_007296505.1	DR_004579-RA	85.15	458	58	3	1	455	1	451	0	751
XP_007296504.1	DR_004580-RA	86.63	501	63	2	1	497	1	501	0	884
XP_007296504.1	DR_006498-RA	85.83	501	67	2	1	497	1	501	0	877
XP_007296502.1	DR_004582-RA	60.9	619	170	10	26	636	1	555	0	712
XP_007296502.1	DR_006496-RA	58.16	533	156	11	112	636	2	475	0	584
XP_007296501.1	DR_004583-RA	73.31	1109	250	20	1	1102	1	1070	0	1489
XP_007296501.1	DR_006495-RA	73.65	1112	236	21	1	1102	1	1065	0	1479
XP_007296499.1	DR_004585-RA	68.09	470	71	4	81	550	1	391	0	625
XP_007296499.1	DR_006493-RA	65.48	310	80	3	1	288	1	305	9e-133	392
XP_007296499.1	DR_006492-RA	87.8	205	25	0	346	550	1	205	3e-129	379
XP_007296498.1	DR_004586-RA	85.86	389	49	2	1	383	1	389	0	642
XP_007296498.1	DR_006491-RA	83.87	403	53	3	1	391	1	403	0	643
XP_007296495.1	DR_004568-RA	73.77	305	63	6	39	330	35	335	7e-154	439
XP_007296494.1	DR_004569-RA	80.6	562	109	0	1	562	1	562	0	978
XP_007296493.1	DR_004570-RA	76.75	271	57	4	1	269	1	267	5e-126	362
XP_007296491.1	DR_004571-RA	76.16	562	111	8	78	635	1	543	0	805
XP_007296491.1	DR_006505-RA	76.59	457	89	3	78	532	1	441	0	689
XP_007296489.1	DR_006504-RA	57.54	1048	270	30	37	1040	118	1034	0	920
XP_007296489.1	DR_004572-RA	63.5	674	158	20	35	669	52	676	0	688
XP_007296488.1	DR_004573-RA	66.96	1017	308	12	1	1013	1	993	0	1321
XP_007296488.1	DR_006503-RA	67.82	985	282	9	32	1013	1	953	0	1300
XP_007296484.1	DR_004576-RA	79.52	630	124	3	4	630	48	675	0	957
XP_007296484.1	DR_006502-RA	76.21	475	111	2	156	630	96	568	0	671
XP_007296483.1	DR_006501-RA	73.8	519	108	4	53	571	21	511	0	736
XP_007296483.1	DR_004577-RA	73.6	519	109	4	53	571	21	511	0	736
XP_007296482.1	DR_006521-RA	92.96	554	39	0	1	554	1	554	0	1060
XP_007296482.1	DR_004556-RA	93.58	452	29	0	103	554	200	651	0	874
XP_007296481.1	DR_006520-RA	87.86	173	21	0	1	173	1	173	5e-115	327
XP_007296481.1	DR_004556-RA	87.43	167	21	0	1	167	17	183	7e-104	314
XP_007296478.1	DR_006536-RA	81.23	586	89	5	1	570	1	581	0	976
XP_007296478.1	DR_013080-RA	68.53	251	67	2	207	453	65	307	2e-113	345
XP_007296477.1	DR_006537-RA	85.25	183	27	0	39	221	1	183	1e-101	295
XP_007296476.1	DR_013078-RA	81.1	328	62	0	1	328	1	328	0	555
XP_007296476.1	DR_006538-RA	80.12	327	65	0	1	327	1	327	0	545
XP_007296475.1	DR_006509-RA	67.45	384	98	7	1	370	1	371	4e-179	506
XP_007296475.1	DR_004566-RA	66.15	384	103	7	1	370	1	371	1e-175	497
XP_007296473.1	DR_006510-RA	51.36	405	120	12	1	367	590	955	9e-117	363
XP_007296472.1	DR_004565-RA	73.25	572	147	3	1	569	1	569	0	858
XP_007296472.1	DR_006510-RA	73.68	570	148	2	1	569	1	569	0	858
XP_007296471.1	DR_006511-RA	97.54	244	6	0	1	244	1	244	0	503
XP_007296471.1	DR_004564-RA	97.54	244	6	0	1	244	1	244	0	503
XP_007296470.1	DR_004563-RA	89.36	658	55	4	4	658	5	650	0	1132
XP_007296470.1	DR_006512-RA	87.69	658	65	5	4	658	5	649	0	1104
XP_007296469.1	DR_004562-RA	72.31	484	112	8	1	471	1	475	0	676
XP_007296469.1	DR_006513-RA	71.4	493	121	8	1	481	1	485	0	672
XP_007296468.1	DR_004561-RA	81.71	842	151	3	1	840	1	841	0	1391
XP_007296468.1	DR_006514-RA	81.71	842	151	3	1	840	1	841	0	1385
XP_007296467.1	DR_004560-RA	67.4	227	68	4	1	222	1	226	2e-105	306
XP_007296467.1	DR_006515-RA	66.23	228	69	5	1	222	1	226	2e-104	304
XP_007296464.1	DR_006517-RA	92.37	367	28	0	1	367	1	367	0	703
XP_007296464.1	DR_004559-RA	91.55	367	31	0	1	367	280	646	0	688
XP_007296463.1	DR_004558-RA	95.77	449	19	0	1	449	1	449	0	881
XP_007296463.1	DR_006518-RA	95.55	449	20	0	1	449	1	449	0	880
XP_007296462.1	DR_006533-RA	73.33	495	121	4	11	502	3	489	0	710
XP_007296462.1	DR_004545-RA	73.61	485	117	5	11	492	3	479	0	695
XP_007296461.1	DR_006531-RA	73.57	927	176	9	1	864	2	922	0	1335
XP_007296461.1	DR_004546-RA	73.46	878	174	5	1	864	1	833	0	1252
XP_007296460.1	DR_006553-RA	82.95	305	52	0	23	327	30	334	0	546
XP_007296460.1	DR_013359-RA	83.03	277	47	0	51	327	65	341	3e-177	498
XP_007296459.1	DR_006552-RA	92.17	230	18	0	1	230	1	230	4e-156	436
XP_007296459.1	DR_013358-RA	94.9	157	8	0	1	157	1	157	3e-105	305
XP_007296457.1	DR_013357-RA	63.73	601	205	4	1	600	1	589	0	804
XP_007296457.1	DR_006551-RA	62.83	600	212	4	1	600	1	589	0	795
XP_007296456.1	DR_012078-RA	92.36	537	41	0	1	537	1	537	0	1026
XP_007296456.1	DR_013862-RA	91.81	537	44	0	1	537	1	537	0	1022
XP_007296454.1	DR_013355-RA	93.75	336	21	0	1	336	1	336	0	671
XP_007296454.1	DR_006549-RA	95.19	312	15	0	1	312	1	312	0	629
XP_007296453.1	DR_006548-RA	68.04	582	153	10	1	554	1	577	0	721
XP_007296453.1	DR_013354-RA	68.51	578	157	10	1	554	1	577	0	714
XP_007296450.1	DR_011558-RA	83.21	274	42	3	1	273	1	271	3e-168	470
XP_007296450.1	DR_005663-RA	81.39	274	47	3	1	273	1	271	3e-164	460
XP_007296450.1	DR_012411-RA	67.36	239	62	5	38	273	48	273	3e-111	325
XP_007296450.1	DR_003172-RA	71.3	223	50	4	46	265	4	215	5e-111	322
XP_007296445.1	DR_007751-RA	87.31	1056	122	3	1	1047	1	1053	0	1917
XP_007296445.1	DR_004063-RA	86.4	1059	132	3	1	1050	1	1056	0	1909
XP_007296444.1	DR_004062-RA	62.4	875	236	10	5	871	5	794	0	1034
XP_007296444.1	DR_007752-RA	64.24	618	184	9	55	661	1	592	0	736
XP_007296442.1	DR_004061-RA	46.47	411	200	5	1	407	1	395	5e-117	350
XP_007296442.1	DR_007753-RA	46.17	405	192	7	1	382	1	402	3e-111	337
XP_007296441.1	DR_004058-RA	72.99	585	149	4	146	726	11	590	0	856
XP_007296441.1	DR_007757-RA	69.34	437	126	4	145	576	3	436	0	592
XP_007296440.1	DR_004059-RA	66.12	1089	252	20	26	1040	12	1057	0	1358
XP_007296438.1	DR_012548-RA	44.11	492	265	5	73	557	56	544	1e-142	429
XP_007296438.1	DR_010989-RA	43.08	455	251	5	107	558	33	482	7e-128	389
XP_007296438.1	DR_008032-RA	36.93	528	296	5	71	566	54	576	2e-120	372
XP_007296438.1	DR_003508-RA	38.25	536	302	10	44	563	11	533	7e-120	369
XP_007296438.1	DR_002365-RA	39.61	462	249	6	48	484	36	492	2e-111	346
XP_007296437.1	DR_004060-RA	57.08	438	179	6	1	438	1	429	6e-178	508
XP_007296436.1	DR_004055-RA	60.1	386	128	10	6	383	3	370	6e-131	384
XP_007296429.1	DR_004054-RA	64.28	1590	489	30	1	1532	1	1569	0	1761
XP_007296429.1	DR_007761-RA	62.87	1608	493	30	1	1532	1	1580	0	1721
XP_007296425.1	DR_005799-RA	68.35	237	75	0	1	237	1	237	4e-123	352
XP_007296424.1	DR_005800-RA	50.21	478	228	5	1	472	1	474	2e-151	443
XP_007296422.1	DR_005796-RA	88.98	1733	169	10	1	1725	1	1719	0	3131
XP_007296422.1	DR_011996-RA	89.82	1248	114	5	1	1243	1	1240	0	2277
XP_007296421.1	DR_011995-RA	58.08	458	151	7	1	428	1	447	9e-170	487
XP_007296421.1	DR_005795-RA	59.3	457	146	7	1	428	1	446	2e-166	478
XP_007296420.1	DR_005794-RA	93.68	348	22	0	1	348	1	348	0	676
XP_007296420.1	DR_011994-RA	74.08	355	44	4	1	348	555	868	1e-170	500
XP_007296419.1	DR_005788-RA	85.2	885	130	1	1	885	1	884	0	1571
XP_007296419.1	DR_011986-RA	84.41	885	137	1	1	885	1	884	0	1562
XP_007296418.1	DR_005789-RA	95.48	376	16	1	1	376	1	375	0	742
XP_007296418.1	DR_011987-RA	87.96	324	16	2	1	315	1	310	0	578
XP_007296417.1	DR_005790-RA	66.5	391	91	6	1	388	1	354	2e-174	494
XP_007296416.1	DR_005791-RA	70.44	1238	329	13	123	1344	34	1250	0	1801
XP_007296416.1	DR_011989-RA	72.48	218	60	0	1127	1344	476	693	3e-103	346
XP_007296414.1	DR_005792-RA	80.57	211	40	1	1	211	1	210	2e-126	359
XP_007296414.1	DR_011993-RA	80.57	211	40	1	1	211	1	210	3e-126	358
XP_007296413.1	DR_005793-RA	95.83	575	24	0	1	575	1	575	0	959
XP_007296413.1	DR_011994-RA	96.26	428	16	0	1	428	1	428	0	702
XP_007296411.1	DR_005787-RA	72.17	1017	229	10	3	994	53	1040	0	1467
XP_007296411.1	DR_011985-RA	72.1	993	242	7	3	987	53	1018	0	1452
XP_007296411.1	DR_011985-RA	45.7	628	313	12	377	991	1671	2283	1e-160	525
XP_007296411.1	DR_005786-RA	40.9	643	304	12	377	994	586	1177	7e-140	452
XP_007296411.1	DR_006681-RA	43.49	614	286	12	366	933	805	1403	4e-134	441
XP_007296411.1	DR_010636-RA	40.13	623	335	8	386	992	388	988	2e-133	431
XP_007296411.1	DR_007308-RA	39.87	622	340	10	386	993	388	989	6e-131	424
XP_007296411.1	DR_008203-RA	40.33	672	302	13	366	991	821	1439	1e-128	426
XP_007296411.1	DR_011984-RA	37.38	642	320	13	370	947	385	1008	9e-110	366
XP_007296410.1	DR_004718-RA	76.65	471	84	4	1	447	1	469	0	754
XP_007296407.1	DR_005992-RA	39.87	627	305	11	9	634	2	557	4e-114	355
XP_007296406.1	DR_005993-RA	68.75	544	136	11	1	535	1	519	0	657
XP_007296406.1	DR_001500-RA	68.24	529	134	11	16	535	16	519	0	634
XP_007296405.1	DR_005990-RA	74.12	595	137	6	6	599	7	585	0	887
XP_007296405.1	DR_001502-RA	78.32	475	97	3	6	477	7	478	0	744
XP_007296405.1	DR_003808-RA	55.39	547	234	6	6	550	10	548	0	590
XP_007296405.1	DR_006304-RA	57.25	538	176	8	1	527	1	495	0	585
XP_007296405.1	DR_005239-RA	55.72	542	183	9	1	531	1	496	0	572
XP_007296405.1	DR_001939-RA	53.39	545	213	6	6	550	10	513	0	567
XP_007296402.1	DR_005989-RA	69.04	407	121	4	5	410	1	403	0	578
XP_007296402.1	DR_001503-RA	67.31	309	98	3	113	420	5	311	3e-136	399
XP_007296400.1	DR_005989-RA	82.01	628	109	2	1	628	438	1061	0	1066
XP_007296400.1	DR_001504-RA	82.32	628	107	2	1	628	1	624	0	1046
XP_007296398.1	DR_005988-RA	82.7	607	104	1	1	607	1	606	0	1060
XP_007296398.1	DR_001505-RA	83.03	607	101	2	1	607	1	605	0	1052
XP_007296396.1	DR_005985-RA	58.95	721	225	8	228	939	189	847	0	845
XP_007296396.1	DR_009003-RA	69.5	341	103	1	425	765	268	607	9e-167	509
XP_007296395.1	DR_005976-RA	78.7	385	63	5	1	366	1	385	0	584
XP_007296395.1	DR_009013-RA	81.03	369	61	5	1	366	1	363	0	572
XP_007296394.1	DR_009012-RA	73.67	414	106	1	1	414	4	414	0	630
XP_007296394.1	DR_005977-RA	74.4	414	103	1	1	414	4	414	0	629
XP_007296393.1	DR_005978-RA	89.85	394	40	0	1	394	1	394	0	760
XP_007296393.1	DR_009011-RA	89.85	394	40	0	1	394	1	394	0	759
XP_007296392.1	DR_005979-RA	73.17	913	242	2	1	911	1	912	0	1387
XP_007296392.1	DR_009010-RA	73	911	243	2	1	909	1	910	0	1367
XP_007296391.1	DR_009009-RA	72.37	619	164	4	1	617	1	614	0	955
XP_007296391.1	DR_005980-RA	56.73	624	191	12	1	617	1	552	0	665
XP_007296390.1	DR_004188-RA	83.71	669	102	2	1	669	1	662	0	1155
XP_007296390.1	DR_012182-RA	83.41	669	104	2	1	669	1	662	0	1155
XP_007296388.1	DR_005982-RA	43.74	471	189	7	1	416	1	450	1e-109	335
XP_007296388.1	DR_009006-RA	44.83	464	210	9	1	427	1	455	2e-107	339
XP_007296387.1	DR_009005-RA	80.45	266	49	1	1	263	1	266	2e-161	452
XP_007296387.1	DR_005983-RA	77.19	263	56	2	1	259	1	263	1e-148	420
XP_007296386.1	DR_005984-RA	86.3	1365	181	3	1	1360	1	1364	0	2500
XP_007296386.1	DR_009004-RA	84.32	1365	166	4	1	1360	1	1322	0	2405
XP_007296385.1	DR_005975-RA	60.63	790	246	14	3	757	5	764	0	838
XP_007296385.1	DR_009014-RA	59.95	794	251	13	1	757	1	764	0	831
XP_007296382.1	DR_005973-RA	67.02	470	136	7	1	465	1	456	0	588
XP_007296382.1	DR_009016-RA	67.23	470	135	7	1	465	1	456	0	587
XP_007296380.1	DR_009017-RA	75.13	579	114	7	14	578	6	568	0	835
XP_007296380.1	DR_005972-RA	74.48	580	118	7	14	579	6	569	0	832
XP_007296379.1	DR_005971-RA	99.78	446	1	0	1	446	1	446	0	920
XP_007296379.1	DR_009018-RA	99.78	446	1	0	1	446	1	446	0	920
XP_007296376.1	DR_009741-RA	84.81	520	72	2	1	513	1	520	0	890
XP_007296376.1	DR_011981-RA	84.59	519	74	2	1	513	1	519	0	887
XP_007296376.1	DR_001025-RA	44.26	479	258	6	32	508	1	472	1e-125	380
XP_007296376.1	DR_005037-RA	40.35	513	295	7	6	511	21	529	2e-119	365
XP_007296376.1	DR_012708-RA	39	518	282	8	6	494	20	532	4e-108	336
XP_007296375.1	DR_012961-RA	76.12	557	130	2	52	607	45	599	0	912
XP_007296375.1	DR_005801-RA	71.21	587	159	4	1	586	1	578	0	866
XP_007296375.1	DR_006176-RA	44.54	568	278	5	66	606	56	613	4e-174	511
XP_007296375.1	DR_013773-RA	45.83	528	248	7	78	604	48	538	2e-157	466
XP_007296375.1	DR_006474-RA	42.09	392	209	4	163	546	49	430	2e-111	345
XP_007296374.1	DR_005802-RA	73.25	542	117	4	1	529	1	527	0	781
XP_007296374.1	DR_012962-RA	80.44	409	72	1	1	409	1	401	0	701
XP_007296370.1	DR_012965-RA	68.4	500	148	2	3	494	5	502	0	674
XP_007296370.1	DR_000455-RA	43.58	491	264	8	9	493	16	499	4e-120	365
XP_007296370.1	DR_011129-RA	43.34	503	265	9	4	493	5	500	2e-118	360
XP_007296370.1	DR_005805-RA	67.97	256	80	1	3	258	5	258	6e-107	324
XP_007296368.1	DR_012966-RA	82.63	190	31	1	1	188	11	200	4e-110	316
XP_007296366.1	DR_005955-RA	83.09	473	80	0	22	494	47	519	0	827
XP_007296366.1	DR_009031-RA	79.39	490	85	1	21	494	46	535	0	814
XP_007296365.1	DR_009032-RA	54.49	457	162	7	18	463	6	427	4e-167	481
XP_007296365.1	DR_005954-RA	59.64	394	128	6	73	463	50	415	2e-162	468
XP_007296364.1	DR_009033-RA	41.54	869	437	23	1	841	1	826	2e-169	515
XP_007296364.1	DR_005953-RA	39.95	871	447	18	1	841	1	825	1e-165	505
XP_007296363.1	DR_005952-RA	89.84	305	30	1	1	304	1	305	0	553
XP_007296363.1	DR_009034-RA	88.85	305	33	1	1	304	1	305	0	547
XP_007296362.1	DR_009035-RA	66.55	592	183	4	12	603	4	580	0	796
XP_007296362.1	DR_005951-RA	66	600	181	5	12	603	11	595	0	796
XP_007296362.1	DR_010760-RA	57.95	585	236	6	19	600	2	579	0	676
XP_007296362.1	DR_013307-RA	57.48	588	240	5	19	603	2	582	0	674
XP_007296362.1	DR_001454-RA	58.76	582	223	5	30	598	8	585	0	647
XP_007296362.1	DR_009128-RA	59.06	574	218	5	38	598	19	588	0	643
XP_007296362.1	DR_000735-RA	44.09	601	294	12	33	599	7	599	4e-161	477
XP_007296362.1	DR_001933-RA	44.43	601	292	12	33	599	7	599	7e-161	477
XP_007296362.1	DR_005544-RA	46.5	529	269	8	83	603	71	593	2e-155	462
XP_007296362.1	DR_007682-RA	48.98	539	251	10	79	603	22	550	1e-153	456
XP_007296362.1	DR_007508-RA	47.51	583	272	13	44	603	16	587	2e-153	457
XP_007296362.1	DR_003497-RA	46.31	529	270	8	83	603	71	593	3e-152	454
XP_007296362.1	DR_010757-RA	47.96	540	249	11	88	602	87	619	1e-148	446
XP_007296362.1	DR_013132-RA	45.16	516	271	6	88	599	81	588	2e-148	444
XP_007296362.1	DR_013092-RA	44.96	516	272	6	88	599	81	588	7e-148	443
XP_007296362.1	DR_013396-RA	46.92	535	241	11	107	602	3	533	1e-143	430
XP_007296359.1	DR_009030-RA	70.43	558	158	6	1	555	1	554	0	783
XP_007296359.1	DR_005956-RA	69.59	559	162	7	1	555	1	555	0	781
XP_007296358.1	DR_005957-RA	72.31	260	71	1	1	260	1	259	5e-140	397
XP_007296358.1	DR_009029-RA	68.25	274	71	2	1	259	1	273	4e-133	380
XP_007296357.1	DR_005958-RA	52.99	468	159	13	1	461	1	414	6e-137	404
XP_007296356.1	DR_004193-RA	82.86	525	85	3	1	521	1	524	0	875
XP_007296356.1	DR_012177-RA	83.24	525	83	3	1	521	1	524	0	872
XP_007296355.1	DR_005959-RA	77.43	474	100	3	1	474	1	467	0	671
XP_007296355.1	DR_009027-RA	78.27	474	96	2	1	474	1	467	0	664
XP_007296352.1	DR_005961-RA	86.11	288	35	4	17	303	1	284	2e-166	467
XP_007296352.1	DR_009026-RA	86.11	288	35	4	17	303	1	284	1e-159	450
XP_007296351.1	DR_009024-RA	97.52	483	11	1	1	482	1	483	0	941
XP_007296351.1	DR_005962-RA	98.48	462	7	0	1	462	1	462	0	934
XP_007296350.1	DR_009022-RA	67	297	98	0	3	299	2	298	1e-144	412
XP_007296350.1	DR_005967-RA	61.28	297	97	1	3	299	2	280	2e-128	370
XP_007296348.1	DR_009023-RA	58.62	406	150	4	10	415	5	392	6e-159	458
XP_007296348.1	DR_005963-RA	58.13	406	152	4	10	415	8	395	1e-156	452
XP_007296346.1	DR_005969-RA	49.82	849	333	25	19	811	2	813	0	703
XP_007296346.1	DR_009021-RA	47.27	586	272	17	1	570	198	762	3e-130	424
XP_007296345.1	DR_002294-RA	72.64	965	204	16	1	921	1	949	0	1335
XP_007296345.1	DR_001398-RA	71.94	941	208	15	23	921	1	927	0	1293
XP_007296344.1	DR_005662-RA	75.35	284	70	0	1	284	1	284	4e-153	434
XP_007296344.1	DR_011559-RA	68.71	294	78	2	1	284	1	290	3e-138	396
XP_007296339.1	DR_001395-RA	81.82	341	60	2	1	339	1	341	0	564
XP_007296339.1	DR_002291-RA	80.94	341	63	2	1	339	1	341	0	561
XP_007296338.1	DR_002287-RA	42.26	1460	644	54	49	1382	60	1446	0	805
XP_007296338.1	DR_001391-RA	49.94	771	329	18	649	1382	612	1362	0	670
XP_007296337.1	DR_002288-RA	49.03	720	305	20	802	1491	947	1634	3e-173	566
XP_007296337.1	DR_002288-RA	44.58	830	383	19	2	783	3	803	5e-163	537
XP_007296337.1	DR_001392-RA	49.22	709	304	18	808	1491	845	1522	5e-166	543
XP_007296336.1	DR_001393-RA	73.99	469	122	0	1	469	1	469	0	748
XP_007296336.1	DR_002289-RA	73.35	469	125	0	1	469	1	469	0	747
XP_007296335.1	DR_001394-RA	77.89	398	88	0	1	398	1	398	0	664
XP_007296335.1	DR_002290-RA	77.39	398	90	0	1	398	4	401	0	660
XP_007296335.1	DR_001979-RA	45.14	401	209	5	5	395	3	402	8e-118	352
XP_007296333.1	DR_001390-RA	93.3	373	25	0	1	373	1	373	0	655
XP_007296333.1	DR_002286-RA	93.03	373	26	0	1	373	1	373	0	652
XP_007296329.1	DR_001387-RA	92.49	346	26	0	1	346	1	346	0	665
XP_007296329.1	DR_002283-RA	91.91	346	28	0	1	346	1	346	0	660
XP_007296327.1	DR_001386-RA	93.33	165	11	0	1	165	1	165	6e-111	316
XP_007296327.1	DR_002282-RA	92.73	165	12	0	1	165	1	165	2e-109	312
XP_007296326.1	DR_002281-RA	35.41	1731	782	74	178	1813	1	1490	0	681
XP_007296326.1	DR_001385-RA	36.67	1530	727	58	369	1813	36	1408	0	657
XP_007296325.1	DR_001384-RA	79.39	393	81	0	4	396	1	393	0	677
XP_007296325.1	DR_002280-RA	69.62	395	81	1	2	396	59	414	0	582
XP_007296324.1	DR_002279-RA	93.14	700	48	0	7	706	2	701	0	1347
XP_007296324.1	DR_001383-RA	88.86	700	47	1	7	706	2	670	0	1269
XP_007296315.1	DR_007862-RA	78.74	334	71	0	1	334	1	334	0	519
XP_007296315.1	DR_005841-RA	77.25	334	76	0	1	334	1	334	0	510
XP_007296314.1	DR_005840-RA	62.72	523	179	5	3	523	4	512	0	636
XP_007296314.1	DR_007861-RA	62.48	517	182	4	3	518	4	509	0	609
XP_007296313.1	DR_007860-RA	77.93	512	109	1	1	508	1	512	0	794
XP_007296313.1	DR_005839-RA	73.24	512	105	2	1	508	1	484	0	751
XP_007296313.1	DR_008020-RA	57.83	498	199	3	14	508	6	495	0	593
XP_007296313.1	DR_009752-RA	50.58	516	224	6	7	508	10	508	3e-170	494
XP_007296313.1	DR_003293-RA	44.3	526	262	9	1	508	1	513	6e-144	427
XP_007296313.1	DR_010016-RA	44.53	521	267	10	1	508	1	512	1e-142	423
XP_007296313.1	DR_011580-RA	51.79	419	147	4	21	430	10	382	2e-135	400
XP_007296313.1	DR_011038-RA	41.19	505	276	9	10	506	5	496	2e-115	353
XP_007296313.1	DR_010079-RA	40.79	505	278	9	10	506	17	508	9e-115	352
XP_007296313.1	DR_006444-RA	45.43	449	232	5	27	472	26	464	4e-113	347
XP_007296313.1	DR_009630-RA	36.01	511	307	7	1	508	13	506	6e-112	344
XP_007296313.1	DR_001219-RA	35.9	507	305	7	5	508	17	506	2e-108	335
XP_007296313.1	DR_006238-RA	39.57	460	261	4	25	472	9	463	1e-104	325
XP_007296312.1	DR_007859-RA	80.8	578	101	5	1	571	1	575	0	917
XP_007296312.1	DR_005838-RA	71.68	579	101	6	1	571	1	524	0	791
XP_007296311.1	DR_012967-RA	83.05	407	65	1	1	403	1	407	0	678
XP_007296311.1	DR_005807-RA	81.89	403	73	0	1	403	1	403	0	672
XP_007296309.1	DR_005808-RA	96.99	698	21	0	1	698	1	698	0	1397
XP_007296309.1	DR_012968-RA	96.99	697	21	0	2	698	3	699	0	1395
XP_007296309.1	DR_001042-RA	50.77	520	246	6	14	529	8	521	3e-176	528
XP_007296307.1	DR_007831-RA	74.03	751	156	4	11	725	20	767	0	1129
XP_007296307.1	DR_005810-RA	70.98	734	195	5	2	725	15	740	0	1040
XP_007296306.1	DR_007832-RA	89.78	685	67	1	1	685	1	682	0	1215
XP_007296306.1	DR_005811-RA	89.2	685	71	1	1	685	1	682	0	1211
XP_007296305.1	DR_005812-RA	81.29	310	51	2	1	310	1	303	2e-178	498
XP_007296305.1	DR_007833-RA	80.65	310	54	1	1	310	1	304	5e-178	498
XP_007296304.1	DR_005813-RA	76.43	403	71	5	1	403	1	379	0	565
XP_007296304.1	DR_007834-RA	75.25	396	75	5	8	403	3	375	0	552
XP_007296302.1	DR_005814-RA	84.8	533	81	0	1	533	1	533	0	956
XP_007296302.1	DR_007835-RA	84.8	533	81	0	1	533	1	533	0	926
XP_007296302.1	DR_002581-RA	50.14	359	167	5	168	514	2	360	1e-115	350
XP_007296300.1	DR_007837-RA	65.3	1248	388	12	94	1320	3	1226	0	1550
XP_007296300.1	DR_005816-RA	64.74	1248	395	12	94	1320	3	1226	0	1536
XP_007296298.1	DR_005818-RA	77.44	359	79	2	1	359	1	357	0	581
XP_007296298.1	DR_007839-RA	67.66	436	95	3	1	414	1	412	0	573
XP_007296295.1	DR_001506-RA	76.03	534	123	2	281	812	2	532	0	870
XP_007296295.1	DR_005987-RA	70.34	590	153	7	225	812	1	570	0	861
XP_007296278.1	DR_002585-RA	65.67	1273	376	23	422	1682	3	1226	0	1486
XP_007296278.1	DR_010736-RA	61.22	1274	355	30	422	1681	3	1151	0	1316
XP_007296277.1	DR_002584-RA	75.84	596	143	1	31	626	26	620	0	937
XP_007296277.1	DR_010735-RA	79.17	264	55	0	135	398	1	264	5e-142	424
XP_007296276.1	DR_012201-RA	77.38	451	101	1	1	451	1	450	0	748
XP_007296276.1	DR_004172-RA	77.2	443	95	2	1	443	1	437	0	724
XP_007296276.1	DR_000801-RA	56.45	434	184	4	20	451	23	453	4e-167	481
XP_007296276.1	DR_006947-RA	58.29	410	166	4	4	409	5	413	4e-163	478
XP_007296276.1	DR_006078-RA	49.77	438	195	6	38	452	1	436	5e-147	430
XP_007296276.1	DR_012386-RA	47.53	446	221	6	16	451	20	462	4e-138	408
XP_007296276.1	DR_003358-RA	47.55	429	175	8	70	452	1	425	2e-129	384
XP_007296276.1	DR_008106-RA	48.68	378	187	3	19	389	20	397	1e-128	384
XP_007296276.1	DR_012381-RA	53.41	352	148	6	4	341	7	356	3e-127	378
XP_007296276.1	DR_000132-RA	48.4	376	187	3	21	389	22	397	1e-123	370
XP_007296276.1	DR_013779-RA	52.8	322	143	3	30	343	10	330	3e-116	348
XP_007296275.1	DR_002586-RA	67.39	414	132	2	1	414	1	411	0	580
XP_007296275.1	DR_010737-RA	65.86	290	96	2	1	290	1	287	3e-128	375
XP_007296272.1	DR_002588-RA	69.87	687	188	8	41	715	24	703	0	904
XP_007296272.1	DR_010739-RA	68.62	698	193	11	38	716	16	706	0	890
XP_007296271.1	DR_010738-RA	85.62	1120	147	5	1	1112	1	1114	0	1908
XP_007296271.1	DR_002587-RA	80.98	1120	148	7	1	1112	1	1063	0	1765
XP_007296259.1	DR_002412-RA	68.99	258	80	0	1	258	1	258	5e-133	381
XP_007296258.1	DR_010404-RA	68.42	513	153	2	32	537	3	513	0	709
XP_007296258.1	DR_002411-RA	67.62	522	164	2	19	540	1	517	0	709
XP_007296258.1	DR_012644-RA	46.17	483	239	5	56	537	35	497	1e-138	414
XP_007296258.1	DR_005534-RA	37.29	547	320	8	7	538	41	579	8e-118	363
XP_007296258.1	DR_003521-RA	37.15	541	323	8	8	538	45	578	2e-116	359
XP_007296258.1	DR_005002-RA	38.85	538	293	8	9	538	72	581	1e-115	357
XP_007296258.1	DR_012512-RA	38.55	524	304	5	20	538	72	582	6e-111	345
XP_007296257.1	DR_010405-RA	55.62	356	149	6	7	355	4	357	2e-124	367
XP_007296257.1	DR_002410-RA	56.06	355	149	5	7	355	4	357	6e-124	365
XP_007296256.1	DR_006173-RA	62.17	822	275	11	5	823	3	791	0	1001
XP_007296256.1	DR_006477-RA	61.86	805	273	10	19	823	20	790	0	990
XP_007296256.1	DR_007979-RA	40.37	696	349	17	23	710	21	658	1e-155	473
XP_007296255.1	DR_011316-RA	65.04	718	211	6	1	681	1	715	0	835
XP_007296255.1	DR_011178-RA	63.52	732	223	6	1	691	1	729	0	822
XP_007296254.1	DR_011179-RA	78.91	1427	278	6	1	1411	1	1420	0	2280
XP_007296254.1	DR_011315-RA	78.98	1427	277	6	1	1411	1	1420	0	2278
XP_007296252.1	DR_011185-RA	74.71	1024	235	14	1	1009	1	1015	0	1550
XP_007296252.1	DR_011309-RA	76.99	817	170	10	1	802	1	814	0	1283
XP_007296251.1	DR_011310-RA	72.28	653	158	10	1	647	1	636	0	815
XP_007296251.1	DR_011184-RA	71.89	651	165	9	1	647	1	637	0	814
XP_007296250.1	DR_011183-RA	88.07	243	25	3	1	241	1	241	1e-152	428
XP_007296250.1	DR_011311-RA	69.55	243	31	2	1	241	1	202	2e-111	322
XP_007296249.1	DR_011182-RA	76.88	359	63	1	1	359	1	339	0	557
XP_007296249.1	DR_011312-RA	71.24	299	39	1	61	359	2	253	5e-151	429
XP_007296243.1	DR_005290-RA	40.31	779	369	21	4	741	29	752	2e-154	480
XP_007296243.1	DR_002600-RA	40.87	641	295	12	143	741	91	689	2e-132	419
XP_007296242.1	DR_002601-RA	88.55	166	19	0	1	166	1	166	2e-102	295
XP_007296241.1	DR_005288-RA	73.25	1443	368	6	1	1432	1	1436	0	2160
XP_007296241.1	DR_002602-RA	72.87	1441	376	6	1	1432	1	1435	0	2133
XP_007296239.1	DR_002605-RA	53.11	740	250	12	121	771	12	743	0	693
XP_007296239.1	DR_006980-RA	52.77	741	252	12	121	771	53	785	0	673
XP_007296238.1	DR_002606-RA	75.47	689	163	1	1	689	1	683	0	1096
XP_007296238.1	DR_006981-RA	74.39	492	120	1	198	689	97	582	0	771
XP_007296238.1	DR_007188-RA	35.66	617	365	14	41	637	28	632	3e-105	337
XP_007296237.1	DR_002598-RA	90.68	622	50	3	1	617	1	619	0	1141
XP_007296237.1	DR_005292-RA	78.01	623	66	9	1	617	1	558	0	904
XP_007296236.1	DR_005293-RA	69.15	282	87	0	18	299	16	297	3e-140	401
XP_007296236.1	DR_002597-RA	68.79	282	88	0	18	299	16	297	2e-138	397
XP_007296229.1	DR_010728-RA	73.8	313	81	1	5	317	4	315	2e-156	444
XP_007296229.1	DR_002575-RA	72.84	313	84	1	5	317	4	315	7e-155	440
XP_007296222.1	DR_000628-RA	63.53	680	197	9	1	673	1	636	0	846
XP_007296222.1	DR_004480-RA	62.65	680	204	10	1	673	1	637	0	835
XP_007296220.1	DR_000698-RA	69.84	252	63	3	8	256	4	245	3e-119	345
XP_007296220.1	DR_001893-RA	79.37	189	39	0	8	196	4	192	2e-109	319
XP_007296215.1	DR_001894-RA	89.88	484	49	0	1	484	21	504	0	917
XP_007296215.1	DR_000699-RA	90.08	484	48	0	1	484	1	484	0	891
XP_007296215.1	DR_010748-RA	42.8	465	241	9	7	458	6	458	6e-109	335
XP_007296215.1	DR_000522-RA	40.22	460	255	8	9	459	7	455	7e-109	335
XP_007296215.1	DR_005174-RA	39.66	464	260	8	5	459	3	455	1e-107	332
XP_007296213.1	DR_006641-RA	81.38	290	29	4	1	288	1	267	5e-168	471
XP_007296213.1	DR_002772-RA	81.49	281	19	3	21	300	19	267	4e-160	450
XP_007296212.1	DR_006640-RA	39.64	936	451	19	715	1637	742	1576	1e-144	488
XP_007296212.1	DR_002771-RA	36.48	751	380	21	6	724	7	692	3e-101	357
XP_007296211.1	DR_002770-RA	81.68	1250	214	8	1	1240	1	1245	0	1998
XP_007296211.1	DR_006639-RA	82.35	1139	187	7	1	1128	1	1136	0	1856
XP_007296210.1	DR_006638-RA	91.46	820	62	2	1	813	1	819	0	1510
XP_007296210.1	DR_002769-RA	90.85	820	59	3	1	813	1	811	0	1488
[truncated: 10,200 more rows]

## Sheet: BlastP_BC_vs_MB_e-100
M_brunnea	B_cinerea
XP_007297916.1	XP_001557244.1	56.83	315	125	1	14	328	341	644	1e-110	341
XP_007297913.1	XP_001557444.1	53.2	906	386	12	1	872	1	902	0	981
XP_007297912.1	XP_001557462.1	50.54	746	294	13	1	674	1	743	0	597
XP_007297911.1	XP_001558011.1	67.36	484	78	2	116	599	1	404	0	635
XP_007297910.1	XP_001546569.1	71.47	757	189	13	1	754	1	733	0	1028
XP_007297909.1	XP_001548013.1	62.01	308	117	0	7	314	41	348	7e-145	416
XP_007297907.1	XP_001548016.1	67.71	353	103	8	787	1136	748	1092	4e-145	476
XP_007297903.1	XP_001546103.1	71.06	584	150	7	238	808	119	696	0	833
XP_007297901.1	XP_001546100.1	58.31	343	132	2	77	408	64	406	3e-148	430
XP_007297898.1	XP_001551421.1	60.29	476	173	6	87	556	46	511	0	597
XP_007297897.1	XP_001551423.1	76.84	626	115	7	8	611	9	626	0	974
XP_007297896.1	XP_001551377.1	72.81	537	129	7	1	527	1	530	0	804
XP_007297895.1	XP_001551375.1	68.52	1220	383	1	43	1261	1	1220	0	1711
XP_007297893.1	XP_001555771.1	77.68	569	120	4	13	577	12	577	0	934
XP_007297889.1	XP_001549227.1	48.96	529	237	18	1	514	1	511	2e-153	451
XP_007297887.1	XP_001549229.1	61.26	1634	545	26	22	1635	23	1588	0	1857
XP_007297886.1	XP_001549219.1	62.62	1565	543	18	12	1549	11	1560	0	1881
XP_007297885.1	XP_001549218.1	60.39	558	138	5	20	538	22	535	0	630
XP_007297883.1	XP_001549208.1	58.96	268	107	2	165	432	195	459	2e-108	331
XP_007297881.1	XP_001555217.1	79.14	676	122	6	1	660	1	673	0	1058
XP_007297876.1	XP_001554773.1	67.5	600	164	19	1	586	1	583	0	659
XP_007297874.1	XP_001547929.1	76.62	325	75	1	1	324	1	325	2e-178	525
XP_007297871.1	XP_001552829.1	74.5	596	150	1	2	595	3	598	0	954
XP_007297869.1	XP_001552830.1	77.48	493	72	2	58	542	4	465	0	792
XP_007297868.1	XP_001552828.1	57.95	2226	818	38	7	2182	3	2160	0	2343
XP_007297864.1	XP_001553097.1	60.82	827	281	10	1	803	1	808	0	995
XP_007297863.1	XP_001553096.1	44.91	432	190	7	1	410	1	406	9e-114	342
XP_007297862.1	XP_001553095.1	67.21	430	131	5	1	422	1	428	0	597
XP_007297861.1	XP_001553094.1	61.36	1131	376	15	530	1623	1	1107	0	1303
XP_007297858.1	XP_001550994.1	63.12	480	162	2	6	475	2	476	0	634
XP_007297858.1	XP_001560049.1	45.26	422	208	7	48	460	21	428	1e-121	372
XP_007297855.1	XP_001550991.1	70.31	576	158	5	1	575	1	564	0	800
XP_007297854.1	XP_001551000.1	53.9	924	360	19	1	874	8	915	0	930
XP_007297852.1	XP_001550998.1	91.67	528	38	2	1	525	1	525	0	994
XP_007297850.1	XP_001551003.1	35.84	1052	605	22	1	1038	1	996	0	617
XP_007297848.1	XP_001559563.1	44.44	531	274	10	29	546	230	752	1e-147	447
XP_007297848.1	XP_001558156.1	44.63	531	272	9	29	544	305	828	1e-143	438
XP_007297846.1	XP_001553608.1	62.32	406	98	3	40	445	6	356	0	519
XP_007297845.1	XP_001553607.1	68.77	301	85	5	4	299	1	297	2e-144	411
XP_007297844.1	XP_001553569.1	69.56	1846	542	4	9	1837	7	1849	0	2650
XP_007297840.1	XP_001548347.1	69.13	554	157	5	1	549	1	545	0	776
XP_007297838.1	XP_001561058.1	76.45	310	70	1	3	312	2	308	3e-173	485
XP_007297835.1	XP_001561012.1	61.72	512	186	6	8	518	11	513	0	660
XP_007297833.1	XP_001561009.1	68.73	307	95	1	112	418	45	350	4e-155	445
XP_007297831.1	XP_001551402.1	71.75	354	87	5	1	346	1	349	7e-151	432
XP_007297830.1	XP_001551405.1	70.67	890	258	3	1	890	1	887	0	1298
XP_007297830.1	XP_001551665.1	48.08	861	402	16	49	873	106	957	0	732
XP_007297830.1	XP_001551395.1	43.02	853	440	18	51	874	48	883	0	651
XP_007297830.1	XP_001554878.1	42.03	847	425	15	40	874	99	891	0	618
XP_007297830.1	XP_001547429.1	45.48	642	302	10	53	687	11	611	1e-170	521
XP_007297830.1	XP_001554522.1	37.13	835	402	21	56	853	33	781	1e-151	469
XP_007297830.1	XP_001553209.1	39.4	670	338	15	56	696	43	673	3e-140	439
XP_007297826.1	XP_001554210.1	62.94	885	248	21	3	853	4	842	0	941
XP_007297824.1	XP_001554211.1	78.32	452	82	5	338	780	167	611	0	706
XP_007297823.1	XP_001557014.1	72.27	696	176	7	7	699	8	689	0	988
XP_007297818.1	XP_001557017.1	81.42	759	136	4	76	830	16	773	0	1238
XP_007297815.1	XP_001557020.1	44.53	649	239	15	1	584	1	593	9e-174	509
XP_007297813.1	XP_001557022.1	41.47	1343	630	40	369	1685	318	1530	0	689
XP_007297809.1	XP_001559081.1	53.83	392	170	3	16	396	16	407	7e-136	397
XP_007297808.1	XP_001555688.1	68.92	978	290	7	1	969	1	973	0	1306
XP_007297807.1	XP_001558781.1	85.82	409	58	0	1	409	1	409	0	741
XP_007297805.1	XP_001558778.1	48.99	445	214	6	1	434	1	443	4e-151	444
XP_007297804.1	XP_001558779.1	64.58	384	117	7	29	400	1	377	8e-160	457
XP_007297793.1	XP_001556510.1	69.67	244	72	1	1	242	1	244	1e-115	334
XP_007297792.1	XP_001556511.1	87.46	558	69	1	27	583	26	583	0	1048
XP_007297791.1	XP_001551871.1	50.52	481	199	9	1	468	1	455	2e-162	470
XP_007297789.1	XP_001549116.1	78.8	1033	162	9	1	1031	1	978	0	1628
XP_007297789.1	XP_001558252.1	39.85	537	275	12	409	926	100	607	4e-108	354
XP_007297789.1	XP_001556462.1	38.27	567	308	11	378	929	170	709	7e-104	346
XP_007297788.1	XP_001549113.1	72.53	790	202	8	1	785	34	813	0	1124
XP_007297787.1	XP_001557674.1	45.83	504	254	7	246	747	1	487	2e-129	405
XP_007297785.1	XP_001549109.1	85.34	491	68	1	1	487	1	491	0	881
XP_007297784.1	XP_001549110.1	68.83	494	152	2	1	493	1	493	0	706
XP_007297781.1	XP_001554102.1	74.92	622	132	7	61	660	1	620	0	878
XP_007297781.1	XP_001545704.1	47.23	614	283	8	64	654	3	598	0	542
XP_007297780.1	XP_001546354.1	60	250	92	3	2	250	5	247	6e-108	317
XP_007297765.1	XP_001561172.1	49.04	471	228	5	51	515	79	543	1e-159	468
XP_007297762.1	XP_001560258.1	58.27	417	151	7	1	411	1	400	5e-180	510
XP_007297759.1	XP_001558454.1	79.25	212	44	0	49	260	3	214	7e-127	368
XP_007297757.1	XP_001560253.1	47.73	375	188	3	1	369	1	373	7e-125	370
XP_007297756.1	XP_001560252.1	51.58	568	250	9	1	549	1	562	0	536
XP_007297753.1	XP_001560241.1	67.39	647	199	3	27	661	78	724	0	908
XP_007297753.1	XP_001559647.1	52.89	675	278	10	1	661	1	649	0	707
XP_007297753.1	XP_001556241.1	41.41	693	343	14	10	659	12	684	4e-169	506
XP_007297753.1	XP_001552489.1	44.21	622	291	13	71	661	24	620	6e-167	495
XP_007297753.1	XP_001546868.1	41.62	668	334	16	27	661	25	669	4e-166	494
XP_007297753.1	XP_001559286.1	38.96	616	299	17	74	660	7	574	5e-133	405
XP_007297750.1	XP_001560136.1	76.01	567	122	4	1	564	1	556	0	848
XP_007297749.1	XP_001560137.1	74.38	242	62	0	1	242	1	242	9e-134	380
XP_007297746.1	XP_001560488.1	74.56	342	73	2	1	328	1	342	0	516
XP_007297739.1	XP_001548701.1	64.39	1508	427	21	153	1588	1	1470	0	1838
XP_007297737.1	XP_001548702.1	81.06	1188	216	6	172	1353	247	1431	0	2034
XP_007297736.1	XP_001560495.1	84.12	466	62	2	137	602	1	454	0	775
XP_007297735.1	XP_001560399.1	57.14	392	133	5	83	459	24	395	4e-154	447
XP_007297732.1	XP_001552363.1	66.37	684	206	4	22	688	14	690	0	933
XP_007297732.1	XP_001558657.1	37.19	691	406	9	15	687	1	681	6e-151	457
XP_007297724.1	XP_001560396.1	59.06	381	151	3	38	416	40	417	3e-141	412
XP_007297721.1	XP_001547281.1	56.18	550	209	6	38	557	23	570	0	646
XP_007297720.1	XP_001551084.1	64.6	452	160	0	28	479	19	470	0	619
XP_007297718.1	XP_001560226.1	73.76	587	143	4	13	593	5	586	0	877
XP_007297717.1	XP_001548426.1	64.45	557	187	5	173	727	9	556	0	756
XP_007297714.1	XP_001560224.1	81.77	362	65	1	1	361	1	362	0	625
XP_007297712.1	XP_001560465.1	84.5	471	72	1	60	530	1	470	0	820
XP_007297706.1	XP_001560000.1	53.4	779	299	16	42	809	47	772	0	730
XP_007297706.1	XP_001560000.1	78	250	53	2	889	1137	774	1022	2e-126	415
XP_007297698.1	XP_001552056.1	66.35	936	296	13	3	930	2	926	0	1154
XP_007297696.1	XP_001548277.1	70.04	908	230	17	1	893	29	909	0	1122
XP_007297691.1	XP_001560399.1	47.86	374	159	7	75	415	24	394	3e-118	353
XP_007297688.1	XP_001561043.1	66.56	903	272	9	25	915	25	909	0	1115
XP_007297686.1	XP_001561045.1	64.2	634	205	14	580	1204	33	653	0	776
XP_007297685.1	XP_001561354.1	60.48	830	296	19	101	916	13	824	0	943
XP_007297684.1	XP_001561359.1	38.36	1478	731	48	1	1406	1	1370	0	727
XP_007297683.1	XP_001558576.1	54.95	475	145	7	103	521	1	462	2e-166	499
XP_007297682.1	XP_001558575.1	54.35	1012	364	16	8	943	8	997	0	1062
XP_007297679.1	XP_001556457.1	77.04	318	51	4	1	315	1	299	3e-175	490
XP_007297676.1	XP_001561324.1	47	400	201	4	1	398	1	391	7e-111	333
XP_007297673.1	XP_001558414.1	56.91	369	143	6	8	368	1	361	4e-132	389
XP_007297672.1	XP_001558441.1	92.07	227	18	0	1	227	1	227	9e-162	453
XP_007297671.1	XP_001558433.1	75.3	1093	249	8	1	1083	1	1082	0	1653
XP_007297670.1	XP_001558434.1	70.57	333	96	2	1	332	1	332	0	508
XP_007297669.1	XP_001558436.1	57.7	844	307	15	46	884	9	807	0	907
XP_007297668.1	XP_001558437.1	78.16	380	67	4	1	366	1	378	0	585
XP_007297667.1	XP_001558438.1	73.67	490	113	9	1	484	1	480	0	716
XP_007297666.1	XP_001558432.1	78.29	479	101	2	1	476	1	479	0	674
XP_007297665.1	XP_001560963.1	42.83	600	310	11	242	823	9	593	2e-154	468
XP_007297663.1	XP_001561065.1	61.37	365	124	5	343	699	1	356	3e-142	426
XP_007297662.1	XP_001561249.1	74.79	365	81	4	1	363	1	356	0	536
XP_007297638.1	XP_001549070.1	66.19	420	137	3	30	449	1	415	0	582
XP_007297638.1	XP_001559924.1	48.37	399	191	9	55	449	10	397	6e-126	374
XP_007297637.1	XP_001549071.1	78.47	367	77	1	1	365	1	367	0	595
XP_007297636.1	XP_001549072.1	78.49	279	54	2	1	279	1	273	2e-155	437
XP_007297635.1	XP_001549073.1	53.61	332	140	5	19	347	1	321	2e-107	342
XP_007297634.1	XP_001548241.1	64.29	294	87	7	1	291	1	279	5e-113	330
XP_007297631.1	XP_001548239.1	67.37	334	78	3	132	464	13	316	2e-155	447
XP_007297630.1	XP_001548238.1	70.13	395	107	5	9	393	101	494	0	569
XP_007297630.1	XP_001557044.1	43.68	364	183	4	49	390	5	368	1e-104	316
XP_007297627.1	XP_001548227.1	84.45	836	120	1	1	826	1	836	0	1490
XP_007297625.1	XP_001548231.1	57.08	720	241	15	3	699	2	676	0	728
XP_007297624.1	XP_001548233.1	58.28	314	127	2	1	313	1	311	3e-121	375
XP_007297622.1	XP_001549058.1	76.75	271	56	6	1	269	1	266	2e-146	416
XP_007297622.1	XP_001548315.1	69.53	233	59	3	51	272	42	273	2e-115	336
XP_007297621.1	XP_001549059.1	70.04	454	134	2	1	452	1	454	0	671
XP_007297620.1	XP_001549060.1	88.37	172	20	0	71	242	3	174	8e-112	321
XP_007297617.1	XP_001549055.1	63.78	381	82	5	24	393	7	342	1e-155	445
XP_007297616.1	XP_001549054.1	62.89	318	48	3	3	319	5	253	2e-136	390
XP_007297611.1	XP_001552058.1	78.23	372	74	4	357	727	256	621	0	582
XP_007297611.1	XP_001552058.1	80.16	257	30	4	1	237	1	256	1e-136	419
XP_007297610.1	XP_001552059.1	85.12	598	80	7	1	590	1	597	0	1027
XP_007297584.1	XP_001560923.1	64.4	368	105	8	2	362	1	349	8e-155	442
XP_007297582.1	XP_001561371.1	73.42	681	177	3	1	679	1	679	0	1024
XP_007297581.1	XP_001561373.1	73.52	287	66	3	1	280	1	284	6e-151	426
XP_007297580.1	XP_001553594.1	88.22	450	52	1	1	449	1	450	0	835
XP_007297579.1	XP_001553592.1	55.31	311	123	4	297	591	5	315	2e-116	352
XP_007297572.1	XP_001549926.1	88.22	484	57	0	206	689	1	484	0	898
XP_007297570.1	XP_001558536.1	73.35	1441	357	11	11	1440	8	1432	0	2061
XP_007297568.1	XP_001558535.1	56.35	433	163	7	77	498	92	509	5e-165	481
XP_007297567.1	XP_001558534.1	61.42	972	300	12	19	968	28	946	0	1192
XP_007297566.1	XP_001558540.1	55.71	815	244	12	1	802	1	711	0	841
XP_007297564.1	XP_001546911.1	70.19	312	50	3	1	283	1	298	3e-152	431
XP_007297563.1	XP_001546910.1	71.36	1107	276	6	518	1620	473	1542	0	1620
XP_007297560.1	XP_001558543.1	55.91	465	181	9	48	495	4	461	1e-167	485
XP_007297559.1	XP_001558544.1	61.85	422	117	7	350	762	467	853	2e-166	506
XP_007297558.1	XP_001558548.1	56.1	1057	364	30	1	995	1	1019	0	966
XP_007297555.1	XP_001558553.1	66.89	586	174	13	1	576	1	576	0	630
XP_007297553.1	XP_001558559.1	56.44	528	192	10	1	520	1	498	2e-180	520
XP_007297552.1	XP_001558556.1	59.21	1471	567	12	707	2147	630	2097	0	1766
XP_007297552.1	XP_001558556.1	61.03	662	245	6	1	658	1	653	0	774
XP_007297551.1	XP_001558554.1	63.27	1149	273	34	1	1038	1	1111	0	1276
XP_007297543.1	XP_001556857.1	50.79	445	142	15	10	392	1	430	5e-114	342
XP_007297540.1	XP_001561039.1	62.99	281	95	5	1	277	1	276	1e-119	350
XP_007297539.1	XP_001561040.1	88.1	210	25	0	1	210	1	210	1e-137	387
XP_007297536.1	XP_001561082.1	40.04	984	435	27	1	918	1	895	2e-171	525
XP_007297533.1	XP_001556190.1	76.73	202	47	0	1	202	1	202	5e-110	317
XP_007297531.1	XP_001558468.1	59.32	295	101	2	26	301	26	320	1e-128	373
XP_007297530.1	XP_001558465.1	65.38	572	172	5	285	830	13	584	0	801
XP_007297529.1	XP_001558455.1	76.82	384	81	3	1	381	1	379	0	532
XP_007297528.1	XP_001556908.1	43.15	927	436	35	30	904	2	889	2e-164	506
XP_007297527.1	XP_001556906.1	68.98	648	185	6	202	841	1	640	0	912
XP_007297527.1	XP_001556911.1	54.8	354	144	4	1759	2097	1	353	4e-117	377
XP_007297526.1	XP_001556902.1	76.89	766	139	6	835	1562	1	766	0	1075
XP_007297526.1	XP_001556905.1	78.09	251	55	0	219	469	4	254	1e-141	438
XP_007297521.1	XP_001553276.1	75.29	255	62	1	1	255	1	254	1e-139	396
XP_007297520.1	XP_001553279.1	78.37	541	117	0	1	541	1	541	0	887
XP_007297517.1	XP_001547811.1	73.32	581	134	5	2	575	3	569	0	868
XP_007297516.1	XP_001547812.1	94.08	169	10	0	28	196	1	169	9e-115	327
XP_007297514.1	XP_001546370.1	63.27	392	126	6	104	481	3	390	9e-161	493
XP_007297514.1	XP_001546370.1	65.68	338	102	6	606	938	391	719	2e-122	392
XP_007297512.1	XP_001553220.1	62.32	637	167	13	165	786	15	593	0	705
XP_007297510.1	XP_001553218.1	69.18	597	140	8	1	595	1	555	0	770
XP_007297507.1	XP_001551532.1	56.33	458	154	16	96	540	1	425	3e-134	418
XP_007297503.1	XP_001549456.1	57.97	414	162	6	13	418	2	411	1e-158	457
XP_007297502.1	XP_001549453.1	88.06	754	62	10	1	741	1	739	0	1288
XP_007297501.1	XP_001549450.1	72.26	548	136	2	195	726	1	548	0	806
XP_007297498.1	XP_001556323.1	77.55	245	55	0	7	251	4	248	5e-142	401
XP_007297494.1	XP_001554796.1	53.82	981	316	18	25	991	6	863	0	929
XP_007297493.1	XP_001557045.1	59.1	621	182	12	1	612	1	558	0	686
XP_007297492.1	XP_001557046.1	85.48	620	88	2	30	648	4	622	0	1057
XP_007297491.1	XP_001557067.1	79.36	659	122	9	7	660	11	660	0	1021
XP_007297490.1	XP_001557068.1	62.93	321	59	4	1	313	1	269	8e-137	391
XP_007297487.1	XP_001557128.1	79.32	266	52	3	3	268	2	264	4e-139	397
XP_007297482.1	XP_001557129.1	69.47	321	86	1	281	601	59	367	2e-158	462
XP_007297480.1	XP_001548672.1	70	290	72	1	12	301	6	280	5e-140	400
XP_007297479.1	XP_001548679.1	62.4	500	150	12	478	965	374	847	0	590
XP_007297479.1	XP_001548679.1	71.57	401	75	5	4	399	5	371	0	577
XP_007297478.1	XP_001548680.1	51.08	323	146	3	222	535	198	517	9e-106	329
XP_007297477.1	XP_001548681.1	82.82	652	106	3	1	647	1	651	0	1141
XP_007297476.1	XP_001548683.1	40.45	665	302	22	646	1291	814	1403	2e-104	362
XP_007297475.1	XP_001548685.1	55.18	734	308	8	199	925	802	1521	0	825
XP_007297473.1	XP_001548675.1	58.33	384	149	4	1	373	1	384	4e-151	438
XP_007297472.1	XP_001548677.1	68.37	430	109	4	3	430	1	405	0	570
XP_007297471.1	XP_001548678.1	58.36	1023	403	10	28	1037	1	1013	0	1207
XP_007297470.1	XP_001548669.1	67.66	705	204	10	4	699	3	692	0	965
XP_007297468.1	XP_001548663.1	84.46	785	95	5	6	785	2	764	0	1354
XP_007297467.1	XP_001548664.1	80.94	362	65	2	1	360	1	360	0	590
XP_007297466.1	XP_001548665.1	73.13	1641	408	9	1	1634	1	1615	0	2450
XP_007297462.1	XP_001556364.1	72.03	404	93	3	1	404	1	384	0	564
XP_007297461.1	XP_001556363.1	61.19	487	170	7	1	471	1	484	0	545
XP_007297460.1	XP_001547310.1	51.52	856	331	19	13	824	337	1152	0	775
XP_007297458.1	XP_001555240.1	70.47	491	119	4	6	496	3	467	0	674
XP_007297452.1	XP_001558536.1	56.96	1071	400	13	61	1082	169	1227	0	1136
XP_007297450.1	XP_001553284.1	52.34	512	142	6	3	511	8	420	3e-177	508
XP_007297446.1	XP_001550442.1	65.38	234	70	4	1	231	1	226	4e-103	301
XP_007297445.1	XP_001550443.1	60.67	389	140	7	5	388	6	386	3e-137	407
XP_007297444.1	XP_001550444.1	54.25	459	173	9	1	433	1	448	3e-145	424
XP_007297439.1	XP_001546529.1	59.72	355	124	3	2	356	1	336	1e-148	426
XP_007297437.1	XP_001560215.1	53.97	302	136	3	9	308	23	323	6e-115	338
XP_007297433.1	XP_001554799.1	74.59	366	87	3	1	365	1	361	1e-171	486
XP_007297428.1	XP_001555276.1	78.57	196	41	1	1	196	1	195	1e-101	296
XP_007297427.1	XP_001557051.1	70.95	1129	318	7	10	1132	125	1249	0	1635
XP_007297426.1	XP_001557052.1	58.62	522	171	6	1	517	1	482	0	587
XP_007297424.1	XP_001557054.1	75.1	498	113	4	1	498	1	487	0	744
XP_007297423.1	XP_001557041.1	55.46	449	175	7	1	443	1	430	1e-167	506
XP_007297420.1	XP_001555365.1	83.97	287	46	0	104	390	1	287	0	516
XP_007297416.1	XP_001557038.1	51.48	406	184	6	3	400	14	414	2e-138	405
XP_007297413.1	XP_001554777.1	60.71	476	174	5	379	848	1	469	0	608
XP_007297408.1	XP_001561310.1	59.92	519	176	4	378	896	21	507	0	622
XP_007297408.1	XP_001560011.1	53.59	502	217	5	403	896	47	540	2e-174	520
XP_007297408.1	XP_001554294.1	40.95	525	281	7	378	891	38	544	3e-123	387
XP_007297408.1	XP_001546550.1	45.22	502	200	7	367	857	2	439	1e-116	366
XP_007297408.1	XP_001557558.1	38.72	532	298	9	377	890	34	555	2e-108	348
XP_007297408.1	XP_001552845.1	37.62	537	288	8	389	901	62	575	5e-105	339
XP_007297405.1	XP_001560453.1	63.92	474	161	5	6	471	7	478	0	589
XP_007297405.1	XP_001554945.1	62.32	414	154	1	56	469	63	474	0	538
XP_007297400.1	XP_001548865.1	56.88	436	166	11	1	426	1	424	7e-158	456
XP_007297400.1	XP_001549041.1	48.36	428	204	7	5	424	4	422	6e-127	377
XP_007297400.1	XP_001552023.1	45.58	430	197	10	17	425	19	432	1e-121	363
XP_007297399.1	XP_001556826.1	47.86	514	210	13	6	491	450	933	3e-142	435
XP_007297389.1	XP_001546628.1	79	300	60	1	1	300	1	297	4e-176	494
XP_007297387.1	XP_001546629.1	76.83	341	71	4	14	350	11	347	0	543
XP_007297386.1	XP_001546630.1	92.42	462	30	4	1	458	1	461	0	840
XP_007297384.1	XP_001546641.1	77.26	664	119	9	51	688	319	976	0	992
XP_007297383.1	XP_001546640.1	62.2	508	165	6	47	537	20	517	0	556
XP_007297376.1	XP_001547803.1	85.56	450	64	1	1	449	1	450	0	785
XP_007297375.1	XP_001553205.1	61.81	398	129	11	10	389	5	397	4e-166	482
XP_007297369.1	XP_001552712.1	77.28	537	116	4	12	546	7	539	0	842
XP_007297366.1	XP_001555267.1	48.39	713	331	13	365	1066	11	697	0	641
XP_007297364.1	XP_001558115.1	73.73	335	69	3	76	391	22	356	1e-179	506
XP_007297362.1	XP_001560329.1	80.52	498	97	0	72	569	1	498	0	845
XP_007297362.1	XP_001556691.1	49.47	469	235	2	90	556	20	488	5e-149	441
XP_007297361.1	XP_001557865.1	72.64	530	134	6	2	525	3	527	0	712
XP_007297359.1	XP_001556008.1	84.15	328	52	0	1	328	1	328	0	582
XP_007297357.1	XP_001547583.1	86.39	404	51	4	34	434	17	419	0	724
XP_007297355.1	XP_001558716.1	62.04	382	128	6	1	373	1	374	3e-147	424
XP_007297354.1	XP_001549706.1	59.86	416	160	4	178	589	7	419	6e-178	513
XP_007297354.1	XP_001547629.1	45.77	579	270	14	18	586	22	566	5e-164	483
XP_007297353.1	XP_001554308.1	56.81	345	149	0	27	371	17	361	2e-143	422
XP_007297353.1	XP_001556149.1	42.2	481	268	5	51	529	62	534	3e-127	386
XP_007297353.1	XP_001555138.1	35.32	538	319	5	12	538	2	521	1e-108	337
XP_007297349.1	XP_001557367.1	77.88	538	114	3	376	912	5	538	0	867
XP_007297348.1	XP_001551204.1	71.21	257	69	2	1	257	1	252	6e-134	381
XP_007297347.1	XP_001551181.1	77.87	235	50	2	1	234	1	234	2e-132	376
XP_007297345.1	XP_001547137.1	67.94	708	171	12	2	689	4	675	0	959
XP_007297343.1	XP_001551409.1	55.29	425	159	6	349	755	528	939	2e-123	394
XP_007297340.1	XP_001551407.1	75.53	376	87	4	1	372	1	375	0	565
XP_007297338.1	XP_001554182.1	65.77	780	261	4	128	906	1	775	0	1110
XP_007297338.1	XP_001560201.1	48.25	771	364	19	157	904	51	809	0	671
XP_007297338.1	XP_001556598.1	47.99	721	352	15	199	904	87	799	0	664
XP_007297338.1	XP_001558660.1	46.96	773	336	20	166	903	21	754	0	648
XP_007297337.1	XP_001551384.1	78.89	360	76	0	1	360	1	360	0	592
XP_007297337.1	XP_001560689.1	53.35	388	149	4	4	359	6	393	3e-141	409
XP_007297336.1	XP_001551382.1	65.03	652	187	14	1	633	1	630	0	723
XP_007297334.1	XP_001548062.1	42.73	667	312	15	1	646	119	736	1e-156	478
XP_007297333.1	XP_001557409.1	51.54	421	183	8	173	575	17	434	1e-127	384
XP_007297332.1	XP_001557401.1	82.09	201	36	0	1	201	1	201	6e-120	341
XP_007297331.1	XP_001557400.1	50.43	690	300	17	10	692	7	661	0	606
XP_007297328.1	XP_001546095.1	96.59	411	14	0	3	413	2	412	0	833
XP_007297328.1	XP_001546095.1	77.29	229	52	0	484	712	412	640	2e-102	338
XP_007297326.1	XP_001546112.1	98.34	301	5	0	4	304	3	303	0	612
XP_007297325.1	XP_001549982.1	85.1	463	59	6	1	457	1	459	0	687
XP_007297321.1	XP_001549989.1	57.18	397	145	11	1	390	1	379	3e-131	384
XP_007297314.1	XP_001551229.1	72.12	1033	280	4	2	1033	6	1031	0	1479
XP_007297313.1	XP_001552889.1	38.1	811	302	16	65	863	5	627	4e-159	483
XP_007297311.1	XP_001549108.1	67.86	476	135	3	63	524	26	497	0	660
XP_007297311.1	XP_001546361.1	64.08	476	133	4	69	524	32	489	0	597
XP_007297311.1	XP_001557956.1	46.82	440	227	4	67	500	158	596	8e-135	407
XP_007297310.1	XP_001552799.1	45.67	497	216	9	47	498	51	538	6e-141	419
XP_007297306.1	XP_001551247.1	65.22	1590	458	25	1	1514	1	1571	0	1977
XP_007297299.1	XP_001551067.1	65.73	321	96	5	8	320	11	325	2e-134	387
XP_007297297.1	XP_001551070.1	63.29	1953	632	20	1	1945	1	1876	0	2480
XP_007297293.1	XP_001551064.1	79.9	627	91	4	1	627	1	592	0	1019
XP_007297292.1	XP_001551063.1	63.8	616	213	5	1	615	1	607	0	805
XP_007297291.1	XP_001551061.1	55.87	571	230	10	19	573	5	569	0	607
XP_007297290.1	XP_001551024.1	61.35	458	171	3	1	455	3	457	0	576
XP_007297290.1	XP_001554597.1	58.94	436	174	2	20	454	20	451	0	540
XP_007297290.1	XP_001556145.1	58.73	441	167	6	20	454	21	452	0	523
XP_007297290.1	XP_001552606.1	48.99	396	191	6	65	454	27	417	2e-129	384
XP_007297290.1	XP_001556329.1	62.5	272	101	1	20	290	15	286	2e-124	367
XP_007297290.1	XP_001550175.1	46.41	390	188	8	11	393	8	383	4e-111	337
XP_007297288.1	XP_001547999.1	49.64	1102	411	30	7	998	47	1114	0	919
XP_007297287.1	XP_001547998.1	74.2	1097	282	1	1	1096	1	1097	0	1669
XP_007297286.1	XP_001547997.1	67.11	447	136	4	1	446	6	442	0	580
XP_007297280.1	XP_001554337.1	56.66	826	290	11	1	811	1	773	0	802
XP_007297279.1	XP_001554351.1	57.2	937	365	14	188	1106	21	939	0	1055
XP_007297278.1	XP_001554353.1	60.79	1084	369	19	1	1046	1	1066	0	1233
XP_007297274.1	XP_001554357.1	70.19	842	247	2	1	842	1	838	0	1259
XP_007297271.1	XP_001559126.1	45.09	397	185	5	41	435	50	415	4e-113	343
XP_007297271.1	XP_001559197.1	43.81	436	212	6	14	427	26	450	3e-112	343
XP_007297271.1	XP_001556070.1	43.53	402	220	3	42	440	61	458	3e-108	332
XP_007297271.1	XP_001560573.1	43.06	425	230	5	14	434	29	445	1e-102	318
XP_007297270.1	XP_001553465.1	71.36	426	92	13	1	412	1	410	2e-179	509
XP_007297267.1	XP_001553449.1	63.82	456	129	9	273	706	17	458	0	545
XP_007297267.1	XP_001553448.1	74.03	231	58	2	476	706	1	229	1e-115	351
XP_007297264.1	XP_001560534.1	62.37	1504	460	40	1	1438	1	1464	0	1712
XP_007297261.1	XP_001556998.1	80.33	244	47	1	93	335	2	245	7e-137	392
XP_007297256.1	XP_001560529.1	75.52	919	213	3	52	970	33	939	0	1437
XP_007297252.1	XP_001552392.1	86.63	344	37	1	4	347	5	339	0	599
XP_007297249.1	XP_001552395.1	77.2	500	106	4	1	494	1	498	0	748
XP_007297245.1	XP_001551997.1	71.21	521	138	6	3	521	6	516	0	741
XP_007297243.1	XP_001551995.1	68.99	316	93	3	92	403	18	332	1e-160	458
XP_007297242.1	XP_001551994.1	92.45	384	29	0	1	384	1	384	0	686
XP_007297241.1	XP_001551993.1	84.42	276	40	3	4	279	6	278	3e-166	465
XP_007297240.1	XP_001551992.1	66.46	477	153	3	16	492	16	485	0	657
XP_007297238.1	XP_001554701.1	81.87	375	46	4	38	412	1	353	0	605
XP_007297236.1	XP_001552386.1	85.21	568	82	2	1	568	1	566	0	997
XP_007297235.1	XP_001552387.1	85.31	429	61	1	2	430	3	429	0	771
XP_007297232.1	XP_001552983.1	82.94	586	83	1	80	665	1	569	0	1028
XP_007297231.1	XP_001552390.1	62.92	534	164	16	17	538	2	513	0	564
XP_007297230.1	XP_001552389.1	59.24	606	208	17	27	622	7	583	0	585
XP_007297228.1	XP_001552984.1	69.16	321	74	4	6	320	11	312	1e-155	442
XP_007297227.1	XP_001552986.1	55.34	1751	576	55	1	1612	1	1684	0	1582
XP_007297226.1	XP_001552013.1	67.53	271	73	8	314	574	1	266	1e-106	331
XP_007297223.1	XP_001551998.1	64.43	253	85	2	4	251	3	255	6e-115	333
XP_007297218.1	XP_001551981.1	70.48	681	188	6	104	779	13	685	0	1011
XP_007297215.1	XP_001553426.1	58.82	709	234	16	155	821	73	765	0	746
XP_007297212.1	XP_001549173.1	45.76	907	439	17	52	929	44	926	0	703
XP_007297209.1	XP_001560884.1	49.32	367	144	7	1	363	1	329	2e-105	315
XP_007297206.1	XP_001558099.1	52.35	808	346	15	8	788	9	804	0	783
XP_007297205.1	XP_001558101.1	75.47	265	60	1	128	387	1	265	3e-148	424
XP_007297203.1	XP_001552103.1	75.92	677	154	5	1	670	1	675	0	1009
XP_007297202.1	XP_001552102.1	91.49	188	16	0	1	188	1	188	2e-131	369
XP_007297201.1	XP_001552099.1	72.49	469	118	6	37	504	4	462	0	679
XP_007297196.1	XP_001552917.1	69.78	556	131	4	350	870	28	581	0	803
XP_007297195.1	XP_001558707.1	69.97	293	78	1	3	295	2	284	1e-153	434
XP_007297194.1	XP_001558710.1	88.27	307	36	0	1	307	1	307	0	568
XP_007297194.1	XP_001556188.1	65.66	297	99	1	13	306	88	384	5e-135	405
XP_007297171.1	XP_001554082.1	71.75	538	136	6	1	538	1	522	0	797
XP_007297170.1	XP_001554074.1	56.48	494	204	5	123	612	3	489	0	555
XP_007297169.1	XP_001554075.1	59.45	508	167	13	151	641	1	486	0	558
XP_007297168.1	XP_001554078.1	58.9	601	227	8	10	597	6	599	0	737
XP_007297158.1	XP_001546112.1	64.97	294	102	1	918	1211	7	299	3e-140	431
XP_007297158.1	XP_001560412.1	93.14	175	11	1	1070	1243	274	448	1e-107	348
XP_007297155.1	XP_001560428.1	91.62	358	28	1	1	356	1	358	0	629
XP_007297142.1	XP_001560277.1	79.53	513	103	1	23	535	25	535	0	833
XP_007297141.1	XP_001560276.1	57.57	634	261	3	30	658	1	631	0	742
XP_007297141.1	XP_001551612.1	39.33	600	327	14	75	658	62	640	3e-129	398
XP_007297140.1	XP_001560295.1	51.75	599	236	13	106	695	57	611	0	563
XP_007297139.1	XP_001560298.1	35.53	684	391	13	80	754	88	730	5e-133	426
XP_007297130.1	XP_001560453.1	54.87	421	168	4	39	458	78	477	1e-147	434
XP_007297130.1	XP_001554945.1	47.87	470	202	6	8	457	28	474	9e-142	418
XP_007297127.1	XP_001560436.1	66.57	1418	410	24	84	1456	1	1399	0	1782
XP_007297127.1	XP_001560436.1	66.84	959	281	12	1508	2449	1387	2325	0	1258
XP_007297124.1	XP_001560978.1	75.26	477	98	2	155	631	1	457	0	699
XP_007297123.1	XP_001560977.1	80.08	256	49	1	3	258	5	258	7e-140	396
XP_007297120.1	XP_001560968.1	64.06	281	77	5	25	294	1	268	4e-110	348
XP_007297118.1	XP_001560971.1	62.11	570	196	9	1	567	1	553	0	709
XP_007297116.1	XP_001554560.1	46.83	489	235	6	66	549	65	533	8e-155	457
XP_007297114.1	XP_001560441.1	74.53	483	119	2	1	480	1	482	0	779
XP_007297112.1	XP_001554973.1	51.52	363	167	3	2	355	7	369	4e-128	375
XP_007297111.1	XP_001560439.1	87.03	293	38	0	1	293	1	293	0	545
XP_007297110.1	XP_001560440.1	77.28	515	104	4	1	513	1	504	0	706
XP_007297109.1	XP_001560270.1	45.61	695	267	22	77	710	11	655	2e-146	449
XP_007297107.1	XP_001560269.1	39.96	891	366	26	29	801	16	855	7e-159	493
XP_007297106.1	XP_001560443.1	78.05	966	197	7	128	1089	1	955	0	1571
XP_007297105.1	XP_001560444.1	73.67	395	104	0	1	395	1	395	0	629
XP_007297091.1	XP_001558633.1	54.61	976	411	12	282	1247	190	1143	0	1095
XP_007297091.1	XP_001558633.1	45.38	888	452	12	1399	2280	1148	2008	0	746
XP_007297091.1	XP_001552860.1	39.46	1219	684	23	11	1204	2	1191	0	826
XP_007297091.1	XP_001558952.1	36.59	1260	740	19	53	1274	8	1246	0	801
XP_007297091.1	XP_001558952.1	37.07	882	491	19	1425	2281	1707	2549	2e-144	503
XP_007297091.1	XP_001557060.1	36.32	1217	697	30	46	1234	1	1167	0	695
XP_007297091.1	XP_001557060.1	34.59	928	570	15	1361	2275	1512	2415	1e-143	499
XP_007297091.1	XP_001546007.1	34.02	1308	758	34	53	1306	8	1264	0	635
XP_007297091.1	XP_001560667.1	34.93	1234	692	33	53	1230	5	1183	0	625
XP_007297091.1	XP_001556768.1	34.16	1244	694	32	53	1242	4	1176	2e-177	604
XP_007297091.1	XP_001545403.1	38.34	905	468	21	53	924	7	854	1e-163	529
XP_007297091.1	XP_001548394.1	35.97	884	542	10	1407	2284	1305	2170	1e-154	531
XP_007297091.1	XP_001547938.1	34.56	868	523	16	1400	2250	1528	2367	1e-134	471
XP_007297091.1	XP_001545612.1	43.83	381	212	2	53	433	6	384	4e-106	348
XP_007297090.1	XP_001548388.1	41.93	1288	624	34	1	1220	1	1232	0	751
XP_007297089.1	XP_001548387.1	79.33	682	135	5	1	679	1	679	0	1069
XP_007297085.1	XP_001547292.1	74.43	305	61	4	4	299	6	302	3e-145	414
XP_007297083.1	XP_001561221.1	81.52	460	79	2	19	472	32	491	0	793
XP_007297078.1	XP_001557644.1	32.37	1069	693	24	36	1091	77	1128	7e-166	522
XP_007297078.1	XP_001547070.1	30.52	1127	652	29	39	1071	144	1233	6e-141	458
XP_007297075.1	XP_001559157.1	74.75	297	65	2	1	287	1	297	2e-154	436
XP_007297059.1	XP_001561183.1	36.02	1760	972	46	77	1746	17	1712	0	907
XP_007297057.1	XP_001550308.1	54.39	603	238	10	217	808	1	577	0	639
XP_007297057.1	XP_001549412.1	67.98	228	64	3	584	808	1	222	4e-103	319
XP_007297056.1	XP_001553814.1	60.25	634	188	14	1	590	1	614	0	633
XP_007297055.1	XP_001553813.1	52.45	530	226	13	1	517	1	517	4e-151	452
XP_007297053.1	XP_001553811.1	66.39	720	230	8	4	715	5	720	0	941
XP_007297050.1	XP_001549376.1	62.96	575	190	5	151	702	40	614	0	749
XP_007297045.1	XP_001561209.1	64.62	407	136	3	108	507	24	429	1e-174	503
XP_007297042.1	XP_001561206.1	69.11	395	115	2	204	591	11	405	0	558
XP_007297042.1	XP_001561205.1	68.83	385	113	2	214	591	101	485	0	538
XP_007297042.1	XP_001557294.1	53.23	387	166	6	188	571	40	414	1e-140	418
XP_007297041.1	XP_001560283.1	69.21	656	181	10	17	661	18	663	0	896
XP_007297037.1	XP_001560430.1	48.61	541	190	15	33	530	20	515	3e-105	328
XP_007297028.1	XP_001548958.1	66.03	471	155	2	119	589	3	468	0	645
XP_007297027.1	XP_001555351.1	51.83	382	174	4	37	409	1	381	1e-138	404
XP_007297023.1	XP_001560459.1	70.4	625	146	8	14	612	13	624	0	880
XP_007297022.1	XP_001560460.1	87.3	803	100	2	233	1033	1	803	0	1462
XP_007297021.1	XP_001546465.1	54.05	333	130	6	1	321	1	322	3e-117	344
XP_007297020.1	XP_001550736.1	61.87	375	127	6	1	368	1	366	4e-145	446
XP_007297015.1	XP_001550751.1	48.21	531	257	6	1	527	1	517	7e-164	478
XP_007297014.1	XP_001549411.1	40.71	538	268	14	24	546	39	540	2e-115	356
XP_007297014.1	XP_001555840.1	39.27	550	258	19	53	550	2	527	1e-103	324
XP_007297013.1	XP_001550733.1	77.13	341	75	1	43	380	64	404	0	561
XP_007297012.1	XP_001550732.1	71.76	255	56	2	13	251	16	270	2e-129	373
XP_007297010.1	XP_001550743.1	64.92	630	206	6	35	655	1	624	0	771
XP_007297009.1	XP_001550745.1	62.37	1488	469	31	1	1444	65	1505	0	1643
XP_007297008.1	XP_001550747.1	67.8	410	123	6	125	530	130	534	0	543
XP_007297007.1	XP_001550748.1	69.98	413	119	2	3	410	2	414	0	583
XP_007297007.1	XP_001549604.1	58.65	399	146	4	6	395	6	394	1e-165	474
XP_007297005.1	XP_001550742.1	70.55	747	201	7	1	741	1	734	0	1114
XP_007297003.1	XP_001550763.1	78.7	446	90	3	6	448	5	448	0	691
XP_007297001.1	XP_001550759.1	71.3	453	129	1	364	815	6	458	0	692
XP_007297001.1	XP_001550760.1	68.55	318	91	2	21	337	17	326	1e-147	439
XP_007297000.1	XP_001553323.1	58.29	772	207	18	743	1453	777	1494	0	764
XP_007297000.1	XP_001553323.1	55.81	740	245	21	55	744	3	710	0	652
XP_007296994.1	XP_001546144.1	64.9	567	155	20	3	549	1	543	0	557
XP_007296992.1	XP_001547557.1	65.94	922	232	20	46	952	37	891	0	1061
XP_007296991.1	XP_001547559.1	78.53	191	39	1	1	191	1	189	4e-107	308
XP_007296990.1	XP_001549496.1	66.54	544	173	3	2	544	3	538	0	699
XP_007296989.1	XP_001550079.1	81.28	358	67	0	102	459	1	358	0	583
XP_007296989.1	XP_001558734.1	51.17	469	220	3	142	602	3	470	3e-165	483
XP_007296989.1	XP_001552799.1	45.63	469	252	3	114	581	74	540	1e-146	438
XP_007296989.1	XP_001554059.1	41.28	545	306	4	34	578	4	534	2e-134	406
XP_007296989.1	XP_001551569.1	41.71	525	300	4	57	580	31	550	1e-129	395
XP_007296988.1	XP_001552850.1	73.93	491	101	4	1	483	1	472	0	739
XP_007296987.1	XP_001552848.1	78.79	547	116	0	98	644	1	547	0	900
XP_007296986.1	XP_001551065.1	56.6	318	136	2	8	325	4	319	5e-113	333
XP_007296985.1	XP_001552837.1	62.46	349	106	5	31	357	4	349	5e-127	402
XP_007296981.1	XP_001546169.1	60.42	427	139	2	8	432	20	418	0	528
XP_007296975.1	XP_001553148.1	72.47	781	188	7	4	762	3	778	0	1117
XP_007296975.1	XP_001553950.1	38.52	566	297	10	157	718	201	719	3e-124	394
XP_007296973.1	XP_001553145.1	59.91	429	145	10	1	409	1	422	5e-152	457
XP_007296972.1	XP_001553143.1	72.92	325	79	2	5	320	27	351	7e-174	489
XP_007296971.1	XP_001553133.1	81.98	1021	172	4	426	1443	20	1031	0	1702
XP_007296971.1	XP_001553132.1	64.69	439	115	13	24	430	21	451	2e-156	483
XP_007296967.1	XP_001553135.1	73.94	188	49	0	1	188	1	188	9e-104	304
XP_007296965.1	XP_001553137.1	77.42	217	47	1	1	215	1	217	2e-114	329
XP_007296964.1	XP_001553138.1	36.28	995	567	27	1	958	1	965	3e-176	541
XP_007296963.1	XP_001553139.1	79.28	251	52	0	9	259	1	251	6e-151	424
XP_007296960.1	XP_001553141.1	52.2	682	262	14	1	668	1	632	0	622
XP_007296958.1	XP_001553130.1	63.09	382	121	7	4	368	15	393	4e-142	445
XP_007296958.1	XP_001553130.1	69.74	271	68	2	810	1080	393	649	1e-125	401
XP_007296950.1	XP_001546179.1	68.34	319	88	5	1	312	1	313	1e-153	436
XP_007296947.1	XP_001546176.1	65.71	875	272	13	83	943	112	972	0	1095
XP_007296945.1	XP_001545571.1	94.58	203	11	0	1	203	1	203	7e-133	374
XP_007296944.1	XP_001545573.1	56.95	1273	451	26	1	1235	1	1214	0	1342
XP_007296941.1	XP_001550233.1	87.81	484	45	5	1	477	1	477	0	860
XP_007296940.1	XP_001546164.1	70.56	1301	308	21	1	1260	1	1267	0	1700
XP_007296933.1	XP_001546157.1	85.47	344	42	1	4	339	3	346	0	607
XP_007296929.1	XP_001553086.1	53.28	411	167	7	1	389	1	408	6e-137	412
XP_007296926.1	XP_001545580.1	88.21	280	31	1	1	280	1	278	8e-175	487
XP_007296923.1	XP_001554506.1	67.89	489	147	4	3	481	4	492	0	704
XP_007296922.1	XP_001554507.1	78.87	265	53	1	59	320	19	283	1e-156	442
XP_007296921.1	XP_001554499.1	76.54	341	67	4	1	333	1	336	0	518
XP_007296920.1	XP_001554496.1	71.26	254	68	4	7	257	3	254	7e-119	343
XP_007296919.1	XP_001554495.1	67.64	445	137	3	1	439	1	444	0	620
XP_007296917.1	XP_001554493.1	62.87	1053	369	15	1	1042	1	1042	0	1310
XP_007296913.1	XP_001554502.1	89.67	668	52	1	1	668	1	651	0	1247
XP_007296912.1	XP_001554500.1	66.67	777	245	7	35	802	1	772	0	1056
XP_007296909.1	XP_001554527.1	79.38	194	35	3	51	241	50	241	2e-105	308
XP_007296905.1	XP_001554524.1	67.52	588	142	15	1	574	1	553	0	632
XP_007296904.1	XP_001554492.1	90.41	459	43	1	1	459	1	458	0	860
XP_007296903.1	XP_001554225.1	59.47	755	291	5	1	753	1	742	0	951
XP_007296903.1	XP_001548611.1	56.22	964	351	19	782	1712	30	955	0	943
XP_007296902.1	XP_001548608.1	33.96	1284	699	41	1	1226	1	1193	2e-154	512
XP_007296900.1	XP_001549430.1	72.01	668	176	3	1	663	1	662	0	935
XP_007296900.1	XP_001558875.1	43.8	621	312	8	16	608	9	620	2e-166	501
XP_007296899.1	XP_001549431.1	86.3	292	40	0	1	292	1	292	0	518
XP_007296896.1	XP_001554579.1	88.15	270	29	2	1	269	1	268	3e-172	479
XP_007296894.1	XP_001554581.1	77.28	810	181	2	25	834	3	809	0	1338
XP_007296893.1	XP_001554580.1	78.81	538	113	1	17	553	14	551	0	908
XP_007296888.1	XP_001554574.1	75.42	598	135	2	1	590	1	594	0	872
XP_007296888.1	XP_001550433.1	69.83	421	124	2	170	590	99	516	0	570
XP_007296886.1	XP_001546238.1	89.3	383	41	0	377	759	43	425	0	713
XP_007296886.1	XP_001547218.1	47.41	405	189	4	377	757	24	428	5e-128	391
XP_007296885.1	XP_001555860.1	53.02	381	169	2	38	408	107	487	5e-141	415
XP_007296883.1	XP_001557615.1	77.6	491	109	1	1	491	1	490	0	806
XP_007296881.1	XP_001560796.1	40.08	474	259	4	43	503	114	575	2e-109	340
XP_007296876.1	XP_001549067.1	47.67	793	348	11	153	895	1	776	0	715
XP_007296876.1	XP_001548189.1	53.86	518	224	6	86	598	232	739	0	612
XP_007296876.1	XP_001554514.1	45.21	595	273	10	26	617	1	545	9e-170	515
XP_007296876.1	XP_001550252.1	44.75	552	272	7	89	630	64	592	2e-161	496
XP_007296875.1	XP_001557622.1	93.05	518	34	2	1	517	1	517	0	984
XP_007296874.1	XP_001557623.1	68.93	412	103	4	597	1002	5	397	0	584
XP_007296869.1	XP_001548153.1	70.55	618	174	3	1	612	1	616	0	917
XP_007296868.1	XP_001548154.1	82.38	1101	191	2	2	1100	3	1102	0	1915
XP_007296866.1	XP_001548158.1	60.55	403	149	7	303	698	380	779	2e-155	472
XP_007296865.1	XP_001548159.1	73.94	568	127	12	284	837	173	733	0	664
XP_007296862.1	XP_001548161.1	68.08	755	184	8	1	741	1	712	0	999
XP_007296859.1	XP_001557272.1	75.12	864	195	7	1	850	77	934	0	1216
XP_007296858.1	XP_001546239.1	74.03	258	67	0	1	258	1	258	2e-145	410
XP_007296857.1	XP_001558345.1	55.91	465	204	1	8	471	8	472	9e-167	482
XP_007296856.1	XP_001557541.1	73.48	660	168	5	23	679	17	672	0	939
XP_007296855.1	XP_001557540.1	77.25	668	137	9	1	657	1	664	0	923
XP_007296853.1	XP_001549964.1	38.79	593	344	6	195	777	2	585	3e-143	437
XP_007296850.1	XP_001557262.1	62.34	462	151	6	32	478	23	476	0	558
XP_007296849.1	XP_001557268.1	72.77	639	139	7	52	678	2	617	0	949
XP_007296834.1	XP_001558735.1	47.96	392	203	1	67	457	31	422	9e-134	397
XP_007296834.1	XP_001553971.1	41.32	438	253	3	25	458	54	491	2e-120	365
XP_007296832.1	XP_001550581.1	80	310	62	0	105	414	114	423	0	529
XP_007296830.1	XP_001557631.1	43.79	1071	352	37	130	1057	1	964	0	583
XP_007296828.1	XP_001552894.1	59.61	411	132	3	32	439	5	384	0	515
XP_007296823.1	XP_001557245.1	66.41	521	152	7	1	519	62	561	0	696
XP_007296813.1	XP_001555281.1	52.84	405	190	1	84	487	25	429	3e-147	431
XP_007296812.1	XP_001551568.1	52.03	763	311	5	28	788	32	741	0	760
XP_007296811.1	XP_001551566.1	58.33	576	196	11	1	571	1	537	0	649
XP_007296808.1	XP_001551812.1	71.34	649	148	20	1	634	1	626	0	803
XP_007296807.1	XP_001551814.1	95.41	218	10	0	116	333	1	218	2e-158	446
XP_007296805.1	XP_001556792.1	64.42	267	87	3	1	260	1	266	2e-111	325
XP_007296802.1	XP_001547832.1	63.06	536	191	4	1	533	1	532	0	707
XP_007296799.1	XP_001547839.1	53.9	410	185	3	4	412	5	411	8e-146	454
XP_007296799.1	XP_001545130.1	56.23	393	141	7	669	1039	1	384	8e-123	383
XP_007296798.1	XP_001547838.1	60.06	343	109	6	1	330	1	328	2e-131	380
XP_007296797.1	XP_001552634.1	67.82	634	167	11	83	690	7	629	0	793
XP_007296796.1	XP_001547835.1	51.35	1443	591	45	1	1402	1	1373	0	1133
XP_007296795.1	XP_001547834.1	64.52	420	134	6	466	873	1	417	1e-161	481
XP_007296791.1	XP_001556045.1	72.52	1008	257	9	1	1006	1	990	0	1463
XP_007296791.1	XP_001547691.1	52.87	645	297	6	361	1005	547	1184	0	725
XP_007296791.1	XP_001556201.1	48.14	671	336	8	332	997	208	871	0	643
XP_007296791.1	XP_001555229.1	47.93	651	314	9	361	993	86	729	0	598
XP_007296790.1	XP_001552658.1	78.2	422	86	3	1	422	1	416	0	652
XP_007296789.1	XP_001552661.1	80.39	255	44	1	42	296	21	269	5e-156	439
XP_007296784.1	XP_001552618.1	69.97	1808	362	19	1	1634	1	1801	0	2509
XP_007296783.1	XP_001552598.1	82.95	692	95	2	1	691	1	670	0	1187
XP_007296781.1	XP_001552597.1	77.49	533	119	1	32	564	53	584	0	852
XP_007296781.1	XP_001551177.1	44.82	569	283	9	23	588	53	593	3e-163	482
XP_007296780.1	XP_001552603.1	64.61	712	162	17	1	666	1	668	0	855
XP_007296779.1	XP_001552605.1	51.6	876	368	18	77	913	163	1021	0	820
XP_007296773.1	XP_001551808.1	72.27	642	175	1	106	744	27	668	0	962
XP_007296772.1	XP_001551806.1	37.16	783	309	25	1	752	1	631	3e-102	336
XP_007296771.1	XP_001550466.1	83.7	540	87	1	1	539	1	540	0	954
XP_007296769.1	XP_001560321.1	58.71	419	159	3	87	503	3	409	3e-165	477
XP_007296769.1	XP_001545928.1	42.72	412	231	2	93	501	9	418	2e-117	355
XP_007296766.1	XP_001557065.1	42.22	559	305	8	33	585	39	585	3e-137	415
XP_007296766.1	XP_001555842.1	40.89	582	317	10	15	585	3	568	2e-129	394
XP_007296766.1	XP_001555136.1	40.72	501	255	7	90	588	3	463	3e-118	362
XP_007296760.1	XP_001551646.1	48.83	766	323	12	742	1487	1	717	0	671
XP_007296760.1	XP_001551644.1	73.43	399	89	4	1	395	1	386	0	601
XP_007296759.1	XP_001551643.1	64.43	357	119	3	1	355	1	351	2e-165	469
XP_007296755.1	XP_001551631.1	86.24	930	121	3	1	926	1	927	0	1589
XP_007296753.1	XP_001551634.1	87.1	186	24	0	1	186	1	186	7e-121	342
XP_007296751.1	XP_001551642.1	53.19	675	206	19	91	686	4	647	2e-114	383
XP_007296741.1	XP_001551373.1	47.02	738	344	10	1	736	1	693	0	639
XP_007296740.1	XP_001546278.1	63.22	242	88	1	21	262	8	248	1e-113	330
XP_007296737.1	XP_001546275.1	80.47	343	64	1	1	343	1	340	1e-176	497
XP_007296735.1	XP_001545584.1	60.7	682	207	5	1	672	1	631	0	795
XP_007296734.1	XP_001551444.1	77.27	418	88	2	159	569	1	418	0	664
XP_007296734.1	XP_001552799.1	40.95	525	282	8	7	525	39	541	2e-129	392
XP_007296734.1	XP_001547995.1	40.61	527	301	3	6	522	39	563	4e-128	391
XP_007296734.1	XP_001546620.1	38.01	513	304	6	20	522	77	585	3e-112	349
XP_007296734.1	XP_001558734.1	39.79	475	274	4	89	561	6	470	1e-110	342
XP_007296734.1	XP_001546884.1	39.09	486	286	4	46	522	69	553	3e-109	340
XP_007296734.1	XP_001546294.1	38.42	505	288	9	52	542	15	510	5e-107	335
XP_007296734.1	XP_001554059.1	36.65	543	319	9	1	524	1	537	3e-106	332
XP_007296734.1	XP_001551569.1	36.28	532	315	8	5	522	28	549	2e-105	331
XP_007296730.1	XP_001545961.1	58.71	419	151	8	52	464	8	410	2e-135	417
XP_007296729.1	XP_001547256.1	64.68	521	179	4	170	689	1	517	0	701
XP_007296727.1	XP_001545970.1	70.05	374	93	11	1	369	8	367	4e-158	452
XP_007296726.1	XP_001546817.1	55.73	655	230	15	25	641	37	669	0	607
XP_007296724.1	XP_001554138.1	40.63	731	392	14	30	751	57	754	3e-166	501
XP_007296721.1	XP_001546815.1	80.77	390	53	1	1	390	1	368	0	644
XP_007296716.1	XP_001551355.1	69.13	311	91	3	190	499	21	327	3e-144	424
XP_007296714.1	XP_001545590.1	62.47	437	154	6	92	523	5	436	0	548
XP_007296712.1	XP_001551359.1	66.05	489	162	2	1	488	1	486	0	679
XP_007296712.1	XP_001552865.1	51.39	432	206	4	54	483	77	506	2e-152	447
XP_007296711.1	XP_001545586.1	39.77	689	331	24	28	667	4	657	2e-127	395
XP_007296710.1	XP_001550012.1	71.45	1317	337	10	6	1302	5	1302	0	1875
XP_007296708.1	XP_001550009.1	70.21	564	164	4	46	607	52	613	0	823
XP_007296703.1	XP_001550021.1	54.65	516	211	5	16	516	43	550	0	535
XP_007296702.1	XP_001550013.1	72.63	369	96	2	57	424	1	365	0	531
XP_007296699.1	XP_001550017.1	56.66	863	315	9	1	847	1	820	0	954
XP_007296698.1	XP_001550018.1	83.43	338	56	0	1	338	1	338	0	580
XP_007296697.1	XP_001550020.1	75.49	612	126	14	4	597	7	612	0	843
XP_007296696.1	XP_001550006.1	40.24	902	510	10	208	1098	150	1033	0	637
XP_007296691.1	XP_001545593.1	64.13	446	129	15	290	706	1	444	3e-173	506
XP_007296686.1	XP_001551425.1	50.57	439	178	8	201	630	1	409	7e-125	387
XP_007296679.1	XP_001547152.1	76.7	558	126	2	16	570	9	565	0	891
XP_007296679.1	XP_001560561.1	42.56	477	249	7	25	486	6	472	8e-128	387
XP_007296679.1	XP_001550319.1	38.85	556	306	12	23	566	14	547	3e-121	372
XP_007296679.1	XP_001549481.1	39.01	505	277	9	20	498	18	517	7e-114	353
XP_007296679.1	XP_001553310.1	37.08	542	308	9	20	541	4	532	8e-109	338
XP_007296678.1	XP_001546877.1	33.5	803	473	14	36	802	45	822	4e-138	432
XP_007296678.1	XP_001555153.1	35.99	664	387	15	35	680	48	691	2e-124	394
XP_007296675.1	XP_001557388.1	55.65	496	200	12	1	482	1	490	0	520
XP_007296674.1	XP_001546841.1	59.25	265	102	3	3	261	5	269	8e-107	313
XP_007296671.1	XP_001549994.1	63.36	1029	354	11	29	1044	18	1036	0	1275
XP_007296667.1	XP_001555741.1	94.18	292	17	0	328	619	1	292	0	574
XP_007296667.1	XP_001561038.1	39.08	563	306	8	84	619	193	745	2e-130	403
XP_007296667.1	XP_001555742.1	80.63	253	39	2	1	243	1	253	2e-129	383
XP_007296666.1	XP_001555740.1	63.36	1067	309	22	20	1020	5	1055	0	1194
XP_007296657.1	XP_001557386.1	78.12	256	41	1	1	256	1	241	1e-146	413
XP_007296653.1	XP_001556969.1	66.03	730	244	3	196	924	4	730	0	1022
XP_007296651.1	XP_001557348.1	91.88	468	33	3	1	465	1	466	0	824
XP_007296651.1	XP_001554271.1	52.8	339	159	1	127	464	22	360	5e-122	363
XP_007296651.1	XP_001547053.1	48.77	326	167	0	134	459	56	381	2e-103	316
XP_007296644.1	XP_001559423.1	43.78	482	253	12	51	522	34	507	4e-121	372
XP_007296644.1	XP_001546454.1	40.53	528	287	13	49	558	31	549	1e-114	356
XP_007296643.1	XP_001546258.1	77.97	708	133	3	693	1400	567	1251	0	1140
XP_007296643.1	XP_001546258.1	67.61	639	185	6	81	709	49	675	0	856
XP_007296643.1	XP_001551009.1	35.54	1317	760	14	139	1396	25	1311	0	802
XP_007296643.1	XP_001550756.1	36.91	1322	742	16	135	1396	253	1542	0	781
XP_007296643.1	XP_001561096.1	36.52	1317	679	22	127	1396	49	1255	0	764
XP_007296643.1	XP_001557927.1	35.28	1287	741	18	137	1397	51	1271	0	744
XP_007296643.1	XP_001551215.1	40.02	977	539	10	423	1398	11	941	0	672
XP_007296639.1	XP_001558188.1	34.45	627	369	8	36	637	31	640	3e-106	346
XP_007296636.1	XP_001557163.1	61.13	337	123	4	1	330	1	336	9e-149	425
XP_007296631.1	XP_001550527.1	66.41	524	158	4	1	523	1	507	0	699
XP_007296631.1	XP_001550354.1	48.6	714	317	11	21	713	24	708	0	642
XP_007296627.1	XP_001553535.1	56.06	619	248	8	1	599	1	615	0	584
XP_007296626.1	XP_001560975.1	64.51	541	158	5	64	601	37	546	0	715
XP_007296625.1	XP_001560974.1	92.51	227	17	0	1	227	1	227	4e-157	437
XP_007296624.1	XP_001560973.1	61.77	1041	301	21	36	1058	18	979	0	1149
XP_007296620.1	XP_001556536.1	84.41	526	71	4	1	525	1	516	0	924
XP_007296618.1	XP_001556539.1	59.95	407	155	6	13	416	4	405	8e-146	424
XP_007296616.1	XP_001555586.1	58.53	299	123	1	12	309	3	301	1e-130	377
XP_007296615.1	XP_001556537.1	48.48	526	219	6	42	528	21	533	8e-133	405
XP_007296614.1	XP_001556540.1	70.92	705	132	16	28	726	30	667	0	948
XP_007296613.1	XP_001560972.1	71.62	303	77	1	1	303	1	294	2e-147	421
XP_007296610.1	XP_001556541.1	75.15	507	96	5	800	1282	4	504	0	624
XP_007296610.1	XP_001560456.1	53.95	569	242	5	110	674	1	553	0	607
XP_007296610.1	XP_001556542.1	63.04	460	127	19	1415	1846	15	459	4e-150	473
XP_007296609.1	XP_001560278.1	44.95	950	451	23	20	944	10	912	0	746
XP_007296607.1	XP_001560011.1	46.14	505	254	6	85	577	47	545	3e-148	441
XP_007296607.1	XP_001561310.1	45.24	515	244	6	69	577	30	512	8e-148	439
XP_007296607.1	XP_001546550.1	45.57	485	196	8	61	537	19	443	7e-120	364
XP_007296604.1	XP_001548088.1	65.2	500	160	3	14	509	9	498	0	682
XP_007296599.1	XP_001555970.1	52.17	345	160	4	1	344	1	341	1e-123	362
XP_007296597.1	XP_001559517.1	60.91	857	250	25	13	845	118	913	0	817
XP_007296596.1	XP_001548109.1	56.78	597	233	5	17	612	10	582	0	682
XP_007296595.1	XP_001548098.1	64.12	354	106	4	67	418	2	336	3e-157	450
XP_007296594.1	XP_001548108.1	76.2	542	128	1	70	611	1	541	0	865
XP_007296593.1	XP_001548106.1	72.93	362	82	2	1	346	1	362	7e-179	516
XP_007296593.1	XP_001545104.1	70.43	257	60	2	82	322	1	257	8e-109	331
XP_007296592.1	XP_001548105.1	60.87	368	137	2	43	410	2	362	2e-162	464
XP_007296592.1	XP_001559151.1	48.6	393	186	7	26	410	20	404	6e-122	363
XP_007296587.1	XP_001556808.1	54.15	349	155	3	156	502	2	347	2e-133	394
XP_007296584.1	XP_001556657.1	92.28	246	18	1	1	245	1	246	1e-169	471
XP_007296580.1	XP_001556655.1	83.24	179	21	1	11	180	110	288	4e-104	303
XP_007296578.1	XP_001556654.1	68.49	311	94	2	1	307	1	311	2e-162	458
XP_007296577.1	XP_001556653.1	55.37	307	110	5	1	291	1	296	2e-114	335
XP_007296574.1	XP_001556797.1	69.33	812	213	14	61	849	3	801	0	1047
XP_007296572.1	XP_001556795.1	45.14	432	208	8	1	416	1	419	2e-126	376
XP_007296571.1	XP_001556794.1	55.12	381	142	5	81	453	104	463	3e-135	401
XP_007296566.1	XP_001547996.1	43.1	478	244	7	126	578	88	562	3e-124	380
XP_007296562.1	XP_001546633.1	76.14	897	191	11	94	976	6	893	0	1363
XP_007296562.1	XP_001546633.1	72.39	297	66	1	1075	1371	889	1169	5e-134	446
XP_007296561.1	XP_001546632.1	87.3	307	39	0	1	307	18	324	0	581
XP_007296559.1	XP_001556757.1	78.53	489	89	5	473	954	62	541	0	745
XP_007296558.1	XP_001556760.1	77.44	399	58	5	1	397	1	369	0	592
XP_007296554.1	XP_001554599.1	36.89	908	494	16	8	841	3	905	0	565
XP_007296554.1	XP_001556756.1	63.29	414	148	1	495	904	289	702	1e-162	524
XP_007296554.1	XP_001553653.1	37.32	568	347	6	280	840	4	569	3e-113	368
XP_007296553.1	XP_001556769.1	75.35	353	74	5	1	353	1	340	1e-147	425
XP_007296552.1	XP_001556841.1	89.05	201	21	1	437	637	1	200	1e-126	375
XP_007296550.1	XP_001557248.1	51.48	371	165	7	45	409	7	368	1e-129	380
XP_007296550.1	XP_001556589.1	44.7	387	199	5	34	408	32	415	4e-115	345
XP_007296543.1	XP_001548332.1	81.02	453	70	3	247	696	1	440	0	746
XP_007296539.1	XP_001548328.1	68.67	300	93	1	251	550	102	400	3e-138	409
XP_007296531.1	XP_001556665.1	44.13	682	300	28	139	767	1	654	2e-124	390
XP_007296524.1	XP_001559392.1	46.24	865	420	13	545	1376	355	1207	0	677
XP_007296523.1	XP_001560194.1	35.81	592	333	12	27	605	23	580	2e-101	333
XP_007296522.1	XP_001546634.1	54.19	358	108	5	124	477	1	306	7e-124	369
XP_007296521.1	XP_001556674.1	68.05	892	263	8	1	890	1	872	0	1216
XP_007296520.1	XP_001556673.1	78	891	180	5	1	878	1	888	0	1429
XP_007296513.1	XP_001556776.1	54.89	368	136	4	216	556	253	617	8e-124	385
XP_007296509.1	XP_001556832.1	89.9	198	20	0	1	198	1	198	1e-130	368
XP_007296508.1	XP_001556831.1	64.41	1180	370	32	52	1201	1	1160	0	1128
XP_007296504.1	XP_001556825.1	77.2	500	97	5	1	497	1	486	0	754
XP_007296501.1	XP_001552450.1	65.07	1002	305	13	133	1105	28	1013	0	1193
XP_007296499.1	XP_001552447.1	81.86	204	36	1	346	549	1	203	1e-120	357
XP_007296498.1	XP_001552446.1	79.29	338	64	3	1	332	1	338	0	553
XP_007296495.1	XP_001552442.1	62.87	342	102	10	10	334	9	342	2e-138	399
XP_007296494.1	XP_001552440.1	62.11	351	128	3	237	582	88	438	9e-153	449
XP_007296493.1	XP_001552438.1	64.34	258	77	4	14	269	16	260	1e-102	302
XP_007296491.1	XP_001552437.1	58.7	494	187	9	137	624	75	557	0	562
XP_007296484.1	XP_001556871.1	56.08	378	150	6	145	515	4	372	2e-119	363
XP_007296483.1	XP_001556850.1	63.38	527	164	5	45	571	40	537	0	612
XP_007296482.1	XP_001556741.1	91.18	510	45	0	1	510	1	510	0	960
XP_007296478.1	XP_001558407.1	68.93	589	117	8	1	570	1	542	0	795
XP_007296476.1	XP_001558404.1	59.21	331	132	2	1	328	1	331	1e-142	409
XP_007296476.1	XP_001549772.1	53.03	330	152	1	1	327	1	330	5e-118	347
XP_007296475.1	XP_001558403.1	52.08	336	138	5	1	317	1	332	2e-107	323
XP_007296471.1	XP_001558397.1	91.18	238	20	1	1	238	1	237	1e-167	465
XP_007296470.1	XP_001558396.1	79.91	657	106	12	9	656	21	660	0	992
XP_007296469.1	XP_001558384.1	75.12	213	45	4	1	208	1	210	2e-110	328
XP_007296468.1	XP_001558387.1	74.42	731	185	2	1	730	1	730	0	1125
XP_007296464.1	XP_001558391.1	86.58	365	49	0	1	365	1	365	0	650
XP_007296463.1	XP_001558392.1	94.43	449	25	0	1	449	1	449	0	875
XP_007296462.1	XP_001549407.1	55.41	462	201	3	43	502	45	503	1e-175	507
XP_007296462.1	XP_001558500.1	70.38	287	67	1	47	333	32	300	3e-137	401
XP_007296461.1	XP_001558502.1	58.49	877	289	25	22	863	1	837	0	906
XP_007296460.1	XP_001556714.1	70.07	294	86	1	36	327	25	318	3e-160	454
XP_007296459.1	XP_001556593.1	71.76	216	58	2	11	226	16	228	1e-107	312
XP_007296457.1	XP_001556699.1	43.02	630	300	11	4	598	7	612	8e-166	489
XP_007296456.1	XP_001556702.1	84.5	342	50	1	1	342	1	339	0	603
XP_007296454.1	XP_001556700.1	90.77	336	31	0	1	336	1	336	0	640
XP_007296453.1	XP_001556701.1	53.85	559	175	12	4	542	2	497	2e-170	518
XP_007296450.1	XP_001548315.1	79.42	277	50	4	1	273	1	274	5e-160	449
XP_007296445.1	XP_001555178.1	66.34	1022	318	2	1	1019	22	1020	0	1420
XP_007296444.1	XP_001555179.1	43.2	868	434	12	8	868	8	823	0	680
XP_007296441.1	XP_001555156.1	64.09	607	201	4	129	721	104	707	0	780
XP_007296440.1	XP_001555157.1	64.52	1040	275	17	58	1040	79	1081	0	1259
XP_007296437.1	XP_001547328.1	62.07	290	104	3	158	444	97	383	9e-124	367
XP_007296429.1	XP_001552079.1	45.24	1554	690	48	1	1470	1	1477	0	997
XP_007296427.1	XP_001553166.1	48.6	572	288	2	53	618	39	610	0	556
XP_007296427.1	XP_001550227.1	45.3	585	298	5	49	618	29	606	2e-170	503
XP_007296427.1	XP_001546146.1	43.32	584	296	8	52	610	60	633	2e-157	471
XP_007296427.1	XP_001559005.1	46.17	457	234	4	167	618	2	451	9e-131	396
XP_007296426.1	XP_001555852.1	67.53	348	88	1	1	348	1	323	5e-179	503
XP_007296422.1	XP_001555835.1	67.71	1793	416	36	1	1725	1	1698	0	2352
XP_007296421.1	XP_001555837.1	58.84	294	110	5	34	324	5	290	9e-127	375
XP_007296419.1	XP_001558205.1	62.95	718	211	5	175	885	21	690	0	872
XP_007296418.1	XP_001558204.1	88.34	386	11	3	1	376	1	362	0	684
XP_007296417.1	XP_001554067.1	65.02	283	97	2	112	393	298	579	9e-132	394
XP_007296416.1	XP_001554066.1	61.21	812	235	10	123	926	49	788	0	1004
XP_007296414.1	XP_001554064.1	81.52	211	38	1	1	211	1	210	2e-127	361
XP_007296413.1	XP_001554063.1	88	575	66	2	4	575	1	575	0	956
XP_007296411.1	XP_001548620.1	43.39	673	321	12	366	991	715	1374	2e-160	511
XP_007296411.1	XP_001550282.1	42.81	612	314	11	389	992	440	1023	3e-141	451
XP_007296410.1	XP_001554704.1	55.91	406	158	6	56	445	36	436	4e-161	465
XP_007296405.1	XP_001557918.1	67.36	576	172	4	1	575	2	562	0	786
XP_007296405.1	XP_001555665.1	55.15	515	199	6	27	541	26	508	0	572
XP_007296400.1	XP_001554056.1	67.16	335	51	3	296	627	1	279	3e-152	443
XP_007296398.1	XP_001558923.1	58.2	646	217	11	1	607	1	632	0	719
XP_007296396.1	XP_001547662.1	55.87	707	268	9	273	976	2	667	0	808
XP_007296394.1	XP_001547670.1	55.17	406	176	3	5	408	4	405	2e-162	466
XP_007296393.1	XP_001547671.1	86.8	394	52	0	1	394	1	394	0	737
XP_007296392.1	XP_001547672.1	52.87	870	358	5	1	866	1	822	0	894
XP_007296391.1	XP_001547657.1	67.87	607	192	3	12	617	19	623	0	885
XP_007296390.1	XP_001558649.1	75.11	679	144	5	1	670	1	663	0	1030
XP_007296387.1	XP_001558945.1	71.65	254	71	1	1	254	1	253	9e-139	394
XP_007296386.1	XP_001558943.1	77.88	1234	265	4	129	1360	26	1253	0	1991
XP_007296385.1	XP_001558283.1	43.19	808	352	25	10	756	18	779	4e-180	538
XP_007296382.1	XP_001553718.1	62.16	473	156	8	1	465	1	458	0	555
XP_007296380.1	XP_001546035.1	58.19	354	118	11	242	579	88	427	5e-109	336
XP_007296379.1	XP_001546037.1	99.6	248	1	0	199	446	1	248	0	517
XP_007296376.1	XP_001546040.1	81.51	503	91	1	13	513	5	507	0	826
XP_007296375.1	XP_001552122.1	46.66	583	258	6	66	605	83	655	6e-179	525
XP_007296375.1	XP_001559237.1	44.09	381	200	5	133	510	2	372	2e-108	334
XP_007296374.1	XP_001550707.1	69.48	462	127	5	1	461	1	449	0	654
XP_007296374.1	XP_001555330.1	60.97	515	160	9	21	528	21	501	0	606
XP_007296374.1	XP_001546657.1	58.32	463	174	5	1	461	1	446	0	543
XP_007296366.1	XP_001556418.1	75.61	492	117	1	3	494	33	521	0	783
XP_007296363.1	XP_001547656.1	80.4	301	57	1	1	301	1	299	8e-179	499
XP_007296362.1	XP_001561310.1	44.23	520	250	8	85	599	25	509	3e-140	420
XP_007296362.1	XP_001560011.1	44.05	504	264	8	106	599	47	542	1e-135	410
XP_007296362.1	XP_001557558.1	37.25	561	306	11	50	588	8	544	3e-101	321
XP_007296359.1	XP_001547084.1	63.42	555	190	6	8	552	9	560	0	698
XP_007296358.1	XP_001547085.1	62.5	264	93	2	1	259	1	263	9e-115	333
XP_007296356.1	XP_001547673.1	71.64	536	135	6	1	521	1	534	0	745
XP_007296355.1	XP_001546026.1	56.68	494	185	10	1	474	1	485	1e-158	462
XP_007296352.1	XP_001546024.1	72.64	296	67	7	17	303	1	291	8e-130	374
XP_007296351.1	XP_001546023.1	93.89	311	19	0	1	311	1	311	0	612
XP_007296351.1	XP_001557497.1	90.48	273	25	1	205	477	1	272	7e-170	486
XP_007296350.1	XP_001552463.1	63.67	300	107	1	1	298	1	300	3e-133	383
XP_007296345.1	XP_001558290.1	64.63	882	283	12	1	863	1	872	0	1114
XP_007296339.1	XP_001547412.1	65	340	110	5	2	337	3	337	2e-152	438
XP_007296335.1	XP_001547499.1	48.03	381	188	4	24	395	26	405	3e-122	365
XP_007296334.1	XP_001547416.1	51.33	413	155	9	410	808	1	381	8e-128	392
XP_007296333.1	XP_001553732.1	81.79	280	51	0	94	373	1	280	4e-153	436
XP_007296329.1	XP_001548467.1	64.36	275	97	1	27	301	19	292	2e-124	362
XP_007296324.1	XP_001549566.1	89.69	708	64	2	8	706	4	711	0	1309
XP_007296313.1	XP_001559197.1	43.76	521	254	10	16	508	11	520	1e-130	392
XP_007296313.1	XP_001559126.1	43.61	477	227	9	36	508	41	479	4e-130	390
XP_007296313.1	XP_001556070.1	39.96	523	279	10	2	506	6	511	2e-117	358
XP_007296313.1	XP_001560573.1	42.8	479	257	7	2	474	13	480	3e-111	342
XP_007296312.1	XP_001551701.1	37.85	576	304	11	12	568	97	637	7e-109	342
XP_007296311.1	XP_001546045.1	72.07	426	93	3	1	403	1	423	0	621
XP_007296309.1	XP_001558827.1	49.7	493	240	4	40	529	4	491	2e-166	499
XP_007296307.1	XP_001546050.1	57.26	365	151	1	365	724	1	365	1e-159	469
XP_007296306.1	XP_001546984.1	90.52	327	28	1	78	404	1	324	0	615
XP_007296305.1	XP_001558822.1	66.45	310	103	1	1	309	1	310	1e-144	413
XP_007296304.1	XP_001558820.1	58.75	417	135	7	1	405	1	392	2e-144	419
XP_007296302.1	XP_001560291.1	47.58	538	265	6	11	532	22	558	9e-177	513
XP_007296300.1	XP_001558816.1	52.98	989	379	12	330	1306	146	1060	0	1043
XP_007296298.1	XP_001558818.1	63.47	375	112	7	1	372	1	353	4e-160	471
XP_007296295.1	XP_001558241.1	58.32	607	225	10	225	812	1	598	0	697
XP_007296278.1	XP_001556416.1	47.98	1361	498	43	421	1680	1	1252	0	934
XP_007296277.1	XP_001561291.1	68.15	493	143	5	25	507	24	512	0	673
XP_007296277.1	XP_001556275.1	52.64	454	201	9	50	495	19	466	4e-151	449
XP_007296276.1	XP_001556145.1	62.44	450	164	3	4	450	5	452	0	586
XP_007296276.1	XP_001551024.1	57.93	454	180	7	5	451	8	457	0	530
XP_007296276.1	XP_001554597.1	55.26	447	196	3	5	450	8	451	1e-177	508
XP_007296276.1	XP_001552606.1	49.05	422	196	8	43	450	1	417	2e-130	386
XP_007296276.1	XP_001550175.1	46.75	385	196	6	5	387	6	383	6e-117	352
XP_007296276.1	XP_001556329.1	53.74	294	131	2	20	308	18	311	3e-112	336
XP_007296272.1	XP_001556410.1	55.5	418	153	11	320	713	1	409	4e-137	412
XP_007296271.1	XP_001549385.1	75.17	858	196	6	266	1111	1	853	0	1282
XP_007296258.1	XP_001548505.1	44.02	502	265	6	46	538	30	524	1e-133	402
XP_007296258.1	XP_001555728.1	40.22	450	265	3	88	537	50	495	9e-111	342
XP_007296258.1	XP_001547736.1	40.82	490	257	7	72	537	136	616	3e-108	339
XP_007296258.1	XP_001552101.1	39.32	468	266	4	81	538	218	677	2e-106	336
XP_007296255.1	XP_001554195.1	48.61	722	288	13	1	657	1	704	0	590
XP_007296254.1	XP_001554193.1	68.08	1275	374	11	11	1264	6	1268	0	1798
XP_007296252.1	XP_001557480.1	54.52	697	284	13	38	719	31	709	0	719
XP_007296251.1	XP_001554192.1	62.38	646	216	13	1	634	1	631	0	641
XP_007296250.1	XP_001554191.1	79.01	243	27	4	1	241	1	221	5e-128	364
XP_007296241.1	XP_001561159.1	51.79	1203	508	12	217	1399	1	1151	0	1214
XP_007296237.1	XP_001560435.1	77.64	626	122	12	1	617	1	617	0	958
XP_007296226.1	XP_001561213.1	71.61	310	73	2	49	343	18	327	1e-156	445
XP_007296222.1	XP_001545952.1	47.78	496	218	8	3	498	4	458	3e-147	451
XP_007296222.1	XP_001556229.1	58.75	320	93	4	1	320	1	281	6e-117	364
XP_007296215.1	XP_001549914.1	74.07	509	107	6	1	484	1	509	0	756
XP_007296215.1	XP_001560514.1	40.49	494	256	10	1	469	1	481	5e-116	353
XP_007296211.1	XP_001556463.1	69.55	1248	356	13	7	1240	8	1245	0	1673
XP_007296210.1	XP_001556462.1	84.55	822	116	4	1	813	1	820	0	1372
XP_007296210.1	XP_001549116.1	38.26	528	295	9	203	703	353	876	5e-106	350
XP_007296205.1	XP_001558633.1	62.24	956	318	7	300	1223	202	1146	0	1237
XP_007296205.1	XP_001558633.1	59.89	880	348	3	1343	2222	1132	2006	0	1017
XP_007296205.1	XP_001558952.1	35.51	797	475	20	462	1240	461	1236	3e-127	448
XP_007296205.1	XP_001548394.1	30.14	939	603	15	1316	2224	1251	2166	6e-126	442
XP_007296205.1	XP_001547938.1	30.5	905	592	13	1317	2198	1481	2371	2e-121	429
XP_007296205.1	XP_001557060.1	29.48	909	610	17	1329	2219	1520	2415	7e-110	391
XP_007296204.1	XP_001558635.1	67.29	269	78	3	1	269	1	259	1e-132	379
XP_007296203.1	XP_001561096.1	48.09	1312	545	13	46	1286	3	1249	0	1151
XP_007296203.1	XP_001558637.1	65.88	507	168	3	365	866	1	507	0	684
XP_007296203.1	XP_001551215.1	37.1	938	533	12	385	1288	21	935	0	602
XP_007296203.1	XP_001557927.1	30.4	1250	789	19	87	1288	50	1266	3e-168	538
XP_007296203.1	XP_001546258.1	37.35	573	334	8	736	1286	672	1241	2e-113	386
XP_007296201.1	XP_001545247.1	64.47	380	103	11	1	371	1	357	1e-143	429
XP_007296201.1	XP_001548335.1	53.14	478	197	11	315	772	1	471	8e-138	418
XP_007296199.1	XP_001549978.1	54.03	694	256	10	89	767	81	726	0	678
XP_007296196.1	XP_001549976.1	51.76	1221	475	30	5	1153	3	1181	0	1108
XP_007296195.1	XP_001549975.1	95.5	511	23	0	1	511	1	511	0	986
XP_007296194.1	XP_001549974.1	87.45	717	88	2	1	716	1	716	0	1289
XP_007296193.1	XP_001548334.1	89.55	220	22	1	254	473	2	220	5e-145	417
XP_007296193.1	XP_001547499.1	46.14	427	204	7	40	461	2	407	1e-126	380
XP_007296191.1	XP_001561438.1	75.87	775	99	7	51	801	70	780	0	1086
XP_007296190.1	XP_001561437.1	58.68	438	165	7	3	439	2	424	6e-158	478
XP_007296189.1	XP_001561436.1	61.61	633	202	17	67	692	3	601	0	650
XP_007296187.1	XP_001553472.1	52.81	1229	497	31	73	1271	71	1246	0	1072
XP_007296184.1	XP_001551659.1	67.67	399	127	2	64	460	1	399	0	571
XP_007296181.1	XP_001557459.1	75.42	358	88	0	122	479	3	360	0	585
XP_007296174.1	XP_001554953.1	65.65	460	144	8	31	481	1	455	0	534
XP_007296171.1	XP_001560499.1	77.07	471	107	1	164	634	1	470	0	747
XP_007296168.1	XP_001560866.1	81.34	745	127	4	59	797	288	1026	0	1259
XP_007296167.1	XP_001550847.1	51.58	537	217	14	1	509	1	522	9e-164	478
XP_007296165.1	XP_001550845.1	65.64	847	266	7	1	831	1	838	0	1100
XP_007296163.1	XP_001553355.1	81.09	275	51	1	7	281	7	280	2e-158	446
XP_007296162.1	XP_001553356.1	68.03	829	234	8	1	805	2	823	0	1142
XP_007296157.1	XP_001555386.1	55.22	460	168	12	1	446	26	461	3e-172	496
XP_007296156.1	XP_001555398.1	83.33	486	66	3	1	486	1	471	0	838
XP_007296156.1	XP_001555397.1	88.81	277	25	2	210	486	1	271	1e-179	508
XP_007296154.1	XP_001554979.1	67.87	333	107	0	1	333	1	333	2e-175	493
XP_007296151.1	XP_001554977.1	71.39	409	106	4	1	406	1	401	0	576
XP_007296150.1	XP_001554973.1	75.2	383	76	5	1	375	1	372	0	580
XP_007296149.1	XP_001554971.1	88.01	417	46	2	1	413	1	417	0	775
XP_007296146.1	XP_001555375.1	82.08	173	31	0	1	173	1	173	1e-105	303
XP_007296145.1	XP_001555378.1	87.24	1575	197	4	1	1572	1	1574	0	2877
XP_007296145.1	XP_001550348.1	36.35	795	410	19	78	855	56	771	5e-134	448
XP_007296143.1	XP_001546469.1	85.65	467	66	1	1	467	1	466	0	854
XP_007296142.1	XP_001546468.1	67.57	444	138	3	8	451	15	452	0	588
XP_007296141.1	XP_001546466.1	84	200	32	0	626	825	2	201	5e-122	368
XP_007296140.1	XP_001560908.1	60.87	299	114	2	1	296	2	300	3e-104	309
XP_007296138.1	XP_001560910.1	81.16	414	76	2	4	416	3	415	0	648
XP_007296136.1	XP_001560912.1	53.11	386	148	12	1	363	1	376	3e-123	363
XP_007296135.1	XP_001555369.1	93.64	173	11	0	1	173	1	173	3e-114	326
XP_007296132.1	XP_001555373.1	88.25	349	41	0	1	349	1	349	0	654
XP_007296130.1	XP_001555374.1	56.13	522	169	17	1	503	1	481	1e-172	498
XP_007296129.1	XP_001555385.1	58.99	534	179	10	1	517	1	511	0	592
XP_007296127.1	XP_001555383.1	70.97	341	92	3	8	345	4	340	2e-164	466
XP_007296126.1	XP_001555382.1	83.81	877	126	2	459	1322	1	874	0	1539
XP_007296126.1	XP_001555381.1	65.39	393	117	9	4	390	12	391	1e-165	503
XP_007296125.1	XP_001555380.1	86.75	400	45	4	1	394	1	398	0	615
XP_007296121.1	XP_001549848.1	62.81	648	197	10	1	616	1	636	0	806
XP_007296117.1	XP_001549843.1	79.19	644	134	0	9	652	11	654	0	1050
XP_007296110.1	XP_001560659.1	68.23	532	137	7	5	530	4	509	0	730
XP_007296109.1	XP_001560658.1	88.15	599	65	1	1	599	1	593	0	1098
XP_007296108.1	XP_001560657.1	73.18	537	117	3	29	538	1	537	0	826
XP_007296107.1	XP_001560653.1	69.62	316	91	3	1	313	1	314	1e-152	434
XP_007296103.1	XP_001555008.1	54.29	466	206	3	14	472	1	466	3e-175	504
XP_007296102.1	XP_001555007.1	59.5	600	226	9	3	589	2	597	0	640
XP_007296101.1	XP_001555006.1	40.09	666	336	15	1	649	1	620	4e-140	430
XP_007296100.1	XP_001555004.1	75	204	51	0	3	206	2	205	2e-111	322
XP_007296099.1	XP_001555003.1	36.5	874	445	30	1	818	1	820	1e-142	444
XP_007296098.1	XP_001555002.1	74.35	382	87	7	1	373	1	380	1e-167	476
XP_007296097.1	XP_001555022.1	67.11	377	111	4	142	506	1	376	3e-172	494
XP_007296095.1	XP_001555019.1	67.69	1009	298	14	530	1525	422	1415	0	1360
XP_007296095.1	XP_001555019.1	56.89	457	174	10	1	454	1	437	7e-143	479
XP_007296094.1	XP_001555020.1	83.33	480	75	2	1	480	1	475	0	826
XP_007296094.1	XP_001551954.1	49.08	491	222	7	3	479	2	478	6e-151	442
XP_007296093.1	XP_001555010.1	96.27	161	6	0	1	161	1	161	2e-104	311
XP_007296092.1	XP_001555013.1	74.9	1697	400	11	1	1684	1	1684	0	2580
XP_007296092.1	XP_001560169.1	34.14	1494	867	36	204	1669	139	1543	0	773
XP_007296092.1	XP_001551763.1	33.31	1453	868	33	259	1672	199	1589	0	725
XP_007296091.1	XP_001559267.1	70.73	919	233	16	1	900	1	902	0	1261
XP_007296090.1	XP_001559268.1	77.06	911	177	13	5	903	1	891	0	1379
XP_007296088.1	XP_001559272.1	54.73	751	264	18	56	788	1	693	0	723
XP_007296087.1	XP_001560890.1	59.68	439	166	8	1	436	1	431	3e-166	480
XP_007296086.1	XP_001560887.1	84.54	291	42	1	211	501	1	288	3e-177	503
XP_007296084.1	XP_001560893.1	64.14	806	228	15	8	796	1	762	0	930
XP_007296084.1	XP_001560892.1	65.47	391	111	5	235	616	1	376	6e-165	486
XP_007296081.1	XP_001561366.1	38.44	1894	1008	31	995	2816	3	1810	0	1276
XP_007296078.1	XP_001561363.1	46.07	699	309	13	8	694	77	719	0	596
XP_007296077.1	XP_001549190.1	74.72	352	87	2	7	357	6	356	0	560
XP_007296076.1	XP_001549189.1	74.59	543	110	5	45	566	6	541	0	822
XP_007296074.1	XP_001550839.1	85.5	331	46	1	290	618	1	331	0	562
XP_007296074.1	XP_001553849.1	60.12	326	115	6	293	615	26	339	6e-118	357
XP_007296072.1	XP_001555390.1	83.01	459	77	1	23	481	14	471	0	784
XP_007296071.1	XP_001552716.1	75.11	454	107	3	150	597	1	454	0	684
XP_007296070.1	XP_001546746.1	73.55	707	141	3	1	703	1	665	0	1073
XP_007296062.1	XP_001550942.1	52.61	422	183	4	31	448	1	409	2e-144	421
XP_007296057.1	XP_001546018.1	43.27	1077	563	14	4	1056	6	1058	0	900
XP_007296057.1	XP_001556499.1	41.81	1062	524	15	1	1025	34	1038	0	835
XP_007296057.1	XP_001549647.1	60.69	519	173	6	220	709	159	675	0	649
XP_007296057.1	XP_001549647.1	71.23	285	82	0	765	1049	615	899	2e-128	427
XP_007296055.1	XP_001549644.1	76.14	394	78	1	123	500	4	397	0	631
XP_007296054.1	XP_001549643.1	85.04	234	35	0	1	234	1	234	4e-153	432
XP_007296053.1	XP_001554309.1	43.66	1088	507	33	115	1136	6	1053	0	798
XP_007296052.1	XP_001556149.1	78.81	538	103	3	15	547	2	533	0	830
XP_007296052.1	XP_001555138.1	35.28	530	305	7	42	552	1	511	6e-105	328
XP_007296046.1	XP_001549649.1	98.09	209	4	0	1	209	1	209	4e-153	428
XP_007296045.1	XP_001549650.1	67.91	564	168	7	1	554	1	561	0	691
XP_007296039.1	XP_001547045.1	66.54	804	206	13	100	852	5	796	0	1026
XP_007296038.1	XP_001556285.1	69.01	697	185	13	164	838	15	702	0	877
XP_007296031.1	XP_001555338.1	72.3	426	107	2	30	444	18	443	0	646
XP_007296029.1	XP_001546882.1	65.63	710	205	18	1	693	1	688	0	851
XP_007296027.1	XP_001546880.1	90.09	333	32	1	1	333	1	332	0	628
XP_007296026.1	XP_001546878.1	61.92	604	163	5	368	950	53	610	0	733
XP_007296025.1	XP_001547035.1	64.56	443	135	8	1	426	1	438	0	555
XP_007296024.1	XP_001547036.1	66.67	549	164	4	1	546	1	533	0	681
XP_007296023.1	XP_001547037.1	48.08	1356	551	30	1	1307	1	1252	0	1186
XP_007296020.1	XP_001555251.1	65.08	252	85	2	76	325	1	251	2e-116	353
XP_007296017.1	XP_001555255.1	86.29	321	18	1	7	327	1	295	0	556
XP_007296016.1	XP_001555138.1	51.39	541	231	5	20	558	11	521	0	594
XP_007296016.1	XP_001547039.1	72.63	274	74	1	7	279	3	276	4e-149	433
XP_007296016.1	XP_001556149.1	37.13	544	322	5	16	557	21	546	2e-109	340
XP_007296013.1	XP_001556385.1	62.62	527	188	4	779	1304	2	520	0	660
XP_007296013.1	XP_001556384.1	43.93	667	339	15	8	657	16	664	8e-161	500
XP_007296012.1	XP_001556382.1	78.69	671	120	12	189	844	1	663	0	1048
XP_007296012.1	XP_001554995.1	56.17	308	117	3	547	836	104	411	2e-115	360
XP_007296009.1	XP_001556386.1	62.22	352	121	3	2	343	8	357	6e-153	437
XP_007296006.1	XP_001556390.1	71.01	307	69	5	111	413	14	304	1e-143	414
XP_007296004.1	XP_001556392.1	69.06	572	148	17	1	553	12	573	0	673
XP_007296001.1	XP_001556405.1	64.79	926	309	9	13	924	16	938	0	1215
XP_007295997.1	XP_001556280.1	81.03	290	50	1	200	489	1	285	0	521
XP_007295996.1	XP_001551249.1	54.17	288	128	2	44	331	47	330	7e-104	312
XP_007295994.1	XP_001557526.1	78.17	229	45	1	91	319	1	224	6e-125	360
XP_007295993.1	XP_001557527.1	69.91	216	61	1	1	216	71	282	2e-111	323
XP_007295992.1	XP_001557549.1	76.48	574	135	0	5	578	6	579	0	947
XP_007295988.1	XP_001557533.1	86.73	226	30	0	1	226	1	226	1e-135	383
XP_007295983.1	XP_001554458.1	74.18	1278	312	12	10	1279	10	1277	0	1917
XP_007295983.1	XP_001549658.1	32.82	841	449	23	666	1456	593	1367	7e-118	407
XP_007295982.1	XP_001554457.1	76.65	2681	615	7	1	2679	1	2672	0	4111
XP_007295981.1	XP_001554456.1	93.3	194	13	0	67	260	1	194	3e-120	344
XP_007295980.1	XP_001554455.1	88.1	521	53	3	1	517	1	516	0	948
XP_007295980.1	XP_001554263.1	58.93	487	183	4	30	514	2	473	0	591
XP_007295979.1	XP_001557179.1	60.53	375	144	2	197	570	108	479	2e-165	483
XP_007295978.1	XP_001546253.1	71.9	306	78	4	90	390	1	303	1e-146	421
XP_007295975.1	XP_001557184.1	53.96	1438	529	41	2	1377	5	1371	0	1226
XP_007295973.1	XP_001557187.1	84.42	231	33	2	4	234	5	232	9e-134	379
XP_007295972.1	XP_001557189.1	61.95	410	128	12	1	400	1	392	8e-136	397
XP_007295970.1	XP_001557191.1	81.34	911	150	10	1	908	1	894	0	1499
XP_007295970.1	XP_001548545.1	62.12	879	301	14	56	919	44	905	0	1085
XP_007295970.1	XP_001550325.1	43.27	728	351	18	154	869	407	1084	0	585
XP_007295964.1	XP_001557185.1	76.95	681	157	0	1	681	1	681	0	1108
XP_007295964.1	XP_001554502.1	33.39	641	376	18	8	646	29	620	1e-103	332
XP_007295963.1	XP_001546255.1	82.01	189	34	0	29	217	45	233	5e-116	335
XP_007295962.1	XP_001557201.1	76.45	293	69	0	117	409	1	293	2e-156	468
XP_007295961.1	XP_001557202.1	83.43	338	51	1	1	338	1	333	0	600
XP_007295960.1	XP_001546241.1	77.98	336	73	1	1	335	1	336	0	546
XP_007295959.1	XP_001548142.1	69.02	610	172	3	3	611	2	595	0	822
XP_007295958.1	XP_001548143.1	73.65	334	76	4	5	333	4	330	1e-173	488
XP_007295957.1	XP_001548136.1	74.63	670	137	20	1	661	1	646	0	871
XP_007295954.1	XP_001548126.1	56.21	427	150	16	61	472	25	429	3e-124	389
XP_007295953.1	XP_001548141.1	47.21	502	251	5	1	499	1	491	5e-152	446
XP_007295952.1	XP_001548140.1	81.74	449	82	0	1	449	1	449	0	756
XP_007295951.1	XP_001557194.1	67.09	234	67	2	1	224	1	234	5e-104	312
XP_007295950.1	XP_001557193.1	92.71	398	28	1	1	398	1	397	0	749
XP_007295949.1	XP_001557192.1	82.16	185	33	0	1	185	1	185	1e-115	329
XP_007295946.1	XP_001547288.1	66.88	480	144	3	1	479	1	466	0	662
XP_007295944.1	XP_001557329.1	53.47	346	161	0	1	346	2	347	9e-143	411
XP_007295941.1	XP_001550906.1	57.88	406	167	3	1	405	1	403	1e-136	400
XP_007295940.1	XP_001550905.1	82.75	516	86	2	1	516	1	513	0	887
XP_007295939.1	XP_001550904.1	67.74	496	143	10	36	521	8	496	0	565
XP_007295938.1	XP_001557330.1	67.71	511	162	3	75	583	64	573	0	711
XP_007295936.1	XP_001557554.1	72.75	367	90	3	7	368	7	368	0	527
XP_007295935.1	XP_001557306.1	59.27	572	211	6	19	579	54	614	0	678
XP_007295934.1	XP_001557305.1	78.66	328	56	7	1	319	1	323	2e-179	502
XP_007295933.1	XP_001557304.1	75.27	461	71	8	1	451	1	428	0	611
XP_007295931.1	XP_001557302.1	56.99	386	108	12	21	361	1	373	5e-127	372
XP_007295929.1	XP_001546678.1	70.23	739	165	6	53	745	7	736	0	1015
XP_007295928.1	XP_001546680.1	79.07	793	163	3	287	1079	201	990	0	1306
XP_007295924.1	XP_001546685.1	46.53	490	197	10	12	492	6	439	3e-135	402
XP_007295923.1	XP_001546686.1	65.79	266	65	6	10	254	11	271	9e-114	333
XP_007295922.1	XP_001546687.1	76.5	383	89	1	1	383	1	382	0	579
XP_007295921.1	XP_001546690.1	79.02	410	82	2	1	407	1	409	0	683
XP_007295919.1	XP_001546692.1	59.4	367	118	7	157	511	2	349	2e-147	430
XP_007295917.1	XP_001546698.1	67.27	275	82	5	472	745	1	268	5e-122	369
XP_007295916.1	XP_001557318.1	60.23	1109	354	8	1	1089	1	1042	0	1306
XP_007295915.1	XP_001557317.1	62.74	365	124	6	1	364	1	354	7e-127	372
XP_007295908.1	XP_001557310.1	51.7	559	252	4	1	558	1	542	0	585
XP_007295905.1	XP_001557579.1	77.95	449	98	1	1	449	1	448	0	685
XP_007295903.1	XP_001557577.1	79.86	283	57	0	1	283	1	283	2e-170	476
XP_007295902.1	XP_001557576.1	84.31	580	88	2	1	577	1	580	0	1038
XP_007295900.1	XP_001557574.1	65.41	292	75	4	63	342	59	336	6e-120	352
XP_007295898.1	XP_001557551.1	73.63	421	111	0	1	421	1	421	0	653
XP_007295888.1	XP_001557684.1	52.89	346	140	7	5	331	4	345	1e-119	351
XP_007295887.1	XP_001557181.1	57.09	1967	631	56	6	1867	9	1867	0	1724
XP_007295886.1	XP_001557709.1	60.45	440	169	3	3	438	4	442	0	520
XP_007295882.1	XP_001557229.1	92.71	384	15	3	1	376	1	379	0	715
XP_007295882.1	XP_001553368.1	54.79	376	153	4	8	374	6	373	1e-148	428
XP_007295880.1	XP_001549393.1	64.14	739	224	21	1	715	1	722	0	723
XP_007295880.1	XP_001549392.1	70.16	258	70	3	936	1193	20	270	3e-118	369
XP_007295879.1	XP_001549387.1	64.16	466	143	12	643	1095	57	511	0	566
XP_007295874.1	XP_001554380.1	84.23	1363	203	5	1114	2466	10	1370	0	2358
XP_007295874.1	XP_001557543.1	45.95	1099	459	30	31	1078	15	1029	0	806
XP_007295872.1	XP_001554384.1	53.95	1266	479	34	23	1225	41	1265	0	1000
XP_007295872.1	XP_001554385.1	70.26	232	64	3	893	1119	33	264	3e-104	332
XP_007295871.1	XP_001554379.1	89.09	651	68	2	1	649	1	650	0	1201
XP_007295868.1	XP_001554375.1	67.4	365	115	2	186	548	124	486	0	530
XP_007295867.1	XP_001548601.1	52.63	456	166	10	1	439	1	423	5e-124	372
XP_007295866.1	XP_001548600.1	65.72	814	237	8	1	805	1	781	0	1066
XP_007295865.1	XP_001548602.1	59.67	1081	344	12	40	1078	17	1047	0	1268
XP_007295864.1	XP_001548593.1	73.68	608	157	3	1	607	1	606	0	931
XP_007295863.1	XP_001548580.1	73.9	341	83	3	116	453	1	338	2e-171	488
XP_007295862.1	XP_001548581.1	75.88	937	179	8	1	901	1	926	0	1414
XP_007295860.1	XP_001550927.1	78.12	329	71	1	1	329	1	328	0	521
XP_007295858.1	XP_001550924.1	87.5	184	22	1	27	210	1	183	1e-114	327
XP_007295857.1	XP_001550923.1	75.76	330	73	2	1	326	1	327	0	513
XP_007295855.1	XP_001550932.1	66.76	1023	286	20	131	1120	13	1014	0	1291
XP_007295852.1	XP_001547840.1	86.06	545	76	0	2	546	4	548	0	990
XP_007295852.1	XP_001552681.1	44.3	535	291	5	15	545	65	596	3e-153	454
XP_007295848.1	XP_001547841.1	72.48	596	164	0	123	718	2	597	0	921
XP_007295846.1	XP_001550464.1	56.7	836	285	9	72	898	73	840	0	922
XP_007295846.1	XP_001547846.1	63.9	687	231	9	1	682	1	675	0	874
XP_007295846.1	XP_001549050.1	50.31	805	331	9	97	898	88	826	0	834
XP_007295843.1	XP_001547848.1	73.3	528	139	2	1	528	1	526	0	790
XP_007295842.1	XP_001554467.1	87	831	83	4	1	817	1	820	0	1412
XP_007295842.1	XP_001557651.1	46.19	381	198	4	440	815	3688	4066	4e-108	368
XP_007295840.1	XP_001554477.1	46.92	584	252	20	192	742	74	632	3e-145	443
XP_007295836.1	XP_001554462.1	66.34	410	135	2	1	408	1	409	0	558
XP_007295833.1	XP_001560623.1	50.39	516	233	6	41	537	56	567	7e-172	501
XP_007295831.1	XP_001554560.1	71.97	553	129	7	61	587	11	563	0	799
XP_007295831.1	XP_001560195.1	44.15	487	227	10	104	551	66	546	1e-126	385
XP_007295830.1	XP_001554559.1	72.13	244	59	3	1	242	1	237	3e-103	302
XP_007295829.1	XP_001554558.1	77.29	458	95	4	7	460	5	457	0	738
XP_007295827.1	XP_001554553.1	79.68	620	121	4	7	625	1	616	0	929
XP_007295825.1	XP_001554555.1	92.49	413	30	1	1	412	1	413	0	804
XP_007295823.1	XP_001554481.1	71.14	402	115	1	23	424	1	401	0	607
XP_007295822.1	XP_001546647.1	37.55	1273	563	36	1	1183	1	1131	0	639
XP_007295821.1	XP_001546646.1	76.92	715	150	6	2	715	6	706	0	1105
XP_007295819.1	XP_001550325.1	50.06	775	358	10	171	941	385	1134	0	766
XP_007295819.1	XP_001557191.1	44.23	789	374	20	196	935	128	899	0	633
XP_007295819.1	XP_001548545.1	40.04	899	457	24	102	935	12	893	0	630
XP_007295817.1	XP_001547853.1	72.22	1087	281	7	734	1811	9	1083	0	1613
XP_007295817.1	XP_001547854.1	55.34	618	213	21	1	587	1	586	1e-178	555
XP_007295815.1	XP_001545258.1	61.15	538	158	6	10	542	4	495	0	529
XP_007295812.1	XP_001546653.1	68.66	268	76	3	1	265	1	263	7e-127	379
XP_007295811.1	XP_001551730.1	66.78	283	82	4	1	283	1	271	2e-124	359
XP_007295806.1	XP_001546193.1	60.7	654	194	14	1	614	1	631	0	683
XP_007295799.1	XP_001546664.1	66.16	724	217	13	1	714	1	706	0	715
XP_007295798.1	XP_001546202.1	55.04	854	299	14	1	814	1	809	0	848
XP_007295797.1	XP_001546674.1	55.92	397	124	11	65	436	106	476	4e-127	379
XP_007295795.1	XP_001546676.1	79.56	318	54	3	1	315	1	310	0	526
XP_007295793.1	XP_001547829.1	65.53	499	156	7	167	658	30	519	0	589
XP_007295791.1	XP_001547831.1	75.41	366	90	0	8	373	6	371	0	575
XP_007295790.1	XP_001547826.1	62.37	287	82	1	652	938	44	304	3e-115	375
XP_007295789.1	XP_001547823.1	57.4	385	128	11	1	356	1	378	1e-113	338
XP_007295787.1	XP_001556591.1	60.04	548	216	3	20	566	21	566	0	648
XP_007295786.1	XP_001554582.1	85.19	216	30	2	1	216	1	214	6e-128	369
XP_007295785.1	XP_001548582.1	44.23	1178	383	46	10	981	1	1110	0	665
XP_007295783.1	XP_001548586.1	96.06	254	10	0	1	254	1	254	0	507
XP_007295782.1	XP_001548587.1	49.88	407	155	8	1	367	1	398	2e-116	351
XP_007295779.1	XP_001548590.1	73.97	315	75	4	1	310	1	313	1e-165	466
XP_007295778.1	XP_001548598.1	66.08	513	107	7	1	453	121	626	1e-162	476
XP_007295776.1	XP_001548599.1	80.17	469	90	1	139	604	1	469	0	764
XP_007295773.1	XP_001549404.1	60.02	978	375	8	18	983	19	992	0	1181
XP_007295773.1	XP_001558547.1	41.7	494	273	8	31	513	108	597	5e-117	374
XP_007295770.1	XP_001549402.1	55.93	329	134	2	21	345	45	366	4e-133	388
XP_007295769.1	XP_001546861.1	61.01	654	204	8	34	683	28	634	0	828
XP_007295766.1	XP_001549299.1	64	300	103	3	1	299	1	296	5e-145	413
XP_007295765.1	XP_001549298.1	67.59	435	109	9	154	563	99	526	0	568
XP_007295765.1	XP_001555183.1	58.17	263	100	1	288	550	135	387	3e-104	324
XP_007295763.1	XP_001557220.1	45.94	677	293	25	49	680	1	649	9e-131	405
XP_007295762.1	XP_001557671.1	65.25	446	133	5	48	490	1	427	0	549
XP_007295761.1	XP_001557625.1	41.87	695	370	7	1	673	1	683	0	546
XP_007295758.1	XP_001554573.1	72.09	344	95	1	1	344	1	343	9e-179	502
XP_007295757.1	XP_001551702.1	55.39	399	171	5	27	423	12	405	9e-158	457
XP_007295756.1	XP_001551717.1	66.76	346	108	1	104	442	432	777	7e-172	505
XP_007295756.1	XP_001548851.1	57.96	333	139	1	104	436	164	495	1e-137	408
XP_007295753.1	XP_001551718.1	83.99	456	69	2	1	455	1	453	0	810
XP_007295749.1	XP_001550502.1	35.07	1403	720	27	479	1725	405	1772	0	771
XP_007295749.1	XP_001547030.1	35	1403	721	27	479	1725	405	1772	0	769
XP_007295749.1	XP_001554590.1	35.34	1398	723	29	479	1725	431	1798	0	769
XP_007295749.1	XP_001549564.1	32.66	1185	639	24	479	1533	431	1586	6e-176	580
XP_007295749.1	XP_001553316.1	33.99	809	442	13	479	1223	405	1185	2e-129	440
XP_007295749.1	XP_001550421.1	33.99	809	442	13	479	1223	431	1211	3e-129	441
XP_007295745.1	XP_001546220.1	53.09	727	274	16	1	709	4	681	0	714
XP_007295744.1	XP_001559189.1	75.08	297	73	1	1	296	1	297	5e-172	481
XP_007295743.1	XP_001561176.1	52.43	473	189	9	47	495	35	495	4e-167	484
XP_007295741.1	XP_001559222.1	71.75	308	77	1	1	298	1	308	5e-165	464
XP_007295739.1	XP_001555641.1	67.95	337	74	2	1	311	1	329	6e-149	447
XP_007295737.1	XP_001545470.1	78.48	237	44	3	1	230	1	237	1e-124	364
XP_007295736.1	XP_001545469.1	57.99	638	251	6	24	656	24	649	0	729
XP_007295735.1	XP_001559136.1	54.64	604	221	9	16	585	1	585	0	652
XP_007295733.1	XP_001550502.1	35.36	1434	743	30	95	1418	361	1720	0	803
XP_007295733.1	XP_001554590.1	35.02	1439	741	30	95	1418	387	1746	0	801
XP_007295733.1	XP_001547030.1	35.22	1434	745	30	95	1418	361	1720	0	799
XP_007295733.1	XP_001549564.1	34.12	1266	667	30	95	1261	387	1584	0	665
XP_007295733.1	XP_001553316.1	35.03	865	449	17	95	890	361	1181	2e-152	500
XP_007295733.1	XP_001550421.1	35.03	865	449	17	95	890	387	1207	6e-152	499
XP_007295730.1	XP_001552076.1	69.89	465	132	4	1	463	1	459	0	663
XP_007295728.1	XP_001553897.1	63.18	440	148	3	7	434	6	443	0	577
XP_007295728.1	XP_001547130.1	59.58	428	158	3	19	434	5	429	0	533
XP_007295724.1	XP_001552074.1	81.96	521	94	0	1	521	1	521	0	908
XP_007295723.1	XP_001552073.1	72.89	1383	298	31	1	1350	1	1339	0	1679
XP_007295718.1	XP_001545830.1	59.85	548	216	2	35	580	14	559	0	694
XP_007295716.1	XP_001556048.1	79.44	321	59	2	22	337	39	357	0	540
XP_007295715.1	XP_001552082.1	64.9	245	85	1	5	248	8	252	2e-115	333
XP_007295712.1	XP_001559859.1	81.44	458	83	1	1	458	1	456	0	775
XP_007295711.1	XP_001559621.1	70.14	576	163	2	17	592	12	578	0	850
XP_007295706.1	XP_001559880.1	56.95	748	237	16	2	699	1	713	0	729
XP_007295705.1	XP_001559875.1	67.23	235	69	4	1	229	1	233	1e-107	313
XP_007295704.1	XP_001559873.1	44.79	873	403	14	586	1432	1	820	0	688
XP_007295704.1	XP_001559874.1	43.73	542	256	15	1	500	1	535	6e-122	395
XP_007295703.1	XP_001559911.1	73.73	415	92	2	1	413	1	400	0	619
XP_007295701.1	XP_001559902.1	49.25	930	328	28	64	927	10	861	0	658
XP_007295699.1	XP_001559910.1	73.47	950	216	13	1	925	1	939	0	1387
XP_007295696.1	XP_001559871.1	64.1	312	93	2	170	481	1	293	2e-140	409
XP_007295695.1	XP_001559870.1	73.89	471	116	3	74	540	30	497	0	719
XP_007295694.1	XP_001559895.1	70.63	1498	379	11	23	1488	15	1483	0	2061
XP_007295694.1	XP_001555013.1	30.66	1507	811	38	114	1482	252	1662	0	624
XP_007295694.1	XP_001560169.1	29.22	1475	821	35	123	1485	176	1539	7e-162	532
XP_007295694.1	XP_001559337.1	24.77	1389	862	30	123	1460	119	1375	1e-102	359
XP_007295691.1	XP_001556032.1	70.25	753	205	11	239	985	60	799	0	1003
XP_007295688.1	XP_001559914.1	64.84	438	152	2	216	652	1	437	0	579
XP_007295688.1	XP_001550120.1	39.71	612	351	5	50	651	10	613	2e-149	449
XP_007295688.1	XP_001549329.1	46.42	461	245	2	193	651	1	461	2e-141	423
XP_007295688.1	XP_001545649.1	34.78	578	360	8	81	651	27	594	5e-104	331
XP_007295687.1	XP_001556054.1	80.12	347	69	0	3	349	2	348	0	523
XP_007295687.1	XP_001546223.1	56.81	345	137	5	10	344	9	351	4e-115	341
XP_007295686.1	XP_001556053.1	65.47	391	114	10	1	384	1	377	8e-142	413
XP_007295684.1	XP_001559640.1	65.22	253	80	2	2	254	20	264	3e-103	317
XP_007295682.1	XP_001559642.1	76.47	697	160	3	197	893	3	695	0	1079
XP_007295681.1	XP_001559643.1	73.93	445	111	3	1	444	91	531	0	697
XP_007295681.1	XP_001553457.1	69.44	445	131	3	1	444	1	441	0	638
XP_007295673.1	XP_001559872.1	55.92	338	138	5	10	344	18	347	5e-124	366
XP_007295672.1	XP_001556058.1	67.79	298	93	3	281	576	1	297	8e-140	432
XP_007295671.1	XP_001556056.1	60.58	411	110	9	3	367	2	406	5e-147	425
XP_007295666.1	XP_001559841.1	59.47	338	137	0	3	340	4	341	3e-146	421
XP_007295664.1	XP_001559845.1	64.66	1327	409	19	68	1373	77	1364	0	1680
XP_007295663.1	XP_001559844.1	71.11	796	201	13	8	787	4	786	0	1052
XP_007295661.1	XP_001559846.1	62.65	506	129	5	1	506	1	446	0	619
XP_007295659.1	XP_001556648.1	36.01	511	295	7	33	536	3	488	2e-104	325
XP_007295656.1	XP_001559808.1	62.1	409	137	3	9	416	11	402	0	530
XP_007295651.1	XP_001556038.1	47.35	1624	684	30	612	2093	886	2480	0	1268
XP_007295651.1	XP_001556038.1	48.53	1290	508	44	32	1243	34	1245	0	1038
XP_007295647.1	XP_001552035.1	66.14	254	78	2	1	246	1	254	1e-114	332
XP_007295647.1	XP_001552036.1	65.75	254	79	2	1	246	1	254	2e-114	332
XP_007295646.1	XP_001552034.1	82.54	355	62	0	1	355	1	355	0	615
XP_007295645.1	XP_001552033.1	80.05	822	150	9	1	812	1	818	0	1341
XP_007295644.1	XP_001552015.1	59.07	1075	341	9	790	1863	1	977	0	1251
XP_007295644.1	XP_001552016.1	66.76	343	96	6	9	339	14	350	2e-149	470
XP_007295642.1	XP_001552022.1	83	506	86	0	1	506	1	506	0	881
XP_007295641.1	XP_001552019.1	67.83	401	125	3	1	400	1	398	0	551
XP_007295637.1	XP_001552037.1	60.77	724	266	8	26	744	227	937	0	918
XP_007295636.1	XP_001552040.1	61.69	2169	728	40	1	2112	1	2123	0	2530
XP_007295635.1	XP_001559634.1	62.88	431	157	3	5	435	9	436	0	527
[truncated: 4,225 more rows]
